# Supplementary material for: Genes Associated with the Flax Plant Type (Oil or Fiber) Identified Based on Genome and Transcriptome Sequencing Data
Source: Plants (Basel). 2021 Nov 28;10(12):2616. doi: 10.3390/plants10122616 (PMC8707629; doi:10.3390/plants10122616)
Supplement: Supplementary file 1 [file plants-10-02616-s001.zip]

Archive with 9 entries (9 files):
- Supplementary Table S5.xlsx
- Supplementary Figure S1.pdf
- Supplementary Figure S2.pdf
- Supplementary Figure S3.pdf
- Supplementary Figure S4.pdf
- Supplementary Table S1.xlsx
- Supplementary Table S2.xlsx
- Supplementary Table S3.xlsx
- Supplementary Table S4.xlsx
