# Supplementary material for: Genes Associated with the Flax Plant Type (Oil or Fiber) Identified Based on Genome and Transcriptome Sequencing Data
Source: Plants (Basel). 2021 Nov 28;10(12):2616. doi: 10.3390/plants10122616 (PMC8707629; doi:10.3390/plants10122616)
Supplement: Supplementary file 1 [file plants-10-02616-s001.zip › Supplementary Table S5.xlsx]

## Sheet: Expression levels
Supplementary Table S5. Expression levels of genes of 4CL, C3’H, C4H, CAD, CCR, CCoAOMT, COMT, F5H, HCT, PAL, CTL, BGAL, ABC, HMA, DIR, PLR, UGT, TUB, CESA, RGL, FAD, SAD, and ACT families in different flax tissues.
Only genes with CPM (counts per million) > 0.5 in at least 25% of the samples were included in the table.
					Average expression level (CPM)												Expression level (CPM)
Gene	Chromosome	Start position	End position		Leaves	Flowers	Capsules	Young roots	Young shoots	Stems	iFIB	tFIB	sXYL	cPAR	Embryo		Leaves #3896 (PRJNA634481)	Leaves Alizee (PRJNA634481)	Leaves Atlant (PRJNA634481)	Leaves Diplomat (PRJNA634481)	Leaves LM98 (PRJNA634481)	Leaves Universal (PRJNA634481)	Flowers #3896 (PRJNA634481)	Flowers Alizee (PRJNA634481)	Flowers Atlant (PRJNA634481)	Flowers Diplomat (PRJNA634481)	Flowers LM98 (PRJNA634481)	Flowers Universal (PRJNA634481)	Capsules Atlant (PRJNA634481)	Capsules LM98 (PRJNA634481)	Capsules AGT 1568/07 (PRJNA634481)	Capsules AGT 409/10 (PRJNA634481)	Capsules AGT 427/10 (PRJNA634481)	Capsules AGT 981/05 (PRJNA634481)	Capsules Lola (PRJNA634481)	Young roots #3896 (PRJNA634481)	Young roots Alizee (PRJNA634481)	Young roots Atlant (PRJNA634481)	Young roots Diplomat (PRJNA634481)	Young roots LM98 (PRJNA634481)	Young roots Universal (PRJNA634481)	Young shoots #3896 (PRJNA634481)	Young shoots Alizee (PRJNA634481)	Young shoots Atlant (PRJNA634481)	Young shoots Diplomat (PRJNA634481)	Young shoots LM98 (PRJNA634481)	Young shoots Universal (PRJNA634481)	Stems #3896 (PRJNA634481)	Stems Alizee (PRJNA634481)
Lignin synthesis
4CL1	CP027623.1	3869883	3874894		748.811	543.043	1539.45	2736.31	1062.64	979.515	303.286	493.463	3394.7	435.734	182.495		1085.07	591.022	457.322	646.508	887.776	825.163	574.014	169.241	515.883	341.591	1186.51	471.015	1811.23	1913.37	1627.31	1620.17	1085.4	1107.19	1611.46	2628.58	2881.5	2069.55	3169.42	2760.06	2908.73	1388.41	1003.77	994.321	942.029	1259.22	788.107	1381.42	910.237
4CL2	CP027626.1	2612292	2616491		98.7797	410.122	1098.01	936.86	373.68	311.048	65.5	223.731	1619.31	162.026	16.1543		406.423	36.3706	22.4347	30.3347	48.9458	48.1694	372.389	24.7669	365.196	263.257	988.446	446.677	1474.26	1376.78	1118.78	1029.97	743.502	813.718	1129.1	1123.25	767.569	1063.94	752.476	939.925	974.003	472.624	316.47	397.181	235.999	414.255	405.551	907.044	264.756
4CL3	CP027629.1	15937183	15941081		286.773	163.294	1494.57	3708.76	452.605	1930.31	429.882	83.0678	12725.7	24.5582	40.3036		245.388	556.925	188.106	371.6	67.5115	291.111	127.559	28.8947	117.004	154.101	354.633	197.568	1908.11	1976.92	1579.64	1276.85	949.728	747.02	2023.75	2044.85	4311.56	2765.88	4627.56	5330.57	3172.15	690.363	673.712	367.05	466.098	263.367	255.037	2027.82	2767.91
4CL4	CP027628.1	8432605	8436919		71.5278	88.0402	679.23	2313.68	152.581	345.853	78.5899	38.5904	4112.29	8.41527	30.9704		124.611	59.1022	117.351	47.398	38.8191	41.8864	90.5255	57.7895	90.4126	59.0722	124.499	105.943	724.493	917.855	708.77	601.778	358.183	486.897	956.633	1770.67	2183.39	1922.86	3061.92	3139.14	1804.12	335.576	252.399	95.8712	112.099	63.0984	56.4427	689.84	347.903
4CL5	CP027633.1	15231123	15234414		295.252	183.922	1243.89	924.694	599.835	360.469	267.462	426.594	437.519	324.089	403.987		575.127	118.204	405.55	94.7959	374.689	203.149	288.036	90.812	129.414	120.713	222.589	251.971	766.615	628.377	1776.69	528.485	3245.36	1540.73	220.969	1880.34	493.31	692.795	518.411	929.539	1033.77	977.268	502.857	424.573	428.731	556.912	708.669	689.84	249.44
4CL6	CP027619.1	11068870	11072520		543.282	329.813	320.505	507.905	384.751	595.24	275.908	168.564	212.654	163.586	160.569		832.017	536.466	341.697	673.051	256.544	619.919	331.241	115.579	338.604	250.415	514.973	428.065	307.488	381.263	327.369	354.895	303.913	266.793	301.811	500.599	445.226	507.225	539.217	550.453	504.711	407.302	427.137	345.136	334.332	334.696	459.903	910.519	669.549
4CL7	CP027624.1	3919261	3922846		2935.1	398.854	334.827	918.016	1031.84	1605.28	447.69	458.944	430.443	318.814	229.754		2087.71	2509.57	2267.63	3439.2	2384.84	4921.65	467.029	507.722	315.558	134.839	624.381	343.597	299.064	289.477	403.649	381.898	260.497	353.501	355.706	1001.2	1227.04	648.612	859.973	963.293	807.98	1084.86	1050.37	1142.24	1010.86	1020.55	882.178	1089.5	1678.25
4CL8	CP027619.1	1810785	1814418		49.408	34.2632	59.0002	35.0641	75.6873	37.354	39.0636	26.669	21.4335	33.7539	152.025		86.269	38.6437	44.8693	41.7102	47.258	37.6978	43.2054	20.6391	17.728	24.3994	50.9314	48.6763	46.3339	91.7855	28.6051	84.8662	37.9891	53.3586	70.0633	33.6091	37.399	26.51	22.5396	57.1225	33.2047	65.3219	110.667	93.132	39.3332	85.0457	60.6236	45.1784	41.5733
4CL9	CP027621.1	5537433	5541535		43.2699	40.6543	44.5017	37.9312	19.8871	49.073	32.6525	42.4203	28.2182	18.7252	275.254		55.5956	52.2827	32.7891	62.5653	35.4435	20.9432	43.2054	41.2782	51.4111	26.9677	45.2723	35.7914	42.1217	42.3625	34.9617	73.2935	48.8432	13.3396	56.5896	38.9158	37.399	47.718	27.7411	33.7542	42.0592	11.5274	34.9476	16.4351	29.4999	16.4605	10.4523	60.8171	65.6421
C3’H1	CP027627.1	16955997	16959318		122.045	158.33	999.323	5190.47	496.448	923.541	342.933	130.176	5363.16	109.286	179.063		82.4349	252.321	37.9663	199.071	64.1359	96.3388	109.042	70.1729	157.779	88.6083	286.725	237.655	935.101	1397.96	1048.85	1230.56	797.772	620.293	964.718	3030.12	3820.04	3700.8	8754.04	4964.47	6873.36	403.459	343.651	224.613	1577.26	145.401	284.304	1176.38	1227.51
C3’H2	CP027619.1	19683705	19687057		230.314	268.757	1095.51	5107.66	594.27	1245.06	495.646	335.404	5968.7	138.507	314.452		354.662	318.243	158.768	204.759	156.964	188.489	251.003	49.5338	299.602	237.573	494.223	280.604	1364.74	1066.12	1086.99	1465.87	1085.4	793.709	805.728	3077.88	3921.55	4259.28	7658.27	4961.87	6767.11	735.192	578.577	435.529	943.996	441.689	430.637	1930.51	1245.01
C3’H3	CP027619.1	19695113	19698454		598.181	890.818	995.391	1388	1910.81	584.47	227.29	306.207	664.062	387.472	145.335		922.12	443.266	507.368	475.875	658.237	582.221	1106.88	107.323	753.438	753.813	1742.98	880.468	905.616	924.915	829.547	1083.97	1389.32	1147.21	687.159	1584.93	1136.22	1290.15	1432.13	1622.8	1261.78	2282.43	1687.19	1399.72	1343.23	3138.46	1613.84	900.094	476.999
C4H1	CP027628.1	13489318	13493209		368.599	337.338	4478.61	3466.76	1191.32	1235.73	247.277	202.023	7308.01	417.232	255.342		293.315	452.359	345.149	491.043	81.0138	548.712	323.012	82.5564	327.967	264.541	645.131	380.82	4485.96	5316.5	5425.43	4420.76	3451.58	3741.77	4508.3	3536.03	3054.25	3108.74	2729.03	4162.15	4210.35	1650.98	1611.47	871.058	792.563	1456.75	765.112	1933.99	2153.06
C4H2	CP027627.1	4353608	4356990		122.532	1257.24	3527.34	4820.45	882.071	1038.73	68.1863	111.646	7970.95	130.26	74.9302		270.31	150.029	139.785	77.7326	21.9412	75.3956	1427.83	86.6842	1148.77	1357.38	1761.85	1760.94	4005.77	4885.81	3241.91	3101.47	3174.81	2527.86	3753.78	5126.27	4863.64	3753.82	3852.54	6540.53	4785.9	1250.08	1188.22	651.924	422.831	1196.13	583.241	2702.02	978.067
C4H3	CP027626.1	20492289	20496223		564.94	2337.92	2079.06	6983.64	1901.15	1193.01	405.605	73.5277	2562.22	503.204	1231.98		695.904	1129.76	374.486	291.971	386.503	511.014	1322.91	7306.24	1412.92	1300.87	2180.62	503.943	2051.33	3459.61	1640.02	2221.95	1991.72	1380.65	1808.17	5651.63	5859.17	6754.75	9187.49	8890.34	5558.46	2100.55	1621.18	1605.16	1862.42	2762.61	1454.97	1242.41	1185.93
C4H4	CP027623.1	14930777	14934928		1319.05	6327.37	5625.86	12136.9	1545.68	2416.82	194.014	243.647	11804.4	1111.16	658.482		1930.51	2768.71	514.271	1002.94	828.703	869.143	3610.73	21518.3	3588.14	2889.4	5266.68	1090.92	6709.98	7159.27	4980.46	5971.49	5503	3508.33	5548.47	11418.2	10601.7	9764.52	14635.1	17894.9	8507.03	2324.69	1316.36	925.842	1498.59	2194.73	1013.88	3996.55	2986.71
C4H5	CP027621.1	14697559	14700139		92.4878	76.1931	347.985	2200.06	155.271	130.55	99.2934	97.963	2221.61	94.6666	303.165		118.86	127.297	91.4644	53.0857	118.145	46.0751	86.4107	53.6616	79.7758	46.2304	103.749	87.331	290.64	367.142	365.509	756.081	255.07	140.066	261.39	173.352	272.478	1005.61	6756.68	633.541	4358.66	47.3904	79.6028	24.6526	519.198	32.9209	227.861	311.036	83.1466
CAD1A	CP027632.1	4182793	4186900		711.713	437.079	3080	2769.26	498.446	1156.49	193.605	774.869	4623.91	79.3221	339.695		1462.74	600.115	163.946	673.051	675.115	695.315	360.045	371.504	386.469	341.591	648.903	513.964	3087.52	2675.9	2603.06	2812.16	4716.08	4328.71	1336.59	3334.38	3568.93	2170.29	2019.9	2651	2871.1	844.062	535.863	293.092	389.398	299.032	629.231	1755.01	1424.43
CAD1B	CP027630.1	14196803	14199170		2335.03	2090.14	4945.21	2481.18	609.599	1214.33	195.774	770.973	4459.25	138.601	362.672		2210.4	2114.04	2120.94	2595.51	2045.6	2923.67	2248.74	804.925	1756.84	1313.71	3842.49	2574.12	3281.28	5281.19	3051.21	4474.76	8531.27	7043.33	2953.44	2119.14	3202.06	1830.96	2059.77	2367.99	3307.18	756.966	611.583	602.619	593.931	312.749	779.745	1916.61	1422.25
CAD2A	CP027619.1	4893658	4896629		36.9259	197.985	1726.82	1960.17	208.675	144.256	48.651	57.3143	720.455	8.41527	533.658		130.362	27.2779	5.17723	20.8551	25.3168	12.5659	100.813	227.03	202.099	151.533	390.474	115.964	1503.74	1962.8	1303.12	1207.41	1964.58	2928.05	1218.02	2170.44	2090.78	795.301	1782.36	1329.4	3592.74	462.377	310.645	106.828	70.7997	150.888	150.514	231.105	87.5228
CAD2B	CP027622.1	16449921	16452683		68.1697	277.164	5742.09	3248.76	1068.32	1847.22	421.122	181.316	7866.19	32.8064	182.895		113.108	120.478	48.3208	56.8775	38.8191	31.4148	362.102	123.835	292.511	211.889	379.156	293.489	4949.3	5831.91	5600.24	6538.55	6810.91	5896.12	4567.59	3426.36	3326.73	1747.89	4381.35	4055.7	2554.54	1572.85	469.851	1851.68	513.298	1201.61	800.65	5715.07	1085.28
CAD3A	CP027623.1	6360411	6363315		848.533	1327.27	3668.89	258.747	2232.1	883.422	726.947	305.409	523.933	1646.19	1172.62		1788.64	529.647	645.428	777.326	594.101	756.05	1471.04	346.737	1343.78	1422.87	1878.8	1500.37	4233.23	7018.06	3140.2	3514.23	2018.85	233.444	5524.22	45.9914	329.467	243.892	284.346	241.472	407.31	447.007	2636.6	2730.96	1644.13	3456.7	2477.21	1207.65	949.622
CAD3B	CP027623.1	1513957	1516706		453.696	368.943	1722.09	356.48	1738.82	459.693	353.966	280.144	261.18	848.007	570.212		358.496	575.11	343.423	705.282	249.792	490.071	331.241	53.6616	354.559	436.621	550.813	486.763	2219.81	1546.23	2380.58	1377.15	417.881	453.548	3659.46	100.827	528.928	252.729	327.691	428.419	500.283	1115.6	2166.75	2133.82	1087.56	2016.41	1912.78	321.462	619.224
CAD4A	CP027632.1	1453614	1456868		876.601	307.226	464.463	739.042	470.562	968.912	428.694	99.2225	480.551	258.066	180.134		266.476	1166.13	645.428	1054.13	1036.3	1091.14	232.486	90.812	274.783	209.321	686.63	349.324	492.824	550.713	289.229	439.761	461.297	386.85	630.57	206.961	869.08	584.988	738.606	1293.05	741.571	475.185	357.242	468.399	511.331	427.972	583.241	429.195	695.806
CAD4B	CP027630.1	11892955	11896487		1.03902	1.11603	10.9589	743.292	55.0656	30.212	42.304	42.8397	70.0822	46.8132	46.291		0	4.54632	0	0	1.68779	0	0	4.12782	0	2.56836	0	0	0	7.06042	9.53502	34.718	0	20.0095	5.38948	663.337	844.148	763.489	735.138	760.768	692.87	21.774	75.7198	95.8712	68.833	49.3814	18.8142	104.258	4.37614
CAD5A	CP027619.1	1241379	1243865		625.843	434.892	832.487	6680.71	1145.67	620.889	11.22	410.199	84.2239	389.348	398.147		575.127	631.939	443.516	839.892	1036.3	228.281	181.051	503.594	343.922	47.5146	1401.56	131.712	673.947	889.613	1106.06	1396.43	960.582	493.567	307.201	8598.62	4961.59	6146.79	6370.04	10069.1	3938.07	877.363	2704.55	583.445	879.096	976.654	852.911	415.294	603.907
CAD5B	CP027621.1	6183988	6186432		62.0126	118.003	98.3525	765.188	144.53	111.424	796.964	140.726	243.358	170.051	121.981		287.563	4.54632	17.2574	15.1673	28.6924	18.8489	160.477	61.9173	83.3214	57.788	282.952	61.5612	50.546	134.148	54.0318	127.299	206.227	100.047	16.1685	884.45	952.783	616.8	605.102	511.506	1020.49	97.3425	399.956	210.917	62.933	8.23023	87.7997	180.714	98.4631
CAD6	CP027622.1	2159762	2163333		61.3552	288.663	128.269	29725.9	546.432	68.8219	28.6784	31.005	18.9786	20.0628	20.9563		118.86	43.1901	44.8693	56.8775	62.4481	41.8864	92.5829	1040.21	375.833	93.745	56.5904	73.0144	58.9704	204.752	158.917	100.296	141.103	193.425	40.4211	42756.1	40029.3	23770.7	26217	30111.4	15471.2	89.6576	1992.01	753.274	135.699	46.638	261.309	78.1935	35.0091
CAD7	CP027633.1	574841	577432		727.488	1198.88	695.386	1229.63	454.397	786.826	520.828	768.359	673.736	317.289	252.903		1019.89	716.046	709.28	665.467	653.174	601.07	1685.01	165.113	1347.32	1033.76	1639.24	1322.85	1149.92	797.828	441.789	516.912	271.351	506.907	1182.99	1340.83	1251.97	1161.14	1154.72	1342.38	1126.74	359.911	662.063	572.488	442.498	331.953	357.47	801.049	667.361
CAD8	CP027631.1	356623	362254		418.982	349.567	398.523	676.249	191.893	387.272	158.69	165.07	231.922	140.012	383.662		571.293	541.012	305.456	437.957	362.874	295.299	469.087	41.2782	356.332	265.825	564.018	400.864	366.459	444.807	384.579	540.058	385.318	253.453	414.99	813.694	578.793	721.073	721.268	620.558	602.111	147.295	223.276	175.307	237.966	156.374	211.137	349.264	247.252
CCR1	CP027628.1	15220430	15224132		223.375	466.213	3757.7	2639.31	1354.83	998.758	562.402	435.439	4065.14	112.556	364.685		498.443	197.765	67.304	278.7	145.15	152.885	429.996	74.3007	452.063	602.28	737.562	501.079	4801.87	4017.38	3823.54	4081.29	3451.58	2641.25	3487	1756.52	2703.41	2431.85	2918.01	3336.47	2689.58	2031.38	1254.23	860.102	1301.93	1569.23	1112.13	1742.85	999.948
CCR10	CP027621.1	15164455	15166970		1054.05	361.505	1095.51	1576.5	1652.2	889.856	406.997	824.252	837.04	586.594	1385.02		1221.19	904.718	924.998	936.584	1254.03	1082.76	382.676	276.564	283.647	142.544	813.016	270.583	1133.07	1179.09	1109.24	921.955	1421.88	987.134	916.212	1908.64	1453.22	1235.37	1340.24	1648.76	1872.74	2045.47	1774.56	1794.16	1677.56	1220.82	1400.61	644.662	735.191
CCR11	CP027633.1	5811581	5815198		2.75672	3.47964	2638.61	176.283	1.31718	6.91133	0.456316	3.71201	102.583	0	2.73693		5.75127	0	1.72574	5.68775	3.37557	0	0	4.12782	3.54559	0	13.2044	0	341.186	1835.71	2603.06	2974.17	4645.53	5962.82	107.79	136.205	197.68	28.2774	52.0145	85.6838	557.838	1.28082	3.88306	2.73918	0	0	0	34.7527	0
CCR12	CP027631.1	5116017	5118965		6.47552	110.907	1315.74	233.505	9.98611	25.5726	0.592467	4.27946	27.0402	0.334383	1.54607		19.1709	0	3.45149	9.47959	6.75115	0	32.9184	251.797	53.1839	28.2519	273.52	25.7698	791.888	2923.01	1315.83	1176.55	1117.97	807.049	1077.9	99.0584	368.647	31.812	157.777	59.719	684.016	0	48.5383	5.47835	5.89997	0	0	48.6537	13.1284
CCR2	CP027629.1	15667331	15676744		546.072	672.671	4431.62	4381.09	834.898	1136.31	460.193	683.101	6828.48	179.451	805.164		935.54	588.749	334.794	527.065	486.083	404.204	750.95	198.135	666.571	667.773	897.901	854.698	5298.91	4433.94	4859.68	4644.5	4200.51	4075.26	3508.55	4519.54	4005.25	3764.42	3984.31	5784.95	4228.06	1417.87	1056.19	561.531	770.93	600.807	602.055	2293.67	1262.52
CCR3	CP027629.1	10966024	10967847		158.392	351.968	160.649	38.222	89.3875	125.253	36.4269	19.0518	27.8117	13.2266	195.188		226.217	197.765	53.498	144.09	226.163	102.622	432.054	24.7669	352.786	350.581	675.312	276.31	109.516	338.9	69.9235	158.16	189.946	193.425	64.6738	7.0756	39.1799	60.0894	43.3454	59.719	19.9228	62.7603	139.79	35.6093	82.5996	115.223	100.343	161.6	111.592
CCR4	CP027632.1	15868665	15872484		735.031	915.273	1075.95	611.546	459.865	664.825	71.1722	186.219	195.145	162.49	274.916		621.137	886.533	443.516	1027.59	708.871	722.541	755.065	458.188	1024.68	1154.48	1243.1	856.13	1318.41	1327.36	1179.16	1218.99	743.502	733.68	1010.53	695.177	829.901	528.433	405.713	745.189	464.865	480.308	481.5	490.313	355.965	482.84	468.265	271.071	982.443
CCR5	CP027629.1	16025599	16028562		535.626	252.742	402.133	416.546	229.392	476.789	430.989	582.263	457.979	231.298	301.515		1248.03	275.053	407.275	341.265	531.653	410.487	335.356	214.647	191.462	127.134	377.269	270.583	497.036	345.961	359.152	432.046	217.081	373.51	590.148	433.38	368.647	473.646	367.569	431.015	425.02	181.877	330.061	254.744	241.899	183.808	183.961	841.014	260.38
CCR6	CP027619.1	3126384	3129051		119.281	75.5268	146.132	221.778	111.573	148.792	189.328	147.887	191.249	30.317	79.5445		109.274	86.3801	115.625	104.276	145.15	154.98	113.157	41.2782	65.5934	71.914	86.772	74.4461	219.033	98.8459	174.809	77.1511	81.4053	153.406	218.274	281.255	219.051	162.595	159.511	249.262	258.996	98.6233	139.79	134.22	66.8664	87.7891	142.152	152.912	120.344
CCR7	CP027621.1	4615058	4617717		262.112	44.0339	93.3981	112.137	101.478	229.819	145.504	123.389	115.227	96.8957	100.46		174.455	372.798	267.49	333.682	221.1	203.149	65.8367	24.7669	58.5022	19.2627	47.1587	48.6763	139.002	105.906	85.8152	84.8662	65.1242	73.368	99.7054	111.441	149.596	88.3667	136.971	93.4732	92.973	83.2535	108.726	109.567	121.933	85.0457	100.343	137.273	225.371
CCR8	CP027630.1	10433192	10436396		50.0205	822.026	860.347	568.849	390.129	82.8637	16.3232	43.7317	19.8339	46.4602	17.5909		226.217	31.8243	8.62871	9.47959	13.5023	10.4716	827.074	586.15	822.577	1027.34	824.334	844.677	1251.01	1129.67	924.897	802.371	445.016	453.548	1015.92	910.983	463.035	531.968	483.735	469.962	553.411	353.507	809.619	284.874	208.466	477.353	206.956	220.679	10.9403
CCR9	CP027627.1	9862235	9865508		168.542	2171.56	1401.46	874.244	296.375	227.27	67.0839	274.21	165.928	133.919	28.6961		228.134	254.594	96.6416	225.614	82.7016	123.565	1837.26	404.526	2301.09	3056.34	1929.73	3500.4	2283	2054.58	1293.58	1006.82	971.437	753.69	1447.08	1025.96	853.052	874.831	738.606	929.539	823.475	192.123	660.121	257.483	147.499	230.446	290.575	250.219	175.046
CCoAOMT1	CP027622.1	16561382	16563642		322.332	465.48	2296.86	7308.82	696.571	1789.67	676.872	145.494	7138.84	78.2635	226.015		285.646	438.72	274.393	462.604	307.177	165.451	370.332	0	397.106	454.599	1052.58	518.259	3411.86	4116.23	1887.93	1697.32	928.02	1080.51	2956.13	3426.36	6683.73	7415.74	8298.04	10967.5	7061.52	863.274	586.343	898.45	513.298	891.608	426.456	4573.45	1770.15
CCoAOMT2	CP027619.1	4988816	4991011		215.55	285.484	2301.06	9820.42	758.153	2030.72	233.952	268.97	12497	12.7066	23.6837		433.262	261.414	101.819	223.718	170.466	102.622	240.716	24.7669	228.691	204.184	680.971	333.576	3748.83	3975.02	1852.97	1963.5	879.177	920.436	2767.5	4852.09	9819.9	8258.75	11172.7	12219	12600.1	1320.53	823.21	698.49	532.964	592.576	581.15	5035.66	2341.23
CCoAOMT3	CP027630.1	14038237	14040427		189.846	496.064	1931.52	1368.65	281.926	415.357	211.558	158.76	1487.47	49.5068	78.4033		333.574	120.478	246.781	73.9408	156.964	207.338	314.782	202.263	586.795	436.621	801.698	634.223	2750.55	2774.75	1824.37	2229.67	1199.37	933.775	1808.17	864.992	1015.11	1595.9	1556.97	1472.2	1706.72	407.302	271.815	405.398	90.4663	246.907	269.67	1053.01	343.527
CCoAOMT4	CP027632.1	4046622	4048799		445.322	475.439	2800.9	6126.4	1059.88	1345.91	151.795	732.587	5070.67	35.8716	125.783		881.861	188.672	409.001	130.818	827.016	234.564	314.782	305.459	604.523	407.085	794.152	426.633	3041.19	4469.25	2908.18	2727.29	1845.19	1427.34	3187.88	5598.57	5451.34	5438.09	7124.25	7322.07	5824.1	2233.75	1131.91	829.971	643.097	995.858	524.708	2667.27	1358.79
CCoAOMT5	CP027623.1	13813979	13817182		263.18	226.882	121.322	143.168	51.2407	518.295	141.331	121.892	180.511	149.04	329.894		107.357	822.884	139.785	185.8	214.349	108.905	222.199	421.038	299.602	150.249	79.2266	188.979	122.153	176.511	76.2802	111.869	86.8323	60.0284	215.579	164.508	183.433	136.085	109.23	90.8767	174.878	40.9863	81.5444	57.5227	39.3332	27.4341	60.6236	250.219	183.798
COMT1	CP027619.1	14898068	14901560		613.126	830.476	5239.23	5209.06	997.016	1835.61	612.077	756.082	13506.2	595.159	213.828		1111.91	475.091	358.955	523.273	551.906	657.617	894.968	136.218	785.348	557.333	1635.46	973.526	6284.56	6566.19	4233.55	5138.26	4531.56	4442.1	5478.41	6007.18	4489.66	4483.73	4717.71	4569.8	6986.26	1307.72	1322.18	753.274	884.996	1061.7	652.226	3784.56	1781.09
COMT2	CP027624.1	13486708	13489998		1191.52	667.265	5526.84	6642.3	849.474	3543.77	332.939	512.788	30881.4	420.26	148.871		492.692	1534.38	1335.72	1190.64	1370.48	1225.18	827.074	524.233	551.339	401.948	1150.67	548.324	5665.37	7251.05	4030.14	4972.39	6192.23	5642.67	4934.07	6695.28	6571.53	5008.63	7108.65	7485.65	6984.05	1045.15	1230.93	777.926	542.798	1102.85	397.189	5009.59	6181.3
COMT3	CP027624.1	412859	416616		912.11	274.392	137.012	114.052	53.4313	230.582	46.6275	203.902	40.4197	36.2802	20.3491		2373.36	206.858	281.296	345.057	1495.38	770.71	442.341	198.135	168.416	151.533	505.541	180.389	92.6677	134.148	47.6751	200.593	314.767	53.3586	115.874	113.21	92.6069	113.109	150.842	103.859	110.682	28.1781	81.5444	60.2619	64.8997	43.8945	41.8094	529.978	80.9586
F5H1	CP027629.1	14988138	14991707		30.6348	32.0462	292.265	62.2016	514.433	149.869	0.44435	76.061	1825.14	2.0063	1.99305		7.66836	93.1996	39.6921	7.58367	8.43894	27.2262	18.5166	66.0451	1.7728	6.42089	98.0901	1.43166	1027.77	127.088	85.8152	246.883	195.373	220.104	142.821	148.588	55.208	53.02	62.4174	20.7718	33.2047	539.226	262.107	1087.45	159.299	507.531	530.979	599.483	199.114
F5H2	CP027628.1	16011608	16014630		37.5297	39.4161	478.735	24.446	465.307	335.59	0	9.87074	4363.9	0	2.24387		130.362	36.3706	25.8861	1.89592	11.8145	18.8489	39.0906	12.3835	14.1824	28.2519	128.272	14.3166	884.555	628.377	247.911	451.334	499.286	300.142	339.537	5.3067	23.1517	24.7427	52.0145	25.9648	15.4955	714.699	553.337	553.314	123.899	395.051	451.541	847.965	606.095
F5H3	CP027626.1	3342218	3345382		454.563	265.882	208.859	297.776	76.7968	395.091	0	21.6882	950.343	0	0.378533		421.76	440.993	395.195	699.594	281.86	487.977	146.075	214.647	212.735	336.455	271.634	413.748	139.002	155.329	63.5668	162.017	624.107	266.793	51.2001	290.099	555.642	49.4854	353.699	103.859	433.874	64.0411	58.246	27.3918	45.2331	106.993	158.876	85.144	452.93
F5H4	CP027623.1	3135780	3140374		109.03	26.729	13.8303	231.783	41.1354	220.382	0.516327	5.37047	445.351	0	2.63084		30.6734	400.076	5.17723	20.8551	15.1901	182.206	2.0574	86.6842	7.09118	0	30.1816	34.3597	12.6365	14.1208	0	30.8604	27.1351	6.66982	5.38948	97.2895	384.675	8.83667	24.2734	23.3683	852.253	144.733	38.8306	8.21753	7.86663	13.717	33.4475	8.68816	1157.49
F5H5	CP027619.1	6338713	6341251		0	1.54037	0	0	0.21347	1.44803	0	0.0992915	0.873303	0	0.0343832		0	0	0	0	0	0	2.0574	4.12782	1.7728	1.28418	0	0	0	0	0	0	0	0	0	0	0	0	0	0	0	1.28082	0	0	0	0	0	8.68816	0
F5H6	CP027619.1	5737004	5739413		1.87444	4.38528	0.769926	21.7332	0.988823	1.8199	5.08938	3.64807	3.94209	8.54522	4.52206		3.83418	2.27316	3.45149	0	1.68779	0	8.22959	4.12782	3.54559	0	7.54539	2.86331	0	0	0	0	0	0	5.38948	31.8402	16.0281	22.9754	12.1367	36.3507	11.0682	3.84247	0	0	0	0	2.09047	3.47527	2.18807
F5H7	CP027632.1	16188783	16191312		0	0.3429	0	2.03754	1.60441	1.56564	1.80642	1.58587	0.326714	2.37781	1.40289		0	0	0	0	0	0	2.0574	0	0	0	0	0	0	0	0	0	0	0	0	0	0	0	5.20145	2.59648	4.42729	7.68494	1.94153	0	0	0	0	0	2.18807
F5H8	CP027628.1	14572680	14575158		1.33152	26.3766	0.601738	4.57721	1.23259	1.16562	3.33117	2.96572	1.33142	1.69048	1.05074		0	2.27316	1.72574	1.89592	0	2.09432	47.3202	8.25564	15.9552	38.5254	39.6133	8.58993	4.21217	0	0	0	0	0	0	0	0	1.76733	8.66908	10.3859	6.64093	2.56165	0	0	0	2.74341	2.09047	1.73763	0
HCT1	CP027626.1	2831901	2834464		597.294	343.382	3487.48	3285.6	1093.73	1258.73	137.637	195.354	5431.03	138.433	974.821		517.614	711.5	645.428	693.906	514.775	500.543	417.652	206.391	253.51	217.026	454.61	511.101	4822.93	3904.41	2987.64	4324.32	2984.86	2141.01	3247.16	1922.79	3771.95	2654.54	3696.5	3886.93	3780.9	2004.49	999.889	827.232	999.062	820.279	911.444	1725.47	1577.6
HCT2	CP027623.1	3665221	3668005		293.529	345.459	1717.8	3104.76	937.698	813.376	131.575	167.664	4619.66	133.863	380.08		364.247	327.335	308.908	267.324	221.1	272.262	325.069	284.819	420.152	260.688	411.224	370.799	2165.05	2612.36	1331.72	1539.16	1970.01	1080.51	1325.81	1599.09	4101.42	2536.13	2850.39	3240.4	4301.11	1490.88	1131.91	725.882	761.097	732.49	783.926	1416.17	940.87
HCT3	CP027630.1	9297854	9301104		53.7323	466.679	1417.23	4079.24	307.208	285.977	344.589	214.716	929.246	24.7256	285.367		153.367	25.0048	20.7089	9.47959	101.267	12.5659	464.972	41.2782	514.111	463.588	203.725	1112.4	2430.42	1313.24	1611.42	1083.97	320.194	493.567	2667.79	5142.19	3269.74	3785.63	3497.11	5099.48	3681.29	240.795	526.155	386.224	255.666	156.374	278.032	675.939	52.5137
HCT4	CP027623.1	3772910	3775823		2182.13	863.866	486.842	2.64768	918.998	316.518	2.53821	98.2898	1.86085	106.184	51.6145		3094.18	963.82	2716.32	1148.93	2622.82	2546.69	1370.23	1019.57	528.293	475.146	1326.1	463.856	534.945	254.175	149.382	624.924	1085.4	486.897	272.169	0	1.7809	12.3713	1.73382	0	0	1040.03	974.649	599.88	725.697	762.668	1411.07	1148.58	94.087
HCT5	CP027632.1	8127532	8130681		143.195	60.5772	244.879	727.548	544.625	202.54	51.4588	160.648	60.5597	68.901	308.698		291.398	122.751	50.0465	185.8	79.326	129.848	74.0663	0	44.3199	56.5039	33.9542	154.619	547.582	282.417	219.305	177.447	27.1351	53.3586	406.906	626.19	658.934	853.623	724.735	937.328	564.479	559.719	531.98	539.618	399.232	806.562	430.637	387.492	400.417
PAL1	CP027633.1	3857589	3863072		1301.15	1400.02	6971.18	9315.13	907.316	4778.18	436.44	223.963	34706.9	183.742	63.578		2743.36	1407.09	1232.18	625.653	688.617	1109.99	1431.95	549	1019.36	932.314	3453.9	1013.61	8765.52	12602.9	4586.34	5207.7	5161.1	2601.23	9873.53	6882.79	10008.7	6726.48	13820.2	9936.72	8515.89	1246.24	1298.89	832.71	963.662	521.248	581.15	8646.46	6894.61
PAL2	CP027631.1	3219411	3223278		459.741	743.12	5184.14	14570.8	1138.5	2072.04	338.2	142.502	20607.8	105.33	41.7732		592.381	616.027	457.322	551.712	205.91	335.091	720.089	49.5338	760.529	602.28	1371.37	954.914	7400.78	9100.88	3683.7	3934.71	3353.9	1827.53	6987.47	6217.68	16152.8	12887.4	20859.5	20192.8	11114.7	1503.69	1473.62	945.016	1179.99	965.68	763.021	3532.61	2951.71
PAL3	CP027632.1	3509934	3513308		366.543	3451.97	847.38	5881.22	3059.9	357.523	151.487	1052.5	2891.7	290.688	129.074		1194.35	97.7459	264.039	111.859	307.177	224.092	3542.84	169.241	3602.32	4787.42	3753.83	4856.18	855.07	1150.85	661.095	821.659	1193.94	666.982	582.064	4158.68	4877.89	5632.5	6604.11	8119.19	5894.93	4037.15	4306.32	2131.08	1760.16	4381.22	1743.45	835.801	339.151
CTL
CTL1	CP027622.1	6128582	6130823		48.7553	181.125	4679.5	685.626	75.675	6994.19	27.7378	4955.18	25694.5	3.38096	12.0915		30.6734	70.468	6.90297	87.2122	13.5023	83.7729	162.534	86.6842	127.641	123.281	390.474	196.137	5673.79	5351.8	3353.15	3780.4	5953.44	5709.37	2934.57	1036.58	580.574	752.885	558.289	488.138	697.298	66.6028	52.4214	87.6537	90.4663	79.5589	77.3473	10519.6	7157.17
CTL10	CP027629.1	14907923	14910193		543.972	412.226	179.608	239.61	98.9529	81.2719	0.960677	63.9633	5.03411	35.333	0.710371		1573.93	70.468	122.528	73.9408	1100.44	322.525	386.791	421.038	297.83	96.3134	1152.56	118.827	84.2434	240.054	28.6051	408.901	255.07	213.434	26.9474	15.9201	308.096	15.906	466.397	153.192	478.147	174.192	188.329	79.4361	23.5999	90.5325	37.6284	154.649	54.7017
CTL11	CP027628.1	16089749	16091126		5.47552	3.09155	1.00863	0	0.457235	0	0	0.844471	0	0	5.4883		11.5025	2.27316	13.8059	1.89592	3.37557	0	14.4018	0	0	1.28418	0	2.86331	0	7.06042	0	0	0	0	0	0	0	0	0	0	0	0	0	0	0	2.74341	0	0	0
CTL12	CP027628.1	16087479	16091126		333.749	120.931	124.987	27.6409	15.8539	9.94548	0	11.9569	0.607112	0	6.22947		433.262	434.174	322.714	34.1265	568.784	209.432	362.102	239.413	40.7743	2.56836	73.5675	7.15828	75.819	120.027	28.6051	270.029	173.665	206.764	0	3.5378	37.399	3.53467	24.2734	12.9824	84.1185	17.9315	13.5907	27.3918	5.89997	21.9473	8.36188	22.5892	0
CTL13	CP027626.1	6039777	6041807		36.5225	12.5606	13.7879	368.511	23.936	9.22019	3.14276	2.95951	11.7057	1.69048	8.87051		205.129	4.54632	0	1.89592	3.37557	4.18864	37.0332	0	24.8191	6.42089	5.65904	1.43166	12.6365	0	6.35668	15.4302	16.2811	0	45.8106	127.361	404.265	316.353	696.994	28.5613	637.529	65.3219	21.3569	8.21753	33.4332	2.74341	12.5428	38.2279	2.18807
CTL14	CP027625.1	13520764	13523193		221.946	121.709	59.2312	253.07	136.462	78.6562	14.6859	60.5865	686.944	6.81761	6.70979		716.992	72.7412	63.8525	85.3163	212.661	180.112	102.87	28.8947	111.686	152.817	245.225	88.7626	37.9095	127.088	19.07	50.1482	75.9783	66.6982	37.7264	229.957	224.394	185.57	362.368	272.63	243.501	270.254	176.679	38.3485	96.3662	117.967	119.157	201.565	17.5046
CTL17	CP027630.1	17372065	17373952		0	0.238609	0.601738	0	1.94153	0	0	0.28149	4.77082	0	0		0	0	0	0	0	0	0	0	0	0	0	1.43166	4.21217	0	0	0	0	0	0	0	0	0	0	0	0	0	11.6492	0	0	0	0	0	0
CTL19	CP027632.1	12271786	12274070		4718.67	2605.27	817.031	0	8.81012	1209.44	0.480247	473.509	1.82684	0	0.117666		18028.3	284.145	94.9159	250.261	5557.88	4096.49	9894.03	4.12782	156.006	161.806	4221.64	1194	585.491	1998.1	44.4968	1300	884.604	426.869	479.664	0	0	0	0	0	0	8.96576	17.4738	2.73918	9.83329	5.48682	8.36188	6726.38	13.1284
CTL2	CP027627.1	24652983	24655759		63.9593	116.348	2353.16	485.725	54.8633	3133.39	22.2412	1984.24	18314	17.0904	8.05695		49.8443	50.0096	144.962	54.9816	25.3168	58.641	63.7793	37.1504	70.9118	62.9247	324.452	138.871	2784.24	2859.47	1614.6	2623.14	2170.81	2094.32	2325.56	684.564	434.54	493.086	424.785	350.524	526.847	49.9521	48.5383	65.7403	94.3996	32.9209	37.6284	5070.41	2940.77
CTL20	CP027632.1	12268093	12269867		2820.44	2904.79	1367.92	126.311	16.8004	883.821	0	527.362	43.0368	0	1.06775		5296.92	1209.32	510.82	1471.23	6032.15	2402.19	5626.98	99.0676	2419.87	1913.43	5336.48	2032.95	985.648	2859.47	95.3502	2572.99	1546.7	987.134	528.169	37.1469	165.624	51.2527	249.67	132.42	121.75	12.8082	19.4153	19.1742	5.89997	24.6907	18.8142	2573.43	356.655
CTL21	CP027630.1	17376019	17377796		7989.93	2103.19	1718.96	5.11164	58.2003	1560.18	0.336586	1036.12	65.3061	0.668767	3.67293		15292.6	2773.26	1473.78	3807	13149.5	11443.4	6951.95	152.729	88.6398	70.6298	5087.48	267.72	2038.69	3410.18	177.987	2735.01	1883.18	1367.31	420.38	15.9201	0	1.76733	0	12.9824	0	16.6507	95.1351	27.3918	58.9997	98.7627	52.2617	5471.8	770.2
CTL22	CP027619.1	7905232	7907324		5.62596	1.54369	8.10716	5.42397	0	2.6539	0	0.124601	0.11717	0	5.73014		0	0	0	0	33.7557	0	2.0574	0	5.31839	0	1.88635	0	0	21.1813	0	19.2878	16.2811	0	0	1.7689	0	0	0	28.5613	2.21364	0	0	0	0	0	0	0	0
CTL23	CP027619.1	7895495	7899421		333.847	123.196	835.721	312.98	87.1142	155.522	6.05276	739.87	1055.56	14.2669	11.0816		26.8393	129.57	46.5951	104.276	663.3	1032.5	51.435	57.7895	67.3662	25.6836	516.859	20.0432	2371.45	2661.78	12.7134	624.924	65.1242	46.6888	67.3685	228.188	475.501	227.986	209.792	415.436	320.978	8.96576	324.236	63.0011	41.2998	32.9209	52.2617	15.6387	35.0091
CTL24	CP027624.1	15599490	15601574		472.711	21.7996	1037.29	224.954	93.3432	225.439	1.00866	53.5449	168.303	0	10.1351		170.621	106.839	48.3208	70.149	1667.53	772.805	69.9515	8.25564	3.54559	0	49.045	0	547.582	3600.81	66.7451	1508.3	900.885	593.614	43.1159	132.667	37.399	102.505	19.072	750.382	307.696	157.541	133.966	106.828	68.833	30.1775	62.7141	45.1784	15.3165
CTL25	CP027619.1	7892858	7896269		0	1.01899	15.2393	687.199	7.77941	0.554411	0	0.480836	0.423748	0	1.15281		0	0	0	0	0	0	0	0	3.54559	2.56836	0	0	16.8487	7.06042	9.53502	23.1453	43.4162	6.66982	0	978.201	737.294	691.028	755.944	345.332	615.393	3.84247	5.8246	0	9.83329	0	27.1761	1.73763	0
CTL26	CP027630.1	17366945	17368719		0	8.64899	911.934	4.66004	2.012	4.07645	0.168293	4.67773	6.13349	0.68733	2.31598		0	0	0	0	0	0	4.1148	12.3835	8.86398	1.28418	3.77269	21.4748	1967.08	769.586	947.145	1253.71	21.7081	120.057	1304.26	0	1.7809	5.302	3.46763	12.9824	4.42729	2.56165	1.94153	5.47835	0	0	2.09047	1.73763	2.18807
CTL27	CP027619.1	7886657	7889167		0.281298	2.91524	1.77856	1998.43	24.3238	3.78695	1.32877	8.80304	0.860337	1.33753	14.5406		0	0	0	0	1.68779	0	10.287	0	1.7728	2.56836	0	2.86331	0	7.06042	0	0	0	0	5.38948	3134.49	1811.18	2207.4	2741.16	900.978	1195.37	7.68494	33.0061	0	21.6332	0	83.6188	3.47527	0
CTL28	CP027624.1	15588284	15590797		1.3944	3.6824	0.384963	488.653	4.81586	0	0.308199	0.821931	0.70743	0.68733	14.0819		0	4.54632	1.72574	0	0	2.09432	6.17219	4.12782	1.7728	0	0	10.0216	0	0	0	0	0	0	2.69474	905.676	373.99	696.33	686.591	70.1049	199.228	0	0	0	5.89997	0	22.9952	0	0
CTL29	CP027619.1	7883717	7885724		3.25753	7.75862	14.9153	635.881	2.09195	3.79041	8.94121	139.036	8.3515	8.89816	3.69365		1.91709	4.54632	1.72574	3.79184	3.37557	4.18864	6.17219	8.25564	10.6368	3.85254	1.88635	15.7482	8.42434	14.1208	12.7134	19.2878	10.854	6.66982	32.3369	1926.33	231.517	512.527	651.915	431.015	61.982	6.40411	0	0	1.96666	0	4.18094	1.73763	2.18807
CTL3	CP027627.1	1221897	1224498		2.0793	34.4074	323.524	39.5947	31.4587	23.2543	78.9413	35.8484	40.6371	74.6036	131.487		0	2.27316	3.45149	0	6.75115	0	43.2054	8.25564	31.9103	32.1045	15.0908	75.8777	315.913	183.571	416.363	389.613	135.675	373.51	450.022	51.2981	32.0562	49.4854	43.3454	25.9648	35.4183	15.3699	62.129	32.8701	35.3998	13.717	29.2666	33.015	2.18807
CTL30	CP027619.1	7883717	7885724		3.25753	7.75862	14.9153	635.881	2.09195	3.79041	8.94121	139.036	8.3515	8.89816	3.69365		1.91709	4.54632	1.72574	3.79184	3.37557	4.18864	6.17219	8.25564	10.6368	3.85254	1.88635	15.7482	8.42434	14.1208	12.7134	19.2878	10.854	6.66982	32.3369	1926.33	231.517	512.527	651.915	431.015	61.982	6.40411	0	0	1.96666	0	4.18094	1.73763	2.18807
CTL31	CP027624.1	15585493	15587608		3.16954	15.1214	36.1858	10039.3	65.7318	4.63663	5.46128	2.05552	1.22	4.08685	0.542671		1.91709	2.27316	3.45149	11.3755	0	0	2.0574	12.3835	60.275	14.126	1.88635	0	33.6974	56.4834	3.17834	123.442	27.1351	6.66982	2.69474	17283.9	8318.6	11250.9	11672.1	7161.09	4549.04	26.8973	64.0706	21.9134	98.3329	5.48682	177.69	6.95053	4.37614
CTL32	CP027630.1	17368788	17371021		0	0.21403	0	217.07	1.45572	5.01292	0.160082	0.844471	0	0.334383	0.0464457		0	0	0	0	0	0	0	0	0	1.28418	0	0	0	0	0	0	0	0	0	74.2938	236.86	157.293	107.497	558.243	168.237	1.28082	0	0	1.96666	5.48682	0	0	0
CTL33	CP027632.1	12285203	12287531		0.319515	0	0	249.406	2.20741	11.1746	0	3.50797	0.524822	0	0.330739		1.91709	0	0	0	0	0	0	0	0	0	0	0	0	0	0	0	0	0	0	22.9957	297.411	178.501	397.044	454.384	146.1	0	7.76613	5.47835	0	0	0	1.73763	0
CTL35	CP027633.1	17822721	17824482		0.958545	2.6725	0	0.583525	0.21347	0	0.296234	0	0.0841918	0	0.167774		5.75127	0	0	0	0	0	4.1148	0	0	3.85254	3.77269	4.29497	0	0	0	0	0	0	0	0	0	1.76733	1.73382	0	0	1.28082	0	0	0	0	0	0	0
CTL36	CP027620.1	11948303	11950062		0	4.41387	0.952832	0.737881	0	0	0	0	0	0	0.252745		0	0	0	0	0	0	0	8.25564	1.7728	5.13671	11.3181	0	0	0	0	0	0	6.66982	0	0	0	0	0	0	4.42729	0	0	0	0	0	0	0	0
CTL37	CP027632.1	12293081	12294290		1.23396	2.57386	8.15373	9.32061	4.76896	3.84834	2.54572	10.9546	7.55205	0.668767	0.924532		0	0	1.72574	1.89592	1.68779	2.09432	2.0574	0	1.7728	2.56836	1.88635	7.15828	16.8487	7.06042	9.53502	11.5727	0	6.66982	5.38948	3.5378	23.1517	8.83667	5.20145	12.9824	2.21364	2.56165	9.70766	0	3.93332	8.23023	4.18094	1.73763	6.56421
CTL4	CP027627.1	1218331	1220949		981.354	6522.41	8553.16	10207	3490.84	4946.39	3240.53	2696.88	5255.12	2276.38	704.179		2216.16	859.255	512.546	728.033	707.183	864.955	5995.26	903.992	8575.01	9196	6296.63	8167.59	9591.11	7879.43	10704.6	8833.8	7321.05	6689.83	8852.23	13778	8265.17	10372.5	9388.61	10837.7	8600.01	3768.18	3954.9	4171.77	2639.25	3124.74	3286.22	6314.56	3851
CTL5	CP027625.1	10115653	10118277		1104.84	7603.45	5675.14	9856.36	4569.39	4109.27	2686.17	2629.87	3861.76	2339.68	1065.48		1897.92	1120.67	652.331	963.126	794.948	1200.05	6075.5	668.707	9498.64	10486.6	6904.03	11987.3	6735.26	5549.49	6623.66	5678.32	4482.72	4275.36	6381.15	13466.6	9063.01	9430.5	8865	10115.9	8197.12	5043.88	5005.27	5229.09	3282.35	4543.09	4312.64	4554.33	3115.81
CTL6	CP027625.1	10120401	10122409		0.850219	2.3201	0.551079	5.22105	1.82884	2.31745	0	6.33864	32.4622	1.67192	3.65396		0	0	1.72574	0	3.37557	0	0	0	5.31839	3.85254	1.88635	2.86331	0	0	0	3.85755	0	0	0	14.1512	3.5618	7.06934	1.73382	2.59648	2.21364	5.12329	3.88306	0	1.96666	0	0	6.95053	2.18807
CTL8	CP027628.1	16086358	16088856		510.1	151.782	222.682	61.1594	34.3873	23.076	0	19.2757	0.976857	0	0.804381		542.536	625.119	491.837	68.2531	978.916	353.94	460.857	239.413	56.7294	6.42089	135.817	11.4532	101.092	162.39	50.8534	497.624	303.913	440.208	2.69474	8.8445	80.1406	5.302	55.4821	46.7366	170.451	42.2671	44.6552	43.8268	17.6999	41.1511	16.7238	29.5398	2.18807
CTL9	CP027629.1	14906614	14908009		4.32835	2.31694	0	0	0.670705	0.289605	0	0	0	0	0.0343832		5.75127	4.54632	3.45149	0	10.1267	2.09432	4.1148	4.12782	0	0	5.65904	0	0	0	0	0	0	0	0	0	0	0	0	0	0	1.28082	0	0	0	2.74341	0	1.73763	0
BGAL
BGAL1	CP027633.1	1826969	1834226		46.2666	2730.32	2190.21	67.8569	74.9105	8133.56	85.4116	37218.8	2088.74	127.101	569.21		32.5905	127.297	6.90297	98.5878	10.1267	2.09432	3460.54	24.7669	2902.07	4215.96	1641.12	4137.48	3163.34	1927.49	4004.71	2140.94	830.334	1480.7	1783.92	54.8359	73.017	90.1341	98.8275	57.1225	33.2047	46.1096	106.784	120.524	55.0664	60.355	60.6236	10083.5	3910.08
BGAL10	CP027622.1	885000	890129		48.7303	28.3584	16.0883	3.79407	41.1458	25.0036	30.5401	2.17035	1.34263	65.9285	39.9983		111.191	11.3658	75.9327	11.3755	57.3848	25.1319	34.9758	4.12782	23.0463	43.6621	47.1587	17.1799	8.42434	14.1208	31.7834	23.1453	16.2811	0	18.8632	0	5.34271	5.302	1.73382	10.3859	0	21.774	64.0706	49.3052	43.2665	32.9209	35.538	72.9806	2.18807
BGAL11	CP027625.1	889039	895144		1183.3	463.977	509.08	297.017	904.538	195.199	33.9694	752.341	43.5599	100.239	206.788		1157.92	656.944	1763.71	934.688	1556.14	1030.41	699.515	169.241	404.197	139.975	609.29	761.641	741.342	331.84	581.636	474.479	434.162	366.84	633.264	383.851	309.877	335.794	194.187	379.086	179.305	1075.89	1104.73	572.488	678.497	1050.73	944.892	575.156	220.995
BGAL12	CP027626.1	3314584	3319665		64.1005	126.298	239.867	476.607	212.165	209.012	1103.07	280.389	189.965	1052.26	375.458		69.0152	93.1996	58.6753	56.8775	60.7603	46.0751	109.042	140.346	113.459	123.281	69.7948	201.863	197.972	218.873	257.446	192.878	238.789	220.104	353.011	489.985	438.102	524.898	461.195	527.085	418.379	117.836	291.23	224.613	310.732	150.888	177.69	239.793	80.9586
BGAL13	CP027623.1	3163809	3169083		112.686	207.63	297.093	945.445	377.898	279.994	1513.45	542.913	468.299	1621.3	526.213		149.533	106.839	106.996	106.171	124.896	81.6785	166.649	123.835	187.916	232.436	241.452	293.489	332.761	169.45	330.547	227.596	282.205	260.123	476.969	1109.1	764.007	1067.47	962.268	968.486	801.339	220.301	564.986	405.398	529.031	263.367	284.304	455.26	142.225
BGAL14	CP027620.1	4487292	4489882		1.81065	4.69132	9.38677	8.0032	1.21325	6.54896	12.062	8.84339	5.15572	12.8922	39.5981		0	2.27316	6.90297	0	1.68779	0	6.17219	0	1.7728	2.56836	1.88635	15.7482	8.42434	7.06042	15.8917	15.4302	5.42702	0	13.4737	1.7689	5.34271	10.604	6.93526	23.3683	0	1.28082	1.94153	0	1.96666	0	2.09047	17.3763	0
BGAL16	CP027628.1	15937505	15942723		307.173	1707.3	3648.97	4424.76	1383.28	1590.29	4000.71	3161.17	3182.18	2969.28	495.277		207.046	315.969	460.773	73.9408	278.485	506.826	1717.93	99.0676	2104.31	1695.12	2097.62	2529.74	5387.36	3636.12	3670.98	2866.16	2436.73	2401.14	5144.26	7462.99	2439.84	5701.42	2871.2	5374.71	2698.43	1141.21	1949.3	1813.34	802.396	1709.14	884.268	3468.31	549.205
BGAL18	CP027619.1	405976	408748		247.862	173.252	547.448	1929.68	491.796	128.661	438.889	274.465	1123.22	220.077	7.68268		809.012	50.0096	120.802	30.3347	219.412	257.602	238.658	12.3835	95.7309	84.7558	479.132	128.849	657.098	247.115	1233.2	567.06	325.621	500.237	301.811	2255.35	1727.48	1931.7	1210.2	1903.22	2550.12	504.644	516.448	402.659	342.198	639.214	545.612	251.957	72.2063
BGAL19	CP027632.1	14530058	14538274		1977.23	884.175	1459.54	1460.62	1298.94	2333.71	2286.44	1337.37	4476.14	1511.95	392.642		1508.75	2286.8	1970.8	1909.19	1951.08	2236.74	919.657	784.286	810.167	654.931	1080.88	1055.13	1954.45	868.432	2151.74	1176.55	1112.54	1373.98	1579.12	1652.15	1998.17	1205.32	1480.68	1194.38	1233	927.316	1718.26	1361.37	1461.23	1250.99	1074.5	1145.1	2573.17
BGAL2	CP027631.1	1432472	1437584		95.3459	845.232	2439.32	75.5021	73.3457	3121.36	21.7345	15715.1	779.379	56.8818	361.771		302.9	93.1996	63.8525	32.2306	42.1947	37.6978	969.035	61.9173	911.217	1285.46	777.175	1066.58	4081.59	1659.2	4227.19	2457.26	917.166	1547.4	2185.44	118.516	112.197	53.02	46.813	64.9119	57.5547	73.0069	99.0182	63.0011	55.0664	76.8155	73.1664	6399.7	1581.97
BGAL20	CP027624.1	4705498	4710969		97.4659	161.224	395.382	500.977	314.101	310.924	724.596	298.158	388.857	1208.54	1057.05		103.523	113.658	82.8357	54.9816	150.213	79.5842	150.19	37.1504	177.28	154.101	156.567	292.058	349.61	254.175	359.152	397.328	455.87	506.907	444.632	291.868	537.833	514.294	516.677	620.558	524.634	172.911	399.956	364.311	434.631	178.322	334.475	408.344	94.087
BGAL21	CP027619.1	10286103	10291738		288.578	318.666	1314.56	1288.64	679.592	502.348	945.781	399.297	471.487	2204.73	1530.94		335.491	384.164	320.988	123.235	347.684	219.904	298.323	99.0676	317.33	283.803	273.52	639.95	1710.14	1066.12	1373.04	1296.14	900.885	1287.28	1568.34	419.229	1193.2	1482.79	1624.59	1376.13	1635.88	482.87	879.514	725.882	934.162	340.183	714.94	564.731	264.756
BGAL22	CP027630.1	14658578	14680739		14.9649	124.864	6294.55	40.6096	65.0908	60.4725	720.4	167.391	142.968	175.159	157.016		15.3367	2.27316	24.1604	3.79184	33.7557	10.4716	119.329	103.195	106.368	172.08	115.067	133.144	265.367	727.223	2193.05	1446.58	20611.8	18462.1	355.706	37.1469	32.0562	56.5547	46.813	46.7366	24.3501	49.9521	102.901	46.566	70.7997	57.6116	62.7141	118.159	30.633
BGAL23	CP027630.1	14684010	14690297		67.0029	100.612	64.1588	24.4208	124.405	108.469	222.092	152.454	52.7099	33.698	90.4604		46.0102	104.565	53.498	100.484	38.8191	58.641	121.386	33.0225	102.822	95.0292	86.772	164.64	33.6974	42.3625	114.42	19.2878	65.1242	93.3775	80.8423	8.8445	33.8371	14.1387	36.4101	31.1577	22.1364	80.6918	122.317	142.437	155.366	109.736	135.88	45.1784	122.532
BGAL24	CP027632.1	4647199	4655770		0.37886	6.41469	3.23203	0.665758	39.1666	0	0.168293	0.686855	1.10411	1.67192	0.55876		0	2.27316	0	0	0	0	6.17219	12.3835	0	12.8418	5.65904	1.43166	0	0	0	3.85755	5.42702	13.3396	0	0	1.7809	0	0	0	2.21364	83.2535	64.0706	35.6093	19.6666	21.9473	10.4523	0	0
BGAL25	CP027632.1	4667498	4670640		307.756	307.401	246.718	295.692	110.635	630.942	220.834	180.81	127.943	146.291	1306.98		195.543	595.568	181.203	364.016	290.299	219.904	388.848	185.752	349.241	264.541	292.384	363.64	235.881	296.538	165.274	243.026	287.632	253.453	245.222	251.184	361.523	318.12	306.885	275.227	261.21	62.7603	124.258	123.263	182.899	49.3814	121.247	309.299	483.563
BGAL26	CP027619.1	8738205	8744442		6.63032	16.5745	14.548	1.59506	0.45653	5.38377	12.7198	2.81977	1.94462	0.668767	2.72509		0	18.1853	5.17723	3.79184	8.43894	4.18864	4.1148	37.1504	7.09118	23.1152	15.0908	12.8849	0	14.1208	22.2484	7.71511	21.7081	33.3491	2.69474	0	1.7809	0	0	7.78943	0	0	0	2.73918	0	0	0	15.6387	2.18807
BGAL28	CP027632.1	4274588	4279821		4.73811	5.86125	7.32664	5.63625	9.45689	4.60115	6.21302	15.1152	3.86211	0.334383	71.7015		1.91709	4.54632	3.45149	3.79184	8.43894	6.28296	0	12.3835	7.09118	3.85254	7.54539	4.29497	12.6365	0	15.8917	3.85755	5.42702	0	13.4737	8.8445	3.5618	7.06934	6.93526	5.19296	2.21364	7.68494	9.70766	10.9567	11.7999	8.23023	8.36188	8.68816	4.37614
BGAL29	CP027619.1	8744553	8751110		0	244.281	0	0.65791	0.348411	3.76487	0.833255	0.373804	0	0.68733	1.65801		0	0	0	0	0	0	156.362	189.88	398.879	372.412	298.043	50.1079	0	0	0	0	0	0	0	0	0	0	1.73382	0	2.21364	0	0	0	0	0	2.09047	22.5892	0
BGAL3	CP027629.1	7572008	7576864		10578.4	2930.69	1655.86	1033.98	458.232	18524	1652.14	1639.61	3943.13	1691.09	103.652		947.042	9317.69	22838.5	10768.8	11051.6	8546.93	757.123	11929.4	1620.33	830.863	1299.69	1146.76	1865.99	1892.19	1601.88	1492.87	1438.16	920.436	2379.46	707.56	2381.07	286.308	1770.23	589.4	469.292	181.877	332.002	334.18	1488.76	257.88	154.695	1965.26	7165.93
BGAL30	CP027619.1	4807423	4813892		0.882111	135.847	0	0.368941	0	2.9764	0.504879	0	0.347738	0	0.954275		1.91709	0	0	0	3.37557	0	12.3444	107.323	265.919	206.753	169.771	52.9713	0	0	0	0	0	0	0	0	0	0	0	0	2.21364	0	0	0	0	0	0	13.9011	2.18807
BGAL31	CP027632.1	4268302	4274384		1.15988	5597.42	2.16352	1.84092	0.348411	21.9399	2.93811	4.42164	1.50562	0	24.9723		0	0	0	1.89592	5.06336	0	2643.76	20383.2	3137.85	3003.69	3727.42	688.626	0	7.06042	0	0	0	0	8.08423	1.7689	3.5618	1.76733	1.73382	0	2.21364	0	0	0	0	0	2.09047	104.258	21.8807
BGAL32	CP027630.1	14299436	14305290		2.61091	11560.1	4.712	4.56144	0.323589	56.9857	0.969406	3.05844	3.00677	0.68733	66.6194		1.91709	0	1.72574	1.89592	10.1267	0	10634.7	23970.2	10154.6	10942.5	11495.4	2163.23	0	14.1208	0	0	0	0	18.8632	1.7689	1.7809	7.06934	3.46763	0	13.2819	0	1.94153	0	0	0	0	278.021	48.1375
BGAL33	CP027625.1	6154996	6166356		0	0.477218	2.35629	53.9047	1.66359	0	0.512511	0.583268	0.47309	1.37466	0.0968185		0	0	0	0	0	0	0	0	0	0	0	2.86331	12.6365	0	0	3.85755	0	0	0	1.7689	58.7698	79.5301	86.6908	70.1049	26.5637	2.56165	1.94153	5.47835	0	0	0	0	0
BGAL34	CP027619.1	19826527	19837109		1.94663	11.8808	395.586	60.6413	3.5875	19.681	4.54281	19.1694	5.67044	0.68733	4.23001		9.58545	0	0	0	0	2.09432	10.287	16.5113	14.1824	1.28418	7.54539	21.4748	678.159	211.813	689.7	304.747	222.508	206.764	455.411	22.9957	26.7135	79.5301	138.705	64.9119	30.991	1.28082	1.94153	5.47835	5.89997	2.74341	4.18094	12.1634	17.5046
BGAL35	CP027619.1	19840267	19846089		153.901	87.3634	312.069	47.9092	152.243	73.8291	78.2689	132.596	37.8444	147.257	220.41		237.719	81.8338	177.752	119.443	178.905	127.754	123.444	107.323	56.7294	34.6728	107.522	94.4893	644.462	211.813	301.942	297.032	179.092	226.774	323.369	47.7603	62.3316	47.718	53.7483	49.3331	26.5637	84.5343	203.861	87.6537	277.299	161.861	98.252	159.862	70.0182
BGAL36	CP027627.1	17081548	17086296		173.03	107.945	89.3327	42.8196	142.649	104.336	76.6318	46.4003	29.8672	149.858	197.2		193.626	97.7459	241.604	159.257	224.476	121.471	129.616	115.579	83.3214	37.2412	130.158	151.755	67.3947	70.6042	88.9935	115.727	86.8323	93.3775	102.4	74.2938	30.2753	63.624	17.3382	33.7542	37.6319	101.185	161.147	139.698	147.499	189.295	117.066	213.729	122.532
BGAL37	CP027627.1	17072486	17079044		1.71391	5.2165	259.015	100.348	5.90588	911.691	6.15266	1520.8	393.617	2.02486	12.7604		1.91709	4.54632	1.72574	0	0	2.09432	6.17219	4.12782	5.31839	0	5.65904	10.0216	408.58	28.2417	193.879	192.878	358.183	593.614	37.7264	54.8359	32.0562	286.308	50.2807	145.403	33.2047	3.84247	5.8246	2.73918	9.83329	2.74341	10.4523	613.384	310.706
BGAL38	CP027619.1	18722649	18729717		171.475	97.1473	139.123	60.7921	61.0632	180.586	383.692	367.029	263.909	173.134	82.9934		141.865	193.219	163.946	157.361	183.969	188.489	100.813	33.0225	99.2765	68.0615	147.135	134.576	181.123	141.208	158.917	119.584	97.6864	86.7077	188.632	51.2981	58.7698	74.2281	62.4174	64.9119	53.1274	42.2671	93.1936	54.7835	43.2665	57.6116	75.2569	225.892	135.66
BGAL39	CP027624.1	657354	665019		165.923	109.283	124.233	92.2843	87.4272	169.199	302.097	223.79	181.13	150.898	203.434		176.372	263.687	67.304	180.112	199.159	108.905	139.903	82.5564	56.7294	106.587	175.43	94.4893	84.2434	190.631	111.242	108.012	124.821	126.727	123.958	56.6048	90.826	93.6687	110.964	106.456	95.1867	43.548	118.433	87.6537	86.5329	71.3286	117.066	257.17	177.234
BGAL4	CP027627.1	5603706	5608274		26777.6	2797.25	4337.73	335.57	176.053	29237.4	7150.59	2669.27	6917.98	10195.3	54.6815		3546.62	39041.5	24999.1	41780.4	17931	33366.7	1820.8	7752.04	1799.39	1087.7	3040.79	1282.76	4502.81	3904.41	4522.78	2958.74	4032.28	4328.71	6114.37	249.415	441.664	215.615	537.483	407.647	161.596	66.6028	184.446	106.828	481.831	137.17	79.4378	3009.58	22550.2
BGAL40	CP027627.1	23594368	23601236		108.903	27.5352	8.05005	0	2.23642	53.6841	0	0.199346	0.173311	0	0.328079		230.051	106.839	88.0129	1.89592	59.0725	167.546	28.8036	8.25564	8.86398	2.56836	56.5904	60.1295	0	0	15.8917	0	5.42702	0	35.0316	0	0	0	0	0	0	0	3.88306	5.47835	1.96666	0	2.09047	316.249	2.18807
BGAL41	CP027624.1	5772922	5777861		159.665	234.758	195.139	163.534	99.035	190.161	292.696	239.569	200.737	156.304	126.048		253.056	88.6533	172.574	102.38	165.403	175.923	259.232	103.195	248.191	236.289	203.725	357.914	269.579	218.873	130.312	173.59	249.643	73.368	250.611	70.756	268.916	58.322	244.468	285.613	53.1274	29.4589	198.036	68.4794	104.233	156.374	37.6284	239.793	161.917
BGAL42	CP027627.1	25147158	25151760		368.967	375.223	518.615	386.718	378.346	479.854	509.246	467.271	637.586	369.359	268.974		465.853	279.599	431.436	252.157	489.458	295.299	469.087	132.09	375.833	446.894	284.838	542.597	619.189	444.807	549.853	555.488	369.037	480.227	611.706	477.603	420.293	330.492	388.375	477.752	225.792	281.781	497.032	446.486	405.131	307.262	332.385	462.21	365.408
BGAL43	CP027630.1	2564333	2565733		23.6657	17.5147	2.06442	0	0.348411	7.39142	15.3053	6.4704	3.38056	7.50494	0.136943		95.8545	0	25.8861	0	20.2534	0	28.8036	0	17.728	3.85254	54.7041	0	4.21217	7.06042	3.17834	0	0	0	0	0	0	0	0	0	0	0	0	0	0	0	2.09047	31.2774	0
BGAL6	CP027624.1	5816756	5821768		7378.54	4779.16	554.108	1685.24	1452.57	3379.81	829.344	554.962	463.916	1130.26	210.292		682.484	7576.45	12226.9	10668.3	6180.68	6936.39	3433.8	8358.83	4962.05	4465.09	4266.92	3188.3	370.671	536.592	553.031	459.049	841.188	813.718	304.506	3608.55	959.906	1433.31	1227.54	2266.72	615.393	1081.01	1708.55	1065.54	1034.46	1986.23	1839.61	420.507	2831.36
BGAL7	CP027627.1	25103994	25108955		1356.91	1140.92	161.161	119.658	1224.11	983.875	777.029	215.518	242.471	862.61	104.925		320.154	1263.88	1782.69	1839.04	1010.98	1924.68	660.425	1997.86	1308.32	902.777	803.584	1172.53	101.092	127.088	228.84	162.017	151.957	260.123	97.0107	58.3737	163.843	100.738	121.367	114.245	159.382	929.877	1347.42	1533.94	1266.53	1821.62	445.27	342.314	428.862
BGAL8	CP027632.1	10098000	10103175		417.31	806.981	714.816	379.225	353.829	505.117	647.775	400.873	212.19	557.449	463.38		858.856	315.969	310.634	337.473	381.44	299.488	1067.79	792.541	771.166	638.237	582.881	989.274	1015.13	804.888	473.573	559.345	439.589	533.586	1177.6	382.082	368.647	401.185	445.591	363.507	314.337	318.925	376.657	435.529	255.666	326.466	409.732	1119.04	334.775
BGAL9	CP027630.1	17769501	17774721		339.576	785.432	1895.16	2226.24	1204.48	2478.06	4232.45	1819.27	958.926	1122.22	125.393		440.931	393.257	67.304	921.416	126.584	87.9615	938.174	94.9398	751.665	617.69	846.97	1463.15	3298.13	1765.11	2730.19	1512.16	417.881	360.17	3182.49	895.063	2646.42	2210.94	1960.95	2832.76	2811.33	1428.12	1858.05	1224.41	1150.49	518.504	1047.32	3089.51	2118.05
ABC and HMA
ABCA1	CP027621.1	15857500	15864000		202.218	107.949	87.0183	87.5943	77.3844	110.16	123.706	94.5151	67.9329	56.046	40.7267		341.242	122.751	174.3	108.067	217.725	249.224	164.592	37.1504	53.1839	46.2304	273.52	73.0144	155.85	91.7855	104.885	96.4389	43.4162	46.6888	70.0633	99.0584	53.4271	72.4607	88.4246	147.999	64.1957	89.6576	48.5383	76.697	76.6997	93.2759	79.4378	114.684	102.839
ABCA2	CP027622.1	10026732	10033273		516.214	244.387	337.257	112.563	305.437	395.387	264.609	507.503	323.86	266.668	49.9715		899.115	320.516	493.562	291.971	535.028	557.089	411.48	0	179.052	170.796	507.427	197.568	699.22	240.054	616.598	177.447	86.8323	233.444	307.201	56.6048	101.511	129.015	136.971	142.806	108.469	204.932	333.944	364.311	302.865	384.077	242.494	410.081	461.683
ABCA3	CP027624.1	15770178	15774341		0.668569	0.295466	28.276	0.294817	0	0	2.41415	1.85222	2.12321	1.00315	13.8119		1.91709	0	0	0	0	2.09432	0	0	1.7728	0	0	0	29.4852	7.06042	73.1018	11.5727	16.2811	20.0095	40.4211	1.7689	0	0	0	0	0	0	0	0	0	0	0	0	0
ABCA4	CP027621.1	3710290	3714860		122.853	232.436	415.897	523.743	401.854	1281.59	1293.84	394.364	839.93	592.186	1112.21		86.269	286.418	69.0297	106.171	101.267	87.9615	351.815	66.0451	253.51	178.501	139.59	405.159	336.974	550.713	368.687	381.898	379.891	286.802	606.317	383.851	564.546	512.527	563.49	511.506	606.538	270.254	516.448	449.225	375.632	329.209	470.355	856.653	1069.97
ABCA5	CP027625.1	3548580	3564928		978.971	188.557	404.527	458.082	589.946	796.513	1400.27	1040.68	3035.66	668.443	315.331		661.396	966.094	926.724	678.739	1252.34	1388.53	224.256	70.1729	147.142	160.522	318.793	210.453	379.095	289.477	597.528	416.616	553.556	280.133	315.285	382.082	503.995	441.834	506.274	495.927	418.379	489.274	700.893	788.883	572.297	595.32	393.008	721.118	490.128
ABCA6	CP027625.1	3442837	3458269		715.274	238.145	468.575	494.54	303.162	782.62	1736.08	1189.59	3068.3	835.597	332.432		778.339	550.105	712.732	415.206	1119	716.258	267.462	107.323	257.055	116.86	428.201	251.971	459.126	275.356	746.91	424.331	520.994	360.17	493.138	445.763	555.642	427.695	468.13	636.137	433.874	236.952	563.044	336.919	281.232	208.499	192.323	745.444	557.958
ABCA7	CP027621.1	15865490	15873350		877.504	346.971	482.467	624.885	316.534	583.038	375.651	440.114	335.934	222.307	175.811		1384.14	729.685	622.993	580.151	963.726	984.331	559.612	169.241	271.238	130.986	588.54	362.209	547.582	663.68	514.891	455.191	260.497	366.84	568.591	624.421	634.001	556.71	586.03	765.961	582.188	485.432	394.131	304.049	232.066	222.216	261.309	802.786	468.247
ABCA8	CP027622.1	10036683	10042892		121.327	64.625	47.4379	13.1894	31.0315	75.7821	14.8278	72.3918	46.8573	30.6516	14.2109		184.041	79.5606	117.351	138.402	116.457	92.1501	115.214	12.3835	35.4559	25.6836	118.84	80.1727	105.304	42.3625	60.3885	54.0058	10.854	13.3396	45.8106	12.3823	26.7135	19.4407	6.93526	2.59648	11.0682	1.28082	54.3629	41.0877	27.5332	49.3814	12.5428	126.847	91.8989
ABCB1	CP027627.1	13970587	13977200		46.2193	241.64	121.748	1478.07	97.5331	581.309	1773.48	1664.07	1605.76	358.511	239.861		24.9222	127.297	13.8059	24.6469	48.9458	37.6978	197.51	12.3835	145.369	254.267	165.999	674.31	130.577	91.7855	158.917	115.727	124.821	133.396	97.0107	1929.87	869.08	1268.95	1579.51	2373.18	847.826	25.6165	182.504	139.698	108.166	24.6907	104.523	349.264	218.807
ABCB10	CP027621.1	15336792	15343535		191.669	381.216	184.257	572.298	81.4491	289.077	68.1614	404.616	79.9086	35.3142	93.5892		210.88	363.706	86.2871	176.32	162.028	150.791	471.144	24.7669	469.791	431.484	271.634	618.475	307.488	261.236	162.095	227.596	86.8323	66.6982	177.853	459.914	498.653	493.086	346.763	386.875	1248.5	66.6028	75.7198	93.132	123.899	60.355	68.9855	154.649	122.532
ABCB11	CP027619.1	15198293	15204109		48.4838	44.0522	34.119	68.0661	40.4015	65.5779	110.117	77.9216	92.1117	83.8736	38.5009		28.7563	72.7412	34.5149	41.7102	69.1993	43.9807	49.3776	41.2782	46.0927	41.0937	32.0679	54.4029	21.0608	14.1208	50.8534	15.4302	48.8432	40.0189	48.5054	76.0627	94.3878	54.7874	65.885	59.719	57.5547	26.8973	46.5968	32.8701	49.1664	57.6116	29.2666	55.6042	43.7614
ABCB12	CP027624.1	13366117	13372171		58.984	48.1005	41.5287	28.5925	45.0387	141.521	110.087	82.2826	84.3997	116.996	20.0204		34.5076	104.565	37.9663	47.398	62.4481	67.0183	65.8367	12.3835	46.0927	28.2519	77.3402	58.6979	37.9095	63.5438	41.3184	34.718	43.4162	26.6793	43.1159	38.9158	35.618	15.906	15.6043	38.9472	26.5637	21.774	50.4798	52.0444	37.3665	52.1248	56.4427	86.8816	98.4631
ABCB13	CP027626.1	22753660	22761723		115.495	353.251	680.719	1033.53	942.286	2056.97	3411.92	1241.38	1042.24	1874.6	2066.45		23.0051	213.677	82.8357	109.963	175.53	87.9615	442.341	103.195	370.514	294.077	256.543	652.835	518.097	515.411	1083.81	786.941	450.443	707.001	703.328	723.48	1337.46	956.128	1016.02	1072.35	1095.75	292.028	1663.89	1621.59	794.53	378.59	903.083	729.806	625.788
ABCB14	CP027623.1	17394181	17402181		196.443	521.62	680.116	1732.32	890.446	2282.37	1373.56	1132.61	1120.5	907.618	1277.76		32.5905	384.164	179.477	212.343	202.534	167.546	582.244	70.1729	560.203	523.945	386.701	1006.45	960.374	543.652	909.005	378.04	379.891	406.859	1182.99	477.603	2352.57	1599.44	2044.17	2235.57	1684.58	236.952	1694.96	1594.2	709.963	345.67	760.931	865.341	1107.16
ABCB15	CP027627.1	17220174	17227020		38.6578	12.8543	29.7715	60.276	24.1338	52.0049	54.2723	41.3131	37.6692	30.2985	53.1571		24.9222	63.6485	39.6921	32.2306	33.7557	37.6978	16.4592	12.3835	3.54559	11.5576	18.8635	14.3166	29.4852	49.4229	34.9617	15.4302	10.854	46.6888	21.5579	53.067	76.5788	58.322	55.4821	96.0697	22.1364	15.3699	23.2984	30.131	27.5332	19.2039	29.2666	31.2774	21.8807
ABCB16	CP027619.1	20003100	20010243		41.4257	19.8994	35.2453	24.1531	22.7256	86.6265	69.0155	60.5876	49.7031	62.9747	35.2852		26.8393	61.3754	43.1436	36.0224	45.5702	35.6035	20.574	8.25564	12.4096	17.9785	35.8406	24.3381	33.6974	63.5438	31.7834	42.4331	10.854	26.6793	37.7264	21.2268	19.5899	37.114	27.7411	25.9648	13.2819	19.2123	27.1815	27.3918	33.4332	8.23023	20.9047	52.129	26.2568
ABCB17	CP027624.1	6556518	6571902		338.86	314.99	458.565	729.413	553.363	880.414	1686.1	1070.08	1557.72	875.072	468.31		281.812	359.159	345.149	271.116	369.625	406.298	372.389	140.346	265.919	278.667	330.111	502.511	530.733	402.444	479.929	358.753	374.464	346.831	716.801	672.182	746.198	800.603	792.354	701.049	664.093	407.302	706.718	583.445	686.364	403.281	533.07	910.519	575.462
ABCB18	CP027627.1	25999147	26004635		49.5198	66.8712	85.1386	100.483	24.412	100.052	78.8026	82.4693	351.027	38.4536	47.9487		59.4298	56.829	53.498	51.1898	48.9458	27.2262	88.4681	49.5338	56.7294	59.0722	82.9993	64.4245	50.546	14.1208	63.5668	27.0029	293.059	53.3586	94.316	91.9828	83.7024	111.342	100.561	109.052	106.255	7.68494	52.4214	38.3485	19.6666	13.717	14.6333	172.026	56.8898
ABCB19	CP027627.1	3213930	3219620		901.378	487.216	261.441	210.946	524.04	493.35	402.55	314.246	227.146	554.049	381.416		1368.8	716.046	971.593	669.259	744.314	938.256	502.005	421.038	473.336	354.433	682.858	489.626	459.126	204.752	289.229	243.026	255.07	106.717	272.169	229.957	249.326	222.684	188.986	184.35	190.373	482.87	526.155	613.576	446.431	652.931	422.275	470.898	592.967
ABCB2	CP027627.1	14027873	14034527		207.152	88.8087	99.7568	1196.65	81.5566	714.354	1188.68	1987.45	1664.61	189.091	55.825		32.5905	272.779	106.996	295.763	214.349	320.431	94.6403	8.25564	47.8655	177.217	107.522	97.3526	29.4852	14.1208	69.9235	270.029	222.508	73.368	18.8632	1326.67	906.479	1021.52	1227.54	1721.46	976.217	26.8973	147.556	106.828	129.799	30.1775	48.0808	446.572	864.287
ABCB20	CP027628.1	12301634	12307326		670.798	322.565	249.085	285.862	777.081	396.386	581	358.379	280.145	651.112	334.423		1230.77	454.632	657.508	511.898	585.662	584.316	434.111	144.474	257.055	238.857	560.245	300.648	303.276	282.417	206.592	212.165	238.789	220.104	280.253	348.473	368.647	288.076	220.195	244.069	245.714	748	772.73	695.751	865.329	940.989	639.683	517.815	365.408
ABCB21	CP027632.1	16021889	16027345		232.39	120.704	286.337	81.5742	128.046	196.601	298.915	380.155	321.585	313.686	367.43		345.076	143.209	251.958	140.298	266.67	247.13	164.592	20.6391	95.7309	97.5976	186.748	158.914	206.396	225.933	251.089	320.177	553.556	280.133	167.074	63.6804	106.854	86.5994	67.6188	96.0697	68.623	115.274	184.446	112.306	104.233	145.401	106.614	330.15	150.977
ABCB22	CP027621.1	1422781	1427427		177.648	101.387	121.45	33.5672	72.6807	166.236	260.909	92.0987	96.76	167.524	84.4227		176.372	188.672	136.334	180.112	212.661	171.734	117.272	20.6391	85.0942	65.4931	192.407	127.417	248.518	98.8459	88.9935	81.0086	54.2702	173.415	105.095	19.4579	53.4271	37.114	17.3382	51.9296	22.1364	48.6713	99.0182	73.9578	51.1331	115.223	48.0808	151.174	118.156
ABCB23	CP027624.1	18755078	18759900		340.144	71.9161	91.5701	55.2801	235.465	209.295	107.259	110.368	107.907	123.628	38.1202		253.056	313.696	376.212	375.392	339.245	383.261	98.7551	45.406	42.5471	41.0937	126.385	77.3094	67.3947	120.027	114.42	115.727	81.4053	80.0379	61.9791	54.8359	60.5507	68.9261	52.0145	31.1577	64.1957	238.233	236.867	254.744	239.932	271.598	171.418	139.011	256.004
ABCB24	CP027632.1	1998759	2003451		282.561	571.567	143.321	61.5415	106.1	237.416	166.27	165.387	133.239	147.294	211.532		277.978	345.521	227.798	367.808	231.227	245.036	771.524	610.917	577.931	715.287	501.768	251.971	176.911	141.208	98.5285	108.012	184.519	100.047	194.021	58.3737	74.7979	61.8567	65.885	44.1401	64.1957	69.1644	155.323	98.6104	133.733	87.7891	91.9806	257.17	286.637
ABCB25	CP027630.1	16455245	16458931		661.377	340.93	460.459	225.118	307.803	741.578	254.781	379.663	332.393	174.639	242.456		665.23	820.611	427.984	887.29	484.395	682.749	557.555	41.2782	241.1	166.943	656.449	382.252	505.46	508.35	508.534	424.331	401.599	486.897	388.043	261.797	249.326	173.199	208.058	225.894	232.433	266.411	345.593	388.963	234.032	304.518	307.299	505.651	1019.64
ABCB26	CP027627.1	5205038	5209704		1731.2	854.548	359.337	1494.43	801.847	1019.29	402.596	1394.46	1069.13	428.284	373.356		3569.62	1122.94	1170.05	879.706	2622.82	1022.03	1259.13	127.962	572.613	961.85	1595.85	609.885	450.702	409.504	473.573	470.622	244.216	213.434	253.306	2357.94	1599.25	797.068	1336.77	2147.29	728.289	1082.3	959.117	597.141	1042.33	743.464	386.737	1607.31	724.251
ABCB27	CP027627.1	95959	100621		279.472	240.172	299.756	1385.12	298.705	317.268	223.333	314.23	139.487	223.57	96.2819		339.325	459.179	201.912	216.135	280.173	180.112	251.003	82.5564	296.057	163.091	337.656	310.669	395.944	254.175	387.758	208.308	265.924	260.123	326.064	2211.12	1405.13	1318.43	728.203	1503.36	1144.45	261.288	483.442	298.57	239.932	241.42	267.58	238.056	291.013
ABCB28	CP027631.1	3725513	3733173		816.808	552.04	349.372	605.325	705.234	757.041	745.126	593.058	607.676	529.825	380.905		1311.29	591.022	781.762	521.378	951.912	743.484	574.014	478.827	537.157	478.999	631.926	611.317	349.61	388.323	422.719	370.325	265.924	206.764	441.938	596.119	566.327	572.616	599.9	719.224	577.761	613.514	904.754	706.708	656.864	795.589	553.974	861.866	544.829
ABCB29	CP027633.1	4354724	4362479		784.479	318.885	296.613	596.546	568.724	733.031	889.234	593.165	614.624	534.543	416.499		657.562	577.383	995.754	593.422	1026.17	856.577	343.586	321.97	283.647	270.962	381.042	312.101	328.549	303.598	336.904	285.459	255.07	186.755	379.959	569.586	596.602	560.245	617.239	693.26	542.343	313.802	780.496	567.01	588.031	652.931	510.074	472.636	627.976
ABCB3	CP027628.1	14825321	14831222		75.2752	34.4368	225.35	40.6342	61.3765	65.527	69.9187	40.333	66.0415	64.6466	27.9999		40.2589	31.8243	94.9159	77.7326	114.77	92.1501	24.6888	4.12782	39.0015	32.1045	56.5904	50.1079	299.064	148.269	292.407	266.171	238.789	273.463	59.2843	30.0713	49.8653	42.416	31.2087	41.5436	48.7002	20.4932	54.3629	46.566	123.899	68.5852	54.3522	31.2774	35.0091
ABCB30	CP027630.1	11824071	11831560		446.319	461.629	615.316	299.49	546.834	475.658	451.777	345.128	270.263	509.763	338.543		598.132	336.428	417.63	377.288	418.571	529.863	637.793	140.346	379.378	276.098	803.584	532.576	395.944	946.096	498.999	671.214	705.513	593.614	495.832	311.326	333.029	337.561	305.152	275.227	234.646	537.945	578.577	517.705	332.365	814.793	499.622	514.339	463.871
ABCB32	CP027630.1	11815854	11821409		359.13	900.681	1141.7	1696.14	966.604	1531.69	1732.91	3531.1	4482.67	830.694	206.028		421.76	329.608	479.757	206.655	388.191	328.808	1133.63	152.729	749.892	955.429	873.379	1539.03	1095.16	1320.3	1249.09	1180.41	1259.07	920.436	967.412	1625.62	2254.62	1613.58	1603.78	1321.61	1757.63	931.158	1293.06	1213.46	955.796	655.675	750.478	2177.25	914.613
ABCB33	CP027630.1	14898213	14904442		414.37	756.206	1429.49	1172.58	1136.45	2043.66	1540.63	5059.54	2972.47	838.868	97.2701		732.328	379.618	364.132	269.22	280.173	460.751	785.926	152.729	755.211	606.132	556.472	1680.76	1086.74	1348.54	1408	1319.28	2230.51	1527.39	1085.98	1185.16	1433.63	1221.23	981.34	919.153	1294.98	1100.23	1564.88	1328.5	774.863	1078.16	972.068	3367.53	1590.73
ABCB34	CP027632.1	16738233	16744616		168.514	292.552	273.237	29.5544	360.348	172.041	127.285	246.558	84.1972	608.925	66.8537		168.704	113.658	153.591	121.339	194.096	259.696	152.247	4.12782	333.285	301.782	648.903	314.964	353.822	317.719	514.891	304.747	70.5513	73.368	277.558	28.3024	49.8653	21.208	24.2734	33.7542	19.9228	318.925	413.546	345.136	259.599	576.116	248.766	279.759	76.5824
ABCB35	CP027632.1	16588190	16594647		235.497	309.248	484.075	59.1497	524.296	267.973	154.8	296.956	113.763	645.613	106.225		348.91	168.214	179.477	132.714	254.856	328.808	246.888	20.6391	244.646	261.972	762.084	319.259	758.19	458.927	1020.25	497.624	173.665	113.387	366.485	37.1469	56.9889	56.5547	62.4174	90.8767	50.9138	471.343	576.635	451.964	363.832	880.634	401.37	349.264	179.422
ABCB36	CP027619.1	27453978	27461083		1.51246	3.1931	38.7369	1.69846	13.3664	1.47115	8.09535	11.2231	8.29711	6.4461	28.4993		1.91709	0	0	0	5.06336	2.09432	0	0	3.54559	5.13671	1.88635	8.58993	46.3339	7.06042	66.7451	19.2878	32.5621	53.3586	45.8106	1.7689	1.7809	0	0	0	6.64093	5.12329	17.4738	21.9134	5.89997	10.9736	18.8142	1.73763	0
ABCB37	CP027627.1	20210593	20213771		1.01409	28.4856	6.67606	2.35443	0.988823	2.33351	4.8768	8.234	6.90897	5.12713	2.76568		0	0	0	1.89592	0	4.18864	12.3444	115.579	12.4096	19.2627	11.3181	0	12.6365	0	3.17834	3.85755	16.2811	0	10.779	8.8445	1.7809	1.76733	1.73382	0	0	3.84247	0	0	0	0	2.09047	5.2129	2.18807
ABCB38	CP027619.1	27408934	27415106		464.233	278.883	415.346	1943.37	433.167	373.891	515.217	499.822	481.609	369.192	416.936		803.261	329.608	322.714	233.198	577.223	519.392	302.438	177.496	203.871	154.101	537.609	297.784	341.186	409.504	470.394	543.915	531.848	246.783	363.79	2241.2	1862.82	1804.45	1822.24	2059.01	1870.53	449.569	572.752	386.224	409.065	419.742	361.651	344.051	253.816
ABCB39	CP027625.1	13280645	13287022		4566.3	904.03	814.614	792.021	5109.18	2496.95	3104.78	3540.75	189.241	2224.13	2.18303		1692.79	4369.02	5071.96	7894.6	2189.06	6180.34	851.763	350.865	717.982	306.919	2297.57	899.08	753.978	628.377	514.891	1099.4	1416.45	693.662	595.538	1199.31	459.473	906.643	351.965	688.067	1146.67	5786.76	3688.91	5927.58	1948.96	7154.81	6148.07	1767.17	5104.77
ABCB4	CP027621.1	7005863	7009818		0	1.88261	24.4544	0.368941	0.21347	0.364678	0.616459	0.905689	1.78788	1.33753	4.86292		0	0	0	0	0	0	2.0574	0	1.7728	1.28418	1.88635	4.29497	21.0608	14.1208	50.8534	19.2878	5.42702	20.0095	40.4211	0	0	0	0	0	2.21364	1.28082	0	0	0	0	0	0	2.18807
ABCB40	CP027626.1	5919260	5924791		53.3192	1693.19	155.562	659.437	72.6716	83.2436	240.033	78.7811	137.222	9.77137	62.9269		42.176	40.9169	88.0129	34.1265	45.5702	69.1126	1709.7	82.5564	2689.33	1859.49	1692.05	2126.01	84.2434	120.027	193.879	162.017	211.654	220.104	97.0107	758.858	530.709	569.082	818.361	781.54	498.07	56.3562	71.8367	68.4794	114.066	52.1248	73.1664	159.862	43.7614
ABCB42	CP027625.1	13410230	13415954		239.002	376.854	257.325	639.988	106.845	209.261	10.7089	142.612	176.284	7.13343	32.8511		757.251	165.941	53.498	153.569	182.281	121.471	467.029	156.857	260.601	435.337	620.608	320.691	244.306	232.994	168.452	181.305	347.329	500.237	126.653	589.043	721.266	620.334	527.08	786.733	595.47	93.5	242.692	57.5227	159.299	27.4341	60.6236	279.759	240.688
ABCB43	CP027619.1	27414470	27421452		46.2202	5.81846	177.132	0.663496	2.89339	40.1384	12.9637	14.6811	13.3678	5.07144	52.2187		5.75127	195.492	10.3545	1.89592	21.9412	41.8864	6.17219	0	14.1824	1.28418	7.54539	5.72662	67.3947	42.3625	419.541	339.465	168.238	186.755	16.1685	0	0	1.76733	0	0	2.21364	0	3.88306	0	5.89997	5.48682	2.09047	1.73763	13.1284
ABCB44	CP027627.1	20125166	20130699		30.4896	4.85344	192.596	1.61375	3.42426	27.253	9.42753	6.10625	3.44381	2.67507	22.5637		0	75.0143	22.4347	49.2939	23.629	12.5659	4.1148	8.25564	7.09118	2.56836	5.65904	1.43166	54.7582	225.933	425.898	524.627	48.8432	60.0284	8.08423	3.5378	1.7809	1.76733	0	2.59648	0	2.56165	5.8246	2.73918	3.93332	5.48682	0	3.47527	8.75228
ABCB45	CP027626.1	5925475	5932277		74.1946	76.9363	49.2428	519.13	85.7515	60.8299	13.9714	73.9034	352.409	27.1034	9.75756		293.315	15.9121	0	26.5429	67.5115	41.8864	51.435	70.1729	7.09118	12.8418	211.271	108.806	37.9095	91.7855	47.6751	54.0058	59.6972	26.6793	26.9474	521.825	525.366	537.27	376.238	695.856	458.224	76.8494	110.667	101.35	116.033	74.0721	35.538	86.8816	26.2568
ABCB46	CP027625.1	13415600	13424105		382.587	169.207	190.73	1531.53	250.317	186.584	18.0891	279.954	330.993	8.37814	14.4877		1134.92	215.95	60.401	208.551	411.82	263.884	181.051	4.12782	14.1824	35.957	746.993	32.9281	206.396	240.054	162.095	231.453	206.227	213.434	75.4528	845.534	1720.35	1560.56	1234.48	1882.45	1945.79	221.582	531.98	93.132	411.031	112.48	131.7	211.991	192.55
ABCB47	CP027627.1	7536825	7542699		8.04393	21.9906	14.4183	9.9527	10.3561	14.3347	25.6458	9.95864	8.24956	14.5456	18.4208		23.0051	4.54632	5.17723	0	5.06336	10.4716	26.7462	41.2782	26.5919	6.42089	9.43174	21.4748	4.21217	14.1208	34.9617	15.4302	0	13.3396	18.8632	12.3823	7.12361	3.53467	15.6043	7.78943	13.2819	10.2466	11.6492	16.4351	7.86663	5.48682	10.4523	39.9655	6.56421
ABCB48	CP027627.1	20129804	20135210		20.1968	1.59112	121.475	0.589633	2.6821	20.4281	12.7912	4.50107	2.44326	1.33753	4.22695		0	54.5559	13.8059	28.4388	11.8145	12.5659	4.1148	0	3.54559	0	1.88635	0	46.3339	70.6042	355.974	270.029	37.9891	66.6982	2.69474	3.5378	0	0	0	0	0	0	0	2.73918	7.86663	5.48682	0	0	15.3165
ABCB6	CP027629.1	16140158	16145434		43.5353	38.7571	10.1519	10.7232	49.9737	57.9037	71.1883	53.767	27.002	112.352	2.42032		1.91709	111.385	39.6921	32.2306	23.629	52.358	0	165.113	10.6368	10.2734	20.7498	25.7698	8.42434	0	0	11.5727	0	13.3396	37.7264	5.3067	26.7135	8.83667	8.66908	10.3859	4.42729	0	73.7782	63.0011	41.2998	54.8682	66.895	0	48.1375
ABCB8	CP027624.1	14666547	14671766		229.193	348.986	314.584	271.567	221.53	347.903	83.5111	105.216	113.853	69.6253	513.915		283.729	225.043	189.832	236.99	253.168	186.395	292.151	412.782	333.285	365.991	348.974	340.734	391.732	367.142	327.369	293.174	314.767	273.463	234.443	330.784	281.383	270.402	234.065	264.841	247.928	240.795	229.101	208.177	210.432	200.269	240.404	307.561	350.091
ABCB9	CP027621.1	7008881	7011113		115.839	182.113	208.948	101.94	83.1991	131.244	54.4099	62.1105	53.679	32.602	237.1		124.611	138.663	98.3673	125.131	126.584	81.6785	162.534	276.564	219.827	178.501	84.8856	170.367	185.335	232.994	162.095	200.593	249.643	186.755	245.222	125.592	112.197	91.9014	131.77	72.7014	77.4775	99.9042	116.492	84.9145	60.9664	65.8418	71.0759	161.6	122.532
ABCC1	CP027620.1	2637334	2643827		922.165	446.587	236.592	966.228	605.22	350.203	887.954	382.747	211.186	331.426	124.261		1313.21	795.606	911.192	714.761	751.065	1047.16	510.235	227.03	397.106	377.548	531.95	635.655	206.396	218.873	193.879	389.613	325.621	160.076	161.685	1158.63	1102.38	1125.79	742.073	716.628	951.867	691.644	642.647	498.53	525.098	721.517	551.884	370.116	264.756
ABCC10	CP027622.1	2111996	2123089		2016.34	862.803	947.01	3445.52	1850.25	1312.95	1494.12	1165.84	1263.96	1932.86	1054.8		3703.82	1459.37	1468.61	1184.95	2589.07	1692.21	1069.85	462.316	799.531	396.811	1503.42	944.893	1162.56	748.405	1230.02	817.801	1036.56	733.68	900.044	3566.1	3654.41	3495.79	3159.01	4426.99	2370.81	1422.99	2292.95	2169.43	2253.79	1906.67	1055.69	1654.23	1104.97
ABCC11	CP027619.1	136841	149986		3421.51	1836.62	992.79	2865.93	1069.74	1215.43	1265.05	4237.26	1219.18	2903.13	469.947		5041.95	1734.42	2814.69	1852.31	5119.06	3966.64	2952.37	528.361	1246.27	535.502	4432.92	1324.28	1065.68	1108.49	991.642	1134.12	1242.79	520.246	886.57	3083.19	3275.08	2580.31	2012.96	3809.03	2435.01	1164.27	1405.67	1147.72	877.129	1127.54	696.126	2514.35	1166.24
ABCC12	CP027624.1	16539628	16545741		2522.77	1235.9	2042.3	1679.63	941.84	1386.66	1154.27	1144.6	313.562	168.844	757.304		1853.83	3011.94	1111.38	4144.48	2055.72	2959.28	1403.15	1865.77	1053.04	444.326	1350.62	1298.51	2101.87	2520.57	2657.09	2002.07	1438.16	1434.01	2142.32	1936.94	1821.86	1558.79	811.426	1994.09	1954.65	1005.45	1063.96	766.97	782.73	1089.13	942.801	1530.85	2209.95
ABCC13	CP027621.1	3065436	3071645		3.67867	55.2081	138.76	278.88	26.9935	40.3312	197.871	236.292	17.3517	34.1811	16.7386		1.91709	0	6.90297	5.68775	3.37557	4.18864	90.5255	16.5113	58.5022	24.3994	75.4539	65.8562	265.367	141.208	95.3502	142.73	75.9783	126.727	123.958	240.57	46.3035	395.883	55.4821	441.401	493.643	8.96576	21.3569	54.7835	9.83329	35.6643	31.357	31.2774	52.5137
ABCC14	CP027620.1	16618601	16622643		18.4969	103.419	44.6781	67.7272	12.4204	59.6982	21.0544	33.4379	76.2514	20.4343	24.3251		13.4196	27.2779	18.9832	15.1673	15.1901	20.9432	144.018	0	78.003	133.555	113.181	151.755	25.273	56.4834	73.1018	27.0029	75.9783	33.3491	21.5579	49.5292	49.8653	72.4607	57.2159	106.456	70.8366	1.28082	15.5323	10.9567	31.4665	2.74341	12.5428	20.8516	43.7614
ABCC15	CP027620.1	16316606	16323755		215.234	264.241	275.715	305.627	151.929	449.299	729.113	1065.34	1823.09	432.001	192.668		316.32	256.867	131.156	189.592	167.091	230.375	331.241	16.5113	218.054	240.141	382.928	396.569	328.549	112.967	352.796	223.738	336.475	386.85	188.632	297.175	368.647	328.724	277.411	327.156	234.646	124.24	192.212	150.655	151.433	194.782	98.252	290.185	505.444
ABCC16	CP027633.1	19729855	19736750		269.094	316.564	256.45	252.719	175.312	448.452	757.088	742.598	987.572	442.923	107.328		439.014	356.886	117.351	291.971	187.344	221.998	411.48	41.2782	248.191	291.509	501.768	405.159	328.549	148.269	235.197	189.02	407.026	333.491	153.6	330.784	292.068	229.754	232.331	223.297	208.083	187	201.919	194.482	176.999	161.861	129.609	255.432	476.999
ABCC17	CP027623.1	17619528	17623667		225.125	106.443	108.903	78.5623	166.283	146.392	204.378	343.365	97.3177	138.526	13.2642		550.205	81.8338	58.6753	125.131	231.227	303.677	216.027	0	24.8191	48.7988	265.975	83.036	155.85	84.725	57.2101	158.16	162.811	60.0284	83.537	65.4493	71.2361	81.2974	72.8203	98.6662	81.9048	195.966	176.679	153.394	155.366	178.322	137.971	161.6	32.821
ABCC18	CP027626.1	22961829	22971838		1011.6	461.084	592.62	605.955	732.913	722.869	464.318	1271.79	1119.57	421.672	406.793		1740.72	500.096	767.956	451.229	1503.82	1105.8	631.621	169.241	319.103	201.616	1046.92	398	581.279	628.377	546.675	428.189	624.107	493.567	846.149	475.834	730.17	632.706	658.85	617.962	520.206	800.514	893.105	619.054	654.897	869.661	560.246	804.524	472.623
ABCC19	CP027623.1	17625120	17631545		722.665	226.615	145.75	176.618	593.948	409.515	94.0565	488.581	361.878	357.879	64.3539		1526	320.516	650.605	295.763	975.541	567.561	327.126	144.474	154.233	65.4931	497.996	170.367	168.487	197.692	111.242	115.727	162.811	113.387	150.906	104.365	227.956	157.293	175.115	246.665	148.314	554.596	796.028	451.964	589.997	713.286	457.813	814.95	301.954
ABCC2	CP027621.1	17009555	17016064		1744.15	1179.96	621.889	1022.9	1164.44	521.734	732.023	879.314	576.915	494.306	128.212		2198.9	1347.98	1059.61	1749.93	2271.76	1836.72	1201.52	594.406	1150.54	612.553	2174.96	1345.76	640.25	586.015	492.643	806.229	1123.39	400.189	304.506	918.059	849.49	1129.33	799.289	1228.13	1213.08	1452.45	1063.96	1024.45	835.83	1286.66	1323.27	750.657	652.045
ABCC3	CP027633.1	2448024	2457094		219.324	441.065	1275.86	781.692	532.526	551.026	685.482	425.45	265.021	414.37	152.913		237.719	215.95	110.448	269.22	239.666	242.941	588.416	165.113	647.07	66.7773	335.77	843.245	210.608	1765.11	1907	1153.41	852.042	887.086	2155.79	1981.17	347.276	273.937	381.44	1513.75	192.587	650.658	432.962	419.094	316.632	897.095	478.717	929.633	91.8989
ABCC4	CP027633.1	9501316	9508280		247.756	168.713	101.347	155.638	897.769	692.81	2275.58	696.446	1358.52	286.805	34.5243		465.853	238.682	193.283	161.153	216.037	211.526	189.281	86.6842	113.459	107.871	194.294	320.691	113.729	77.6646	162.095	92.5813	119.394	20.0095	123.958	123.823	243.984	44.1834	71.0865	189.543	261.21	1275.7	629.057	542.357	949.896	1078.16	911.444	653.35	857.723
ABCC5	CP027627.1	21526239	21531338		949.378	4325.97	2973.12	2746.89	1178.07	494.712	136.308	518.478	280.162	924.097	120.366		1685.12	543.286	552.238	737.512	1034.61	1143.5	3396.76	136.218	4137.7	5728.72	7528.41	5027.97	3849.92	2224.03	4017.42	2669.43	2995.71	3088.13	1967.16	2939.91	2169.14	3237.76	2392.67	3661.03	2080.83	882.487	1712.43	876.537	900.729	1772.24	923.987	1054.74	555.77
ABCC6	CP027625.1	3312384	3318741		2269.97	4180.69	2440.74	4183.71	1221.74	1244.26	917.681	1550.82	536.258	1012.47	209.44		1729.22	1648.04	869.774	3114.99	2860.8	3396.99	4524.22	1180.56	4460.35	4561.4	5747.7	4609.93	2261.93	2245.21	2215.3	2603.85	3918.31	2487.84	1352.76	5860.36	3734.55	2967.35	2867.73	5260.46	4411.79	1186.04	1914.35	988.843	698.163	1286.66	1256.37	1313.65	1910.18
ABCC7	CP027628.1	15268699	15276829		58.3806	161.181	52.9271	101.311	52.622	120.956	773.057	668.539	130.827	75.6632	14.3899		84.352	52.2827	50.0465	37.9184	60.7603	64.924	314.782	33.0225	106.368	98.8817	96.2037	317.828	92.6677	14.1208	79.4585	57.8633	37.9891	53.3586	35.0316	74.2938	73.017	130.783	83.2232	155.789	90.7594	30.7397	44.6552	68.4794	90.4663	52.1248	29.2666	201.565	56.8898
ABCC8	CP027623.1	17622687	17624898		178.231	111.604	59.61	45.649	115.242	86.7179	21.8162	160.765	62.9194	50.2125	32.2207		469.687	72.7412	69.0297	62.5653	280.173	115.188	259.232	74.3007	37.2287	33.3886	228.248	37.223	54.7582	120.027	22.2484	100.296	32.5621	20.0095	67.3685	22.9957	44.5226	45.9507	46.813	64.9119	48.7002	151.137	153.381	79.4361	98.3329	123.453	85.7092	161.6	26.2568
ABCC9	CP027631.1	14959525	14975074		1107.52	575.017	834.55	2033.68	1020.91	761.229	825.242	988.533	585.207	1131.6	512.97		1560.51	934.269	864.597	822.829	1260.78	1202.14	763.295	86.6842	436.108	291.509	1246.88	625.633	1040.41	543.652	1398.47	605.636	971.437	446.878	835.37	1706.99	2113.93	1952.9	2137.8	2630.23	1660.23	851.747	1159.09	1106.63	1140.66	1056.21	811.102	841.014	733.003
ABCD1	CP027629.1	15558231	15570456		929.61	534.855	772.282	1160.22	631.359	935.751	1216.88	937.328	1290.65	831.733	493.304		1230.77	761.509	714.458	892.978	926.595	1051.35	547.268	218.774	538.93	500.83	773.402	629.928	867.707	522.471	1118.78	748.366	765.21	566.935	816.507	1356.75	967.03	1136.4	1205	1220.34	1075.83	480.308	702.835	630.011	859.429	699.569	416.003	827.113	873.04
ABCD2	CP027628.1	15421075	15428656		307.734	110.614	325.839	556.439	284.655	282.184	502.82	442.72	656.15	431.479	60.2144		427.511	254.594	270.942	225.614	297.051	370.695	86.4107	12.3835	79.7758	98.8817	265.975	120.259	374.883	98.8459	753.267	266.171	265.924	233.444	288.337	640.342	414.95	519.596	657.116	584.207	522.42	213.897	269.873	284.874	426.765	282.571	229.952	118.159	231.935
ABCD3	CP027628.1	15432717	15438246		844.17	663.546	695.18	686.239	563.013	618.57	343.665	463.66	648.959	254.5	369.145		1595.02	543.286	723.086	595.318	956.975	651.334	820.902	210.519	787.121	622.827	805.47	734.439	791.888	691.921	804.12	651.927	786.918	306.812	832.675	873.836	612.63	615.032	648.447	656.909	710.58	582.774	572.752	605.358	605.731	543.195	468.265	990.451	494.504
ABCD4	CP027620.1	70005	74542		1815.92	1041.47	241.936	157.047	873.64	1226.57	620.167	867.517	448.255	922.963	741.327		1347.71	2259.52	1623.92	2275.1	1519.01	1870.23	1327.02	437.549	856.26	585.585	2067.44	974.957	265.367	353.021	146.204	273.886	249.643	146.736	258.695	116.747	256.45	219.149	117.9	132.42	99.614	642.973	1063.96	931.32	985.296	1028.78	589.512	1084.28	1783.28
ABCD5	CP027621.1	19844415	19849189		203.386	173.638	91.3492	36.2548	170.019	154.172	183.895	280.114	132.955	279.857	68.5785		502.278	100.019	51.7723	125.131	351.06	90.0558	236.601	4.12782	51.4111	77.0507	539.495	133.144	80.0312	63.5438	57.2101	88.7237	119.394	120.057	110.484	58.3737	10.6854	77.7627	12.1367	51.9296	6.64093	260.007	46.5968	323.223	55.0664	301.775	33.4475	286.709	113.78
ABCE1	CP027629.1	4413370	4417898		1292.33	513.081	854.646	1270.79	524.126	2064.07	1920.56	899.284	975.141	1463.11	872.615		751.499	2668.69	999.205	1082.57	1232.08	1019.93	646.023	206.391	434.335	521.376	679.085	591.274	1040.41	854.311	1156.92	806.229	510.14	633.633	980.886	910.983	1237.73	1436.84	1322.9	1472.2	1244.07	233.11	570.811	504.009	1085.6	257.88	493.351	707.216	1426.62
ABCE2	CP027627.1	22869904	22874562		791.413	268.523	474.136	1084.88	398.447	1271.73	1803.1	713.457	727.216	1209.08	643.06		419.843	1463.92	581.575	874.018	697.056	712.069	261.29	82.5564	205.644	315.908	492.337	253.403	480.187	324.779	699.235	671.214	331.048	400.189	412.295	887.987	1084.57	1147	1220.61	1124.27	1044.84	139.61	436.845	410.877	796.496	266.111	340.746	338.838	971.503
ABCF1	CP027625.1	2554600	2557774		682.336	626.758	637.408	981.057	481.27	934.302	568.691	498.592	657.602	518.939	813.751		577.044	811.519	686.846	748.888	649.798	619.919	701.573	421.038	673.662	621.542	652.676	690.058	657.098	755.465	664.273	844.804	450.443	426.869	662.906	909.214	952.783	1076.31	965.736	893.188	1089.11	366.315	491.208	520.444	635.23	397.794	476.627	663.776	943.058
ABCF2	CP027619.1	9282197	9285371		372.39	282.116	492.905	747.319	369.808	459.263	335.697	244.984	349.987	277.089	372.007		373.833	468.271	315.811	358.329	366.25	351.846	306.552	165.113	315.558	327.466	271.634	306.374	438.066	487.169	575.28	640.354	586.118	286.802	436.548	746.476	714.142	705.167	783.685	693.26	841.185	288.185	372.774	386.224	523.131	274.341	374.194	408.344	487.939
ABCF3	CP027629.1	3640048	3645977		1558.38	811.133	1265.34	1346.34	782.24	2262.6	2044.53	886.015	956.703	1652.95	1105.64		1230.77	2530.03	1101.02	1694.95	1392.42	1401.1	952.575	367.376	746.347	615.122	982.787	1202.59	1482.68	1066.12	1477.93	1049.25	1155.96	1267.27	1358.15	1201.08	1478.15	1387.36	1376.65	1280.06	1354.75	552.035	867.865	816.275	1162.29	636.471	658.498	1148.58	1761.4
ABCF4	CP027627.1	22028942	22039437		4962.01	7187.75	18012.4	11502.8	3783.29	5957.33	6999.76	4889.46	6544.4	5480.74	4185.57		6048.42	5671.54	3432.5	4051.58	5799.24	4768.77	6639.22	1320.9	9232.72	7549.69	9182.74	9201.25	20538.5	12835.8	26313.5	16425.5	10870.3	9811.31	29291.8	6474.17	12231.2	12825.5	13624.3	13608.1	10253.6	2027.54	5362.51	3760.89	5188.04	3344.22	3016.55	8854.98	4393.64
ABCF5	CP027623.1	6171565	6175699		6153.32	1859.99	912.017	358.954	2603.01	3233.96	599.235	704.185	413.817	1119.19	871.45		3535.11	8172.02	4010.63	10613.4	3426.21	7162.58	1672.66	776.03	1682.38	942.587	4129.21	1957.07	720.281	1052	673.808	1010.68	1394.74	740.35	792.254	337.86	509.338	406.487	324.224	257.051	318.765	2579.58	2568.65	2963.79	1966.66	2984.83	2554.55	1369.25	6284.13
ABCF6	CP027626.1	379842	383954		3774.56	2780.01	1088.32	242.175	1871.97	1899.88	335.495	458.208	261.807	607.31	565.154		3094.18	5098.7	1418.56	8069.03	1142.63	3824.23	2450.36	676.962	2921.57	1840.23	5745.81	3045.13	728.705	1249.69	731.018	1099.4	1747.5	1027.15	1034.78	235.264	325.905	286.308	161.245	160.982	283.346	2117.2	1566.82	1972.21	1191.79	2477.3	1906.51	1457.87	4201.09
ABCF7	CP027626.1	6847571	6851952		3101.23	1850.45	2205.11	2526.44	1306.99	5213.55	4009.7	2567.16	2489.24	2824.15	792.844		1786.73	3909.84	3070.1	3899.9	2707.21	3233.63	2761.03	144.474	1932.35	2125.32	1867.48	2272.04	2430.42	1863.95	2243.91	2129.37	2208.8	2567.88	1991.41	2154.52	2922.46	2502.55	2368.39	2715.92	2494.78	849.185	1450.32	1427.11	1756.23	891.608	1467.51	2298.89	4557.75
ABCF8	CP027625.1	13937497	13941713		1990.66	1489.49	1282.74	1391.41	721.02	2888.59	2136.19	1883.36	1549.72	1504.19	1298.99		1433.98	2539.12	1751.63	2870.42	1434.62	1914.21	2333.09	284.819	1453.69	1376.64	1620.37	1868.31	1874.42	1122.61	1185.52	1635.6	1253.64	853.737	1053.64	971.126	1800.49	1544.65	1446	1295.64	1290.55	489.274	834.859	860.102	865.329	567.886	708.669	1610.79	3345.56
ABCF9	CP027631.1	1596636	1600296		307.369	941.795	1027.46	71.3783	60.8316	459.065	284.172	505.066	417.446	170.998	700.577		92.0203	15.9121	260.587	7.58367	400.006	1068.1	481.431	495.338	1714.29	3.85254	1161.99	1793.86	530.733	889.613	1099.71	532.342	2409.6	1053.83	676.38	40.6847	1.7809	113.109	0	77.8943	194.801	32.0206	0	112.306	0	101.506	119.157	145.961	21.8807
ABCG1	CP027625.1	3422901	3428671		338.575	236.187	161.196	303.478	566.667	360.105	105.141	172.022	141.238	229.905	180.121		416.009	413.715	160.494	331.786	271.734	437.713	296.265	264.18	218.054	172.08	254.657	211.885	101.092	268.296	123.955	173.59	81.4053	126.727	253.306	169.814	229.736	523.131	494.138	218.104	185.946	537.945	475.675	542.357	580.164	751.694	512.165	328.413	312.894
ABCG11	CP027621.1	16568256	16573132		758.212	5261.84	1366.63	262.931	1385.98	915.417	11.4518	475.81	63.869	1020.31	542.779		891.447	756.963	507.368	739.408	514.775	1139.31	3005.86	28.8947	7747.11	5118.74	7749.11	7921.35	1486.9	1461.51	1713.13	1693.47	911.739	833.728	1465.94	45.9914	368.647	250.962	270.475	192.139	449.37	1139.93	1428.97	1260.02	1455.33	1626.84	1404.8	1188.54	866.475
ABCG12	CP027621.1	16555003	16559630		5.42918	18.4851	65.6949	19.2359	415.31	17.0144	40.1273	32.3277	9.7181	64.7768	5.7487		5.75127	4.54632	8.62871	1.89592	3.37557	8.37729	8.22959	0	24.8191	30.8203	16.9771	30.0648	105.304	56.4834	76.2802	38.5755	16.2811	13.3396	153.6	3.5378	10.6854	26.51	10.4029	15.5789	48.7002	517.452	398.014	331.44	127.833	864.174	252.947	1.73763	8.75228
ABCG13	CP027621.1	173753	177647		43.2075	51.8772	9612.33	15.2631	20.0002	55.9572	120.684	83.0726	65.1836	65.2411	41.0335		67.0981	47.7364	29.3376	24.6469	50.6336	39.7921	65.8367	74.3007	42.5471	37.2412	64.1358	27.2015	9999.69	11162.5	25553.9	10851.3	3484.15	3701.75	2533.06	14.1512	28.4944	12.3713	6.93526	20.7718	8.85457	21.774	29.123	21.9134	7.86663	24.6907	14.6333	78.1935	59.0779
ABCG14	CP027621.1	168681	173145		5.58408	14.8904	321.063	2.56237	1.47494	11.3828	101.778	56.0569	66.6486	70.8143	13.8455		3.83418	2.27316	1.72574	3.79184	13.5023	8.37729	16.4592	0	15.9552	5.13671	18.8635	32.9281	560.218	148.269	505.356	219.881	5.42702	13.3396	794.949	0	3.5618	3.53467	3.46763	2.59648	2.21364	1.28082	0	5.47835	0	0	2.09047	3.47527	10.9403
ABCG16	CP027621.1	16561096	16566143		21.1266	33.1848	62.9846	3.94627	7.00945	97.8442	26.401	4.16006	3.21466	38.045	284.534		1.91709	59.1022	18.9832	11.3755	27.0046	8.37729	24.6888	0	56.7294	44.9462	22.6362	50.1079	71.6069	0	120.777	42.4331	37.9891	33.3491	134.737	0	5.34271	7.06934	8.66908	2.59648	0	1.28082	17.4738	5.47835	15.7333	0	2.09047	3.47527	2.18807
ABCG17	CP027628.1	15390783	15395655		381.24	85.2057	131.372	927.427	178.081	84.3746	5.30155	314.902	66.9983	0	2.27645		851.188	36.3706	119.076	37.9184	761.192	481.694	76.1237	0	5.31839	7.70507	420.655	1.43166	75.819	35.3021	88.9935	162.017	211.654	313.482	32.3369	873.836	468.377	1005.61	1276.09	1451.43	489.215	119.116	370.833	172.568	198.632	106.993	100.343	111.208	2.18807
ABCG18	CP027619.1	4293206	4297207		139.076	295.331	272.472	12.9569	55.4706	103.731	8.16638	24.4943	19.3644	17.4063	27.3741		205.129	168.214	53.498	166.841	104.643	136.131	228.371	57.7895	228.691	288.94	726.244	241.95	299.064	77.6646	254.267	378.04	412.453	326.821	158.99	0	16.0281	15.906	12.1367	18.1753	15.4955	52.5137	33.0061	8.21753	112.099	76.8155	50.1713	90.3569	89.7108
ABCG19	CP027630.1	5351723	5357079		592.149	166.359	269.198	104.159	599.635	401.082	464.221	224.49	200.906	627.873	765.547		724.66	572.837	831.808	542.233	697.056	184.3	218.084	127.962	113.459	105.303	277.293	156.05	336.974	232.994	251.089	277.744	222.508	280.133	282.948	201.655	121.101	120.179	90.1584	67.5084	24.3501	516.171	617.407	512.226	940.062	861.431	150.514	245.006	400.417
ABCG2	CP027627.1	1417126	1422026		78.2202	63.6421	78.3778	384.728	312.977	444.383	865.844	357.998	525.323	368.059	343.028		49.8443	163.668	48.3208	87.2122	65.8237	54.4524	59.6645	41.2782	63.8206	37.2412	45.2723	134.576	92.6677	77.6646	69.9235	57.8633	65.1242	53.3586	132.042	382.082	315.22	537.27	502.807	389.472	181.519	199.808	403.839	413.616	452.331	222.216	186.052	316.249	323.834
ABCG20	CP027622.1	15168707	15174771		1455	231.892	428.669	273.438	733.522	1201.99	843.638	453.923	417.095	1123.31	905.705		818.597	2127.68	1233.91	2085.51	1281.03	1183.29	296.265	227.03	138.278	147.681	288.611	293.489	518.097	430.686	473.573	393.471	472.151	273.463	439.243	267.104	409.608	238.59	242.734	210.315	272.278	701.891	687.302	703.969	881.063	839.483	587.422	366.64	1365.36
ABCG21	CP027619.1	10909335	10916814		2.78817	643.532	9.75553	1.91104	0.998482	6.2946	141.831	15.0545	12.5227	385.763	12.6158		5.75127	0	1.72574	0	5.06336	4.18864	1006.07	321.97	356.332	1094.12	928.083	154.619	25.273	7.06042	15.8917	3.85755	5.42702	0	10.779	3.5378	0	1.76733	1.73382	0	4.42729	1.28082	0	0	1.96666	2.74341	0	13.9011	4.37614
ABCG22	CP027624.1	4019069	4026136		53.3511	761.786	121.503	79.7501	66.5384	98.2778	89.2252	111.807	73.2201	53.7422	185.926		32.5905	75.0143	63.8525	34.1265	81.0138	33.5091	960.805	899.864	732.164	959.281	780.948	237.655	185.335	120.027	123.955	131.157	81.4053	20.0095	188.632	42.4536	64.1125	104.273	97.0937	90.8767	79.6912	108.87	67.9536	41.0877	33.4332	120.71	27.1761	99.0451	32.821
ABCG23	CP027625.1	10310281	10316708		218.265	286.819	71.6388	37.4198	132.111	126.788	223.184	207.887	146.129	316.769	88.153		228.134	150.029	281.296	178.216	266.67	205.243	506.12	140.346	235.782	326.181	403.678	108.806	80.0312	63.5438	69.9235	84.8662	75.9783	86.7077	40.4211	30.0713	44.5226	47.718	38.144	44.1401	19.9228	117.836	170.855	128.741	153.399	115.223	106.614	125.11	146.601
ABCG24	CP027620.1	6748196	6754183		0	257.312	0.454049	0.296817	0.780824	1.15842	0.484703	0.0992915	0.173311	1.37466	1.40357		0	0	0	0	0	0	561.67	61.9173	203.871	391.674	260.316	64.4245	0	0	3.17834	0	0	0	0	0	1.7809	0	0	0	0	0	1.94153	0	0	2.74341	0	6.95053	0
ABCG25	CP027631.1	17357411	17362008		13.2845	57.5768	31.8358	70.9819	18.9789	26.6944	0.996574	0.398692	0.0970336	10.4401	5.38656		7.66836	20.4585	10.3545	11.3755	15.1901	14.6602	51.435	16.5113	62.0478	73.1982	115.067	27.2015	29.4852	7.06042	50.8534	34.718	21.7081	46.6888	32.3369	58.3737	49.8653	84.8321	93.6261	88.2802	50.9138	12.8082	11.6492	10.9567	57.0331	10.9736	10.4523	10.4258	19.6926
ABCG26	CP027626.1	6536453	6542475		163.854	331.342	53.8755	194.587	87.8912	89.0179	169.509	139.464	61.1874	230.313	92.111		287.563	109.112	138.059	79.6286	251.48	117.282	285.978	99.0676	343.922	337.739	413.11	508.238	63.1825	56.4834	47.6751	65.5784	54.2702	33.3491	56.5896	116.747	181.652	220.917	194.187	316.77	137.246	47.3904	145.615	87.6537	82.5996	109.736	54.3522	170.288	48.1375
ABCG27	CP027625.1	13768378	13774458		360.792	39.7745	35.8177	81.8503	4.58426	57.5912	53.6288	81.0376	11.3389	52.2747	2.2518		680.567	122.751	186.38	68.2531	595.789	511.014	86.4107	0	17.728	6.42089	103.749	24.3381	50.546	21.1813	19.07	65.5784	43.4162	26.6793	24.2527	22.9957	78.3597	67.1587	107.497	137.613	77.4775	2.56165	15.5323	5.47835	3.93332	0	0	86.8816	24.0688
ABCG28	CP027624.1	1611728	1620068		164.617	1143.42	1386.11	1327.87	249.536	809.853	2334.66	1255.39	712.039	1202.58	851.118		86.269	315.969	86.2871	254.053	69.1993	175.923	1123.34	388.015	1726.7	1811.98	645.131	1165.37	1828.08	1150.85	1576.46	1624.03	895.458	1420.67	1207.24	1209.93	1542.26	1420.94	842.635	1025.61	1925.87	112.712	382.482	295.831	230.099	120.71	355.38	302.348	831.466
ABCG29	CP027630.1	12163137	12167308		2074.39	1301.17	428.021	93.6304	133.528	1987.94	282.247	607.582	390.656	186.12	5.3373		588.547	2279.98	1057.88	4900.95	747.69	2871.31	2065.63	301.331	579.704	259.404	3948.12	652.835	534.945	494.229	251.089	439.761	548.129	226.774	501.222	65.4493	115.759	93.6687	8.66908	10.3859	267.851	117.836	260.165	109.567	49.1664	65.8418	198.595	632.498	3496.53
ABCG3	CP027625.1	10343843	10348262		208.733	77.6396	56.231	243.325	166.342	395.955	582.336	269.661	256.441	360.536	229.245		74.7665	377.345	234.701	149.778	212.661	203.149	106.985	57.7895	63.8206	77.0507	52.8177	107.374	50.546	63.5438	60.3885	30.8604	65.1242	80.0379	43.1159	226.419	261.793	259.798	270.475	246.665	194.801	102.466	223.276	180.786	230.099	123.453	137.971	187.664	190.362
ABCG30	CP027632.1	269623	276784		1786.94	1866.14	1827.93	875.386	1272.13	1141	670.032	1188.41	1193.4	494.919	524.936		2668.59	1802.62	1042.35	2574.66	1152.76	1480.69	2275.48	718.24	1879.16	1665.58	2618.25	2040.11	2801.09	1807.47	1506.53	1431.15	1345.9	1200.57	2702.83	1126.79	877.985	749.35	655.383	817.89	1024.92	1343.58	1320.24	1314.81	1062	1264.71	1327.45	1841.89	1441.94
ABCG31	CP027632.1	14505432	14509362		4.13352	4.33936	8.68109	2.20486	9.03982	27.8715	38.2482	17.3359	2.84201	49.5254	11.2752		11.5025	2.27316	3.45149	3.79184	1.68779	2.09432	8.22959	0	0	6.42089	5.65904	5.72662	0	21.1813	0	15.4302	5.42702	13.3396	5.38948	1.7689	3.5618	5.302	0	2.59648	0	12.8082	3.88306	10.9567	19.6666	2.74341	4.18094	3.47527	13.1284
ABCG32	CP027625.1	11988603	11992568		0.856545	8.22496	10.7526	8.85617	70.8047	0	0	0.750719	8.65992	5.38726	13.0237		0	0	3.45149	0	1.68779	0	2.0574	45.406	0	0	1.88635	0	4.21217	21.1813	19.07	3.85755	0	0	26.9474	7.0756	5.34271	10.604	3.46763	15.5789	11.0682	74.2877	46.5968	49.3052	114.066	98.7627	41.8094	0	0
ABCG33	CP027623.1	17140830	17146188		184.228	176.024	290.058	309.088	543.841	298.599	386.99	215.109	149.498	203.656	952.367		205.129	163.668	229.524	164.945	214.349	127.754	205.74	132.09	156.006	92.4609	137.703	332.144	265.367	303.598	343.261	435.904	179.092	206.764	296.422	272.411	302.753	314.586	291.281	379.086	294.415	457.254	438.786	591.662	558.531	817.536	399.28	569.943	247.252
ABCG34	CP027623.1	17136453	17141334		4.213	30.767	196.059	64.8498	3.03659	4.19891	1.45411	0.452845	0.209544	0.668767	365.634		0	4.54632	5.17723	7.58367	1.68779	6.28296	14.4018	74.3007	49.6383	24.3994	7.54539	14.3166	58.9704	155.329	276.516	439.761	168.238	260.123	13.4737	19.4579	85.4833	47.718	67.6188	109.052	59.7684	1.28082	3.88306	5.47835	0	5.48682	2.09047	1.73763	2.18807
ABCG35	CP027633.1	18100937	18104308		85.7855	34.8826	229.632	304.606	115.472	184.357	106.914	99.0641	184.681	75.8112	249.17		59.4298	152.302	51.7723	89.1082	57.3848	104.716	24.6888	8.25564	40.7743	44.9462	43.386	47.2446	248.518	176.511	381.401	374.183	179.092	153.406	94.316	313.095	293.849	321.655	301.684	283.016	314.337	117.836	128.141	87.6537	125.866	93.2759	140.061	71.2429	166.293
ABCG36	CP027628.1	13822925	13826931		17.6302	17.9916	52.1265	45.1838	57.1369	73.5324	180.094	237.871	139.505	5.3687	5.84774		30.6734	15.9121	6.90297	5.68775	15.1901	31.4148	24.6888	0	12.4096	29.5361	16.9771	24.3381	63.1825	49.4229	92.1719	57.8633	16.2811	26.6793	59.2843	38.9158	42.7417	60.0894	39.8778	36.3507	53.1274	48.6713	42.7137	98.6104	64.8997	35.6643	52.2617	79.9311	54.7017
ABCG37	CP027624.1	15261531	15265450		153.139	29.4513	115.846	164.675	68.7316	92.1183	231.129	407.995	84.1481	58.851	5.49806		93.9374	186.399	226.072	140.298	96.2039	175.923	22.6314	0	19.5007	21.831	69.7948	42.9497	139.002	63.5438	155.739	77.1511	141.103	140.066	94.316	132.667	135.349	148.456	185.518	96.0697	289.987	47.3904	31.0645	73.9578	145.533	76.8155	37.6284	118.159	155.353
ABCG38	CP027627.1	1873861	1877583		8.20526	19.4241	10.2479	159.045	21.5258	16.6568	70.1727	44.6367	21.9185	29.1468	19.1131		11.5025	9.09265	12.0802	1.89592	0	14.6602	10.287	0	28.3647	19.2627	5.65904	52.9713	12.6365	0	12.7134	19.2878	21.7081	0	5.38948	114.978	49.8653	111.342	209.792	158.385	309.91	16.6507	13.5907	19.1742	49.1664	5.48682	25.0856	15.6387	24.0688
ABCG39	CP027627.1	22898192	22901403		2.32953	2.57952	10.5925	96.0115	9.49443	24.6193	93.1234	71.1735	71.0545	0.668767	0.106627		0	6.81948	0	0	5.06336	2.09432	2.0574	0	3.54559	1.28418	0	8.58993	29.4852	7.06042	19.07	7.71511	5.42702	0	5.38948	109.672	46.3035	148.456	126.569	83.0873	61.982	3.84247	21.3569	13.6959	11.7999	0	6.27141	3.47527	28.4449
ABCG4	CP027619.1	10995280	11000085		952.643	293.099	147.881	119.197	449.496	512.333	210.45	311.197	170.754	371.366	126.612		891.447	850.162	695.474	911.937	1468.37	898.464	547.268	94.9398	154.233	75.7665	743.221	143.166	92.6677	282.417	108.064	108.012	103.113	133.396	207.495	99.0584	142.472	93.6687	91.8923	197.332	90.7594	330.452	557.22	454.703	424.798	551.425	378.375	521.29	527.325
ABCG40	CP027629.1	4431805	4435683		21.8874	76.2877	140.362	265.961	54.4592	71.4357	251.701	33.427	114.476	12.2791	3.11946		5.75127	38.6437	15.5317	9.47959	47.258	14.6602	115.214	12.3835	92.1853	69.3456	28.2952	140.302	164.275	112.967	212.949	135.014	146.53	73.368	137.432	228.188	147.815	341.096	414.382	236.279	228.005	40.9863	56.3044	82.1753	51.1331	43.8945	52.2617	34.7527	85.3347
ABCG41	CP027627.1	22887779	22891383		1.04716	4.95844	8.48154	26.2053	2.66207	10.6838	31.1217	25.2921	19.672	0	0.130176		0	0	0	0	0	6.28296	8.22959	0	1.7728	2.56836	0	17.1799	25.273	0	6.35668	11.5727	0	0	16.1685	31.8402	10.6854	33.5794	32.9425	41.5436	6.64093	3.84247	1.94153	5.47835	1.96666	2.74341	0	1.73763	15.3165
ABCG42	CP027622.1	7622063	7624261		8.17501	1.00019	2.56133	1849.59	34.1986	2.62946	2.32534	18.0256	56.3695	0.668767	4.40576		17.2538	6.81948	8.62871	0	1.68779	14.6602	4.1148	0	0	0	1.88635	0	0	0	6.35668	11.5727	0	0	0	2181.05	1073.88	1028.59	1371.45	1856.48	3586.1	35.863	100.96	21.9134	21.6332	16.4605	8.36188	5.2129	0
ABCG43	CP027619.1	28642399	28644394		76.1978	361.611	304.971	586.493	76.1466	297.535	569.091	161.6	187.273	482.806	1438.81		42.176	168.214	24.1604	111.859	27.0046	83.7729	442.341	45.406	620.478	611.269	186.748	263.425	303.276	247.115	282.872	482.194	369.037	240.114	210.19	543.052	705.237	579.686	377.972	542.664	770.348	32.0206	132.024	90.3929	55.0664	21.9473	125.428	97.3074	310.706
ABCG44	CP027628.1	18025985	18029092		56.7668	313.055	243.612	256.868	127.275	108.43	111.933	86.2747	69.0419	308.578	340.791		59.4298	56.829	24.1604	53.0857	67.5115	79.5842	269.519	379.759	304.921	200.332	371.61	352.187	189.548	360.081	146.204	216.023	217.081	166.746	409.601	189.272	201.242	236.823	325.957	173.964	413.951	47.3904	114.55	46.566	412.998	43.8945	98.252	86.8816	102.839
ABCG45	CP027629.1	12540097	12543196		0	12.7123	17.5307	72.5448	12.8208	2.67211	0.480308	0.712165	2.1507	51.6247	30.1669		0	0	0	0	0	0	14.4018	0	8.86398	11.5576	5.65904	35.7914	16.8487	7.06042	9.53502	19.2878	27.1351	26.6793	16.1685	30.0713	48.0844	72.4607	116.166	46.7366	121.75	10.2466	7.76613	2.73918	35.3998	8.23023	12.5428	1.73763	0
ABCG46	CP027632.1	18728344	18731275		56.7293	34.836	32.752	185.751	28.0703	42.1804	61.5139	103.917	57.5226	32.825	39.2883		32.5905	86.3801	75.9327	49.2939	35.4435	60.7353	32.9184	12.3835	24.8191	34.6728	64.1358	40.0864	25.273	49.4229	50.8534	27.0029	16.2811	20.0095	40.4211	334.322	169.186	157.293	164.713	158.385	130.605	15.3699	56.3044	35.6093	35.3998	2.74341	22.9952	19.114	56.8898
ABCG47	CP027629.1	1641928	1644856		26.2101	19.0549	9.54104	212.527	6.78225	6.91514	10.1556	7.0254	4.17452	5.42439	26.1236		26.8393	27.2779	43.1436	13.2714	32.068	14.6602	10.287	12.3835	35.4559	10.2734	30.1816	15.7482	0	7.06042	6.35668	7.71511	16.2811	26.6793	2.69474	459.914	146.034	203.243	195.921	135.017	135.032	2.56165	15.5323	5.47835	1.96666	10.9736	4.18094	19.114	8.75228
ABCG48	CP027622.1	19250114	19253273		241.454	68.2354	77.3913	243.086	88.9301	250.346	170.434	129.79	115.495	139.306	82.7253		59.4298	356.886	222.621	290.075	216.037	303.677	59.6645	70.1729	39.0015	39.8095	132.044	68.7195	88.4555	35.3021	114.42	127.299	32.5621	46.6888	97.0107	283.024	256.45	205.011	225.396	236.279	252.355	67.8836	116.492	93.132	112.099	60.355	83.6188	53.8666	238.5
ABCG49	CP027630.1	1757710	1760602		137.687	99.4893	63.3425	184.474	50.1892	146.336	87.0151	74.5617	67.7593	86.3442	137.083		90.1032	143.209	179.477	161.153	118.145	134.037	100.813	103.195	90.4126	84.7558	107.522	110.237	58.9704	91.7855	63.5668	84.8662	54.2702	33.3491	56.5896	206.961	158.5	203.243	206.324	163.578	168.237	42.2671	79.6028	54.7835	29.4999	30.1775	64.8045	83.4064	157.541
ABCG5	CP027624.1	3966591	3971384		301.223	72.7119	53.2439	98.5807	376.476	244.103	331.141	284.787	272.514	402.519	78.3541		191.709	302.33	391.744	407.622	170.466	343.469	109.042	0	62.0478	50.083	90.5447	124.554	101.092	21.1813	31.7834	19.2878	70.5513	53.3586	75.4528	187.503	185.214	70.6934	86.6908	25.9648	35.4183	494.398	483.442	304.049	365.798	257.88	353.289	260.645	330.398
ABCG50	CP027625.1	7928731	7930477		1.3076	13.0207	12.3999	790.372	11.1549	2.28324	2.11416	2.12278	3.17352	3.41809	3.89662		5.75127	0	0	0	0	2.09432	6.17219	12.3835	15.9552	17.9785	11.3181	14.3166	0	14.1208	12.7134	7.71511	5.42702	33.3491	13.4737	1446.96	552.08	828.88	653.649	412.84	847.826	6.40411	13.5907	5.47835	11.7999	19.2039	10.4523	8.68816	0
ABCG51	CP027628.1	830790	832884		2.43224	7.14494	13.7605	338.219	11.9949	4.67843	12.2678	11.7823	9.26643	10.533	28.096		1.91709	9.09265	0	1.89592	1.68779	0	4.1148	24.7669	1.7728	1.28418	3.77269	7.15828	8.42434	14.1208	28.6051	7.71511	0	26.6793	10.779	624.421	284.944	231.521	336.36	231.087	320.978	3.84247	11.6492	10.9567	15.7333	10.9736	18.8142	6.95053	2.18807
ABCG52	CP027620.1	2535871	2538829		2.76475	102.893	156.353	676.179	58.4684	127.314	6.82433	3.2379	16.7676	88.6851	348.186		0	2.27316	0	0	10.1267	4.18864	100.813	16.5113	177.28	92.4609	16.9771	213.317	181.123	148.269	130.312	181.305	135.675	153.406	164.379	205.192	765.788	632.706	1022.95	423.226	1007.21	1.28082	62.129	32.8701	192.732	13.717	48.0808	19.114	2.18807
ABCG53	CP027621.1	17097494	17099727		0.37886	15.584	29.0054	17.3035	2.47742	26.1869	0	0.610496	1.0328	2.37781	169.204		0	2.27316	0	0	0	0	20.574	0	21.2735	15.4101	1.88635	34.3597	0	7.06042	9.53502	23.1453	86.8323	33.3491	43.1159	0	14.2472	3.53467	24.2734	28.5613	33.2047	0	3.88306	0	1.96666	2.74341	6.27141	10.4258	2.18807
ABCG54	CP027631.1	3577961	3581273		1.84463	179.933	319.922	937.632	11.8409	5.51749	2.12988	3.20369	5.5383	10.9416	5.25803		3.83418	0	3.45149	0	1.68779	2.09432	294.208	74.3007	143.596	172.08	256.543	138.871	168.487	762.525	139.847	300.889	249.643	440.208	177.853	1399.2	655.372	1093.98	1022.95	675.084	779.203	8.96576	31.0645	2.73918	15.7333	0	12.5428	6.95053	0
ABCG55	CP027633.1	4234692	4237641		7.47812	313.868	500.71	682.311	7.73601	10.5845	5.28882	34.1123	10.0299	21.0473	5.24908		1.91709	13.639	12.0802	3.79184	5.06336	8.37729	127.559	12.3835	469.791	414.79	545.154	313.533	219.033	783.707	279.694	262.314	928.02	927.105	105.095	1171.01	571.67	668.052	664.052	425.822	593.257	6.40411	9.70766	8.21753	1.96666	5.48682	14.6333	12.1634	4.37614
ABCG56	CP027630.1	16958657	16961900		1.70921	121.916	206.105	934.622	7.20243	2.29204	0.504879	0.886964	8.15912	10.4401	25.7116		1.91709	4.54632	0	3.79184	0	0	218.084	20.6391	99.2765	214.458	113.181	65.8562	315.913	232.994	279.694	115.727	21.7081	26.6793	450.022	1492.95	865.519	740.513	1104.44	711.435	692.87	5.12329	5.8246	10.9567	3.93332	2.74341	14.6333	12.1634	0
ABCG58	CP027622.1	17819445	17821278		668.031	101.818	221.64	203.325	1534.46	337.271	214.42	363.746	155.447	534.283	233.816		1069.74	465.998	1011.29	430.373	798.323	232.47	106.985	12.3835	24.8191	97.5976	260.316	108.806	362.247	190.631	123.955	235.311	184.519	193.425	261.39	288.331	256.45	298.68	152.576	62.3155	161.596	1010.57	1458.09	1366.85	1775.89	1887.47	1707.91	321.462	380.724
ABCG59	CP027630.1	3365944	3373756		327.815	713.219	1264.49	49.7505	946.182	562.103	3952.28	2781.06	2179.61	3591.71	503.206		479.272	275.053	276.119	180.112	268.358	487.977	652.195	16.5113	558.43	929.745	1458.15	664.288	1335.26	1073.18	1868.86	1300	553.556	1047.16	1673.43	33.6091	42.7417	68.9261	41.6116	36.3507	75.2639	764.651	1219.28	854.623	709.963	1495.16	633.412	1160.74	245.064
ABCG6	CP027627.1	6110901	6114885		445.072	1895.18	1079.39	128.621	1278.57	620.814	6.69812	126.458	12.3184	369.026	316.581		337.408	595.568	400.372	299.555	344.309	693.22	1773.48	231.158	2457.09	2100.92	2118.37	2690.08	905.616	967.278	1573.28	1215.13	1025.71	947.115	921.602	242.339	190.557	109.575	41.6116	41.5436	146.1	1347.43	1366.84	1013.5	922.362	1750.3	1271.01	538.666	181.61
ABCG60	CP027629.1	15635683	15650481		141.961	287.25	73.4135	142.017	64.1627	150.928	261.885	191.464	136.468	263.566	110.747		130.362	163.668	129.431	100.484	151.901	175.923	211.912	12.3835	370.514	310.771	322.565	495.353	122.153	56.4834	79.4585	50.1482	54.2702	86.7077	64.6738	33.6091	117.54	130.783	201.123	295.998	73.0502	57.637	71.8367	87.6537	64.8997	54.8682	48.0808	118.159	96.275
ABCG61	CP027628.1	15351978	15367267		125.232	2992.78	34.8057	74.7424	102.289	120.236	65.5314	151.433	101.252	79.5454	53.6689		99.6887	93.1996	119.076	106.171	207.598	125.659	2012.14	177.496	5362.71	3252.82	2965.34	4186.16	33.6974	35.3021	34.9617	30.8604	21.7081	46.6888	40.4211	24.7646	24.9326	49.4854	161.245	44.1401	143.887	44.8288	104.843	60.2619	287.132	68.5852	48.0808	236.318	59.0779
ABCG62	CP027629.1	15625527	15632796		0.315986	1.95085	0.908097	0.591373	0.21347	8.64998	0	10.2436	0.676323	0.668767	0.964637		0	0	0	1.89592	0	0	0	0	0	10.2734	0	1.43166	0	0	6.35668	0	0	0	0	0	1.7809	1.76733	0	0	0	1.28082	0	0	0	0	0	3.47527	17.5046
ABCG64	CP027629.1	15612267	15619053		137.183	14.0194	9.11665	69.0151	70.3441	80.3279	17.4868	713.978	877.037	27.6234	1.94819		283.729	27.2779	32.7891	20.8551	200.847	257.602	10.287	0	8.86398	1.28418	62.2495	1.43166	4.21217	0	3.17834	34.718	21.7081	0	0	45.9914	53.4271	53.02	65.885	111.649	84.1185	96.0617	172.796	43.8268	45.2331	41.1511	22.9952	33.015	28.4449
ABCG65	CP027628.1	15388785	15391772		733.321	153.06	169.745	1127.71	231.755	152.113	3.78871	358.537	68.3985	0.68733	2.89951		1915.17	63.6485	229.524	53.0857	1459.94	678.56	170.764	0	17.728	11.5576	711.153	7.15828	126.365	77.6646	108.064	262.314	233.362	353.501	26.9474	1135.63	625.097	1138.16	1475.48	1734.45	657.452	148.575	469.851	252.004	222.232	197.525	100.343	262.383	2.18807
ABCG66	CP027629.1	15602274	15609141		20.8251	10.8932	1.40688	1.31335	1.34071	1.16369	2.04587	4.0932	2.01626	0	0.320267		46.0102	6.81948	3.45149	0	54.0092	14.6602	6.17219	8.25564	0	0	50.9314	0	0	0	3.17834	0	0	6.66982	0	1.7689	1.7809	0	1.73382	2.59648	0	2.56165	0	2.73918	0	2.74341	0	5.2129	0
ABCG67	CP027628.1	15380540	15387043		852.125	125.451	72.7189	1460.15	583.688	865.858	4.8313	2080.63	1204.98	21.679	3.21572		2262.17	113.658	146.688	77.7326	1741.8	770.71	104.927	0	35.4559	21.831	584.768	5.72662	21.0608	77.6646	22.2484	65.5784	211.654	100.047	10.779	1547.79	1089.91	1152.3	1706.08	2219.99	1044.84	835.096	1345.48	328.701	574.264	274.341	144.242	662.038	126.908
ABCG68	CP027632.1	21361018	21367768		766.729	225.288	78.084	9179.43	292.299	49.2438	22.0295	130.207	249.142	78.0779	244.292		561.707	1091.12	1503.12	293.867	622.793	527.769	384.733	726.496	24.8191	2.56836	177.317	35.7914	58.9704	21.1813	44.4968	246.883	43.4162	40.0189	91.6212	11372.3	6502.07	4633.95	6669.99	9194.13	16704.2	361.192	673.712	175.307	175.033	222.216	146.333	213.729	0
ABCG69	CP027624.1	3341538	3349731		0.63903	1.65965	3.21295	2.4873	0	0.289605	0.148117	0.580128	0.222386	0	1.95761		3.83418	0	0	0	0	0	2.0574	4.12782	0	0	3.77269	0	0	7.06042	0	15.4302	0	0	0	1.7689	0	3.53467	0	5.19296	4.42729	0	0	0	0	0	0	1.73763	0
ABCG7	CP027622.1	5001397	5004702		302.809	4764.06	3117.1	77.3032	838.484	472.244	73.0921	175.635	139.09	337.297	372.941		235.802	359.159	232.975	216.135	226.163	546.618	3771.21	297.203	6890.85	5941.89	4398.96	7284.26	2695.79	2923.01	5867.22	3768.83	2366.18	2387.8	1810.87	63.6804	74.7979	137.852	67.6188	62.3155	57.5547	683.959	937.76	780.666	603.764	1058.96	965.797	590.795	284.449
ABCG70	CP027622.1	4859919	4868123		3.05544	178.806	274.91	2.58186	0.651365	27.8444	11.5921	77.0689	40.2471	15.3628	9.73824		0	4.54632	3.45149	1.89592	8.43894	0	135.788	12.3835	234.009	172.08	173.544	345.029	492.824	176.511	657.916	185.163	86.8323	93.3775	231.748	0	1.7809	7.06934	0	0	6.64093	0	1.94153	0	1.96666	0	0	22.5892	6.56421
ABCG71	CP027619.1	1728443	1736492		197.106	163.127	514.548	783.574	124.507	1038.09	714.313	1068.33	1584.02	791.236	101.22		130.362	331.882	132.882	246.469	183.969	157.074	234.543	45.406	177.28	178.501	247.111	95.9209	581.279	529.532	530.783	439.761	596.972	346.831	576.675	696.946	719.485	486.017	636.311	750.382	1412.3	81.9726	250.458	123.263	112.099	76.8155	102.433	529.978	1643.24
ABCG72	CP027624.1	5375636	5383880		620.255	103.233	247.758	7944.82	3850.84	440.964	320.734	2103.64	3020.79	300.198	52.0412		1683.2	143.209	286.473	72.0449	1002.55	534.052	96.6977	28.8947	78.003	60.3564	286.725	68.7195	471.763	232.994	314.656	135.014	189.946	80.0379	309.895	7615.11	7216.22	6936.79	6879.78	9978.26	9042.73	7304.53	3951.02	2566.61	4088.68	3001.29	2192.9	741.969	113.78
ABCG73	CP027627.1	25428250	25436734		1022.96	134.091	112.56	5745.57	885.472	702.807	93.0945	1635.76	3130.72	575.671	66.1352		3059.68	122.751	635.073	83.4204	1503.82	733.012	96.6977	33.0225	118.777	132.27	279.179	144.597	117.941	183.571	54.0318	138.872	103.113	93.3775	97.0107	2987.67	5371.2	5565.34	5950.46	7685.57	6913.21	1618.96	702.835	564.271	1144.59	565.142	717.031	1628.16	41.5733
ABCG75	CP027631.1	1457651	1467573		671.504	390.326	460.043	597.408	266.599	807.928	864.645	621.234	590.811	777.172	423.88		676.733	888.806	462.499	680.635	700.432	619.919	497.89	222.902	365.196	300.498	513.086	442.382	513.885	480.109	467.216	509.197	455.87	360.17	433.853	757.089	634.001	611.498	586.03	493.331	502.497	165.226	407.722	290.353	322.532	183.808	229.952	469.161	627.976
ABCG76	CP027630.1	15160603	15168280		2.69412	545.739	159.208	653.085	6.54285	7.28303	0.468281	3.14838	14.0243	2.06199	89.1614		0	0	6.90297	3.79184	3.37557	2.09432	310.667	0	641.752	486.704	1045.04	790.274	214.821	84.725	270.159	135.014	97.6864	53.3586	258.695	237.033	997.305	496.621	736.872	965.89	484.788	1.28082	7.76613	10.9567	13.7666	5.48682	0	26.0645	2.18807
ABCG77	CP027632.1	5077162	5082340		2.97686	5.98145	89.1967	455.844	16.7023	23.434	2.32216	17.582	383.955	2.04343	121.053		0	2.27316	8.62871	1.89592	5.06336	0	0	4.12782	3.54559	1.28418	22.6362	4.29497	88.4555	28.2417	295.586	50.1482	27.1351	126.727	8.08423	290.099	464.816	392.348	546.152	714.031	327.619	7.68494	17.4738	0	55.0664	13.717	6.27141	6.95053	0
ABCG78	CP027632.1	5081376	5095032		1668.96	760.847	1039.34	1063.58	1241.9	1073.53	688.185	1063.56	1075.2	762.275	1200.63		2003.36	1529.84	1468.61	1450.38	1942.64	1618.91	1139.8	90.812	652.389	636.953	858.288	1186.84	1663.81	734.284	1497	740.65	564.41	773.699	1301.56	868.53	1079.23	938.455	1146.05	1339.78	1009.42	1434.52	1285.29	1254.54	1288.16	1037.01	1151.85	1346.67	1078.72
ABCG8	CP027633.1	6412023	6416189		28.731	42.0832	28.3808	8.10662	1251.04	62.1368	2.58602	14.7786	7.04148	2.67507	7.90323		3.83418	65.9217	17.2574	20.8551	1.68779	62.8296	127.559	16.5113	23.0463	12.8418	39.6133	32.9281	8.42434	42.3625	28.6051	46.2907	32.5621	0	40.4211	24.7646	5.34271	12.3713	1.73382	0	4.42729	1367.92	1685.25	810.797	621.464	1256.48	1764.36	13.9011	39.3852
ABCG80	CP027619.1	12303328	12313605		0.60361	5.71779	0.908097	1.91637	658.1	1.62471	1.77809	0.453607	0.318532	1.02171	0.961974		0	0	1.72574	1.89592	0	0	0	33.0225	0	1.28418	0	0	0	0	6.35668	0	0	0	0	1.7689	0	5.302	0	0	4.42729	999.042	483.442	687.534	304.832	263.367	1210.38	0	4.37614
ABCG81	CP027619.1	4278032	4292111		544.793	2082.26	1071.49	79.7261	167.245	411.52	86.7495	154.229	63.7645	126.173	180.472		713.157	802.426	176.026	729.929	438.825	408.393	2100.6	1180.56	2444.68	2288.41	2825.75	1653.56	1031.98	1602.72	759.623	1010.68	1389.32	1040.49	665.601	30.0713	53.4271	98.9707	116.166	77.8943	101.828	134.486	153.381	46.566	184.866	268.854	215.318	573.419	411.357
ABCG82	CP027624.1	6892840	6898913		245.313	97.8216	40.4898	29.602	117.942	110.36	128.319	18.2913	18.5569	254.947	3.80803		143.782	386.437	355.503	193.384	212.661	180.112	176.936	33.0225	93.9581	43.6621	137.703	101.648	63.1825	35.3021	34.9617	50.1482	37.9891	13.3396	48.5054	31.8402	33.8371	28.2774	43.3454	18.1753	22.1364	88.3768	215.51	84.9145	96.3662	161.861	60.6236	196.352	179.422
ABCG83	CP027627.1	26239258	26248288		0.349054	10.9899	110.223	785.514	1.36882	8.94038	1.14152	0.756541	83.3874	0	0.101272		0	0	0	0	0	2.09432	2.0574	0	19.5007	0	0	44.3813	193.76	49.4229	117.599	57.8633	5.42702	13.3396	334.148	2023.62	113.978	841.251	482.001	1181.4	70.8366	0	1.94153	0	0	0	6.27141	39.9655	0
ABCG84	CP027624.1	4807448	4811642		10.2693	4.56785	7.4041	537.669	11.9414	0.868816	4.66856	11.8463	15.3522	12.4093	2.83132		5.75127	11.3658	24.1604	1.89592	1.68779	16.7546	14.4018	8.25564	0	0	1.88635	2.86331	4.21217	0	0	11.5727	0	33.3491	2.69474	626.19	336.591	288.076	395.31	490.734	1089.11	14.089	33.0061	13.6959	3.93332	2.74341	4.18094	5.2129	0
ABCG85	CP027628.1	15306557	15314184		1396.42	392.078	404.62	976.127	491.369	1735.65	2547.48	3426.43	2607.82	1140.51	197.687		1919.01	1018.38	971.593	1020	1920.7	1528.85	590.473	148.601	299.602	286.372	562.131	465.288	513.885	522.471	371.866	385.755	331.048	273.463	433.853	1362.05	927.85	1101.05	534.015	1451.43	480.361	459.815	599.934	580.706	552.631	449.919	305.208	1449.19	1371.92
ABCG9	CP027631.1	5714863	5725566		384.021	265.846	343.789	279.71	1139.83	283.184	198.206	258.704	195.466	152.347	435.473		318.237	418.262	315.811	468.292	320.68	462.845	238.658	354.992	301.375	197.763	218.816	283.468	328.549	296.538	387.758	300.889	369.037	246.783	476.969	302.482	290.287	325.19	275.677	314.174	170.451	783.863	1704.67	843.667	768.963	1393.65	1344.17	213.729	358.843
ABCH1	CP027626.1	4283124	4287303		324.93	191.548	301.046	234.611	333.68	246.581	314.642	316.502	230.947	220.598	251.703		243.47	325.062	338.246	327.994	432.073	282.733	290.093	78.4286	214.508	148.965	222.589	194.705	391.732	261.236	279.694	297.032	244.216	253.453	379.959	263.566	249.326	205.011	225.396	251.858	212.51	210.055	365.008	284.874	489.698	334.696	317.751	293.66	223.183
ABCH10	CP027627.1	19417268	19419460		623.899	696.22	2197.57	1535.8	726.778	1568.37	693.078	1478.59	2484.62	397.057	1836.82		667.147	638.758	522.9	665.467	639.671	609.447	674.827	421.038	806.622	751.244	773.402	750.187	2628.39	2379.36	2523.6	2279.81	2002.57	1734.15	1835.12	1372.67	1456.78	1594.14	1341.97	1653.96	1795.27	695.487	731.958	810.797	713.897	463.636	944.892	2083.42	1045.9
ABCH11	CP027620.1	5494445	5496923		340.715	4521.29	1389.57	4037.9	926.448	469.081	131.72	185.8	399.686	143.134	470.749		991.136	181.853	236.427	168.737	221.1	245.036	4680.58	140.346	5020.56	5055.81	6128.74	6101.72	2384.09	1976.92	804.12	1442.73	824.907	973.794	1320.42	3930.49	3602.77	4453.68	5234.39	4112.82	2893.23	895.295	1133.85	955.973	619.497	1078.16	875.906	1080.81	382.912
ABCH12	CP027631.1	17657062	17661926		444.878	1920.64	1578.91	1167	446.741	787.458	332.63	504.783	825.626	309.357	408.877		866.525	390.984	279.57	473.98	310.553	347.657	1705.58	144.474	3293.85	1796.57	2146.66	2436.68	1933.39	2160.49	1449.32	1311.57	987.718	1293.95	1915.96	1510.64	883.328	1161.14	1177.26	1220.34	1049.27	365.034	596.05	536.879	332.365	436.202	413.913	1120.77	901.485
ABCH13	CP027632.1	12502927	12518776		598.271	223.052	380.05	305.013	218.553	391.345	74.9012	273.703	208.562	58.3493	283.973		1014.14	475.091	507.368	424.686	705.495	462.845	298.323	132.09	207.417	177.217	299.929	223.338	391.732	360.081	400.471	401.186	282.205	393.52	431.159	378.544	324.124	279.239	287.813	332.349	228.005	169.069	326.177	213.656	184.866	164.605	252.947	597.746	229.747
ABCH14	CP027620.1	16116328	16119082		83.0599	2055.34	228.504	201.87	135.833	150.325	69.6287	71.4574	104.537	52.2004	209.752		195.543	54.5559	65.5782	79.6286	59.0725	43.9807	2915.33	70.1729	2421.64	2107.34	2554.11	2263.45	320.125	331.84	127.134	297.032	244.216	106.717	172.463	166.277	172.748	215.615	228.864	228.49	199.228	152.418	141.732	106.828	110.133	126.197	177.69	403.131	85.3347
ABCH15	CP027633.1	19515132	19517880		61.5897	1070.03	126.627	194.803	83.8295	89.221	63.9725	59.4805	79.9485	39.8097	71.6279		113.108	43.1901	43.1436	72.0449	62.4481	35.6035	1096.59	24.7669	866.897	1713.09	1586.42	1132.44	139.002	190.631	69.9235	138.872	184.519	93.3775	70.0633	129.13	206.585	134.317	417.85	238.876	42.0592	115.274	104.843	46.566	62.933	139.914	33.4475	213.729	67.8301
ABCH16	CP027622.1	7399057	7401828		492.702	235.053	379.314	356.389	921.046	384.18	454.015	326.872	248.327	594.527	1022.4		646.059	393.257	509.094	331.786	567.096	508.92	288.036	78.4286	218.054	173.364	313.134	339.302	383.307	444.807	394.114	393.471	260.497	380.18	398.822	433.38	361.523	436.532	296.483	311.577	298.842	777.459	1186.28	843.667	668.664	1209.84	840.368	349.264	328.21
ABCH17	CP027627.1	9164025	9167308		374.396	336.041	394.455	370.688	402.504	289.402	342.53	303.543	258.152	414.203	361.543		429.428	277.326	438.339	339.369	401.693	360.223	370.332	313.714	326.194	232.436	399.906	373.662	454.914	480.109	365.509	405.043	271.351	393.52	390.738	482.91	386.456	438.299	343.296	314.174	258.996	315.082	419.371	391.702	456.265	485.583	347.018	364.903	269.133
ABCH18	CP027620.1	12118986	12122217		452.298	326.234	264.702	191.387	327.205	341.885	283.317	248.2	229.564	252.03	351.451		437.097	322.789	536.706	426.582	573.848	416.77	349.758	276.564	287.193	281.235	354.633	408.022	252.73	261.236	279.694	300.889	271.351	206.764	280.253	228.188	240.422	173.199	154.31	181.753	170.451	216.459	394.131	295.831	446.431	351.156	259.218	406.606	389.476
ABCH19	CP027629.1	4253845	4257108		904.528	293.472	387.649	454.261	638.935	451.988	142.049	242.867	328.714	185.786	349.135		1203.93	627.393	852.517	682.531	1086.93	973.859	277.749	61.9173	251.737	249.131	580.995	339.302	391.732	367.142	448.146	432.046	379.891	333.491	361.095	535.977	484.405	431.23	419.584	464.769	389.601	658.343	553.337	613.576	686.364	820.279	501.713	356.215	452.93
ABCH2	CP027623.1	2109484	2113073		342.868	168.69	262.102	244.689	397.396	292.606	217.794	269.96	235.859	160.335	197.707		356.579	295.511	350.326	303.347	401.693	349.752	232.486	66.0451	164.87	159.238	232.021	157.482	349.61	162.39	289.229	320.177	233.362	240.114	239.832	251.184	272.478	305.749	251.403	194.736	192.587	304.836	489.266	347.876	428.731	406.025	407.641	390.967	301.954
ABCH20	CP027621.1	5808858	5812407		1245.35	656.868	507.862	608.134	809.493	666.472	211.92	361.969	369.929	235.459	367.398		1623.78	1109.3	799.019	1437.11	938.41	1564.46	685.114	441.677	726.846	536.787	933.742	617.044	370.671	515.411	483.108	443.619	727.221	626.963	388.043	704.022	582.355	627.404	591.231	566.032	577.761	1161.71	743.607	813.536	544.764	932.759	660.588	682.89	997.76
ABCH21	CP027619.1	1591626	1595169		1827.98	1075.62	678.014	865.931	1144.74	1209.82	355.354	526.522	533.123	416.805	788.233		2428.95	1989.02	1111.38	2100.68	1254.03	2083.85	1242.67	586.15	1175.36	809.032	1433.62	1206.89	522.309	698.982	568.923	713.648	911.739	740.35	590.148	1133.86	872.642	804.137	825.297	714.031	845.612	1460.14	1027.07	1117.58	888.929	1308.61	1066.14	1162.48	1936.44
ABCH22	CP027620.1	17733895	17738251		179.846	869.15	127.292	114.718	257.821	145.353	99.9707	84.1182	79.0385	127.585	49.1406		145.699	193.219	212.266	166.841	170.466	190.583	802.385	524.233	1086.72	1650.17	850.743	300.648	219.033	84.725	104.885	177.447	54.2702	126.727	123.958	150.356	99.7305	127.248	100.561	90.8767	119.537	248.48	250.458	178.047	287.132	331.953	250.856	112.946	161.917
ABCH3	CP027622.1	919863	921555		237.069	261.77	153.109	123.48	162.071	152.585	88.7523	141.491	91.9915	135.294	143.666		145.699	234.136	289.925	210.447	313.928	228.281	92.5829	82.5564	585.022	178.501	269.748	362.209	96.8799	120.027	162.095	165.875	135.675	86.7077	304.506	111.441	124.663	136.085	107.497	135.017	126.178	135.767	196.095	167.09	151.433	167.348	154.695	163.337	159.729
ABCH4	CP027619.1	10094593	10096285		256.151	234.225	201.382	384.207	462.361	384.227	380.167	301.612	220.753	427.152	214.461		339.325	331.882	205.363	219.927	197.471	242.941	271.577	185.752	209.19	222.163	213.157	303.511	269.579	218.873	136.669	169.732	146.53	193.425	274.864	321.94	382.894	445.368	372.77	366.103	416.165	295.87	456.26	484.834	481.831	455.406	599.965	326.675	439.802
ABCH5	CP027622.1	18335164	18338367		1035.6	496.469	647.233	271.333	705.439	762.385	234.065	421.704	229.672	371.07	1107.65		960.462	957.001	1099.3	1220.97	1100.44	875.426	613.105	127.962	382.924	416.074	884.697	554.051	834.009	776.646	502.178	655.784	569.837	426.869	765.307	329.015	251.107	286.308	227.13	246.665	287.774	429.076	724.192	594.402	1016.76	740.721	727.483	689.84	1129.04
ABCH6	CP027630.1	2595683	2598865		878.708	323.915	462.25	468.533	684.334	605.818	325.935	374.282	244.215	486.208	669.494		927.872	697.861	1045.8	629.445	1102.12	869.143	423.824	41.2782	351.013	172.08	607.404	347.892	475.975	515.411	518.069	497.624	358.183	393.52	476.969	366.162	528.928	457.74	508.008	545.26	405.097	385.528	597.992	676.577	1168.19	713.286	564.427	523.027	617.036
ABCH7	CP027631.1	439595	442798		432.266	224.325	356.058	322.678	478.689	354.743	117.52	97.6904	109.54	121.752	372.111		515.697	311.423	555.689	331.786	489.458	389.544	213.969	107.323	196.78	186.206	375.383	266.288	311.7	374.202	410.006	370.325	271.351	506.907	247.916	321.94	341.933	263.333	346.763	316.77	345.328	379.123	481.5	424.573	586.064	551.425	449.451	338.838	321.646
ABCH8	CP027633.1	658368	661763		1106.41	617.573	632.048	765.675	1608.11	800.056	274.744	318.663	278.778	363.843	354.856		1205.85	777.421	1325.37	875.914	1289.47	1164.44	680.999	272.436	535.384	607.416	837.538	771.662	783.463	628.377	813.655	705.932	515.567	486.897	490.443	887.987	737.294	756.419	698.728	732.207	781.416	1449.89	1634.77	1402.46	1579.23	2052.07	1530.22	853.178	800.833
HMA1	CP027623.1	5340479	5346371		789.973	169.526	298.287	440.215	671.595	687.999	536.69	417.897	495.1	461.778	316.352		421.76	959.274	471.128	1122.38	600.852	1164.44	178.994	74.3007	141.824	111.724	305.588	204.727	324.337	190.631	333.726	320.177	390.745	380.18	148.211	504.136	461.254	431.23	393.576	472.559	378.533	977.268	640.706	673.838	489.698	650.188	597.874	403.131	967.127
HMA10	CP027621.1	18913418	18918030		128.264	125.29	50.1448	206.379	83.5365	82.5725	372.586	457.412	60.2913	43.2278	81.8664		164.87	81.8338	143.237	106.171	108.018	165.451	168.707	53.6616	132.96	121.997	158.453	115.964	46.3339	77.6646	66.7451	65.5784	54.2702	0	40.4211	341.398	138.91	275.704	100.561	246.665	135.032	39.7055	108.726	128.741	70.7997	90.5325	62.7141	102.52	72.2063
HMA11	CP027620.1	883418	887765		117.847	103.904	74.5515	182.117	118.551	105.709	153.365	212.974	90.0015	71.7801	155.004		260.724	63.6485	94.9159	81.5245	82.7016	123.565	152.247	78.4286	90.4126	92.4609	128.272	81.6044	71.6069	112.967	79.4585	96.4389	54.2702	66.6982	40.4211	291.868	149.596	183.803	83.2232	233.683	150.528	116.555	79.6028	120.524	131.766	164.605	98.252	111.208	54.7017
HMA12	CP027629.1	12843816	12851428		183.357	91.2135	140.911	160.878	93.2627	222.616	97.7684	137.61	406.182	65.8171	134.861		371.915	206.858	129.431	197.176	113.082	81.6785	191.338	82.5564	35.4559	113.008	49.045	75.8777	160.062	112.967	85.8152	146.587	282.205	66.6982	132.042	226.419	224.394	83.0647	190.72	160.982	79.6912	126.801	151.44	38.3485	143.566	57.6116	41.8094	229.367	150.977
HMA2	CP027626.1	1031636	1038181		748.585	942.663	587.12	880.616	747.418	1090.43	600.122	643.475	684.668	447.159	1195.41		320.154	1068.39	424.533	1111.01	578.911	988.52	1069.85	623.301	914.762	1326.56	703.607	1017.91	556.006	571.894	670.63	686.645	483.005	626.963	514.696	964.05	986.62	890.737	771.548	791.926	878.817	959.336	850.391	671.098	580.164	746.207	677.312	658.563	1393.8
HMA3	CP027631.1	14329036	14335488		368.979	427.592	812.294	308.311	43.4762	187.244	125.068	341.367	763.14	14.6384	84.8522		1004.56	168.214	157.043	79.6286	659.925	144.508	401.193	12.3835	581.477	312.055	398.019	860.425	859.282	621.317	1058.39	921.955	1047.41	660.312	517.39	260.028	329.467	265.1	308.619	423.226	263.424	57.637	34.9476	52.0444	23.5999	46.638	45.9903	180.714	146.601
HMA4	CP027622.1	2790390	2796967		92.9375	1150.98	980.611	900.601	117.363	420.575	2886.67	1442.21	1266.53	106.704	41.5006		207.046	120.478	37.9663	54.9816	82.7016	54.4524	1508.07	16.5113	1264	1526.89	1154.44	1435.95	804.524	854.311	947.145	1149.55	1780.06	787.039	541.643	1262.99	708.799	938.455	773.282	1186.59	533.488	139.61	213.569	93.132	102.266	74.0721	81.5283	342.314	641.104
HMA6	CP027626.1	5739461	5751163		1732.9	1312.81	1340.91	2743.81	1803.76	1479.1	888.427	1045.43	908.574	804.629	647.717		1065.9	1502.56	1846.54	1634.28	2050.66	2297.47	1816.68	107.323	1125.72	829.579	2044.8	1952.78	1697.5	1249.69	1427.07	1419.58	900.885	980.464	1711.16	3640.39	2639.3	2663.37	2444.68	2892.48	2182.65	2427.16	1825.04	1711.99	1490.73	2054.81	1312.81	980.025	1487.89
HMA7	CP027620.1	5672573	5688225		671.108	432.061	541.531	877.564	918.522	625.138	1458.62	735.044	611.421	1417.68	843.278		1004.56	468.271	828.357	346.953	806.762	571.75	553.44	57.7895	395.333	308.203	631.926	645.677	564.431	571.894	559.388	389.613	672.95	366.84	665.601	794.236	837.024	834.182	967.469	1093.12	739.357	669.87	1040.66	802.579	1170.16	1039.75	788.107	728.068	293.201
HMA8	CP027631.1	15871290	15876759		718.758	1909.01	539.776	1176.33	411.318	1313.05	965.844	716.193	4090.7	415.244	491.19		674.816	938.816	453.87	786.806	597.477	860.766	2431.84	1758.45	1740.88	2377.01	2116.48	1029.36	623.401	543.652	724.662	613.351	401.599	400.189	471.58	1482.34	1175.4	1124.02	1126.98	1274.87	874.389	356.069	479.559	438.268	452.331	375.847	365.832	1087.76	980.255
HMA9	CP027622.1	1222215	1228146		697.133	3635.39	740.092	1110.85	313.991	2022.99	1531.33	964.447	7063.22	474.484	348.861		839.685	997.918	374.486	923.312	433.761	613.636	4855.46	4652.05	2873.7	5087.92	3193.59	1149.62	796.1	804.888	622.955	740.65	857.469	493.567	865.012	1162.17	1349.92	1026.82	1118.31	1051.57	956.294	236.952	448.494	361.571	334.332	249.65	252.947	2338.85	2023.96
Lignan synthesis
DIR1	CP027629.1	3150681	3152241		435.432	197.934	21.1042	583.844	5.18565	8.1195	0.504879	1.16842	1.50358	0	4.84113		222.382	747.87	1023.37	66.3571	305.489	247.13	144.018	912.248	21.2735	0	94.3174	15.7482	0	0	12.7134	81.0086	16.2811	0	37.7264	21.2268	434.54	339.328	787.153	641.33	1279.49	2.56165	5.8246	2.73918	0	13.717	6.27141	45.1784	0
DIR2	CP027632.1	20711307	20712867		53.8701	7.92225	67.4922	6.5867	1.79794	1.15842	4.77984	1.7314	0.341695	0	0.0365726		147.616	29.5511	74.2069	1.89592	57.3848	12.5659	8.22959	28.8947	7.09118	0	1.88635	1.43166	46.3339	49.4229	104.885	50.1482	157.384	40.0189	24.2527	19.4579	3.5618	1.76733	12.1367	2.59648	0	2.56165	0	2.73918	0	5.48682	0	6.95053	0
DIR3	CP027632.1	20707817	20709377		549.38	80.4997	2.44588	0.432746	0.696823	20.2724	0	0.124601	0	0	0.115212		237.719	957.001	1459.98	66.3571	246.417	328.808	109.042	272.436	17.728	0	56.5904	27.2015	4.21217	0	6.35668	3.85755	0	0	2.69474	0	0	0	0	2.59648	0	0	0	0	0	0	4.18094	121.634	0
DIR4	CP027633.1	2396531	2398145		4.96485	24.3258	27.7378	224.979	72.5557	23.195	5.59009	0.423239	47.5226	0	4.06608		1.91709	6.81948	1.72574	3.79184	5.06336	10.4716	49.3776	28.8947	24.8191	20.5469	9.43174	12.8849	16.8487	56.4834	15.8917	23.1453	10.854	46.6888	24.2527	139.743	204.804	215.615	386.641	241.472	161.596	61.4795	54.3629	82.1753	55.0664	106.993	75.2569	62.5548	4.37614
DIR6	CP027633.1	2398964	2400554		0	0.68797	1.79184	22.5509	170.793	7.95387	0.496669	58.009	2.02904	0.334383	0.401149		0	0	0	0	0	0	0	4.12782	0	0	0	0	0	0	3.17834	0	0	6.66982	2.69474	3.5378	8.90451	35.3467	52.0145	15.5789	19.9228	169.069	58.246	276.657	196.666	255.137	68.9855	8.68816	2.18807
PLR1	CP027631.1	2477636	2490053		237.799	505.155	6690.62	659.666	236.065	305.329	156.766	136.774	2260.08	93.8867	80.3042		442.848	154.575	181.203	182.008	281.86	184.3	364.159	160.985	535.384	571.459	541.382	857.562	4153.2	10152.9	11127.4	7884.84	5698.37	6009.51	1808.17	765.933	536.052	514.294	558.289	815.294	768.134	204.932	285.405	164.351	269.432	285.315	206.956	444.834	201.302
PLR2	CP027633.1	3033599	3036553		2249.75	240.26	22748.8	135.849	262.158	227.531	93.4609	172.137	1762.88	165.741	70.1916		1357.3	5053.24	3503.26	745.096	1792.43	1047.16	499.948	140.346	65.5934	19.2627	590.427	125.986	20424.8	23899.5	26920.5	26783	27297.9	28413.4	5502.66	42.4536	144.253	118.411	95.3599	124.631	289.987	283.062	227.159	331.44	202.566	315.492	213.228	246.744	164.105
UGT74S1	CP027631.1	6948273	6952568		6.85638	3.73531	18494.6	0.593634	42.1352	1.32984	0.148117	2.55056	0.403611	4.40267	52.1067		11.5025	6.81948	5.17723	3.79184	3.37557	10.4716	0	20.6391	1.7728	0	0	0	12409	16366.1	22845.9	27681.8	24687.5	20643.1	4828.98	0	3.5618	0	0	0	0	20.4932	36.8891	32.8701	9.83329	79.5589	73.1664	0	4.37614
TUB
Alfa_TUB1	CP027631.1	5519280	5522274		4060.95	12698	41211.1	49182.3	30013.6	28300.5	29314.3	17944	47552.3	18280.1	25973		2482.63	4528.14	5463.7	3649.64	3380.64	4860.92	10741.7	19450.3	12090.5	12971.5	9148.78	11785.4	38031.7	39510.1	42449.9	39543.8	40235.9	51270.9	37435.4	49752.1	38193.2	59635.2	46422.9	54648.1	46442.2	28157.6	31711	35245	29283.5	26405.3	29279.1	36360	22233
Alfa_TUB2	CP027633.1	6205741	6208750		2880.48	12503.8	25247.8	37509.3	20933.9	20833.4	31755.5	11724.8	28184.2	19275.3	14133.1		1313.21	3371.1	3945.05	2659.97	2810.17	3183.37	9077.24	26492.3	10436.4	11149.2	7722.71	10144.7	30643.5	23574.7	29008.7	25683.6	15890.3	24851.8	27082.2	44201.3	28257.6	41813.4	36472.6	41372.3	32939	20263.9	22224.7	22094.2	22343.2	18619.5	20058	26194.8	13408.5
Alfa_TUB3	CP027621.1	2280222	2283328		1421.93	1186.18	1974.52	5936.74	2337.86	2794.28	5398.77	1434.53	2908.59	3096.84	5689.2		2432.79	1066.11	1649.81	585.839	1986.53	810.502	1337.31	334.353	1444.83	1268.77	1099.74	1632.09	2510.45	1270.88	2603.06	2499.7	1269.92	1867.55	1800.09	4484.16	5340.93	6991.58	7125.98	6431.48	5246.34	1260.33	2698.73	2837.79	3626.52	1492.41	2111.37	4276.31	1190.31
Alfa_TUB4	CP027624.1	17382853	17385962		2541.69	2195.62	3709.05	8632.94	3010.53	4760.62	6875.31	3204.2	4816.64	3616.55	4799.28		4370.97	2057.21	2329.75	1560.34	3174.73	1757.14	2713.71	635.684	2304.63	2695.49	1958.03	2866.17	4199.53	3290.16	4697.59	3803.55	2648.39	3635.05	3689.1	7153.43	7775.42	9630.21	9877.55	9199.32	8161.7	2169.71	3160.81	4084.11	4126.05	1909.41	2613.09	6592.58	2549.1
Alfa_TUB5	CP027620.1	17635375	17638401		1036.92	4932.24	728.822	4147.94	1550.98	2542.57	1843.28	1137.95	3949.81	1352.23	839.606		1679.37	925.177	1156.25	701.49	1034.61	724.635	4929.53	6955.37	4155.43	7774.42	3672.72	2105.97	1288.92	663.68	769.158	806.229	537.275	500.237	536.254	3283.08	4509.25	4648.09	4929.24	4086.86	3431.15	1588.22	1597.88	1613.38	2171.19	993.114	1342.08	5595.18	1369.73
Alfa_TUB6	CP027633.1	21087882	21090930		1926.2	3317.16	797.18	4216.36	2484.14	3495.02	1512.89	1542.86	7007.43	1306.53	1093.23		2647.5	1407.09	1981.15	1128.07	2340.96	2052.43	3907	3987.47	3432.13	4362.35	2984.2	1229.79	1162.56	783.707	829.547	837.089	558.983	767.03	641.349	4186.98	4731.86	3893.44	4247.85	3925.87	4312.18	2568.05	2747.27	2183.12	3477.05	1788.7	2140.64	7032.2	2258.09
Beta_TUB1	CP027621.1	17420225	17423504		804.871	869.636	5075.65	2379.29	1621.15	5722.45	5347.08	839.002	7585.56	1851.18	2029.39		684.401	1375.26	547.06	754.575	661.613	806.314	1185.06	103.195	989.22	827.011	862.061	1251.27	5686.43	5012.9	5841.79	8791.37	2746.07	3748.44	3702.58	2598.51	2037.35	3061.02	2097.92	2165.46	2315.47	1184.76	1634.77	2237.91	2059.09	1086.39	1523.95	5612.55	5629.9
Beta_TUB10	CP027619.1	619120	621908		938.673	906.271	4111.67	6355.53	1739.57	2464.97	1888.02	1753.62	3822.21	1284.07	1496.25		906.784	1752.61	581.575	822.829	862.459	705.786	1082.19	631.556	872.215	874.526	837.538	1139.6	4043.68	3727.9	4503.71	4386.04	3961.72	3588.36	4570.28	7050.83	4947.35	6906.74	6260.81	6260.11	6707.34	1807.24	1677.48	1750.33	2102.36	1316.84	1783.17	2811.49	1431
Beta_TUB11	CP027619.1	17623910	17626702		508.034	998.61	5565.13	5392.52	2717.79	3310.44	2577.96	1623.17	5162.33	1887.7	935.001		458.185	577.383	483.208	521.378	666.676	341.374	1401.09	392.143	1010.49	907.914	929.969	1350.05	6773.17	6347.32	7739.26	5138.26	2094.83	3428.29	7434.79	4990.07	4995.43	5752.67	5496.2	5340.95	5779.82	1494.72	3636.49	3544.5	3243.02	1344.27	3043.72	5226.8	2437.51
Beta_TUB12	CP027627.1	6390901	6393449		1813.47	1123.04	1403.7	2511.31	1414.35	2761.88	2252.95	1097.14	1079.33	1910.79	4701.89		1748.39	2559.58	1868.98	1505.36	1841.38	1357.12	1491.61	776.03	1256.91	731.982	786.607	1695.08	1415.29	1383.84	1566.92	1901.77	873.75	1307.29	1377.01	1662.77	2395.31	3015.07	2696.08	2741.88	2556.76	832.535	1436.73	1585.98	2501.59	971.167	1158.12	3263.27	1266.89
Beta_TUB13	CP027622.1	4704345	4706897		38.978	997.32	2084.47	3926.16	1122.62	1086.78	3100.53	383.083	1865.29	2853.33	3385.4		13.4196	104.565	8.62871	36.0224	60.7603	10.4716	1055.45	371.504	1216.14	1406.18	797.925	1136.73	1600.62	2471.15	3140.2	3379.22	1036.56	1807.52	1156.04	2925.76	3324.94	4899.05	4625.82	4221.87	3559.54	204.932	1079.49	1449.02	2729.72	384.077	888.449	3885.35	135.66
Beta_TUB2	CP027620.1	2204668	2207954		1234.57	1132.87	5070.97	1877.14	2258.74	8245.74	8383.91	1408.13	10262.3	2718.95	3899.34		743.831	2216.33	747.247	1306.29	1130.82	1262.88	1536.88	255.925	1230.32	963.134	1107.29	1703.67	5606.4	4928.17	5473.1	6040.93	4287.35	4682.22	4478.66	2007.7	1658.02	2233.91	1735.55	1903.22	1724.43	1718.86	2226.94	2922.7	2637.29	2035.61	2011.03	9341.51	6767.7
Beta_TUB3	CP027631.1	6291557	6294203		209.726	499.355	1914.92	6369.54	3010.88	5160.2	1134.49	2998.72	6004.68	1231.99	129.505		711.24	104.565	75.9327	75.8367	183.969	106.81	664.54	297.203	531.839	545.776	364.065	592.705	3845.71	2068.7	1827.55	1477.44	640.388	1100.52	2444.13	5952.35	8176.12	5346.19	5449.38	6878.07	6415.14	2940.77	3533.59	3580.1	1838.82	2946.42	3225.59	8806.32	2916.7
Beta_TUB4	CP027633.1	6908381	6911022		735.949	614.38	3730.87	12480.4	5565.16	6520.52	954.167	4342.66	9141.51	2159.29	81.8081		3105.69	186.399	322.714	159.257	335.87	305.771	777.697	189.88	687.845	931.029	452.723	647.108	4035.26	2908.89	3779.05	3394.65	4461.01	4688.89	2848.34	15366.4	12867	13357.5	11271.5	10424.9	11595.1	6008.34	6242.03	6434.33	3632.42	4622.64	6451.19	11730.8	4100.44
Beta_TUB5	CP027632.1	18580052	18583229		23.9621	356.796	846.572	2523.32	412.109	287.228	536.662	14.8407	65.7202	1952.16	24.0007		3.83418	56.829	3.45149	18.9592	52.3214	8.37729	218.084	107.323	478.655	434.052	579.109	323.554	1541.65	1447.39	772.337	455.191	32.5621	60.0284	1616.85	921.597	3490.57	2046.57	2970.03	2747.07	2964.07	11.5274	1011.54	936.799	143.566	49.3814	319.842	55.6042	19.6926
Beta_TUB6	CP027630.1	11546891	11550313		1169.24	3035.39	2244.08	5797.12	2086.82	3017.53	2190.46	560.787	2386.21	1595.55	6342.14		1491.5	1834.44	1035.45	858.851	1137.57	657.617	2845.38	5349.65	3066.94	3112.85	2218.34	1619.2	2632.61	1962.8	1999.18	2626.99	2322.76	1927.58	2236.64	4508.92	5257.22	6807.77	6402.98	6563.9	5241.91	1316.69	1795.92	2358.43	3441.65	1607.64	2000.58	5430.1	1837.98
Beta_TUB7	CP027632.1	5683860	5687258		1050.2	5456.61	3610.23	5482.97	2219.13	3432.32	2485.07	495.636	2289.3	1567.98	2469		952.794	1775.34	854.243	1044.65	909.717	764.427	4839	13002.6	4114.66	5185.51	3706.67	1891.22	3702.5	3071.28	3009.89	3228.77	5030.85	3921.86	3306.45	4008.33	5048.86	6574.48	6260.81	5834.29	5171.07	1853.35	1889.11	2730.96	2509.46	1890.21	2441.67	4476.14	2743.84
Beta_TUB8	CP027631.1	15351325	15354460		324.206	441.78	1380.21	198.809	182.099	826.068	144.136	455.312	1487.74	94.6295	198.369		276.061	327.335	217.444	453.124	378.064	293.205	386.791	99.0676	606.296	658.784	703.607	196.137	973.011	1186.15	1694.06	1276.85	1736.65	1980.94	813.812	274.179	181.652	199.709	117.9	262.244	157.169	267.692	180.563	142.437	137.666	230.446	133.79	947.01	520.76
Beta_TUB9	CP027622.1	1783298	1786640		235.743	597.053	1557.3	311.519	283.314	628.15	184.808	482.684	1138.97	104.958	166.484		149.533	265.96	172.574	460.708	116.457	249.224	489.661	330.225	944.9	798.759	686.63	332.144	749.766	946.096	1690.88	1218.99	2469.29	2594.56	1231.5	465.221	261.793	342.863	208.058	301.191	289.987	315.082	306.762	358.832	220.266	216.729	282.213	828.851	509.82
Gamma_Tub1	CP027632.1	18161748	18165194		104.878	186.794	621.123	660.87	279.845	499.964	768.953	955.705	374	372.406	441.504		55.5956	122.751	136.334	94.7959	156.964	62.8296	158.42	74.3007	221.599	148.965	145.249	372.23	669.735	501.29	858.152	401.186	287.632	446.878	1182.99	615.577	680.305	729.909	610.303	727.014	602.111	167.788	392.19	295.831	350.065	257.88	215.318	406.606	304.142
Gamma_Tub2	CP027632.1	18113493	18114777		13.8012	14.8694	67.5905	174.826	71.0486	71.7151	180.468	67.5411	100.173	125.801	64.07		7.66836	22.7316	8.62871	7.58367	23.629	12.5659	4.1148	0	14.1824	19.2627	30.1816	21.4748	63.1825	56.4834	127.134	46.2907	43.4162	80.0379	56.5896	160.97	160.281	220.917	157.777	205.122	143.887	24.3356	64.0706	98.6104	127.833	46.638	64.8045	43.4408	26.2568
CESA
CESA1-A	CP027619.1	28244154	28250241		1263.52	915.944	2819.78	12691.1	3249.41	2853.96	3512.91	1879.83	4963.35	2807.19	581.717		885.696	1909.46	918.095	1247.51	1137.57	1482.78	944.346	569.639	998.084	627.963	1231.78	1123.85	2645.24	2054.58	4293.94	2908.6	2773.21	2734.63	2328.26	18041	11175.2	12351.9	10326.6	13371.9	10880.1	3569.65	3958.78	3122.66	2831.99	2973.86	3039.54	1662.91	2238.39
CESA1-B	CP027624.1	958636	966949		1118.89	937.478	2978.03	10902.5	2660.71	2908.24	3205.64	2731.86	4046.12	2453.53	633.192		784.09	1602.58	733.441	1258.89	977.229	1357.12	917.6	210.519	976.81	880.946	1480.78	1158.21	2826.37	1835.71	4208.12	3005.03	3451.58	3161.5	2357.9	15021.5	9121.78	10261.1	9889.69	12598.1	8522.53	2801.16	3440.4	2807.66	2356.06	2501.99	2057.02	2123.39	2183.69
CESA3-A	CP027629.1	16437328	16443271		636.621	313.913	1222.94	523.209	988.789	965.665	704.279	1127.48	2391.03	262.86	1214		348.91	1402.54	288.199	904.353	442.2	433.524	409.422	41.2782	434.335	251.699	288.611	458.13	1301.56	804.888	1687.7	1195.84	1161.38	927.105	1482.11	604.964	870.861	348.165	267.008	293.402	754.852	1656.1	1036.78	777.926	554.597	776.385	1130.94	453.522	877.416
CESA3-B	CP027633.1	3305972	3312807		1934.98	1068.7	2447.38	14812.8	3247.98	4685.27	8454.09	4939.61	5701.5	6237.72	920.671		1198.18	3427.93	1264.97	1962.28	1515.63	2240.92	827.074	441.677	1343.78	1168.6	1382.69	1248.4	2944.31	1765.11	3165.63	2681	1514.14	3008.09	2053.39	16625.9	15595.4	13516.6	15205.6	13945.7	13988	2587.26	5088.76	3495.19	3128.95	2315.44	2872.3	2665.53	4146.39
CESA3-C	CP027631.1	2706756	2713559		824.864	591.792	1039.23	6454.13	2041.62	2788.01	6382.46	3768.78	3476.08	4020.43	741.671		1065.9	1318.43	766.23	612.382	518.151	668.088	699.515	70.1729	755.211	543.208	805.47	677.173	1314.2	501.29	1398.47	1076.26	618.68	1233.92	1131.79	8310.29	5543.95	6862.56	6019.81	6374.35	5613.8	1936.6	2733.68	2555.65	1661.83	1495.16	1866.79	1946.15	1625.74
CESA4	CP027627.1	19666575	19669745		16.0163	44.9666	377.056	259.871	25.1071	976.457	50.5708	978.422	10016.7	25.7101	15.458		1.91709	15.9121	6.90297	20.8551	33.7557	16.7546	20.574	0	17.728	56.5039	132.044	42.9497	610.764	169.45	505.356	459.049	189.946	386.85	317.98	357.318	165.624	300.447	268.742	210.315	256.783	21.774	17.4738	38.3485	41.2998	19.2039	12.5428	500.438	1336.91
CESA6-A	CP027628.1	7260097	7266214		604.363	955.416	1476.22	3646.4	1870.9	2270.12	4019.53	2241.64	3610.1	3734.28	993.402		663.313	859.255	396.921	530.857	526.59	649.24	1051.33	227.03	826.123	1561.56	911.106	1155.35	1958.66	1066.12	1725.84	1191.98	928.02	1053.83	2409.1	4268.35	3741.68	3718.47	3557.79	3422.16	3169.94	1670.19	2324.01	2196.82	1712.96	1632.33	1689.1	1626.42	1813.91
CESA6-B	CP027625.1	9152414	9158742		755.301	2128.88	1648.39	4831.54	2109.05	2436.24	5922.89	2413.95	3592.57	4073.23	1132.9		761.085	1093.39	579.85	578.255	631.232	887.992	1950.41	359.12	2347.18	3220.72	2071.21	2824.66	2257.72	1327.36	2021.42	1415.72	976.864	1060.5	2479.16	5789.61	4664.18	5217.17	4835.61	4473.73	4008.91	1729.11	2811.34	2629.61	1982.39	1942.33	1559.49	1609.05	1544.78
CESA6-C	CP027619.1	29361794	29375433		414.998	1286.85	1564.69	7840.47	1623.93	1388.5	1218.78	1984.38	3403.91	930.989	549.616		1104.24	286.418	258.861	238.886	241.354	360.223	1143.91	251.797	1737.34	2104.77	1012.97	1470.31	1537.44	1750.98	2024.6	1643.32	1340.47	1440.68	1215.33	11651.7	7823.5	6984.51	7042.76	6452.25	7088.09	1516.49	2444.39	1736.64	1156.39	1179.67	1710	2684.64	1072.15
CESA6-D	CP027624.1	55632	61475		134.565	314.68	946.187	4456.58	983.917	584.172	958.352	1314.37	2018.34	698.353	366.156		440.931	56.829	46.5951	70.149	86.0771	106.81	211.912	61.9173	462.7	350.581	382.928	418.043	1263.65	974.338	959.859	748.366	803.199	833.728	1040.17	7233.03	4062.24	4517.31	3819.6	4079.07	3028.26	959.336	1510.51	1076.5	674.564	842.227	840.368	941.797	566.71
CESA6-E	CP027624.1	65183	71695		88.8402	93.2353	194.334	1474.89	263.42	272.044	371.674	391.105	717.077	258.253	22.9802		360.413	15.9121	29.3376	26.5429	42.1947	58.641	148.133	28.8947	97.5037	84.7558	105.635	94.4893	202.184	105.906	305.121	243.026	200.8	120.057	183.242	2352.64	1150.46	1509.3	1220.61	1544.9	1071.4	262.569	388.306	342.397	182.899	205.756	198.595	721.118	166.293
CESA6-F	CP027624.1	14226008	14231623		47.4192	24.1545	33.4161	11.5465	138.565	33.2228	59.7865	69.1691	19.0509	83.2978	10.6263		63.264	18.1853	88.0129	17.0633	54.0092	43.9807	22.6314	16.5113	21.2735	19.2627	50.9314	14.3166	25.273	14.1208	47.6751	57.8633	27.1351	13.3396	48.5054	14.1512	19.5899	15.906	5.20145	7.78943	6.64093	144.733	130.083	175.307	86.5329	175.578	119.157	19.114	28.4449
CESA7-A	CP027621.1	7102642	7107937		85.2888	215.628	1676.23	412.222	78.7735	3009.69	107.459	2563.13	16994.3	45.0113	82.3545		103.523	115.931	46.5951	98.5878	67.5115	79.5842	209.855	288.947	88.6398	134.839	298.043	273.446	1427.93	1263.82	1220.48	1469.73	3039.13	2347.78	964.718	599.657	309.877	464.809	428.253	345.332	325.406	58.9178	89.3105	106.828	90.4663	68.5852	58.5331	3421.4	2879.5
CESA7-B	CP027624.1	14760677	14766440		57.4625	186.388	1882.18	316.536	79.7191	3040.16	139.077	1712.26	11247.1	65.0926	86.542		49.8443	79.5606	39.6921	53.0857	38.8191	83.7729	230.429	53.6616	118.777	114.292	290.497	310.669	1347.89	1779.23	1347.62	1658.75	3348.47	2534.53	1158.74	405.078	263.574	374.675	286.08	306.384	263.424	66.6028	110.667	73.9578	80.633	79.5589	66.895	4290.21	2980.15
CESA8-A	CP027625.1	1934445	1939310		25.5676	163.815	1828.15	430.898	48.9013	4248.86	54.2738	5539.29	26554	1.69048	20.8908		23.0051	47.7364	3.45149	20.8551	18.5657	39.7921	141.96	24.7669	108.141	71.914	441.405	194.705	3036.97	2301.7	1439.79	1708.9	1096.26	1213.91	1999.5	587.275	388.237	508.992	424.785	381.682	294.415	39.7055	50.4798	54.7835	80.633	30.1775	37.6284	6363.21	3704.4
CESA8-B	CP027627.1	8038889	8043755		27.3194	201.254	1558.28	438.011	42.4952	4185.96	54.4362	4390.85	22342.6	0	30.5277		15.3367	47.7364	8.62871	32.2306	11.8145	48.1694	185.166	78.4286	134.732	66.7773	490.45	251.971	2097.66	2026.34	1182.34	1566.17	857.469	1253.93	1924.05	525.363	350.838	530.2	402.245	482.945	336.474	57.637	58.246	41.0877	41.2998	27.4341	29.2666	6152.96	3868.51
RGL
RGL1_B	CP027629.1	264236	269320		6.53072	9.3047	16.0888	130.514	49.4507	173.09	22.6285	15.4111	1184.8	4.40267	0.413302		9.58545	15.9121	1.72574	1.89592	1.68779	8.37729	2.0574	0	10.6368	0	24.5225	18.6115	25.273	7.06042	28.6051	15.4302	10.854	20.0095	5.38948	139.743	97.9496	155.525	130.036	155.789	104.041	34.5822	25.2399	46.566	100.3	35.6643	54.3522	33.015	83.1466
RGL2	CP027623.1	14751210	14756853		954.891	962.092	1065.68	984.418	666.588	1669.01	1099.54	1857.44	2257.88	577.715	307.805		1134.92	1054.75	904.289	754.575	990.731	890.087	1137.74	165.113	1074.31	961.85	1222.35	1211.18	1128.86	889.613	1388.93	894.953	1031.13	1193.9	932.381	1201.08	872.642	1058.63	898.117	1028.21	847.826	552.035	807.677	794.361	759.13	523.991	562.336	2387.51	1251.58
RGL3_A	CP027625.1	7393444	7398417		1.38807	27.176	366.001	227.757	42.8913	14.8976	27.0411	102.9	572.536	0	18.2424		0	4.54632	0	0	1.68779	2.09432	18.5166	33.0225	21.2735	10.2734	16.9771	62.9928	749.766	240.054	654.738	262.314	54.2702	140.066	460.801	482.91	204.804	164.362	142.173	212.911	159.382	28.1781	29.123	41.0877	100.3	35.6643	22.9952	26.0645	6.56421
RGL3_B	CP027628.1	510268	514706		7.33289	48.5194	513.236	341.356	73.2336	39.509	176.457	194.393	642.2	7.07774	9.90571		21.088	15.9121	1.72574	1.89592	3.37557	0	51.435	8.25564	69.139	28.2519	45.2723	88.7626	1040.41	247.115	877.222	447.476	255.07	86.7077	638.654	866.761	199.461	418.858	235.799	207.718	119.537	70.4452	34.9476	95.8712	139.633	71.3286	27.1761	33.015	26.2568
RGL4_A	CP027625.1	7387822	7393611		6.0475	15.8321	161.139	70.3508	13.2487	79.2875	225.147	115.553	604.985	17.6107	7.21812		0	2.27316	6.90297	9.47959	5.06336	12.5659	8.22959	4.12782	23.0463	15.4101	16.9771	27.2015	122.153	141.208	111.242	158.16	282.205	226.774	86.2317	88.445	58.7698	61.8567	105.763	51.9296	55.3411	12.8082	19.4153	24.6526	3.93332	8.23023	10.4523	354.477	30.633
RGL4_B	CP027628.1	503774	510335		1157.63	998.367	957.558	680.314	306.826	865.247	335.582	834.985	837.155	330.831	394.088		2795.12	709.226	704.103	659.78	1200.02	877.521	1086.31	1300.26	1444.83	782.065	722.471	654.267	770.827	515.411	572.101	1327	2203.37	753.69	560.506	1162.17	728.389	470.111	523.612	555.646	641.957	302.274	347.534	367.05	326.465	255.137	242.494	1315.39	529.513
RGL6_A	CP027623.1	5808959	5815096		11.3358	5.75103	91.8528	14.8385	1.00396	5031.09	0.492335	24783.8	2055.95	4.38411	9.91614		0	36.3706	1.72574	26.5429	3.37557	0	4.1148	8.25564	5.31839	2.56836	5.65904	8.58993	143.214	21.1813	111.242	254.599	32.5621	66.6982	13.4737	15.9201	24.9326	26.51	19.072	2.59648	0	0	0	0	3.93332	0	2.09047	5609.08	1765.77
RGL6_B	CP027626.1	619547	623935		0	2.23101	30.5198	22.7919	0	278.711	0	2101.7	101.386	0	3.86012		0	0	0	0	0	0	0	0	5.31839	0	3.77269	4.29497	46.3339	35.3021	28.6051	92.5813	5.42702	0	5.38948	42.4536	28.4944	22.9754	12.1367	12.9824	17.7091	0	0	0	0	0	0	38.2279	61.2659
RGL7_A	CP027628.1	3353678	3357370		35.6769	54.6303	66.1844	59.3033	37.7331	17.8215	47.8654	54.8622	8.08157	34.5714	52.4232		115.025	6.81948	27.6119	17.0633	28.6924	18.8489	45.2628	0	53.1839	59.0722	88.6583	81.6044	80.0312	56.4834	60.3885	77.1511	37.9891	100.047	51.2001	40.6847	92.6069	58.322	48.5469	33.7542	81.9048	29.4589	73.7782	32.8701	41.2998	30.1775	18.8142	20.8516	21.8807
RGL7_B	CP027629.1	16537655	16543696		8.69133	261.317	106.882	450.434	28.2342	45.9514	252.829	235.691	31.191	71.0373	64.6929		21.088	15.9121	0	7.58367	3.37557	4.18864	218.084	20.6391	218.054	369.843	426.314	314.964	58.9704	21.1813	22.2484	42.4331	396.172	166.746	40.4211	744.707	482.625	318.12	573.893	337.542	245.714	7.68494	46.5968	30.131	19.6666	10.9736	54.3522	52.129	28.4449
Fatty acid synthesis
FAD2A	CP027619.1	5294175	5298111		25.4445	32.0023	88.2518	45.2027	30.9053	53.5508	33.5137	28.4416	22.5973	51.1042	112.263		7.66836	43.1901	8.62871	43.6061	20.2534	29.3205	24.6888	28.8947	35.4559	25.6836	41.4996	35.7914	21.0608	35.3021	63.5668	27.0029	309.34	153.406	8.08423	45.9914	56.9889	42.416	65.885	31.1577	28.7774	35.863	34.9476	24.6526	23.5999	32.9209	33.4475	13.9011	48.1375
FAD2B	CP027632.1	5479383	5482831		1148.55	2961.48	1620.14	5222.49	1485.74	1737.49	1369.99	957.379	1427.12	1617.47	3221.72		761.085	1725.33	1321.92	644.612	1510.57	927.784	3125.19	2047.4	2758.47	4208.25	2174.96	3454.58	1453.2	1221.45	2021.42	2356.97	1818.05	1594.09	875.791	4547.84	4560.89	5231.31	6009.41	5909.58	5075.88	1106.63	1555.17	1506.55	1494.66	1478.7	1772.72	1336.24	1017.45
FAD3A	CP027631.1	16088466	16094115		44.9477	1292.42	2986.39	170.177	29.1026	83.0356	31.8446	37.9318	35.8355	27.8278	8488.67		86.269	40.9169	20.7089	36.0224	43.8825	41.8864	993.723	689.346	2916.25	1636.04	303.702	1215.48	109.516	1433.27	343.261	4679.21	8015.71	6242.95	80.8423	176.89	194.118	134.317	143.907	194.736	177.091	21.774	56.3044	54.7835	21.6332	5.48682	14.6333	168.55	52.5137
FAD3B	CP027622.1	1033673	1039233		38.1402	7365.81	3140.09	63.2429	143.409	101.338	156.684	30.8616	157.605	318.665	3461.21		19.1709	18.1853	27.6119	56.8775	25.3168	81.6785	7098.02	1081.49	9206.13	10530.3	8782.83	7496.15	143.214	2238.15	1643.2	2580.7	10040	5249.15	86.2317	65.4493	78.3597	74.2281	45.0792	23.3683	92.973	137.048	132.024	38.3485	112.099	183.808	257.128	363.165	50.3256
SAD1	CP027620.1	2255877	2260841		1777.7	1161.93	3857.48	1674.22	1849.61	1525.46	1074.74	687.38	760.667	1591.74	7322.03		1848.07	1743.51	1682.6	1721.49	1838	1832.53	1113.05	577.895	1097.36	1144.2	1507.19	1531.87	2687.36	3537.27	4179.52	5126.69	4656.38	4815.61	1999.5	1728.21	1515.55	1841.56	1697.41	1589.04	1673.51	1730.39	1656.13	1774.99	2472.09	1862.77	1601.3	1494.36	1494.45
SAD2	CP027621.1	17364017	17368908		1863.32	924.029	2819.41	1485.28	2023.29	1527.88	1000.33	647.676	734.159	1849.94	5310.1		2156.73	1363.9	2409.14	1209.6	2092.86	1947.72	1034.87	598.534	733.937	608.701	1460.03	1108.1	2009.2	2569.99	3117.95	3946.28	3511.28	3074.79	1506.36	1261.23	1367.73	1742.59	1579.51	1357.96	1602.68	1242.4	1937.65	2133.82	2721.85	2021.89	2082.11	1598.62	1347.85
ACT
Act1	CP027623.1	6290638	6293409		4612.36	3633.49	7133.37	9487.58	3793.76	16658	10893.5	3823.83	7700.45	5249.26	9927.91		1182.84	8399.33	3408.34	6358.91	3930.86	4393.89	4016.04	1997.86	3992.33	4296.86	2893.66	4604.2	7430.27	6566.19	9083.7	6607.99	6300.77	6763.2	7181.49	7485.98	10072.8	10125.1	10118.6	9889.98	9233.11	2592.38	4601.43	4366.25	4511.51	2737.92	3953.08	8538.73	13872.4
Act10	CP027622.1	4230643	4233073		2.66893	970.946	362.158	402.821	219.24	236.061	349.631	83.36	683.806	261.764	143.934		5.75127	4.54632	1.72574	1.89592	0	2.09432	730.376	8.25564	1428.87	2066.24	1045.04	546.892	518.097	402.444	390.936	339.465	97.6864	306.812	479.664	252.953	384.675	516.062	429.986	516.699	316.551	178.034	252.399	232.83	218.299	233.19	200.685	787.148	35.0091
Act11	CP027627.1	6915491	6917912		22.0825	683.104	630.818	614.116	174.261	298.889	413.89	130.431	586.054	177.723	311.217		7.66836	38.6437	18.9832	22.751	6.75115	37.6978	444.398	33.0225	1166.5	1148.06	877.151	429.497	720.281	656.619	759.623	682.787	314.767	640.303	641.349	420.998	509.338	770.558	710.865	706.242	566.693	176.754	170.855	205.438	216.332	159.118	117.066	679.414	111.592
Act12	CP027625.1	2182564	2185243		235.038	1299.99	353.845	395.219	793.783	283.336	305.22	204.743	252.969	245.881	299.342		345.076	165.941	181.203	214.239	212.661	291.111	1067.79	173.368	1856.12	2368.03	1792.03	542.597	543.37	317.719	454.503	266.171	206.227	360.17	328.759	406.847	365.085	519.596	390.109	368.7	320.978	890.172	671.77	747.795	688.33	984.884	779.745	625.548	256.004
Act13	CP027619.1	8870866	8873500		172.533	1958.36	246.441	200.364	681.254	194.913	104.991	104.863	178.026	126.712	175.963		348.91	118.204	163.946	151.673	99.5794	152.885	1719.98	70.1729	3038.57	4230.08	2054.23	637.087	387.52	141.208	381.401	219.881	97.6864	246.783	250.611	187.503	215.489	291.61	187.252	85.6838	234.646	788.987	630.998	723.143	479.864	839.483	625.05	448.309	192.55
Act14	CP027630.1	15655595	15658192		684.042	6207.15	766.449	1391.14	3064.53	1188.68	2661.77	527.885	1844.04	1262.51	562.193		1163.67	406.896	748.972	511.898	671.739	601.07	6131.05	222.902	7385.46	11609	4366.89	7527.64	863.495	734.284	1048.85	675.072	455.87	633.633	953.939	979.97	1212.79	1774.4	1454.67	1656.55	1268.42	3249.45	3250.13	2922.7	2654.99	3517.05	2792.87	2613.4	638.916
Act15	CP027632.1	5499409	5502058		366.236	5767.39	397.294	631.203	1479.25	655.199	1015.8	247.644	953.831	507.423	401.909		383.418	272.779	464.225	318.514	389.879	368.601	4760.82	107.323	7110.68	10042.3	4361.23	8222	404.368	430.686	438.611	354.895	282.205	546.925	323.369	627.959	502.214	791.766	733.404	545.26	586.616	1543.39	1679.43	1479.16	1301.93	1700.91	1170.66	1430.07	387.288
Act2	CP027626.1	265360	268049		7106.35	5614.37	9194.08	12195.5	5827.19	20381.7	15912	6539.56	11012.4	7510.52	5647.74		2555.48	11438.5	4690.57	10943.2	5554.51	7455.78	6375.88	1713.04	6357.24	6894.75	4425.37	7919.92	8887.68	8154.79	11556.4	9177.12	8563.84	8150.52	9868.14	10834.5	13080.7	13286.8	12114.2	12629.3	11227.6	4696.78	7577.8	6836.99	5738.71	4800.97	5311.88	9878.44	19602.9
Act3	CP027623.1	6286086	6288512		2169.12	3187.02	5652.9	9642.34	2449.85	12577.7	10682.1	3223.53	5919.41	3622.78	4663.47		1719.63	2893.73	1763.71	2265.62	2281.89	2090.13	3660.11	763.646	3866.47	3798.6	2593.73	4439.56	6145.55	5387.1	6191.41	6689	4243.93	4868.97	6044.31	8407.58	9474.4	11280.9	10515.6	9529.07	8646.49	1876.41	2871.53	2969.27	2906.72	1689.94	2385.22	7431.85	6988.69
Act4	CP027626.1	269497	271927		5373.08	4841.81	6053.13	9948.53	3484.86	23295.1	11785.1	3880.37	6731.01	4735.02	6386.85		1779.06	8067.45	4310.91	7505.94	4822.01	5753.1	4943.93	2670.7	5453.12	5966.29	3555.76	6461.06	5353.67	5556.55	6617.3	6746.86	6479.86	6236.28	5381.4	7225.95	11169.8	10543.9	10751.4	9967.88	10032.2	2760.17	4490.76	4251.2	3807.45	2227.65	3371.93	8288.51	19828.3
Act5	CP027625.1	4765230	4767890		233.154	362.933	216.296	90.5132	351.264	140.732	208.203	95.9643	69.6737	278.576	377.626		396.838	145.482	276.119	145.986	248.105	186.395	423.824	615.045	255.282	224.731	386.701	272.015	219.033	190.631	216.127	254.599	146.53	193.425	293.727	72.5249	96.1687	75.9954	130.036	90.8767	77.4775	313.802	357.242	375.267	454.298	345.67	261.309	205.041	115.968
Act6	CP027628.1	80699	82882		333.326	517.339	133.668	63.2764	522.066	256.813	95.4525	55.774	42.4243	206.758	179.89		408.34	261.414	386.566	337.473	352.747	253.413	469.087	1601.59	251.737	260.688	296.157	224.77	160.062	127.088	111.242	127.299	151.957	66.6982	191.327	63.6804	101.511	74.2281	48.5469	36.3507	55.3411	447.007	460.143	490.313	468.065	737.977	528.889	187.664	345.715
Act8	CP027622.1	3495689	3498295		63.1993	1342.42	1221.09	1750.96	677.731	594.757	638.349	219.589	873.742	333.098	712.685		69.0152	65.9217	56.9495	68.2531	70.8871	48.1694	734.491	1296.14	1884.48	2014.88	1401.56	722.986	1192.04	1292.06	1347.62	991.391	1058.27	1760.83	905.433	1034.81	1702.54	1799.15	1962.68	1905.81	2100.75	612.233	667.887	640.968	647.03	647.445	850.821	1331.03	288.825
Act9	CP027631.1	18001078	18003691		26.8405	1218.7	1341.81	1422.61	501.169	560.374	728.165	189.507	933.055	423.622	1081.37		32.5905	15.9121	24.1604	18.9592	42.1947	27.2262	1073.96	412.782	1960.71	2113.76	950.719	800.295	2122.93	1157.91	1458.86	1130.26	846.615	1320.62	1355.46	817.232	1011.55	2071.32	1343.71	1337.19	1954.65	425.233	479.559	542.357	534.931	397.794	627.141	1284.11	177.234
[truncated: 36 more columns]
