# Supplementary material for: Genes Associated with the Flax Plant Type (Oil or Fiber) Identified Based on Genome and Transcriptome Sequencing Data
Source: Plants (Basel). 2021 Nov 28;10(12):2616. doi: 10.3390/plants10122616 (PMC8707629; doi:10.3390/plants10122616)
Supplement: Supplementary file 1 [file plants-10-02616-s001.zip › Supplementary Table S1.xlsx]

## Sheet: SNP table
Supplementary Table S1. Polymorphisms in the studied genes of 4CL, C3’H, C4H, CAD, CCR, CCoAOMT, COMT, F5H, HCT, PAL, CTL, BGAL, ABC, HMA, DIR, PLR, UGT, TUB, CESA, RGL, FAD, SAD, and ACT families in 191 flax varieties.
The numbers located one below the other indicate the number of reads with the reference (bottom) and alternative (top) alleles. Genomic site was considered polymorphic (marked with a tick and orange) if alternative allele coverage was 4 or more in at least one sample and reference allele coverage was 4 or more in at least one sample. The order of genes corresponds to their location on flax chromo…
						oil	fiber	oil	oil	oil	oil	oil	oil	oil	oil	fiber	fiber	oil	fiber	oil	oil	oil	oil	oil	oil	oil	oil	fiber	fiber	oil	oil	oil	oil	oil	oil	oil	oil	oil	oil	oil	oil	oil	oil	oil	oil	oil	oil	oil	oil
Chromosome	Nucleotide position	Reference allele	Alternative allele	Gene	Polymorphic sites	C144 CIli 1185 United States	C180 DOLGUNETZ Russian Federation	C1 Atalante France	Yannong-1	C133 CULBERT M3P3 United States	C155 CIli 1596 India	C102 CIli 1519 Japan	C179 VICTORY United States	C137 CIli 897 United States	Jinya-7	C80 Viking France	C39 Erythree United States; France	C4 Res. x Hoshangabad (C.I. 19 x C.I.140) United States	C44 1270 Russian Federation	C18 VNIIL-519 Russian Federation	C17 VNIIL-1104 Russian Federation	C3 Novelty Canada	C119 DIADEM Hungary	C138 CIli 908 United States	C175 CIli 2719 France	C176 CIli 2734 France	C98 CIli 642 Russian Federation	C86 Crepitam Tabor United States; Hungary	C64 TR 35141 Russian Federation	C21 VNIIL-3531 Russian Federation	Lunxuan-3	C85 Macbeth Canada	Macbeth	C159 CIli 1749 United States	C20 VNIIL-725 Russian Federation	Vimy	CDC Sorrel	Bison	KOREAN	MEDTYPEMOURISEN	Multiple Cross	KENYAC1709	Redwood65	Longya-7	Longya-8	Yiya-3	C87 CDC Bethune-14 Germany	CDC Bethune	Hanley
CP027619.1	136846	G	A	ABCC11		0 6	0 4	0 3	0 9	0 3	0 4	3 3	0 2	0 6	0 5	0 1	0 6	3 0	0 9	0 3	0 5	0 3	0 10	0 3	0 5	0 1	0 20	0 6	0 6	0 6	0 6	0 4	0 8	0 9	0 2	0 12	0 9	0 8	0 8	0 8	0 17	0 9	0 8	0 6	0 13	0 8	0 4	0 12	0 9
CP027619.1	136971	T	A	ABCC11	v	0 7	0 4	0 5	0 9	0 4	0 6	0 6	0 8	0 7	0 5	1 2	0 6	0 6	0 5	0 5	0 6	0 6	0 5	0 1	0 6	0 1	0 27	0 9	0 9	0 11	0 5	0 4	0 5	0 6	0 0	0 12	0 13	0 11	0 9	0 12	0 12	0 14	0 12	0 12	0 6	0 13	0 1	0 8	0 9
CP027619.1	137096	G	A	ABCC11	v	0 7	0 4	0 4	0 10	0 5	0 11	0 9	0 7	0 5	0 12	0 2	0 8	0 5	0 9	0 6	0 3	0 5	0 7	0 3	0 6	0 2	0 28	0 9	0 4	0 8	0 5	0 5	0 11	0 5	0 3	0 9	0 10	0 9	0 11	0 10	0 17	0 9	0 12	0 12	0 15	0 12	0 1	0 13	0 7
CP027619.1	137183	T	C	ABCC11		0 9	0 2	0 3	0 8	0 8	0 8	0 5	0 8	0 3	0 11	0 6	0 5	0 5	0 6	0 3	0 1	0 5	0 6	0 4	0 6	0 4	0 22	0 7	0 7	0 8	0 5	0 4	0 13	0 6	0 1	0 9	0 12	0 5	0 15	0 17	0 11	0 8	0 11	0 2	0 10	0 13	0 2	0 12	0 10
CP027619.1	137209	A	G	ABCC11	v	0 10	0 3	0 2	0 9	0 9	0 6	0 6	0 10	0 5	0 10	0 6	0 6	0 4	0 6	0 3	0 1	0 7	0 5	0 6	0 6	0 4	0 20	0 7	0 9	0 9	0 6	0 5	0 13	0 7	0 1	0 9	0 9	0 8	0 15	0 17	0 10	0 10	0 9	0 2	0 8	0 13	0 2	0 11	0 9
CP027619.1	137297	A	T	ABCC11		0 7	0 4	0 4	0 10	0 10	0 5	0 8	0 10	0 5	0 9	0 5	0 5	0 2	0 5	0 4	0 3	0 6	0 4	0 5	0 6	0 4	0 12	0 6	0 5	0 6	0 5	0 4	0 13	0 6	0 2	0 15	0 11	0 15	0 16	0 13	0 15	0 11	0 13	0 6	0 11	0 10	0 3	0 17	0 5
CP027619.1	137305	A	C	ABCC11		0 8	0 4	0 4	0 10	0 10	0 5	0 9	0 11	0 5	0 9	0 5	0 4	0 1	0 5	0 4	0 4	0 6	0 4	0 5	0 5	0 4	0 14	0 6	0 5	0 5	0 5	0 4	0 16	0 6	0 2	0 14	0 11	0 14	0 17	0 14	0 15	0 12	0 14	0 6	0 12	0 12	0 2	0 17	0 5
CP027619.1	137322	CATTTTGCTTTG	A	ABCC11		0 9	0 5	0 4	0 7	0 8	0 5	0 9	0 8	0 5	0 9	0 5	0 5	0 0	0 6	0 4	0 4	0 4	0 5	0 6	0 6	0 3	0 15	0 4	0 4	0 4	0 4	0 4	0 12	0 4	0 2	0 13	0 10	0 11	0 15	0 10	0 15	0 12	0 12	0 6	0 13	0 13	0 5	0 13	0 5
CP027619.1	137346	GT	CG	ABCC11		0 10	0 4	0 5	0 8	0 7	0 8	0 8	0 10	0 5	0 8	0 4	0 4	0 2	0 7	0 4	0 5	0 4	0 5	0 4	0 6	0 4	0 16	0 4	0 3	0 5	0 6	0 3	0 13	0 6	0 2	0 11	0 13	0 15	0 13	0 14	0 16	0 16	0 15	0 6	0 14	0 18	0 6	0 10	0 5
CP027619.1	137368	C	G	ABCC11		0 9	0 3	0 6	0 7	0 6	0 7	0 8	0 11	0 6	0 6	0 4	0 5	0 2	0 8	0 3	0 6	0 5	0 6	0 3	0 5	0 3	1 17	0 4	0 4	0 6	0 6	0 3	0 14	0 7	0 2	0 12	0 11	0 9	0 14	0 15	0 13	0 16	0 13	0 6	0 10	0 20	0 6	0 8	0 4
CP027619.1	137377	GTTCTCA	G	ABCC11		0 8	0 4	0 6	0 7	0 5	0 7	0 9	0 11	0 5	0 6	0 4	0 5	0 2	0 6	0 3	0 6	0 5	0 6	0 2	0 5	0 3	0 16	0 4	0 3	0 6	0 6	0 2	0 14	0 7	0 2	0 11	0 11	0 6	0 13	0 18	0 14	0 13	0 15	0 7	0 8	0 16	0 6	0 7	0 4
CP027619.1	137528	G	A	ABCC11		0 5	0 2	0 3	0 8	0 5	0 5	0 8	0 9	0 7	0 9	0 3	0 6	0 2	0 7	0 6	0 9	0 7	0 6	0 4	0 2	0 6	0 18	0 6	0 1	0 4	0 10	0 3	0 16	0 6	0 4	0 13	0 10	0 4	0 11	0 8	0 13	0 15	0 9	0 12	0 10	0 8	0 7	0 9	0 11
CP027619.1	137540	T	C	ABCC11		0 4	0 2	0 4	0 9	0 5	0 5	0 8	0 10	0 7	0 11	0 4	0 6	0 3	0 7	0 5	0 9	0 8	0 8	0 5	0 2	0 7	0 13	0 6	0 2	0 4	0 10	0 2	0 19	0 5	0 3	0 13	0 8	0 3	0 11	0 8	0 13	0 16	0 9	0 13	0 11	0 10	0 7	0 11	0 12
CP027619.1	137581	G	C	ABCC11		0 5	0 3	0 4	0 8	0 3	0 8	0 9	0 8	0 6	0 9	0 5	0 5	0 4	0 8	0 4	0 11	0 4	0 9	0 4	0 3	0 7	0 14	0 7	0 2	0 7	0 9	0 4	0 15	0 7	0 3	0 11	0 7	0 4	0 11	0 9	0 11	0 15	0 4	0 10	0 9	0 16	0 7	0 11	0 8
CP027619.1	137589	C	T	ABCC11		0 5	0 3	0 4	0 6	0 4	0 8	0 9	0 8	0 6	0 8	0 6	0 5	0 4	0 8	0 4	0 11	0 5	0 8	0 4	0 2	0 7	0 16	0 7	0 2	0 7	0 9	0 4	0 14	0 6	0 2	0 11	0 6	0 5	0 12	0 9	0 10	0 15	0 5	0 8	0 6	0 16	0 6	0 9	0 7
CP027619.1	137603	G	A	ABCC11		0 6	0 3	0 3	0 8	0 5	0 10	0 7	0 8	0 5	0 11	0 4	0 3	0 4	0 8	0 4	0 9	0 6	0 7	0 3	0 2	0 6	0 16	0 6	0 1	0 7	0 8	0 5	0 15	0 6	0 3	0 12	0 6	0 6	0 12	0 11	0 10	0 13	0 5	0 8	0 6	0 17	0 5	0 9	0 6
CP027619.1	137610	GTC	TTT	ABCC11		0 7	0 3	0 2	0 8	0 5	0 10	0 6	0 9	0 6	0 9	0 4	0 3	0 3	0 9	0 3	0 10	0 6	0 7	0 3	0 3	0 6	0 17	0 6	0 1	0 10	0 7	0 5	0 16	0 6	0 3	0 13	0 6	0 7	0 12	0 11	0 11	0 11	0 8	0 6	0 5	0 17	0 5	0 9	0 7
CP027619.1	137633	G	T	ABCC11		0 7	0 3	0 2	0 7	0 6	0 11	0 7	0 8	0 4	0 7	0 4	0 3	0 6	0 7	0 2	0 10	0 8	0 7	0 3	0 3	0 5	0 13	0 7	0 2	0 9	0 6	0 4	0 14	0 6	0 3	0 10	0 7	0 13	0 11	0 10	0 11	0 6	0 10	0 7	0 6	0 16	0 5	0 11	0 4
CP027619.1	137655	CGCTTGAG	TGCCTTAT	ABCC11		0 7	0 4	0 2	0 9	0 5	0 9	0 8	0 6	0 5	0 7	0 5	0 3	0 8	0 6	0 2	0 11	0 6	0 8	0 5	0 3	0 7	0 15	0 7	0 3	0 9	0 3	0 5	0 11	0 3	0 3	0 14	0 7	0 16	0 11	0 9	0 15	0 4	0 10	0 7	0 9	0 13	0 5	0 14	0 1
CP027619.1	137691	G	C	ABCC11		0 7	0 3	0 4	0 13	0 5	0 10	0 7	0 7	0 4	0 5	0 4	0 2	0 8	0 7	0 3	0 12	0 5	0 8	0 4	0 3	0 6	0 19	0 6	0 2	0 8	0 4	0 4	0 12	0 5	0 3	0 15	0 9	0 16	0 15	0 9	0 20	0 5	0 10	0 4	0 9	0 10	0 5	0 14	0 2
CP027619.1	137714	A	T	ABCC11	v	0 4	0 2	1 3	0 12	0 6	0 8	0 5	0 7	0 4	0 7	0 3	0 2	0 7	0 7	0 4	0 11	0 6	0 9	0 6	0 4	0 4	0 22	0 7	0 3	0 7	0 5	0 5	0 19	0 7	0 4	0 14	0 9	0 14	0 16	0 7	0 20	0 6	0 13	0 5	0 11	0 11	0 5	0 16	0 4
CP027619.1	137724	G	A	ABCC11		0 5	0 2	0 4	0 12	0 5	0 9	0 5	0 8	0 5	0 6	0 4	0 2	0 7	0 8	0 4	0 12	0 7	0 8	0 7	0 3	0 4	0 22	0 6	0 3	0 5	0 5	0 5	0 18	0 6	0 3	0 13	0 9	0 13	0 14	0 5	0 22	0 7	0 14	0 5	0 12	0 11	0 5	0 15	0 6
CP027619.1	137738	TTGC	CTGG	ABCC11		0 5	0 2	0 5	0 10	0 4	0 10	0 7	0 8	0 6	0 5	0 3	0 1	0 8	0 9	0 3	0 11	0 6	0 7	0 7	0 4	0 5	0 21	0 5	0 3	0 6	0 5	0 3	0 16	0 6	0 2	0 12	0 9	0 11	0 12	0 6	0 25	0 9	0 13	0 4	0 11	0 10	0 5	0 13	0 5
CP027619.1	137741	C	T	ABCC11	v	0 5	0 2	0 5	0 10	0 4	0 10	0 7	0 8	0 6	0 5	0 3	0 1	0 8	0 9	0 3	0 11	0 6	0 7	0 7	0 4	0 5	0 21	0 5	0 3	0 6	0 5	0 3	0 16	0 6	0 2	0 12	0 9	0 11	0 12	0 6	0 25	0 9	0 13	0 4	0 11	0 10	0 5	0 13	0 5
CP027619.1	137747	A	C	ABCC11	v	0 4	0 3	0 5	0 10	0 4	0 10	0 7	0 9	0 6	0 5	0 3	0 1	0 8	0 9	0 3	0 11	0 6	0 7	0 7	0 4	0 6	0 21	0 5	0 4	0 6	0 5	0 4	0 17	0 6	0 2	0 12	0 10	0 10	0 12	0 5	0 25	0 11	0 13	0 4	0 12	0 10	0 5	0 14	0 5
CP027619.1	137752	T	C	ABCC11		0 3	0 3	0 5	0 11	0 3	0 8	0 7	0 9	0 6	0 5	0 3	0 1	0 8	0 10	0 3	0 11	0 5	0 7	0 7	0 4	0 6	0 21	0 5	0 4	0 6	0 5	0 4	0 18	0 6	0 2	0 11	0 9	0 9	0 12	0 6	0 25	0 12	0 12	0 5	0 12	0 11	0 5	0 13	0 5
CP027619.1	137888	GC	CT	ABCC11		0 4	0 5	0 4	0 10	0 7	0 5	0 13	0 9	0 3	0 9	0 1	0 4	0 6	0 7	0 10	0 8	0 8	0 4	0 6	0 3	0 3	0 21	0 3	0 7	0 6	0 7	0 6	0 17	0 9	0 1	0 14	0 11	0 5	0 11	0 17	0 14	0 9	0 11	0 15	0 7	0 12	0 2	0 12	0 9
CP027619.1	137889	C	T	ABCC11	v	0 4	0 5	0 4	0 10	0 7	0 5	0 13	1 9	0 3	0 9	0 1	0 4	0 6	0 7	0 10	0 8	0 8	0 4	0 6	0 3	0 3	0 21	0 3	0 7	0 6	0 7	0 6	0 17	0 9	0 1	0 14	0 11	0 5	0 11	0 17	0 14	0 9	0 11	0 15	0 7	0 12	0 2	0 12	0 9
CP027619.1	137905	C	T	ABCC11		0 5	0 3	0 4	0 9	0 7	0 6	0 12	0 8	0 5	0 9	0 1	0 4	0 7	0 6	0 10	0 10	0 8	0 4	0 6	0 4	0 1	0 21	0 3	0 5	0 7	0 9	0 5	0 17	0 10	0 2	0 14	0 11	0 7	0 10	0 18	0 15	0 12	0 12	0 14	0 6	0 12	0 3	0 11	0 11
CP027619.1	137920	G	A	ABCC11		0 6	0 3	0 6	0 7	0 5	0 6	0 10	0 9	0 5	0 9	0 1	0 3	0 8	0 6	0 12	0 10	0 7	0 5	0 6	0 4	0 1	0 22	0 2	0 5	0 7	0 10	0 4	0 15	0 8	0 2	0 10	0 11	0 9	0 10	0 18	0 17	0 13	0 13	0 14	0 10	0 11	0 2	0 11	0 12
CP027619.1	137933	G	A	ABCC11		0 7	0 3	0 9	0 5	0 4	0 5	0 9	0 8	0 5	0 9	0 1	0 1	0 7	0 6	0 11	0 11	0 6	0 5	0 7	0 3	0 2	0 23	0 2	0 4	0 4	0 9	0 4	0 15	0 6	0 2	0 9	0 10	0 7	0 11	0 16	0 19	0 14	0 11	0 12	0 11	0 12	0 3	0 11	0 13
CP027619.1	138012	T	A	ABCC11		0 8	0 5	0 8	0 9	0 6	0 6	0 6	0 8	0 4	0 2	0 2	0 3	0 6	0 4	0 9	0 11	0 3	0 4	0 6	0 3	0 4	0 22	0 2	0 5	0 4	0 12	0 5	0 13	0 6	0 3	0 9	0 6	0 9	0 9	0 7	0 15	0 11	0 7	0 9	0 11	0 15	0 3	0 12	0 8
CP027619.1	138013	G	C	ABCC11		0 8	0 5	0 8	0 9	0 6	0 6	0 6	0 8	0 4	0 2	0 2	0 3	0 6	0 4	0 9	0 10	0 3	0 4	0 6	0 3	0 4	0 21	0 2	0 5	0 4	0 12	0 5	0 12	0 6	0 3	0 9	0 6	0 9	0 9	0 7	0 15	0 10	0 7	0 9	0 11	0 15	0 3	0 12	0 8
CP027619.1	138128	AACG	GACC	ABCC11		0 3	0 3	0 4	0 11	0 6	0 7	0 5	0 8	0 4	0 7	0 2	0 4	0 9	0 4	0 8	0 7	0 4	0 4	0 4	0 4	0 3	0 20	0 4	0 3	0 5	0 5	0 6	0 14	0 5	0 2	0 10	0 9	0 7	0 9	0 8	0 17	0 9	0 14	0 8	0 9	0 8	0 2	0 10	0 7
CP027619.1	138131	G	C	ABCC11		0 3	0 3	0 4	0 11	0 6	0 7	0 5	0 8	0 4	0 7	0 2	0 4	0 9	0 4	0 8	0 7	0 4	0 4	0 4	0 4	0 3	0 20	0 4	0 3	0 5	0 5	0 6	0 14	0 5	0 2	0 10	0 9	0 7	0 9	0 8	0 17	0 9	0 14	0 8	0 9	0 8	0 2	0 10	0 7
CP027619.1	138152	C	T	ABCC11		0 4	0 1	0 7	0 10	0 6	0 6	0 4	0 6	0 4	0 7	0 2	0 5	0 10	0 4	0 7	0 7	0 5	0 3	0 2	0 4	0 3	0 21	0 6	0 3	0 5	0 3	0 8	0 13	0 4	0 2	0 10	0 7	0 6	0 11	0 7	0 15	0 12	0 10	0 9	0 6	0 10	0 3	0 8	0 9
CP027619.1	138170	T	C	ABCC11		0 3	0 2	0 7	0 9	0 4	0 7	0 6	0 5	0 5	0 7	0 2	0 5	0 10	0 5	0 8	0 6	0 5	0 3	0 2	0 4	0 3	0 20	0 8	0 4	0 4	0 3	0 7	0 13	0 6	0 2	0 8	0 7	0 6	0 14	0 7	0 15	0 11	0 11	0 10	0 5	0 10	0 3	0 8	0 10
CP027619.1	138179	A	G	ABCC11		0 3	0 3	0 7	0 9	0 4	0 6	0 7	0 5	0 5	0 8	0 2	0 5	0 11	0 5	0 8	0 6	0 5	0 3	0 4	0 4	0 3	0 20	0 8	0 5	0 3	0 4	0 6	0 13	0 6	0 2	0 9	0 8	0 5	0 15	0 8	0 16	0 11	0 8	0 8	0 5	0 12	0 3	0 10	0 11
CP027619.1	138224	G	C	ABCC11		0 3	0 5	0 7	0 8	0 4	0 5	0 10	0 2	0 6	0 10	0 3	0 3	0 10	0 6	0 10	0 8	0 5	0 4	0 3	0 5	0 2	0 21	0 9	0 4	0 3	0 4	0 7	0 15	0 7	0 1	0 10	0 7	0 3	0 13	0 14	0 16	0 11	0 5	0 11	0 6	0 12	0 2	0 8	0 10
CP027619.1	138233	C	G	ABCC11		0 3	0 6	0 7	0 9	0 4	0 5	0 9	0 2	0 7	0 11	0 3	0 4	0 11	0 5	0 10	0 9	0 5	0 4	0 3	0 5	0 2	0 21	0 8	0 4	0 3	0 4	0 6	0 14	0 7	0 1	0 9	0 8	0 3	0 12	0 15	0 16	0 12	0 4	0 10	0 6	0 12	0 2	0 9	0 10
CP027619.1	138248	C	T	ABCC11		0 3	0 6	0 6	0 10	0 4	0 6	0 8	0 2	0 7	0 11	0 3	0 4	0 12	0 6	0 8	0 9	0 3	0 4	0 3	0 4	0 2	0 20	0 8	0 4	0 3	0 2	0 6	0 14	0 9	0 1	0 9	0 8	0 4	0 12	0 15	0 19	0 9	0 5	0 11	0 6	0 13	0 1	0 11	1 8
CP027619.1	138287	A	G	ABCC11		0 3	0 6	0 6	0 10	0 2	0 5	0 8	0 2	0 5	0 13	0 2	0 5	2 9	0 7	1 4	0 10	0 3	0 6	0 4	0 2	0 2	0 24	0 7	0 4	0 6	0 3	0 6	0 10	0 8	0 0	0 6	0 9	0 7	0 8	0 19	0 19	0 7	0 9	0 16	0 9	0 13	0 2	0 12	0 9
CP027619.1	138325	A	G	ABCC11		0 2	0 5	0 5	0 8	0 3	0 4	0 4	0 2	0 4	0 10	0 5	0 3	0 12	0 7	0 4	0 10	0 4	0 7	0 4	0 1	0 4	0 26	0 4	0 3	0 6	0 4	0 5	0 5	0 7	0 0	0 5	0 7	0 9	0 8	0 18	0 15	0 9	0 14	0 16	0 12	0 10	0 3	0 12	0 13
CP027619.1	138334	CGTC	TGTG	ABCC11		0 2	0 6	0 5	0 8	0 3	0 5	0 5	0 3	0 3	0 8	0 5	0 3	0 11	0 7	0 4	0 10	0 3	0 7	0 2	0 1	0 4	0 26	0 5	0 2	0 6	0 3	0 5	0 4	0 8	0 0	0 5	0 10	0 10	0 9	0 16	0 15	0 10	0 14	0 16	0 11	0 10	0 3	0 11	0 12
CP027619.1	138506	A	G	ABCC11	v	0 4	0 10	0 7	0 13	0 3	0 6	0 6	0 9	0 1	0 7	0 4	0 4	0 8	0 8	0 8	0 7	0 4	0 7	0 4	0 3	0 3	0 24	0 5	0 2	0 3	0 8	0 3	0 7	0 6	0 0	0 8	0 12	0 9	0 11	0 11	0 10	0 8	0 9	0 12	0 12	0 12	0 6	0 17	0 5
CP027619.1	138513	C	T	ABCC11		0 4	0 10	0 8	0 14	0 4	0 6	0 7	0 9	0 1	0 6	0 4	0 3	0 8	0 8	0 8	0 7	0 3	0 8	0 4	0 2	0 3	0 23	0 5	0 2	0 3	0 7	0 4	0 8	0 7	0 0	0 8	0 12	0 9	0 11	0 11	0 10	0 8	0 11	0 11	0 12	0 14	0 6	0 17	0 6
CP027619.1	138516	T	A	ABCC11	v	0 4	0 10	0 8	0 14	0 4	0 6	0 8	0 9	0 1	0 6	0 4	0 3	0 8	0 8	0 8	0 7	0 3	0 8	0 4	0 2	0 3	0 23	0 5	0 2	0 3	0 7	0 3	0 8	0 7	0 0	0 8	0 12	0 8	0 9	0 11	0 9	0 8	0 11	0 10	0 12	0 13	0 6	0 17	0 7
CP027619.1	138519	T	G	ABCC11		0 4	0 10	0 8	0 14	0 5	0 6	0 9	0 9	0 1	0 6	0 4	0 3	0 8	0 8	0 8	0 7	0 3	0 7	0 4	0 2	0 3	0 23	0 5	0 2	0 3	0 7	0 4	0 8	0 7	0 0	0 9	0 12	0 7	0 9	0 12	0 9	0 8	0 11	0 10	0 12	0 13	0 6	0 17	0 6
CP027619.1	138530	T	A	ABCC11		0 3	0 9	0 7	0 13	0 6	0 6	0 9	0 5	0 1	0 8	0 4	0 2	0 7	0 8	0 8	0 7	0 3	0 5	0 4	0 2	0 3	0 21	0 4	0 2	0 2	0 7	0 4	0 5	0 8	0 0	0 7	0 12	0 7	0 12	0 13	0 11	0 10	0 12	0 10	0 10	0 13	0 4	0 14	0 6
CP027619.1	138541	T	A	ABCC11		0 3	0 9	0 8	0 13	0 6	0 4	0 8	0 7	0 1	0 8	0 4	0 2	0 7	0 9	0 8	0 7	0 2	0 5	0 4	0 1	0 3	0 18	0 4	0 2	0 1	0 7	0 5	0 5	0 7	0 2	0 5	0 10	0 7	0 14	0 14	0 13	0 11	0 11	0 13	0 10	0 13	0 5	0 15	0 7
CP027619.1	138555	G	C	ABCC11		0 3	0 7	0 8	0 12	0 5	0 4	0 7	0 7	0 1	0 7	0 5	0 2	0 6	0 10	0 8	0 6	0 2	0 6	0 4	0 3	0 4	0 17	0 4	0 2	0 1	0 7	0 6	0 10	0 7	0 3	0 6	0 9	0 6	0 15	0 12	0 12	0 12	0 10	0 11	0 9	0 14	0 7	0 15	0 8
CP027619.1	138564	G	A	ABCC11		0 3	0 7	0 8	0 11	0 5	0 4	0 7	0 7	0 1	0 8	0 5	0 2	0 6	0 10	0 9	0 4	0 3	0 5	0 5	0 3	0 4	0 16	0 5	0 2	0 1	0 7	0 6	0 9	0 7	0 3	0 8	0 9	0 6	0 17	0 14	0 12	0 12	0 10	0 10	0 10	0 13	0 8	0 13	0 9
CP027619.1	138581	T	C	ABCC11	v	0 2	0 8	0 8	0 8	0 4	0 3	0 7	0 8	0 2	0 9	0 4	0 2	0 6	0 9	0 9	0 4	0 4	0 6	0 5	0 5	0 3	0 18	0 5	0 2	0 1	0 6	0 6	0 11	0 7	0 3	0 10	0 6	0 6	0 19	0 14	0 13	0 12	0 10	0 10	0 9	0 12	0 7	0 12	0 9
CP027619.1	138639	A	G	ABCC11		0 3	0 4	0 9	0 8	0 6	0 3	0 7	0 7	0 5	0 10	0 2	0 1	0 5	0 8	0 11	0 2	0 4	0 5	0 8	0 8	0 4	0 18	0 3	0 3	0 2	0 1	0 6	0 9	0 6	0 5	0 19	0 12	0 4	0 15	0 15	0 10	0 8	0 8	0 12	0 12	0 11	0 11	0 7	0 12
CP027619.1	138790	T	G	ABCC11		0 6	0 4	0 1	0 15	0 5	0 2	0 11	0 2	0 9	0 8	0 1	0 4	0 13	0 7	0 9	0 14	0 7	0 9	0 8	0 8	0 3	0 25	0 8	0 8	0 5	0 7	0 5	0 10	0 8	0 2	0 11	0 11	0 15	0 14	0 11	0 11	0 12	0 9	0 10	0 9	0 10	0 7	0 9	0 8
CP027619.1	138801	AAGA	CAGG	ABCC11		0 6	0 4	0 3	0 15	0 4	0 2	0 11	0 3	0 8	0 8	0 1	0 4	0 9	0 3	0 5	0 7	0 7	0 8	0 7	0 8	0 3	0 28	0 8	0 7	0 4	0 7	0 5	0 9	0 7	0 2	0 12	0 11	0 16	0 15	0 13	0 11	0 10	0 10	0 9	0 9	0 9	0 4	0 7	0 8
CP027619.1	138810	GGCT	TGCC	ABCC11		0 7	0 4	0 4	0 13	0 4	0 2	0 12	0 3	0 7	0 7	0 2	0 4	0 9	0 3	0 5	0 7	0 7	0 8	0 7	0 8	0 3	0 28	0 8	0 7	0 5	0 6	0 4	0 9	0 6	0 3	0 14	0 11	0 16	0 15	0 14	0 14	0 11	0 9	0 9	0 8	0 10	0 4	0 8	0 7
CP027619.1	138822	A	G	ABCC11		0 7	0 4	0 4	0 8	0 3	0 3	0 12	0 4	0 7	0 6	0 2	0 4	0 8	0 2	0 6	0 6	0 6	0 8	0 6	0 8	0 3	0 26	0 4	0 7	0 6	0 6	0 3	0 8	0 6	0 2	0 16	0 11	0 14	0 14	0 14	0 13	0 11	0 9	0 8	0 8	0 7	0 5	0 8	0 6
CP027619.1	138834	CTTACGA	TTTCCGG	ABCC11		0 6	0 4	0 5	0 9	0 1	0 3	0 11	0 4	0 8	0 6	0 1	0 1	0 6	0 1	0 6	0 5	0 6	0 7	0 5	0 8	0 3	0 25	0 4	0 6	0 6	0 6	0 3	0 8	0 5	0 2	0 13	0 9	0 13	0 10	0 14	0 12	0 9	0 9	0 4	0 9	0 9	0 6	0 7	0 4
CP027619.1	138846	GAC	CAT	ABCC11		0 6	0 4	0 6	0 9	0 1	0 3	0 12	0 5	0 9	0 5	0 1	0 2	0 9	0 2	0 7	0 6	0 5	0 7	0 3	0 8	0 2	0 25	0 4	0 6	0 7	0 6	0 2	0 8	0 8	0 2	0 13	0 11	0 11	0 7	0 14	0 12	0 8	0 10	0 4	0 9	0 9	0 6	0 10	0 4
CP027619.1	138855	C	A	ABCC11		0 6	0 3	0 6	0 10	0 0	0 3	0 12	0 5	0 8	0 5	0 1	0 2	0 10	0 2	0 7	0 7	0 5	0 5	0 3	0 7	0 3	0 27	0 3	0 6	0 8	0 8	0 2	0 9	0 8	0 1	0 13	0 12	0 14	0 6	0 16	0 13	0 9	0 10	0 4	0 9	0 9	0 6	0 10	0 4
CP027619.1	138885	G	A	ABCC11		0 6	0 3	0 6	0 9	0 0	0 3	0 13	0 5	0 6	0 5	0 1	0 2	0 10	0 3	0 7	0 4	0 7	0 7	0 5	0 7	0 3	0 26	0 4	0 6	0 8	0 7	0 1	0 9	0 6	0 1	0 11	0 9	0 10	0 9	0 13	0 9	0 11	0 8	0 9	0 11	0 10	0 6	0 13	0 3
CP027619.1	138900	G	C	ABCC11		0 6	0 3	0 6	0 10	0 0	0 4	0 12	0 6	0 6	0 4	0 1	0 3	0 8	0 2	0 5	0 4	0 6	0 7	0 5	0 7	0 3	0 23	0 4	0 3	0 8	0 8	0 2	0 7	0 7	0 1	0 9	0 11	0 12	0 8	0 12	0 9	0 10	0 8	0 11	0 11	0 9	0 7	0 15	0 4
CP027619.1	138921	G	C	ABCC11		0 5	0 2	0 5	0 12	0 1	0 6	0 10	0 5	0 5	0 4	0 1	0 3	0 9	0 2	0 6	0 6	0 5	0 8	0 5	0 6	0 4	0 19	0 4	0 4	0 8	0 7	0 3	0 10	0 7	0 2	0 9	0 12	0 11	0 10	0 13	0 13	0 9	0 8	0 14	0 13	0 11	0 8	0 13	0 5
CP027619.1	138951	A	G	ABCC11		0 4	0 5	0 5	0 14	0 2	0 8	0 9	0 6	0 4	0 3	0 2	0 3	0 13	0 3	0 5	0 7	0 5	0 9	0 4	0 4	0 5	0 17	0 3	0 4	0 8	0 7	0 4	0 13	0 7	0 3	0 7	0 9	0 8	0 12	0 15	0 14	0 13	0 12	0 19	0 12	0 10	0 7	0 15	0 5
CP027619.1	138963	T	G	ABCC11		0 3	0 4	0 5	0 13	0 2	0 9	0 9	0 7	0 5	0 3	0 1	0 2	0 13	0 3	0 5	0 8	0 5	0 8	0 4	0 5	0 4	0 16	0 4	0 4	0 9	0 6	0 4	0 15	0 9	0 2	0 8	0 9	0 8	0 12	0 16	0 14	0 13	0 11	0 19	0 14	0 8	0 8	0 14	0 5
CP027619.1	138981	T	A	ABCC11		0 5	0 4	0 5	0 12	0 2	0 10	0 9	0 8	0 4	0 5	0 3	0 1	0 9	0 3	0 2	0 8	0 5	0 10	0 4	0 5	0 4	0 15	0 4	0 4	0 9	0 5	0 5	0 17	0 8	0 2	0 12	0 4	0 6	0 13	0 14	0 12	0 12	0 11	0 18	0 17	0 8	0 8	0 12	0 6
CP027619.1	139040	GGACA	AGAAG	ABCC11		0 8	0 6	0 6	0 10	0 3	0 15	0 6	0 8	0 3	0 5	0 4	0 1	0 5	0 3	0 4	0 7	0 4	0 8	0 3	0 5	0 2	0 16	0 2	0 4	0 6	0 4	0 4	0 13	0 6	0 4	0 17	0 10	0 3	0 9	0 13	0 11	0 9	0 10	0 11	0 12	0 9	0 11	0 8	0 5
CP027619.1	139062	C	G	ABCC11		0 8	0 6	0 6	0 11	0 3	0 13	0 7	0 10	0 4	0 6	0 6	0 1	0 4	0 4	0 3	0 7	0 4	0 7	0 4	0 4	0 4	0 21	0 4	0 4	0 5	0 3	0 4	0 14	0 7	0 4	0 16	0 13	0 4	0 11	0 16	0 9	0 8	0 11	0 11	0 15	0 11	0 13	0 8	0 8
CP027619.1	139071	C	A	ABCC11		0 9	0 6	0 7	0 11	0 3	0 12	0 8	0 10	0 4	0 6	0 6	0 1	0 4	0 4	0 3	0 5	0 4	0 7	0 3	0 6	0 4	0 22	0 4	0 3	0 6	0 3	0 4	0 12	0 6	0 4	0 18	0 13	0 6	0 12	0 15	0 9	0 6	0 10	0 10	0 16	0 13	0 12	0 7	0 9
CP027619.1	139080	A	G	ABCC11		0 10	0 4	0 8	0 10	0 3	0 12	0 9	0 10	0 4	0 6	0 6	0 1	0 4	0 4	0 3	0 6	0 4	0 8	0 3	0 7	0 4	0 25	0 4	0 3	0 6	0 3	0 3	0 12	0 5	0 4	0 17	0 14	0 6	0 10	0 13	0 8	0 7	0 10	0 9	0 15	0 13	0 13	0 9	0 8
CP027619.1	139089	T	G	ABCC11		0 10	0 5	0 9	0 10	0 3	0 12	0 8	0 10	0 4	0 8	0 5	0 1	0 4	0 4	0 3	0 6	0 3	0 8	0 3	0 7	0 4	0 24	0 3	0 4	0 6	0 3	0 3	0 11	0 7	0 3	0 15	0 14	0 6	0 13	0 12	0 9	0 8	0 10	0 9	0 15	0 15	0 14	0 9	0 8
CP027619.1	139140	T	C	ABCC11	v	0 9	0 6	0 8	0 14	0 2	0 13	0 9	0 10	0 6	0 6	0 4	0 1	0 7	0 4	0 4	0 3	0 5	0 8	0 6	0 8	0 3	0 23	0 3	0 3	0 4	0 4	0 2	0 13	0 7	0 2	0 13	0 12	0 9	0 17	0 12	0 8	0 9	0 11	0 11	0 9	0 12	0 13	0 6	0 7
CP027619.1	139200	T	A	ABCC11		0 6	0 5	0 8	0 12	0 0	0 16	0 7	0 7	0 3	0 8	0 4	0 2	0 10	0 3	0 5	0 3	0 5	0 10	0 5	0 5	0 2	0 21	0 5	0 3	0 8	0 7	0 3	0 11	0 7	0 0	0 11	0 10	0 13	0 17	0 11	0 8	0 5	0 14	0 8	0 10	0 15	0 12	0 5	0 6
CP027619.1	139215	T	G	ABCC11		0 6	0 5	0 8	0 13	0 0	0 16	0 7	0 5	0 3	0 7	0 4	0 1	0 10	0 4	0 5	0 3	0 6	0 10	0 5	0 6	0 2	0 23	0 5	0 3	0 7	0 7	0 3	0 12	0 7	0 0	0 11	0 9	0 14	0 17	0 12	0 9	0 4	0 15	0 8	0 10	0 13	0 10	0 5	0 6
CP027619.1	139233	C	T	ABCC11		0 5	0 5	0 7	0 12	0 0	0 17	0 6	0 5	0 3	0 6	0 4	0 1	0 10	0 5	0 5	0 3	0 6	0 9	0 6	0 4	0 1	0 21	0 5	0 3	0 6	0 5	0 4	0 10	0 6	0 0	0 13	0 7	0 14	0 13	0 13	0 9	0 3	0 14	0 6	0 10	0 12	0 9	0 3	0 6
CP027619.1	139238	AAAGT	GCAGG	ABCC11		0 4	0 6	0 5	0 11	0 2	0 15	0 6	0 4	0 2	0 6	0 4	0 1	0 9	0 5	0 4	0 3	0 6	0 9	0 6	0 5	0 1	0 19	0 5	0 2	0 6	0 6	0 4	0 8	0 4	0 1	0 12	0 6	0 12	0 12	0 13	0 9	0 3	0 12	0 7	0 10	0 13	0 8	0 6	0 5
CP027619.1	139278	G	A	ABCC11		0 3	0 4	0 4	0 6	0 2	0 14	0 6	0 4	0 2	0 5	0 3	0 3	0 7	0 4	0 4	0 4	0 3	0 9	0 6	0 4	0 1	0 23	0 8	0 3	0 5	0 8	0 5	0 11	0 2	0 2	0 10	0 3	0 11	0 10	0 11	0 9	0 8	0 12	0 6	0 10	0 12	0 9	0 8	0 4
CP027619.1	139284	C	T	ABCC11		0 3	0 6	0 4	0 6	0 2	0 15	0 5	0 4	0 2	0 5	0 3	0 3	0 6	0 4	0 4	0 4	0 3	0 8	0 8	0 4	0 1	0 24	0 8	0 3	0 5	0 7	0 4	0 11	0 3	0 3	0 11	0 6	0 12	0 10	0 10	0 9	0 9	0 12	0 6	0 8	0 13	0 7	0 9	0 4
CP027619.1	139306	G	C	ABCC11	v	0 4	0 6	0 3	0 5	0 3	0 12	0 6	0 4	0 2	0 3	0 2	0 4	0 3	0 5	0 5	0 5	0 3	0 5	0 7	0 5	0 2	0 23	0 8	0 3	0 5	0 9	0 4	0 16	0 2	0 3	0 11	0 6	0 11	0 9	0 11	0 11	0 8	0 10	0 6	0 8	0 14	0 7	0 12	0 5
CP027619.1	139368	GGAG	TGAA	ABCC11		0 3	0 5	0 2	0 7	0 3	0 8	0 8	0 5	0 4	0 2	0 3	0 4	0 8	0 4	0 6	0 8	0 2	0 6	0 9	0 5	0 1	0 23	0 9	0 4	0 4	0 10	0 1	0 22	0 2	0 3	0 9	0 7	0 9	0 11	0 10	0 10	0 11	0 11	0 16	0 6	0 9	0 4	0 12	0 9
CP027619.1	139380	C	T	ABCC11		0 4	0 7	0 1	0 7	0 3	0 10	0 8	0 4	0 4	0 2	0 3	0 4	0 8	0 4	0 6	0 8	0 2	0 5	0 8	0 6	0 1	0 22	0 11	0 3	0 5	0 11	0 1	0 22	0 2	0 3	0 12	0 7	0 8	0 11	0 10	0 8	0 10	0 12	0 16	0 8	0 9	0 6	0 11	0 9
CP027619.1	139410	C	T	ABCC11		0 4	0 5	0 1	0 10	0 5	0 10	0 9	0 4	0 5	0 2	0 3	0 2	0 9	0 4	0 5	0 7	0 3	0 4	0 6	0 5	0 1	0 24	0 11	0 2	0 4	0 10	0 2	0 19	0 2	0 4	0 11	0 4	0 8	0 15	0 14	0 8	0 9	0 11	0 17	0 7	0 13	0 6	0 15	0 10
CP027619.1	139458	T	A	ABCC11		0 4	0 4	0 1	0 6	0 6	0 7	0 10	0 2	0 3	0 4	0 3	0 3	0 10	0 4	0 4	0 5	0 2	0 3	0 5	0 6	0 3	0 23	0 9	0 2	0 6	0 6	0 8	0 14	0 1	0 3	0 13	0 3	0 7	0 13	0 11	0 8	0 10	0 12	0 16	0 11	0 12	0 7	0 9	0 6
CP027619.1	139470	A	G	ABCC11		0 4	0 5	0 1	0 8	0 7	0 6	0 10	0 2	0 3	0 4	0 3	0 5	0 10	0 3	0 4	0 5	0 2	0 1	0 5	0 5	0 3	0 23	0 9	0 3	0 6	0 4	0 9	0 12	0 1	0 3	0 15	0 3	0 9	0 14	0 11	0 8	0 9	0 13	0 13	0 13	1 10	0 6	0 12	0 6
CP027619.1	139479	T	C	ABCC11		0 5	0 5	0 1	0 9	0 7	0 6	0 11	0 2	0 3	0 4	0 3	0 5	0 9	0 2	0 3	0 6	0 2	0 2	0 4	0 5	0 3	0 22	0 7	0 3	0 6	0 4	0 9	0 15	0 1	0 3	0 13	0 3	0 9	0 14	0 11	0 8	0 8	0 13	0 12	0 15	0 11	0 6	0 10	0 5
CP027619.1	139491	TTGC	CTGT	ABCC11		0 5	0 5	0 1	0 8	0 7	0 6	0 8	0 2	0 2	0 4	0 3	0 6	0 6	0 2	0 1	0 7	0 1	0 2	0 5	0 5	0 3	0 23	0 7	0 2	0 6	0 4	0 10	0 14	0 0	0 3	0 13	0 3	0 7	0 13	0 11	0 8	0 6	0 12	0 10	0 16	0 11	0 6	0 13	0 3
CP027619.1	139542	G	A	ABCC11	v	0 5	0 4	0 1	0 9	0 8	0 4	0 6	0 1	0 4	0 3	0 3	0 5	0 7	0 3	0 5	0 6	0 5	0 2	0 7	0 5	0 4	0 19	0 4	0 4	0 7	0 4	0 11	0 16	0 1	0 3	0 9	0 8	0 6	0 12	0 7	0 7	0 4	0 11	0 9	0 14	0 11	0 3	0 10	0 1
CP027619.1	139554	A	T	ABCC11		0 5	0 4	0 1	0 11	0 7	0 4	0 6	0 3	0 6	0 3	0 4	0 5	0 8	0 3	0 5	0 6	0 5	0 2	0 6	0 5	0 4	0 20	0 4	0 4	0 7	0 5	0 10	0 16	0 1	0 3	0 7	0 8	0 6	0 14	0 7	0 7	0 3	0 9	0 10	0 13	0 11	0 2	0 10	0 3
CP027619.1	139561	C	A	ABCC11	v	0 4	0 4	0 1	0 12	0 6	0 4	0 6	0 3	0 6	0 3	0 4	0 5	0 8	0 3	0 5	0 8	0 5	0 2	0 6	0 5	0 4	0 20	0 4	0 5	0 8	0 5	0 10	0 17	0 1	0 2	0 7	0 7	0 7	0 13	0 6	0 8	0 3	0 11	0 9	0 11	0 12	0 2	0 9	0 3
CP027619.1	139577	A	T	ABCC11		0 5	0 3	0 1	0 14	0 4	0 4	0 5	0 4	0 6	0 3	0 4	0 5	0 7	0 5	0 5	0 8	0 5	0 2	0 5	0 4	0 5	0 20	0 4	0 5	0 9	0 6	0 7	0 17	0 2	0 2	0 8	0 11	0 7	0 14	0 7	0 7	0 5	0 9	0 10	0 12	0 14	0 1	0 10	0 4
CP027619.1	139592	G	GA	ABCC11		0 5	1 1	0 2	0 10	0 3	0 4	0 4	0 3	1 5	0 3	0 4	0 5	0 6	0 4	0 5	0 6	0 3	0 4	0 4	0 4	0 2	0 15	0 2	0 6	0 7	0 6	0 5	0 13	0 2	0 0	0 6	0 12	0 5	0 13	0 6	0 5	0 5	0 6	0 7	0 6	0 18	0 1	0 6	0 4
CP027619.1	139602	A	G	ABCC11		0 5	0 1	0 2	0 10	0 3	0 4	0 4	0 3	0 5	0 3	0 4	0 5	0 6	0 4	0 5	0 6	0 3	0 4	0 4	0 4	0 2	0 15	0 2	0 6	0 7	0 6	0 5	0 13	0 2	0 0	0 6	0 12	0 5	0 13	0 6	0 5	0 5	0 6	0 7	0 6	0 18	0 1	0 6	0 4
CP027619.1	139631	C	A	ABCC11	v	0 5	0 4	0 3	0 12	0 5	0 5	0 4	0 4	0 9	0 4	0 4	0 5	0 8	0 8	0 6	0 6	0 6	0 4	0 8	0 7	0 7	0 20	0 3	0 6	0 12	0 5	0 4	0 16	0 3	0 3	0 13	0 14	0 9	0 16	0 8	0 8	0 5	0 9	0 7	0 6	0 24	0 1	0 10	0 6
CP027619.1	139762	G	A	ABCC11		0 4	0 5	0 4	0 12	0 6	0 3	0 6	0 5	0 7	0 10	0 1	0 6	0 8	0 5	0 3	0 8	0 7	0 4	0 7	0 3	0 11	0 22	0 6	0 7	0 6	0 9	0 4	0 24	0 1	0 4	0 9	0 9	0 15	0 9	0 14	0 12	0 8	0 20	0 14	0 5	0 15	0 3	0 20	0 12
CP027619.1	139770	G	A	ABCC11		0 3	0 5	0 4	0 12	0 6	0 3	0 7	0 4	0 7	0 7	0 1	0 6	0 7	0 7	0 3	0 8	0 7	0 4	0 6	0 3	0 10	0 21	0 7	0 7	0 7	0 9	0 4	0 24	0 1	0 3	0 9	0 9	0 11	0 10	0 16	0 12	0 8	0 21	0 14	0 6	0 16	0 4	0 18	0 13
CP027619.1	139804	C	T	ABCC11		0 5	0 3	0 4	0 11	0 6	0 3	0 7	0 3	0 7	0 6	0 1	0 4	0 6	0 8	0 2	0 8	0 5	0 4	0 3	0 2	0 13	0 20	0 5	0 9	0 7	0 7	0 5	0 21	0 3	0 1	0 11	0 7	0 11	0 14	0 16	0 10	0 7	0 19	0 13	0 6	0 14	0 5	0 17	0 14
CP027619.1	139851	C	T	ABCC11		0 6	0 2	0 6	0 4	0 3	0 4	0 4	0 6	0 5	0 3	0 2	0 7	0 7	0 9	0 2	0 6	0 6	0 8	0 3	0 3	0 9	0 15	0 8	0 7	0 9	0 6	0 4	0 18	0 5	0 1	0 13	0 6	0 10	0 14	0 15	0 9	0 3	0 10	0 18	0 8	0 8	0 5	0 11	0 12
CP027619.1	139876	C	A	ABCC11		0 7	0 2	0 7	0 5	0 3	0 4	0 3	0 6	0 6	0 4	0 1	0 6	0 7	0 8	0 2	0 7	0 6	0 10	0 3	0 4	0 12	0 18	0 7	0 10	0 9	0 4	0 6	0 17	0 6	0 0	0 15	0 6	0 7	0 15	0 17	0 9	0 4	0 11	1 12	0 9	0 6	0 7	0 11	0 7
CP027619.1	139903	TCGA	CCGC	ABCC11		0 7	0 3	0 5	0 6	0 2	0 3	0 3	0 7	0 4	0 2	0 1	0 6	0 7	0 10	0 2	0 8	0 5	0 8	0 2	0 5	0 12	0 16	0 6	0 9	0 10	0 3	0 6	0 13	0 6	0 1	0 16	0 7	0 6	0 16	0 10	0 8	0 3	0 9	0 10	0 10	0 5	0 8	0 12	0 6
CP027619.1	139912	T	C	ABCC11		0 5	0 4	0 4	0 6	0 4	0 3	0 4	0 7	0 4	0 3	0 1	0 6	0 7	0 10	0 3	0 8	0 5	0 8	0 2	0 5	0 12	0 16	0 6	0 10	0 10	0 4	0 6	0 13	0 6	0 2	0 16	0 8	0 6	0 17	0 10	0 9	0 3	0 10	0 12	0 12	0 5	0 9	0 12	0 8
CP027619.1	139927	G	A	ABCC11		0 7	0 5	0 4	0 6	0 4	0 3	0 3	0 7	0 3	0 3	0 1	0 7	0 7	0 9	0 3	0 8	0 5	0 8	0 4	0 5	0 11	0 18	0 5	0 9	0 9	0 4	0 6	0 16	0 7	0 2	0 18	0 9	0 7	0 16	0 11	0 9	0 2	0 9	0 11	0 12	0 7	0 10	0 12	0 6
CP027619.1	139948	A	G	ABCC11		0 6	0 5	0 6	0 6	0 3	0 3	0 4	0 7	0 3	0 3	0 2	0 8	0 7	0 9	0 3	0 8	0 5	0 9	0 4	0 5	0 7	0 20	0 6	0 8	0 9	0 4	0 7	0 16	0 7	0 2	0 17	0 13	0 5	0 14	0 9	0 8	0 3	0 9	0 13	0 11	0 11	0 10	0 7	0 4
CP027619.1	140016	T	A	ABCC11		0 6	0 3	0 7	0 11	0 2	0 5	0 4	0 6	0 2	0 6	0 2	0 6	0 5	0 8	0 7	0 8	0 6	0 5	0 6	0 5	0 10	0 22	0 7	0 9	0 5	0 6	0 5	0 18	0 7	0 2	0 11	0 13	0 3	0 7	0 9	0 8	0 5	0 7	1 9	0 11	0 17	0 8	0 12	0 8
CP027619.1	140121	A	T	ABCC11		0 4	0 1	0 5	0 12	0 2	0 5	0 2	0 6	0 1	0 7	0 3	0 5	0 8	0 6	0 7	0 8	0 5	0 4	0 6	0 5	0 9	0 29	0 7	0 10	0 3	0 3	0 4	0 15	0 7	0 1	0 8	0 13	0 14	0 13	0 11	0 16	0 8	0 15	0 17	0 11	0 15	0 7	0 19	0 7
CP027619.1	140145	A	T	ABCC11		0 2	0 2	0 4	0 16	0 2	0 5	0 1	0 5	0 1	0 7	0 2	0 7	0 10	0 4	0 6	0 9	0 6	0 4	0 6	0 5	0 8	0 32	0 5	1 9	0 3	0 4	0 3	0 17	0 9	0 1	0 11	0 14	0 15	0 14	0 17	0 18	0 7	0 14	0 17	0 13	0 12	0 9	0 20	0 9
CP027619.1	140157	T	A	ABCC11		0 2	0 2	0 4	0 17	0 2	0 2	0 1	0 5	0 1	0 7	0 2	0 6	0 9	0 4	0 6	0 9	0 5	0 3	0 5	0 5	0 6	0 28	0 5	0 9	0 2	0 4	0 3	0 17	0 9	0 1	0 12	0 14	0 14	0 14	0 15	0 17	0 7	0 16	0 18	0 11	0 8	0 8	0 19	0 8
CP027619.1	140163	G	A	ABCC11		0 2	0 3	0 4	0 17	0 2	0 2	0 1	0 4	0 1	0 7	0 2	0 6	0 9	0 4	0 5	0 7	0 5	0 3	0 5	0 4	0 5	0 28	0 6	0 8	0 3	0 3	0 5	0 18	0 10	0 1	0 13	0 14	0 15	0 13	0 17	0 15	0 7	0 19	1 16	0 11	0 7	0 8	0 18	0 8
CP027619.1	140179	G	C	ABCC11		0 4	0 3	0 4	0 18	0 2	0 3	0 1	0 4	0 1	0 8	0 4	0 8	0 9	0 4	0 5	0 7	0 5	0 2	0 6	0 4	0 5	0 27	0 6	0 7	0 3	0 3	0 5	0 16	0 8	0 1	0 13	0 13	0 12	0 13	0 14	0 15	0 9	0 18	0 17	0 10	0 8	0 9	0 16	0 9
CP027619.1	140199	A	T	ABCC11		0 4	0 3	0 5	0 21	0 2	0 3	0 1	0 3	0 1	0 7	0 4	0 8	0 9	0 3	0 7	0 10	0 6	0 2	0 4	0 3	0 5	0 27	0 5	0 6	0 3	0 3	0 6	0 14	0 7	0 0	0 13	0 11	0 10	0 12	0 15	0 12	0 12	0 21	0 14	0 11	0 9	0 6	0 17	0 10
CP027619.1	140204	A	T	ABCC11		0 4	0 3	0 5	0 18	0 2	0 3	0 1	0 2	0 1	0 6	0 4	0 7	0 9	0 3	0 7	0 11	0 5	0 2	0 4	0 2	0 4	0 26	0 7	0 6	0 4	0 3	0 7	0 14	0 7	0 0	0 13	0 11	0 10	0 13	0 16	0 16	0 12	0 22	0 14	0 11	0 9	0 6	0 16	0 10
CP027619.1	140213	A	G	ABCC11		0 4	0 4	0 6	0 16	0 2	0 2	0 1	0 2	0 1	0 7	0 4	0 7	0 9	0 3	0 7	0 9	0 4	0 3	0 3	0 2	0 4	0 29	0 7	0 5	0 4	0 3	0 7	0 13	0 7	0 0	0 14	0 11	0 7	0 14	0 16	0 18	0 12	0 22	0 13	0 11	0 9	0 6	0 14	0 12
CP027619.1	140229	T	G	ABCC11		0 4	0 4	0 5	0 14	0 2	0 2	0 2	0 2	0 2	0 7	0 3	0 6	0 7	0 3	0 6	0 9	0 4	0 4	0 3	0 2	0 3	0 32	0 7	0 6	0 4	0 4	0 7	0 12	0 8	0 1	0 15	0 9	0 7	0 12	0 13	0 16	0 12	0 17	0 11	0 12	0 9	0 7	0 14	0 12
CP027619.1	140245	ATTG	TA	ABCC11		0 3	0 5	0 5	0 13	0 3	0 2	0 1	0 2	0 1	0 7	0 4	0 6	0 6	0 1	0 6	0 11	0 5	0 3	0 3	0 0	0 2	0 30	0 6	0 5	0 3	0 4	0 7	0 10	0 8	0 1	0 13	0 8	0 7	0 14	0 16	0 15	0 11	0 15	0 7	0 9	0 6	0 7	0 10	0 13
CP027619.1	140255	AA	GT	ABCC11		0 2	0 6	0 5	0 13	0 3	0 2	0 2	0 2	0 1	0 6	0 4	0 6	0 7	0 1	0 6	0 10	0 6	0 4	0 4	0 0	0 3	0 31	0 6	0 5	0 3	0 4	0 7	0 10	0 7	0 1	0 13	0 14	0 6	0 15	0 15	0 14	0 11	0 18	0 9	0 8	0 6	0 8	0 11	0 12
CP027619.1	140263	T	C	ABCC11		0 3	0 6	0 5	0 14	0 3	0 3	0 2	0 1	0 1	0 5	0 4	0 5	0 7	0 1	0 6	0 10	0 5	0 6	0 4	0 0	0 3	0 28	0 6	0 5	0 3	0 3	0 7	0 11	0 7	0 1	0 13	0 14	0 5	0 16	0 14	0 13	0 11	0 18	0 11	0 9	0 6	0 8	0 10	0 11
CP027619.1	140268	AAAAA	GAAAG	ABCC11		0 3	0 6	0 4	0 12	0 2	0 4	0 2	0 2	0 1	0 5	0 3	0 5	0 6	0 1	0 5	0 9	0 4	0 6	0 4	0 0	0 2	0 30	0 5	0 4	0 3	0 3	0 5	0 12	0 6	0 1	0 11	0 12	0 5	0 14	0 11	0 14	0 11	0 17	0 11	0 8	0 6	0 7	0 10	0 10
CP027619.1	140270	A	G	ABCC11		0 3	0 6	0 4	0 12	0 2	0 4	0 2	0 2	0 1	0 5	0 3	0 5	0 6	0 1	0 5	0 9	0 4	0 6	0 4	0 0	0 2	0 30	0 5	0 4	0 3	0 3	0 5	0 12	0 6	0 1	0 11	0 12	0 5	0 14	0 11	0 14	0 11	0 17	0 11	0 8	0 6	0 7	0 10	0 10
CP027619.1	140357	C	T	ABCC11		0 5	0 11	0 3	0 8	0 4	0 5	0 6	0 1	0 3	0 4	0 2	0 4	0 8	0 1	0 4	0 7	0 4	0 10	0 4	0 2	0 4	0 25	0 7	0 4	0 7	0 4	0 3	0 11	0 5	0 4	0 12	0 14	0 6	0 11	0 16	0 8	0 4	0 12	0 14	0 8	0 11	0 4	0 11	0 9
CP027619.1	140393	AAGAA	TAGAG	ABCC11		0 6	0 7	0 2	0 11	0 4	0 6	0 8	0 4	0 3	0 6	0 2	0 4	0 8	0 3	0 5	0 7	0 2	0 8	0 5	0 2	0 4	0 21	0 6	0 3	0 7	0 5	0 2	0 8	0 5	0 4	0 13	0 11	0 5	0 11	0 14	0 6	0 5	0 11	0 10	0 11	0 11	0 4	0 11	0 10
CP027619.1	140437	CC	TT	ABCC11		0 4	0 8	0 2	0 13	0 5	0 3	0 8	0 7	0 2	0 8	0 1	0 6	0 11	0 5	0 6	0 8	0 4	0 7	0 7	0 2	0 4	0 25	0 10	0 3	0 8	0 7	0 2	0 10	0 5	0 4	0 10	0 9	0 5	0 11	0 14	0 10	0 7	0 12	0 9	0 13	0 9	0 5	0 10	0 11
CP027619.1	140444	G	T	ABCC11		0 3	0 8	0 2	0 13	0 4	0 3	0 8	0 7	0 2	0 7	0 1	0 6	0 11	0 5	0 6	0 7	0 4	0 10	0 7	0 2	0 4	0 24	0 11	0 3	0 8	0 7	0 3	0 11	0 5	0 4	0 10	0 8	0 5	0 10	0 15	0 11	0 8	0 13	0 8	0 15	0 10	0 5	0 9	0 11
CP027619.1	140457	TTC	GTT	ABCC11		0 3	0 7	0 3	0 13	0 4	0 3	0 7	0 8	0 3	0 7	0 2	0 6	0 12	0 6	0 6	0 5	0 4	0 10	0 6	0 2	0 4	0 22	0 9	0 2	0 8	0 6	0 4	0 12	0 5	0 4	0 10	0 8	0 3	0 8	0 14	0 10	0 7	0 12	0 7	0 16	0 11	0 6	0 9	0 12
CP027619.1	140480	A	G	ABCC11		0 4	0 5	0 4	0 15	0 4	0 3	0 7	0 9	0 3	0 7	0 2	0 5	0 12	0 6	0 4	0 7	0 4	0 8	0 6	0 3	0 7	0 20	0 11	0 3	0 9	0 7	0 3	0 11	0 5	0 3	0 7	0 7	0 3	0 14	0 12	0 8	0 7	0 13	0 8	0 13	0 6	0 7	0 12	0 11
CP027619.1	140531	T	C	ABCC11		0 2	0 8	0 3	0 12	0 3	0 5	0 5	0 11	0 2	0 8	0 1	0 6	0 11	0 7	0 6	0 7	0 4	0 7	0 7	0 3	0 6	0 23	0 8	0 3	0 10	0 9	0 3	0 13	0 4	0 1	0 11	0 14	0 5	0 14	0 17	0 12	0 6	0 17	0 16	0 10	0 9	0 6	0 9	0 11
CP027619.1	140542	T	A	ABCC11		0 2	0 7	0 4	0 10	0 3	0 5	0 5	0 10	0 2	0 8	0 1	0 6	0 10	0 7	0 5	0 7	0 4	0 7	0 6	0 4	0 7	0 22	0 9	0 2	0 11	0 7	0 3	0 15	0 2	0 1	0 10	0 15	0 6	0 13	0 17	1 11	0 7	0 16	0 15	0 10	0 9	0 7	0 10	0 10
CP027619.1	140656	T	C	ABCC11		0 4	0 6	0 6	0 18	0 2	0 5	0 5	0 5	0 1	0 7	0 0	0 4	0 11	0 7	0 6	0 9	0 6	0 5	0 9	0 4	0 7	0 16	0 9	0 1	0 8	0 9	0 5	0 19	0 2	0 3	0 14	0 11	0 7	0 15	0 20	0 14	0 16	0 17	0 7	0 9	0 10	0 9	0 13	0 13
CP027619.1	140674	G	A	ABCC11		0 3	0 4	0 5	0 20	0 2	0 6	0 4	0 3	0 1	0 8	0 0	0 5	0 9	0 7	0 5	0 9	0 6	0 5	0 9	0 4	0 7	0 18	0 8	0 1	0 7	0 9	0 5	0 16	0 2	0 2	0 11	0 10	0 7	0 14	0 15	0 15	0 13	0 16	0 8	0 11	0 10	0 9	0 14	0 16
CP027619.1	140680	A	T	ABCC11		0 5	0 4	0 5	0 19	0 2	0 6	0 4	0 3	0 1	0 8	0 0	0 5	0 8	0 7	0 4	0 9	0 5	0 5	0 9	0 4	0 8	0 18	1 7	0 1	0 5	0 9	0 6	0 15	0 2	0 2	0 11	0 11	0 6	0 14	0 14	0 16	0 14	0 15	0 8	1 9	0 10	0 7	0 12	0 15
CP027619.1	140693	T	C	ABCC11	v	0 5	0 4	0 4	0 20	0 2	0 6	0 3	0 3	0 1	0 9	0 0	0 5	0 9	0 8	0 5	0 10	0 6	0 4	0 9	0 5	0 7	0 18	0 7	0 3	0 4	0 7	0 7	0 14	0 3	0 1	0 10	0 13	0 6	0 13	0 13	0 14	0 13	0 14	0 6	0 8	0 12	0 6	0 15	0 14
CP027619.1	140708	A	G	ABCC11		0 4	0 4	0 4	0 21	0 3	0 6	0 4	0 1	0 2	0 8	0 0	0 8	0 10	0 7	0 4	0 11	0 4	0 4	0 9	0 5	0 7	0 20	0 8	0 3	0 7	0 6	0 6	0 12	0 3	0 1	0 9	0 14	0 6	0 10	0 12	0 10	0 9	0 16	0 8	0 8	0 11	0 8	0 15	0 13
CP027619.1	140742	T	C	ABCC11		0 3	0 3	0 5	0 19	0 4	0 10	0 3	0 1	0 1	0 5	0 0	0 7	0 9	0 6	0 3	0 9	0 3	0 4	0 8	0 6	0 6	0 22	0 6	0 2	0 6	0 5	0 5	0 11	0 4	0 1	0 8	0 17	0 6	0 12	0 11	0 6	0 7	0 16	0 10	0 12	0 14	0 6	0 14	0 13
CP027619.1	140752	CC	TA	ABCC11		0 4	0 1	0 6	0 16	0 3	0 8	0 3	0 3	0 1	0 5	0 0	0 6	0 9	0 6	0 3	0 9	0 5	0 2	0 8	0 6	0 6	0 25	0 6	0 2	0 6	0 4	0 4	0 9	0 3	0 0	0 9	0 18	0 5	0 12	0 11	0 6	0 4	0 17	0 10	0 11	0 16	0 6	0 15	0 13
CP027619.1	140765	G	A	ABCC11		0 4	0 0	0 5	0 18	0 3	0 8	0 3	0 3	0 1	0 6	0 1	0 6	0 9	0 6	0 2	0 9	0 5	0 3	0 9	0 6	0 6	0 27	0 5	0 2	0 6	0 4	0 4	0 13	0 3	0 0	0 10	0 16	0 4	0 12	0 15	0 6	0 4	0 18	0 10	0 13	0 15	0 7	0 16	0 14
CP027619.1	140773	ACCA	GCTG	ABCC11		0 4	0 0	0 5	0 17	0 3	0 7	0 2	0 3	0 1	0 7	0 1	0 6	0 11	0 5	0 1	0 6	0 6	0 3	0 9	0 6	0 6	0 27	0 5	0 3	0 6	0 4	0 4	0 12	0 3	0 0	0 10	0 15	0 4	0 14	0 14	0 7	0 3	0 18	0 9	0 12	0 11	0 7	0 14	0 18
CP027619.1	140776	A	G	ABCC11	v	0 4	0 0	0 5	0 17	0 3	0 7	0 2	0 3	0 1	0 7	0 1	0 6	0 11	0 5	0 1	0 6	0 6	0 3	0 9	0 6	0 6	0 27	0 5	0 3	0 6	0 4	0 4	0 12	0 3	0 0	0 10	0 15	0 4	0 14	0 14	0 7	0 3	0 18	0 9	0 12	0 11	0 7	0 14	0 18
CP027619.1	140796	C	A	ABCC11		0 5	0 1	0 4	0 16	0 3	0 8	0 3	0 5	0 1	0 9	0 1	0 6	0 11	0 3	0 2	0 6	0 5	0 3	0 10	0 6	0 8	0 28	0 4	0 3	0 6	0 3	0 4	0 11	0 4	0 1	0 10	0 16	0 5	0 14	0 13	0 5	0 4	0 17	0 11	0 11	0 12	0 6	0 12	0 15
CP027619.1	140848	CAAC	GAAG	ABCC11		0 6	0 2	0 7	0 17	0 7	0 8	0 4	0 5	0 1	0 7	0 1	0 3	0 7	0 6	0 0	0 6	0 7	0 4	0 11	0 5	0 6	0 28	0 5	0 3	0 5	0 8	0 2	0 17	0 5	0 2	0 12	0 9	0 7	0 10	0 13	0 5	0 4	0 17	0 15	0 11	0 11	0 6	0 8	0 16
CP027619.1	140863	T	C	ABCC11		0 6	0 2	0 8	0 15	0 7	0 8	0 3	0 5	0 2	0 6	0 1	0 2	0 7	0 7	0 1	0 6	0 7	0 4	0 11	0 5	0 5	0 29	0 5	0 3	0 5	0 9	0 3	0 17	0 5	0 2	0 13	0 10	0 7	0 9	0 15	0 5	0 6	0 18	0 16	0 9	0 10	0 5	0 9	0 16
CP027619.1	140878	G	C	ABCC11		0 5	0 2	0 8	0 15	0 5	0 6	0 3	0 6	0 2	0 7	0 1	0 2	0 6	0 6	0 1	0 6	0 7	0 4	0 10	0 5	0 6	0 27	0 4	0 4	0 6	0 10	0 2	0 19	0 5	0 1	0 13	0 10	0 6	0 8	0 14	0 5	0 6	0 16	0 15	0 9	0 9	0 5	0 8	0 14
CP027619.1	140884	C	T	ABCC11		0 5	0 2	0 7	0 12	0 6	0 5	0 5	0 6	0 2	0 7	0 1	0 2	0 6	0 6	0 1	0 6	0 7	0 5	0 10	0 5	0 7	0 26	0 4	0 4	0 6	0 8	0 2	0 17	0 5	0 2	0 14	0 9	0 6	0 9	0 11	0 5	0 6	0 16	0 15	0 8	0 10	0 5	0 7	0 14
CP027619.1	140908	A	G	ABCC11		0 5	0 2	0 5	0 11	0 8	0 4	0 5	0 4	0 5	0 7	0 0	0 3	0 6	0 6	0 2	0 8	0 4	0 4	0 9	0 5	0 7	0 23	0 4	0 4	0 8	0 9	0 3	0 17	0 4	0 2	0 13	0 10	0 4	0 5	0 14	0 5	0 6	0 17	0 16	0 11	0 11	0 4	0 8	0 10
CP027619.1	140956	GACA	TACG	ABCC11		0 5	0 1	0 4	0 8	0 11	0 2	0 6	0 2	0 5	0 10	0 0	0 2	0 2	0 5	0 5	0 8	0 2	0 5	0 9	0 4	0 6	0 16	0 2	0 3	0 8	0 10	0 3	0 20	0 5	0 1	0 13	0 16	0 5	0 8	0 25	0 8	0 7	0 18	0 11	0 11	0 11	0 4	0 9	0 12
CP027619.1	141016	A	G	ABCC11		0 6	0 3	0 4	0 11	0 7	0 4	0 5	0 5	0 4	0 9	0 3	0 2	0 3	0 4	0 5	0 7	0 4	0 7	0 8	0 3	0 6	0 15	0 1	0 3	0 6	0 8	0 2	0 22	0 4	0 2	0 9	0 12	0 9	0 10	0 28	0 17	0 12	0 18	0 11	0 12	0 10	0 3	0 8	0 13
CP027619.1	141024	AC	G	ABCC11		0 6	0 3	0 4	0 12	0 7	0 4	0 5	0 5	0 5	0 9	0 3	0 2	0 3	0 4	0 5	0 7	0 3	0 7	0 8	0 2	0 5	0 18	0 2	0 3	0 6	0 8	0 2	0 22	0 4	0 2	0 11	0 13	0 8	0 10	0 26	0 17	0 12	0 16	0 10	0 11	0 9	0 3	0 9	0 14
CP027619.1	141052	C	T	ABCC11		0 6	0 3	0 4	0 16	0 7	0 6	0 3	0 5	0 5	0 6	0 3	0 1	0 3	0 6	0 7	0 6	0 4	0 6	0 8	0 1	0 6	0 21	0 4	0 3	0 5	0 7	0 3	0 22	0 5	0 1	0 9	0 11	0 8	0 9	0 19	0 17	0 12	0 15	0 11	0 11	0 9	0 3	0 12	0 17
CP027619.1	141108	GC	AA	ABCC11		0 4	0 3	0 4	0 18	0 4	0 4	0 7	0 7	0 5	0 8	0 3	0 2	0 6	0 7	0 8	0 4	0 4	0 5	0 5	0 1	0 4	0 22	0 4	0 4	0 6	0 5	0 3	0 13	0 4	0 2	0 9	0 13	0 9	0 13	0 16	0 9	0 8	0 11	0 11	0 9	0 10	0 4	0 12	0 12
CP027619.1	141208	ACCA	TCCC	ABCC11		0 1	0 4	0 5	0 16	0 4	0 4	0 7	0 7	0 3	0 5	0 1	0 3	0 8	0 3	0 8	0 3	0 4	0 8	0 4	0 3	0 5	0 14	0 2	0 7	0 6	0 5	0 2	0 20	0 4	0 1	0 11	0 13	0 10	0 16	0 20	0 9	0 8	0 14	0 9	0 11	0 15	0 9	0 9	0 14
CP027619.1	141313	T	C	ABCC11		0 3	0 2	0 10	0 9	0 1	0 3	0 7	0 6	0 7	0 7	0 3	0 6	0 7	0 5	0 6	0 4	0 5	0 4	0 6	0 3	0 7	0 23	0 3	0 7	0 9	0 5	0 5	0 13	0 8	0 2	0 9	0 8	0 9	0 7	0 11	0 7	0 8	0 15	0 12	0 13	0 11	0 6	0 7	0 7
CP027619.1	141361	A	G	ABCC11		0 4	0 1	0 7	0 10	0 2	0 4	0 7	0 1	0 3	0 8	0 4	0 6	0 7	0 3	0 4	0 4	0 3	0 6	0 6	0 2	0 5	0 24	0 3	0 8	0 10	0 8	0 6	0 16	0 8	0 1	0 11	0 9	0 9	0 8	0 13	0 11	0 11	0 16	0 11	0 14	0 8	0 6	0 6	0 6
CP027619.1	141393	T	C	ABCC11		0 5	0 2	0 8	0 10	0 3	0 6	0 6	0 1	0 1	0 6	0 3	0 8	0 8	0 5	0 5	0 4	0 1	0 4	0 5	0 4	0 4	0 22	0 4	0 7	0 11	0 8	0 7	0 17	0 7	0 1	0 9	0 8	0 9	0 9	0 20	0 13	0 12	0 11	0 10	0 15	0 6	0 6	0 10	0 8
CP027619.1	141399	CAGTCC	TCATCT	ABCC11		0 4	0 2	0 6	0 10	0 3	0 6	0 5	0 1	0 1	0 6	0 2	0 8	0 8	0 6	0 5	0 4	0 1	0 4	0 5	0 4	0 5	0 21	0 4	0 6	0 12	0 8	0 7	0 16	0 7	0 2	0 8	0 8	0 9	0 8	0 20	0 13	0 12	0 11	0 9	0 13	0 6	0 5	0 9	0 7
CP027619.1	141412	GAT	AAAC	ABCC11		0 4	0 4	0 4	0 10	0 2	0 5	0 4	0 1	0 1	0 5	0 5	0 7	0 8	0 6	0 5	0 4	0 1	0 4	0 5	0 3	0 5	0 21	0 5	0 7	0 11	0 9	0 8	0 15	0 8	0 2	0 9	0 8	0 11	0 9	0 20	0 13	0 11	0 11	0 10	0 15	0 7	0 5	0 7	0 12
CP027619.1	141431	T	AA	ABCC11		0 5	0 4	0 6	0 10	0 3	0 7	0 4	0 2	0 1	0 4	0 4	0 6	0 7	0 5	0 4	0 4	0 1	0 6	0 5	0 3	0 4	0 23	0 5	0 9	0 10	0 9	0 9	0 17	0 8	0 1	0 11	0 9	0 10	0 11	0 16	0 14	0 9	0 12	0 11	0 15	0 6	0 4	0 7	0 15
CP027619.1	141438	TGA	T	ABCC11		0 6	0 4	0 7	0 9	0 3	0 7	0 3	0 1	0 1	0 4	0 4	0 5	0 8	0 8	0 3	0 3	0 1	0 6	0 5	0 3	0 3	0 21	0 5	0 6	0 7	0 9	0 8	0 16	0 6	0 1	0 12	0 12	0 11	0 11	0 15	0 15	0 9	0 10	0 12	0 16	0 6	0 4	0 7	0 15
CP027619.1	141450	T	C	ABCC11		0 6	0 4	0 6	0 11	0 3	0 8	0 3	0 2	0 2	0 5	0 3	0 5	0 6	0 8	0 4	0 3	0 1	0 7	0 6	0 2	0 3	0 25	0 5	0 7	0 6	0 8	0 9	0 15	0 5	0 1	0 13	0 13	0 11	0 12	0 14	0 15	0 10	0 10	0 11	0 16	0 9	0 5	0 9	0 16
CP027619.1	141525	A	T	ABCC11		0 5	0 6	0 3	0 18	0 5	0 11	0 5	0 4	0 2	0 6	0 3	0 6	0 4	0 7	0 6	0 1	0 1	0 4	0 4	0 2	0 3	0 23	0 4	0 8	0 9	0 8	0 7	0 13	0 8	0 1	0 16	0 13	0 10	0 19	0 11	0 15	0 12	0 12	0 14	0 14	0 9	0 3	0 12	0 16
CP027619.1	141560	A	G	ABCC11		0 8	0 4	0 3	0 22	0 7	0 10	0 6	0 7	0 2	0 6	0 2	0 7	0 4	0 11	0 5	0 2	0 2	0 3	0 2	0 1	0 2	0 22	0 2	0 6	0 10	0 7	0 5	0 16	0 8	0 2	0 13	0 9	0 12	0 18	0 16	0 20	0 16	0 13	0 12	0 10	0 11	0 3	0 13	0 11
CP027619.1	141581	C	T	ABCC11		0 6	0 4	0 2	0 23	0 6	0 10	0 7	0 7	0 2	0 4	0 2	0 8	0 6	0 10	0 7	0 2	0 2	0 3	0 3	0 1	0 2	0 21	0 2	0 4	0 10	0 7	0 5	0 17	0 8	0 2	0 12	0 10	0 12	0 20	0 17	0 22	0 11	0 11	0 10	0 14	0 10	0 3	0 15	0 11
CP027619.1	141593	TGA	AGG	ABCC11		0 5	0 4	0 2	0 21	0 7	0 9	0 7	0 7	0 2	0 3	0 2	0 8	0 5	0 8	0 7	0 2	0 2	0 4	0 2	0 1	0 4	0 20	0 2	0 4	0 10	0 9	0 3	0 15	0 10	0 2	0 11	0 10	0 11	0 20	0 15	0 23	0 12	0 11	0 9	0 11	0 12	0 3	0 14	0 11
CP027619.1	141606	AC	TTAT	ABCC11		0 6	0 4	0 2	0 19	0 6	0 9	0 8	0 5	0 1	0 3	0 2	0 7	0 5	0 9	0 8	0 2	0 2	0 3	0 3	0 2	0 4	0 20	0 1	0 4	0 8	0 7	0 3	0 12	0 10	0 2	0 10	0 11	0 10	0 20	0 17	0 23	0 12	0 11	0 10	0 11	0 12	0 2	0 15	0 12
CP027619.1	141620	G	A	ABCC11		0 7	0 5	0 2	0 19	0 6	0 10	0 5	0 6	0 2	0 2	0 0	0 7	0 6	0 10	0 8	0 2	0 2	0 3	0 4	0 3	0 3	0 20	0 3	0 2	0 7	0 7	0 2	0 15	0 10	0 2	0 11	0 11	0 11	0 17	0 20	0 21	0 10	0 12	0 9	0 12	0 13	0 2	0 16	0 13
CP027619.1	141642	A	C	ABCC11		0 7	0 3	0 2	0 18	0 8	0 11	0 5	0 6	0 2	0 2	0 0	0 7	0 6	0 10	0 7	0 1	0 1	0 3	0 6	0 2	0 3	0 23	0 3	0 2	0 6	0 8	0 3	0 16	0 7	0 3	0 13	0 11	0 13	0 19	0 20	0 16	0 10	0 11	0 8	0 13	0 13	0 2	0 17	0 9
CP027619.1	141653	TAGTTGGTAGGTAAC	T	ABCC11		0 6	0 2	0 2	0 15	0 7	0 7	0 5	0 7	0 2	0 2	0 0	0 5	0 5	0 8	0 6	0 1	0 1	0 5	0 5	0 2	0 2	0 21	0 3	0 1	0 5	0 6	0 3	0 16	0 5	0 3	0 11	0 8	0 9	0 15	0 16	0 11	0 7	0 12	0 6	0 10	0 12	0 1	0 15	0 6
CP027619.1	141676	C	G	ABCC11		0 7	0 3	2 2	0 16	0 7	0 9	0 5	0 7	0 2	0 4	0 0	0 6	1 7	0 8	0 6	0 1	0 2	0 6	0 5	0 2	0 2	0 23	0 3	0 1	0 5	0 7	0 4	0 15	0 6	0 4	0 12	0 7	0 10	0 18	0 16	0 11	0 9	0 11	0 9	0 12	0 13	0 2	0 15	0 8
CP027619.1	141711	A	G	ABCC11		0 6	0 5	0 4	0 14	0 4	0 9	0 7	0 4	0 2	0 7	0 0	0 4	0 8	0 6	0 8	0 3	0 2	0 8	0 6	0 3	0 4	0 22	0 3	0 3	0 1	0 5	0 6	0 17	0 6	0 2	0 13	0 2	0 7	0 17	0 10	0 9	0 9	0 11	0 10	0 12	0 9	0 4	0 10	0 9
CP027619.1	141724	CTAAG	TTAAC	ABCC11		0 7	0 8	0 2	0 13	0 4	0 7	0 7	0 5	0 2	0 7	0 0	0 3	0 4	0 7	0 5	0 3	0 2	0 8	0 6	0 4	0 4	0 23	0 2	0 3	0 0	0 5	0 4	0 19	0 6	0 2	0 14	0 4	0 11	0 13	0 10	0 8	0 10	0 10	0 11	0 12	0 7	0 4	0 8	0 7
CP027619.1	141736	TTG	GTA	ABCC11		0 6	0 8	0 1	0 14	0 3	0 7	0 8	0 7	0 2	0 7	0 0	0 4	0 5	0 7	0 7	0 4	0 2	0 7	0 7	0 4	0 3	0 23	0 3	0 3	0 1	0 5	0 4	0 17	0 4	0 2	0 12	0 4	0 13	0 15	0 7	0 8	0 11	0 10	0 10	0 14	0 7	0 4	0 7	0 7
CP027619.1	141750	C	G	ABCC11		0 6	0 8	0 2	0 13	0 3	0 8	0 8	0 7	0 2	0 6	0 0	0 4	0 5	0 7	0 6	0 5	0 2	0 7	0 6	0 4	0 2	0 24	0 3	0 4	0 1	0 7	0 4	0 19	0 4	0 2	0 11	0 5	0 14	0 16	0 9	0 7	0 11	0 10	0 9	0 11	0 8	0 5	0 7	0 7
CP027619.1	141771	TGCC	CGCT	ABCC11		0 5	0 9	0 2	0 13	0 3	0 8	0 8	0 6	0 1	0 6	0 1	0 4	0 5	0 5	0 6	0 5	0 2	0 8	0 8	0 2	0 2	0 25	0 2	0 4	0 3	0 6	0 4	0 15	0 4	0 2	0 13	0 7	0 12	0 13	0 13	0 8	0 10	0 9	0 12	0 12	0 7	0 6	0 5	0 8
CP027619.1	141798	T	C	ABCC11		0 5	0 10	0 2	0 13	0 3	0 9	0 9	0 5	0 4	0 4	0 2	0 3	0 5	0 4	0 7	0 6	0 2	0 10	0 8	0 2	0 4	0 24	0 2	0 5	0 5	0 7	0 4	0 17	0 3	0 2	0 10	0 10	0 11	0 10	0 14	0 8	0 11	0 10	0 12	0 14	0 6	0 5	0 5	0 9
CP027619.1	141828	GCCAGTTT	TCCTGTTC	ABCC11		0 5	0 7	0 1	0 9	0 3	0 8	0 9	0 4	0 4	0 1	0 3	0 3	0 3	0 4	0 7	0 6	0 0	0 6	0 10	0 3	0 3	0 21	0 3	0 4	0 5	0 8	0 3	0 17	0 2	0 2	0 10	0 12	0 11	0 8	0 14	0 9	0 8	0 13	0 11	0 15	0 6	0 3	0 4	0 12
CP027619.1	141870	T	C	ABCC11	v	0 3	0 5	0 3	0 12	0 5	0 7	0 8	0 6	0 5	0 2	0 6	0 3	0 4	0 4	0 4	0 7	0 0	0 8	0 14	0 2	0 2	0 25	0 3	0 6	0 7	0 7	0 2	0 15	0 0	0 4	0 13	0 12	0 9	0 8	0 15	0 9	0 6	0 12	0 10	0 16	0 6	0 5	0 8	0 14
CP027619.1	141883	G	T	ABCC11		0 2	0 5	0 4	0 14	0 6	0 8	0 8	0 3	0 5	0 3	0 6	0 2	0 3	0 4	0 4	0 7	0 1	0 8	0 13	0 2	0 3	0 21	0 2	0 7	0 6	0 8	0 2	0 15	0 0	0 4	0 13	0 11	0 9	0 8	0 16	0 11	0 9	0 12	0 8	0 15	0 7	0 7	0 9	0 13
CP027619.1	142137	AG	GA	ABCC11		0 4	0 3	0 8	0 14	0 7	0 7	0 3	0 4	0 1	0 5	0 2	0 1	0 6	0 7	0 6	0 7	0 3	0 5	0 5	0 0	0 7	0 25	0 6	0 3	0 6	0 9	0 2	0 9	0 9	0 0	0 17	0 5	0 13	0 12	0 6	0 7	0 9	0 5	0 11	0 12	0 8	0 10	0 9	0 8
CP027619.1	142156	T	A	ABCC11		0 4	0 3	1 9	0 11	0 8	0 7	0 5	0 5	0 1	0 6	0 3	0 1	0 6	0 7	0 6	0 6	0 5	0 6	0 3	0 0	0 7	0 23	0 7	0 3	0 6	0 7	0 2	0 9	0 8	0 0	0 18	0 7	0 13	0 12	0 8	0 7	0 7	0 8	0 13	0 13	0 9	0 8	0 12	0 5
CP027619.1	142196	A	T	ABCC11		0 4	0 3	0 8	0 9	0 5	0 4	0 4	0 9	0 3	0 5	0 4	0 2	0 6	0 6	0 5	0 7	0 5	0 7	0 3	0 2	0 9	0 23	0 6	0 3	0 4	0 7	0 5	0 12	0 10	0 1	0 12	0 7	0 14	0 5	0 7	0 7	0 6	0 10	0 12	0 10	0 8	0 5	0 8	0 5
CP027619.1	142223	CTCTG	TTCTC	ABCC11		0 4	0 4	0 10	0 6	0 5	0 4	0 4	0 9	0 3	0 1	0 4	0 2	0 6	0 6	0 7	0 10	0 6	0 7	0 3	0 3	0 8	0 20	0 7	0 3	0 2	0 5	0 4	0 9	0 10	0 1	0 10	0 5	0 14	0 4	0 8	0 8	0 3	0 12	0 9	0 10	0 9	0 5	0 8	0 4
CP027619.1	142241	G	A	ABCC11		0 5	0 4	0 9	0 8	0 7	0 4	0 4	0 9	0 2	0 1	0 4	0 2	0 6	0 5	0 6	0 9	0 6	0 7	0 2	0 3	0 8	0 26	0 8	0 3	0 4	0 7	0 4	0 10	0 10	0 1	0 10	0 5	0 13	0 6	0 8	0 7	0 4	0 13	0 10	0 12	0 11	0 6	0 7	0 5
CP027619.1	142256	ATCATATG	GTCTTATA	ABCC11		0 5	0 2	0 7	0 10	0 6	0 3	0 3	0 8	0 4	0 1	0 4	0 3	0 5	0 4	0 5	0 9	0 6	0 6	0 3	0 3	0 5	0 14	0 7	0 2	0 3	0 5	0 5	0 10	0 8	0 3	0 8	0 6	0 7	0 7	0 9	0 6	0 3	0 12	0 8	0 10	0 12	0 5	0 6	0 5
CP027619.1	142279	ACTAG	GATAA	ABCC11		0 4	0 2	0 8	0 9	0 6	0 3	0 3	0 9	0 5	0 3	0 4	0 3	0 6	0 2	0 5	0 8	0 5	0 8	0 3	0 3	0 4	0 15	0 5	0 2	0 5	0 6	0 5	0 8	0 7	0 3	0 9	0 6	0 7	0 10	0 9	0 7	0 2	0 10	0 6	0 12	0 10	0 2	0 8	0 5
CP027619.1	142304	TCGG	AAGC	ABCC11		0 3	0 2	0 6	0 10	0 5	0 2	0 2	0 8	0 6	0 4	0 1	0 3	0 5	0 6	0 5	0 7	0 4	0 7	0 3	0 4	0 4	0 18	0 3	0 2	0 5	0 7	0 7	0 10	0 6	0 3	0 10	0 5	0 5	0 11	0 8	0 9	0 3	0 10	0 8	0 13	0 11	0 4	0 8	0 3
CP027619.1	142320	GAAATTAAC	AAACTGAAT	ABCC11		0 4	0 3	0 9	0 10	0 5	0 3	0 4	0 5	0 9	0 5	0 1	0 3	0 4	0 6	0 5	0 7	0 4	0 5	0 3	0 4	0 3	0 21	0 3	0 1	0 6	0 6	0 4	0 5	0 6	0 2	0 11	0 4	0 5	0 12	0 7	0 8	0 3	0 10	0 7	0 12	0 10	0 6	0 9	0 4
CP027619.1	142338	A	T	ABCC11		0 4	0 4	0 10	0 11	0 6	0 4	0 4	0 6	0 9	0 7	0 1	0 4	0 4	0 6	0 5	0 9	0 5	0 6	0 3	0 4	0 3	0 24	0 4	0 2	0 5	0 8	0 6	0 6	0 6	0 3	0 11	0 6	0 5	0 12	0 9	0 8	0 7	0 11	0 7	0 17	0 9	0 6	0 12	0 6
CP027619.1	142480	ATATTC	TG	ABCC11		0 3	0 2	0 7	0 13	0 3	0 2	0 3	0 5	0 5	0 9	0 4	0 2	0 3	0 4	0 6	0 6	0 3	0 5	0 3	0 2	0 3	0 15	0 3	0 2	0 4	0 5	0 6	0 2	0 2	0 0	0 12	0 8	0 11	0 5	0 4	0 10	0 5	0 13	0 14	0 13	0 10	0 3	0 7	0 8
CP027619.1	142493	AA	GAC	ABCC11		0 3	0 2	0 8	0 15	0 3	0 2	0 3	0 6	0 5	0 10	0 4	0 4	0 3	0 6	0 6	0 7	0 4	0 8	0 3	0 2	0 3	0 15	0 3	0 1	0 4	0 6	0 5	0 1	0 2	0 0	0 13	0 6	0 9	0 8	0 6	0 12	0 5	0 11	0 15	0 15	0 13	0 3	0 8	0 9
CP027619.1	142499	T	C	ABCC11		0 3	0 2	0 8	0 15	0 3	0 2	0 3	0 6	0 6	0 11	0 4	0 4	0 2	0 6	0 7	0 8	0 4	0 8	0 3	0 2	0 2	0 17	0 3	0 2	0 4	0 6	0 5	0 1	0 2	0 0	0 14	0 9	0 11	0 6	0 6	0 12	0 5	0 11	0 16	0 16	0 13	0 4	0 8	0 9
CP027619.1	142506	A	G	ABCC11		0 4	0 1	0 8	0 15	0 4	0 2	0 5	0 6	0 6	0 11	0 4	0 4	0 2	0 6	0 7	0 8	0 4	0 8	0 3	0 2	0 2	0 17	0 3	0 2	0 4	0 6	0 5	0 1	0 3	0 0	0 13	0 10	0 13	0 6	0 6	0 12	0 5	0 11	0 15	0 16	0 13	0 4	0 10	0 8
CP027619.1	142511	T	C	ABCC11		0 3	0 1	0 9	0 15	0 4	0 2	0 5	0 6	0 6	0 10	0 4	0 4	0 2	0 6	0 6	0 7	0 4	0 8	0 3	0 2	0 1	0 18	0 3	0 2	0 4	0 6	0 5	0 1	0 4	0 0	0 13	0 10	0 13	0 7	0 6	0 11	0 5	0 12	0 16	0 16	0 13	0 4	0 10	0 8
CP027619.1	142522	T	A	ABCC11		0 3	0 2	0 7	0 14	0 3	0 3	0 5	0 6	0 6	0 11	0 4	0 4	0 2	0 6	0 6	0 6	0 3	0 8	0 4	0 1	0 2	0 17	0 3	0 2	0 5	0 6	0 3	0 1	0 4	0 0	0 12	0 13	0 14	0 9	0 6	0 10	0 5	0 10	0 16	0 16	0 11	0 4	0 13	0 8
CP027619.1	142528	A	G	ABCC11		0 3	0 2	0 7	0 13	0 3	0 4	0 5	0 6	0 6	0 12	0 3	0 5	0 2	0 6	0 5	0 5	0 3	0 8	0 4	0 1	0 2	0 17	0 3	0 3	0 5	0 5	0 3	0 1	0 3	0 0	0 15	0 14	0 15	0 10	0 7	0 11	0 6	0 9	0 15	0 16	0 11	0 3	0 13	0 8
CP027619.1	142536	T	TG	ABCC11		0 3	0 2	0 7	0 12	0 3	0 4	0 5	0 7	0 6	0 11	0 3	0 6	0 3	0 7	0 5	0 6	0 3	0 8	0 5	0 1	0 2	0 17	0 4	0 3	0 4	0 5	0 2	0 1	0 3	0 0	0 14	0 14	0 14	0 8	0 8	0 11	0 6	0 10	0 14	0 15	0 11	0 3	0 13	0 9
CP027619.1	142542	C	A	ABCC11		0 4	0 2	0 9	0 12	0 4	0 4	0 5	0 7	0 6	0 12	0 3	0 6	0 3	0 6	0 6	0 6	0 3	0 8	0 5	0 1	0 2	0 17	0 4	0 3	0 4	0 6	0 2	0 1	0 3	0 0	0 15	0 14	0 15	0 9	0 8	0 12	0 6	0 10	0 14	0 15	0 12	0 4	0 15	0 9
CP027619.1	142560	CT	C	ABCC11		0 4	0 2	0 9	0 10	0 4	0 4	0 4	0 6	0 5	0 11	0 6	0 4	0 3	0 6	0 6	0 6	0 3	0 6	0 5	0 3	0 3	0 13	0 4	0 3	0 4	0 5	0 2	0 1	0 3	0 0	0 16	0 12	0 12	0 9	0 8	0 11	0 8	0 10	0 14	0 12	0 11	0 4	0 16	0 7
CP027619.1	142571	C	T	ABCC11		0 3	0 2	0 10	0 10	0 4	0 4	0 4	0 6	0 5	0 9	0 6	0 4	0 2	0 7	0 6	0 6	0 3	0 7	0 4	0 3	0 3	0 14	0 4	0 3	0 4	0 4	0 2	0 1	0 2	0 0	0 16	0 12	0 12	0 8	0 8	0 12	0 8	0 12	0 15	0 10	0 11	0 4	0 16	0 7
CP027619.1	142586	G	A	ABCC11		0 5	0 2	0 8	0 11	0 4	0 4	0 6	0 7	0 6	0 8	0 6	0 5	0 2	0 5	0 5	0 6	0 4	0 7	0 3	0 3	0 3	0 15	0 4	0 2	0 5	0 4	0 2	0 1	0 4	0 0	0 12	0 12	0 11	0 10	0 8	0 13	0 10	0 12	0 12	0 10	0 9	0 4	0 16	0 7
CP027619.1	142606	A	C	ABCC11		0 7	0 2	0 9	0 8	0 5	0 4	0 9	0 5	0 7	0 8	0 6	0 6	0 2	0 5	0 8	0 4	0 4	0 7	0 3	0 2	0 3	0 12	0 6	0 3	0 6	0 5	0 2	0 2	0 4	0 0	0 11	0 11	0 11	0 11	0 7	0 14	0 10	0 12	0 10	0 10	0 10	0 3	0 14	0 7
CP027619.1	142606	AAGAT	CAGAC	ABCC11		0 7	0 2	0 9	0 8	0 5	0 4	0 9	0 5	0 7	0 8	0 6	0 6	0 2	0 5	0 8	0 4	0 4	0 7	0 3	0 2	0 3	0 12	0 6	0 3	0 6	0 5	0 2	0 2	0 4	0 0	0 11	0 11	0 11	0 11	0 7	0 14	0 10	0 12	0 10	0 10	0 10	0 3	0 14	0 7
CP027619.1	142612	CC	AG	ABCC11		0 8	0 3	0 8	0 9	0 5	0 4	0 8	0 4	0 8	0 8	0 7	0 7	0 2	0 6	0 8	0 4	0 4	0 8	0 3	0 2	0 3	0 11	0 5	0 4	0 6	0 5	0 3	0 2	0 4	0 0	0 11	0 11	0 11	0 12	0 6	0 13	0 10	0 12	0 10	0 10	0 11	0 6	0 13	0 8
CP027619.1	142629	A	C	ABCC11		0 9	0 3	0 7	0 9	0 7	0 3	0 9	0 5	0 7	0 7	0 6	0 7	0 2	0 8	0 6	0 2	0 4	0 7	0 3	0 2	0 3	0 13	0 6	0 4	0 6	0 6	0 3	0 3	0 4	0 0	0 12	0 9	0 8	0 13	0 8	0 11	0 10	0 13	0 9	0 7	0 14	0 6	0 13	0 9
CP027619.1	142629	AAAA	CAAAT	ABCC11		0 9	0 3	0 7	0 9	0 7	0 3	0 9	0 5	0 7	0 7	0 6	0 7	0 2	0 8	0 6	0 2	0 4	0 7	0 3	0 2	0 3	0 13	0 6	0 4	0 6	0 6	0 3	0 3	0 4	0 0	0 12	0 9	0 8	0 13	0 8	0 11	0 10	0 13	0 9	0 7	0 14	0 6	0 13	0 9
CP027619.1	142660	G	C	ABCC11		0 10	0 3	0 6	0 10	0 8	0 4	0 7	0 6	0 7	0 4	0 6	0 9	0 8	0 7	0 11	0 3	0 3	0 5	0 3	0 3	0 2	0 14	0 6	0 7	0 8	0 9	0 2	0 4	0 3	0 0	0 14	0 6	0 5	0 12	0 5	0 11	0 7	0 11	0 5	0 8	0 15	0 6	0 15	0 10
CP027619.1	142667	C	T	ABCC11		0 11	0 2	0 6	0 10	0 8	0 3	0 7	0 7	0 6	0 4	0 6	0 9	0 8	0 7	0 11	0 3	0 3	0 5	1 3	0 3	0 1	0 15	0 6	0 7	0 7	0 8	0 2	0 5	0 2	0 0	0 12	0 6	0 5	0 12	0 6	0 11	0 10	0 12	0 5	0 7	0 13	0 8	0 13	0 9
CP027619.1	142675	T	C	ABCC11		0 11	0 2	0 6	0 10	0 8	0 3	0 8	0 7	0 6	0 5	0 6	0 11	0 8	0 8	0 11	0 3	0 3	0 5	0 4	0 3	0 1	0 16	0 6	0 7	0 7	0 9	0 2	0 6	0 2	0 1	0 11	0 7	0 5	0 12	0 6	0 11	0 10	0 12	0 6	0 7	0 14	0 8	0 12	0 10
CP027619.1	142687	TC	T	ABCC11		0 11	0 2	0 4	0 9	0 8	0 2	0 8	0 6	0 5	0 5	0 6	0 9	0 9	0 8	0 10	0 2	0 4	0 5	0 4	0 3	0 0	0 16	0 5	0 7	0 10	0 9	0 2	0 10	0 2	0 1	0 10	0 6	0 4	0 13	0 7	0 11	0 8	0 11	0 4	0 9	0 12	0 6	0 13	0 11
CP027619.1	142699	A	C	ABCC11		0 11	0 2	0 4	0 12	0 10	0 4	0 9	0 7	0 8	0 6	0 5	0 9	0 9	0 8	0 10	0 5	0 5	0 5	0 4	0 2	0 1	0 17	0 5	0 7	0 10	0 9	0 2	0 12	0 2	0 2	0 13	0 6	0 4	0 12	0 7	0 12	0 7	0 14	0 4	0 11	0 12	0 6	0 15	0 11
CP027619.1	142710	TC	AT	ABCC11		0 11	0 3	0 5	0 10	0 10	0 4	0 9	0 8	0 7	0 5	0 3	0 8	0 11	0 8	0 10	0 5	0 6	0 5	0 3	0 1	0 1	0 17	0 5	0 7	0 10	0 10	0 1	0 12	0 2	0 2	0 14	0 5	0 5	0 12	0 6	0 10	0 5	0 13	0 5	0 11	0 11	0 5	0 14	0 11
CP027619.1	142723	C	G	ABCC11		0 11	0 3	0 5	0 10	0 10	0 5	0 8	0 8	0 7	0 5	0 2	0 10	0 11	0 7	0 10	0 5	0 7	0 5	0 4	0 2	0 1	0 18	0 6	0 7	0 11	0 8	0 2	0 13	0 1	0 2	0 14	0 5	0 5	0 11	0 7	0 10	0 5	0 15	0 8	0 13	0 9	0 6	0 14	0 8
CP027619.1	142728	TACTTT	GACTCC	ABCC11		0 11	0 3	0 5	0 9	0 9	0 5	0 8	0 6	0 7	0 5	0 2	0 9	0 11	0 7	0 10	0 5	0 6	0 4	0 5	0 2	0 1	0 18	0 6	0 7	0 10	0 7	0 2	0 13	0 0	0 2	0 13	0 5	0 5	0 11	0 7	0 9	0 5	0 14	0 8	0 14	0 9	0 6	0 14	0 8
CP027619.1	142743	G	T	ABCC11		0 10	0 3	0 4	0 7	0 8	0 6	0 8	0 7	0 6	0 6	0 2	0 8	0 10	0 7	0 10	0 6	0 5	0 7	0 5	0 2	0 1	0 17	0 5	0 6	0 9	0 7	0 3	0 14	0 0	0 2	0 13	0 5	0 7	0 10	0 6	0 10	0 6	0 15	0 8	0 17	0 8	0 6	0 15	0 7
CP027619.1	142873	A	T	ABCC11		0 9	0 3	0 6	0 14	0 6	0 7	0 8	0 7	0 1	0 8	0 1	0 3	0 6	0 2	2 4	0 7	0 3	0 8	0 6	0 1	0 2	0 12	0 9	0 6	0 5	0 4	0 3	0 8	0 1	0 3	0 10	0 9	0 8	0 10	0 15	0 16	0 9	0 15	0 16	0 11	0 9	0 6	0 13	0 9
CP027619.1	142904	C	T	ABCC11		0 7	0 3	0 7	0 15	0 7	0 8	0 9	0 5	0 1	0 9	0 1	0 2	0 8	0 3	0 5	0 6	0 4	0 6	0 5	0 0	0 3	0 13	0 9	0 8	0 5	0 3	0 3	0 7	0 3	0 4	0 12	0 15	0 12	0 12	0 19	0 17	0 10	0 12	0 12	0 10	0 10	0 5	0 12	0 8
CP027619.1	142936	AGCC	A	ABCC11		0 7	0 2	0 6	0 15	0 6	0 6	0 9	0 6	0 0	0 11	0 1	0 3	0 7	0 4	0 7	0 5	0 4	0 5	0 9	0 0	0 2	0 14	0 6	0 6	0 5	0 2	0 4	0 7	0 3	0 3	0 13	0 15	0 12	0 18	0 17	0 18	0 5	0 10	0 11	0 10	0 8	0 5	0 11	0 7
CP027619.1	142947	T	C	ABCC11		0 6	0 2	0 6	0 15	0 5	0 6	0 9	0 5	0 0	0 9	0 1	0 4	0 5	0 4	0 7	0 4	0 5	0 6	0 8	0 0	0 2	0 14	0 7	0 6	0 5	0 1	0 4	1 5	0 3	0 3	0 14	0 16	0 11	0 20	0 15	0 19	0 7	0 10	0 9	0 8	0 7	0 4	0 13	0 7
CP027619.1	142953	T	C	ABCC11		0 6	0 2	0 6	0 16	0 5	0 6	0 9	0 6	0 0	0 10	0 1	0 4	0 7	0 4	0 7	0 4	0 5	0 6	0 9	0 0	0 2	0 15	0 7	0 8	0 6	0 1	0 4	0 6	0 4	0 5	0 14	0 17	0 11	0 20	0 15	0 19	0 8	0 10	0 10	0 8	0 7	0 4	0 14	0 8
CP027619.1	142964	CTTGG	ATTGT	ABCC11		0 5	0 1	0 6	0 16	0 4	0 7	0 8	0 5	0 0	0 10	0 1	0 5	0 6	0 2	0 7	0 4	0 5	0 5	0 8	0 0	0 2	0 15	0 5	0 6	0 5	0 2	0 4	0 5	0 4	0 3	0 12	0 16	0 10	0 21	0 11	0 17	0 11	0 12	0 7	0 6	0 5	0 5	0 14	0 7
CP027619.1	142980	C	A	ABCC11		0 4	0 1	0 6	0 14	0 6	0 6	0 11	0 7	0 1	0 9	1 0	0 5	0 7	0 3	0 6	0 6	1 5	0 6	1 6	0 0	0 2	0 16	0 6	2 5	1 4	0 3	1 2	0 4	0 5	0 4	0 14	0 17	0 10	0 23	0 11	0 21	0 11	0 10	0 7	0 7	0 7	1 5	0 15	0 12
CP027619.1	143001	AA	TG	ABCC11		0 4	0 2	0 5	0 11	0 5	0 9	0 9	0 8	0 1	0 11	0 1	0 5	0 6	0 3	0 5	0 7	0 6	0 5	0 7	0 1	0 2	0 21	0 6	0 8	0 3	0 2	0 4	0 6	0 5	0 3	0 14	0 18	0 8	0 21	0 8	0 21	0 14	0 11	0 4	0 8	0 12	0 8	0 11	0 11
CP027619.1	143074	T	C	ABCC11		0 5	0 3	0 4	0 7	0 3	0 6	0 9	0 5	0 2	0 7	0 1	0 8	0 9	0 5	0 4	0 9	0 4	0 3	0 8	0 4	0 5	0 20	0 7	0 4	0 4	0 6	0 3	0 13	0 5	0 3	0 8	0 14	0 7	0 20	0 11	0 16	0 12	0 15	0 5	0 8	0 13	0 9	0 9	0 17
CP027619.1	143131	T	C	ABCC11		0 5	0 4	0 7	0 10	0 2	0 6	0 9	0 8	0 3	0 2	0 0	0 5	0 5	0 4	0 5	0 10	0 3	0 5	0 8	0 6	0 5	0 24	0 5	0 3	0 3	0 4	0 3	0 16	0 9	0 1	0 6	0 11	0 7	0 15	0 13	0 18	0 7	0 16	0 5	0 9	0 9	0 9	0 10	0 12
CP027619.1	143143	T	A	ABCC11		0 5	0 3	0 7	0 11	0 3	0 6	0 9	0 8	0 3	0 3	0 0	0 5	0 6	0 4	0 5	0 8	0 3	0 5	0 8	0 6	0 5	0 23	0 5	0 2	0 3	0 4	0 4	0 16	0 9	0 1	0 6	0 13	0 7	0 15	0 14	0 16	0 9	0 17	0 6	0 11	0 7	0 7	0 9	0 12
CP027619.1	143158	TTCT	CTCA	ABCC11		0 5	0 3	0 7	0 13	0 3	0 6	0 8	0 7	0 3	0 4	0 0	0 6	0 7	0 4	0 5	0 10	0 3	0 3	0 8	0 6	0 5	0 21	0 3	0 2	0 3	0 4	0 3	0 18	0 9	0 2	0 7	0 11	0 7	0 15	0 12	0 17	0 10	0 16	0 7	0 12	0 8	0 6	0 10	0 9
CP027619.1	143222	A	C	ABCC11		0 4	0 2	0 9	0 15	0 5	0 8	0 8	0 11	0 1	0 5	0 1	0 4	0 5	0 5	0 4	0 7	0 2	0 3	0 5	0 6	0 2	0 22	0 2	0 2	0 0	0 3	0 2	0 13	0 8	0 1	0 9	0 12	0 9	0 15	0 18	0 16	0 10	0 18	0 11	0 12	0 10	0 6	0 11	0 11
CP027619.1	143227	A	AGCGG	ABCC11		0 4	0 2	0 8	0 13	0 5	0 8	0 9	0 11	0 1	0 5	0 1	0 4	0 5	0 4	0 3	0 7	0 2	0 3	0 4	0 5	0 3	0 21	0 2	0 2	0 0	0 3	0 2	0 14	0 6	0 1	0 8	0 12	0 9	0 14	0 17	0 16	0 10	0 17	0 11	0 13	0 11	0 6	0 13	0 11
CP027619.1	143234	T	C	ABCC11		0 4	0 2	0 8	0 16	0 5	0 8	0 12	0 10	0 2	0 4	0 1	0 3	0 5	0 4	0 3	0 7	0 2	0 4	0 4	0 5	0 3	0 22	0 2	0 2	0 0	0 3	0 2	0 16	0 5	0 1	0 10	0 13	0 9	0 16	0 19	0 16	0 10	0 18	0 11	0 12	0 11	0 4	0 13	0 11
CP027619.1	143242	TAG	ATAC	ABCC11		0 5	0 1	0 7	0 18	0 4	0 6	0 10	0 12	0 3	0 5	0 1	0 3	0 5	0 3	0 3	0 7	0 2	0 3	0 3	0 4	0 3	0 22	0 2	0 2	0 1	0 3	0 2	0 15	0 5	0 1	0 10	0 13	0 10	0 18	0 19	0 14	0 10	0 18	0 10	0 13	0 11	0 4	0 14	0 10
CP027619.1	143294	T	C	ABCC11		0 4	0 2	0 6	0 18	0 4	0 6	0 10	0 8	0 2	0 4	0 1	0 2	0 8	0 4	0 3	0 5	0 2	0 3	0 4	0 3	0 3	0 19	0 2	0 2	0 2	0 5	0 2	0 10	0 3	0 2	0 12	0 10	0 9	0 20	0 21	0 11	0 11	0 16	0 10	0 10	0 12	0 7	0 14	0 7
CP027619.1	143304	TGT	ATGG	ABCC11		0 4	0 3	0 5	0 19	0 4	0 6	0 10	0 9	0 2	0 4	0 1	0 2	0 6	0 4	0 3	0 3	0 2	0 3	0 4	0 3	0 2	0 20	0 2	0 2	0 3	0 4	0 2	0 8	0 3	0 2	0 11	0 11	0 7	0 18	0 19	0 14	0 9	0 12	0 9	0 9	0 11	0 7	0 14	0 6
CP027619.1	143313	A	G	ABCC11		0 4	0 3	0 5	0 18	0 5	0 6	0 9	0 9	0 2	0 4	0 2	0 2	0 7	0 3	0 4	0 3	0 2	0 5	0 4	0 3	0 1	0 19	0 2	0 2	0 3	0 5	0 2	0 8	0 3	0 1	0 13	1 11	0 8	0 18	0 18	0 15	0 9	0 15	0 9	0 9	0 11	0 6	0 13	0 5
CP027619.1	143323	A	C	ABCC11		0 4	0 5	0 5	0 18	0 5	0 6	0 10	0 9	0 3	0 4	0 2	0 3	0 6	0 3	0 3	0 3	0 2	0 5	0 4	0 3	0 3	0 20	0 3	0 1	0 3	0 5	0 2	0 10	0 4	0 1	0 15	0 11	0 9	0 19	0 18	0 17	0 9	0 15	0 9	0 9	0 13	0 6	0 14	0 6
CP027619.1	143332	A	C	ABCC11		0 3	0 5	0 5	0 18	0 5	0 5	0 11	0 9	0 3	0 5	0 2	0 3	1 5	0 2	0 4	0 3	0 2	0 5	0 4	0 3	0 3	0 20	0 3	0 0	0 3	0 4	0 2	0 9	0 4	0 1	0 13	0 11	0 8	0 23	0 18	0 18	0 8	0 14	0 8	0 9	0 12	0 5	0 13	0 6
CP027619.1	143338	C	T	ABCC11	v	0 3	0 5	0 5	0 18	0 5	0 5	0 12	0 9	0 3	0 5	0 2	0 2	0 6	0 3	0 4	0 3	0 2	0 6	0 5	0 3	0 3	0 16	0 4	0 0	0 3	0 4	0 2	0 9	0 3	0 1	0 13	0 12	0 7	0 25	0 19	0 21	0 10	0 15	0 5	0 8	0 14	0 6	0 14	0 6
CP027619.1	143345	T	C	ABCC11	v	0 3	0 4	0 3	0 18	0 4	0 5	0 10	0 9	0 3	0 6	0 2	0 2	0 4	0 3	0 4	0 3	0 3	0 6	0 5	0 4	0 3	0 15	0 4	0 0	0 3	0 4	0 2	0 10	0 3	0 2	0 12	0 11	0 7	0 25	0 16	0 21	0 8	0 16	0 5	0 7	0 14	0 6	0 11	0 7
CP027619.1	143350	A	T	ABCC11		0 3	0 4	0 3	0 18	0 4	0 5	0 11	0 8	0 4	0 5	0 2	0 2	0 4	0 3	0 4	0 2	0 3	0 6	0 5	0 5	0 4	0 14	0 4	0 0	0 3	0 5	0 1	0 9	0 3	0 2	0 12	0 11	0 6	0 24	0 16	0 21	0 8	0 16	0 4	0 8	0 10	0 6	0 13	0 7
CP027619.1	143355	G	C	ABCC11		0 3	0 4	0 3	0 17	0 4	0 5	0 10	0 8	0 4	0 5	0 2	0 2	0 4	0 3	0 4	0 2	0 3	0 6	0 5	0 5	0 4	0 13	0 4	0 0	0 3	0 5	0 1	0 6	0 3	0 3	0 12	0 11	0 7	0 23	0 16	0 20	0 8	0 14	0 6	0 7	0 9	0 5	0 11	0 7
CP027619.1	143372	T	TTCA	ABCC11		0 4	0 4	0 2	0 14	0 4	0 5	0 10	0 8	0 4	0 6	0 2	0 2	0 4	0 3	0 3	0 2	0 3	0 7	0 3	0 3	0 3	0 13	0 3	0 1	0 3	0 5	0 3	0 6	0 3	0 3	0 14	0 7	0 7	0 20	0 15	0 24	0 9	0 10	0 6	0 5	0 13	0 5	0 10	0 7
CP027619.1	143388	TTCCTTTTCCC	T	ABCC11	v	0 3	0 4	0 1	0 10	0 3	0 4	0 5	0 5	0 1	0 6	0 1	0 3	0 6	0 4	0 4	0 2	0 2	0 7	0 4	0 3	0 3	0 10	0 2	0 1	0 2	0 6	0 4	0 7	0 3	0 2	0 11	0 8	0 7	0 14	0 11	0 25	0 9	0 12	0 5	0 3	0 12	0 3	0 9	0 8
CP027619.1	143392	T	G	ABCC11		0 3	0 4	0 1	0 10	0 3	0 4	0 5	0 5	0 1	0 6	0 1	0 3	0 6	0 4	0 4	0 2	0 2	0 7	0 4	0 3	0 3	0 10	0 2	0 1	0 2	0 6	0 4	0 7	0 3	0 2	0 11	0 8	0 7	0 14	0 11	0 25	0 9	0 12	0 5	0 3	0 12	0 3	0 9	0 8
CP027619.1	143474	T	A	ABCC11		0 8	0 2	0 2	0 6	0 2	0 6	1 6	0 4	0 3	0 7	0 4	0 2	0 6	0 3	0 6	0 1	0 4	0 11	0 5	0 5	0 4	0 17	0 6	0 2	0 4	0 7	0 3	0 8	0 3	0 1	0 10	0 7	0 10	0 14	0 14	0 16	0 15	0 7	0 7	0 7	0 10	0 4	0 11	0 12
CP027619.1	143482	CCTCC	GCTCA	ABCC11		0 7	0 3	0 2	0 7	0 2	0 6	0 6	0 3	0 3	0 8	0 5	0 2	0 5	0 3	0 5	0 1	0 4	0 13	0 4	0 5	0 4	0 17	0 6	0 2	0 4	0 6	0 3	0 9	0 3	0 2	0 11	0 8	0 9	0 13	0 16	0 15	0 15	0 8	0 6	0 8	0 10	0 5	0 11	0 13
CP027619.1	143505	TAT	GAA	ABCC11		0 7	0 5	0 3	0 8	0 3	0 5	0 5	0 2	0 2	0 7	0 5	0 3	0 5	0 4	0 5	0 1	0 4	0 12	0 4	0 5	0 3	0 17	0 6	0 2	0 5	0 5	0 4	0 9	0 4	0 1	0 10	0 9	0 7	0 20	0 15	0 15	0 17	0 9	0 5	0 10	0 9	0 4	0 11	0 12
CP027619.1	143512	A	G	ABCC11		0 8	0 6	0 4	0 8	0 3	0 6	0 5	0 2	0 2	0 6	0 5	0 3	0 5	0 3	0 5	0 2	0 4	0 13	0 4	0 5	0 3	0 16	0 6	0 2	0 5	0 4	0 4	0 9	0 5	0 1	0 10	0 11	0 6	0 21	0 17	0 16	0 16	0 9	0 4	0 10	0 9	0 4	0 10	0 11
CP027619.1	143519	C	T	ABCC11		0 8	0 6	0 4	0 8	0 4	0 6	0 5	0 2	0 2	0 6	0 4	0 3	0 5	0 3	0 6	0 2	0 4	0 14	0 4	0 4	0 3	0 16	0 6	0 1	0 5	0 4	0 4	0 8	0 5	0 1	0 10	0 13	0 5	0 20	0 15	0 14	0 15	0 8	0 5	0 11	0 8	0 3	0 11	0 9
CP027619.1	143521	AACG	TTTA	ABCC11		0 7	0 6	0 4	0 7	0 4	0 5	0 5	0 2	0 2	0 5	0 4	0 1	0 5	0 2	0 6	0 2	0 4	0 13	0 4	0 4	0 3	0 16	0 6	0 1	0 6	0 3	0 4	0 8	0 5	0 1	0 10	0 13	0 5	0 20	0 14	0 14	0 14	0 8	0 4	0 11	0 8	0 4	0 10	0 9
CP027619.1	143540	A	C	ABCC11		0 8	0 9	0 5	0 7	0 4	0 5	0 6	0 3	0 4	0 4	0 4	0 1	0 4	0 3	0 6	0 3	0 4	0 12	0 4	0 6	0 3	0 16	0 8	0 1	0 7	0 3	0 5	0 10	0 4	0 3	0 9	0 14	0 4	0 22	0 15	0 14	0 12	0 9	0 3	0 11	0 10	0 5	0 12	0 11
CP027619.1	143559	G	A	ABCC11		0 8	0 9	0 5	0 8	0 4	0 3	0 9	0 3	0 3	0 5	0 3	0 3	0 4	0 3	0 6	0 4	0 4	0 10	0 4	0 7	0 3	0 14	0 7	0 2	0 6	0 4	0 5	0 11	0 5	0 3	0 7	0 13	0 5	0 20	0 12	0 12	0 13	0 8	0 5	0 12	0 11	0 5	0 12	0 9
CP027619.1	143571	TAAA	CAAG	ABCC11		0 5	0 8	0 5	0 12	0 5	0 3	0 9	0 4	0 3	0 6	0 4	0 3	0 4	0 2	0 6	0 4	0 4	0 10	0 4	0 8	0 3	0 15	0 6	0 2	0 5	0 3	0 5	0 10	0 5	0 3	0 7	0 14	0 6	0 22	0 11	0 15	0 13	0 11	0 6	0 10	0 9	0 6	0 10	0 11
CP027619.1	143598	AGATAGC	GGACAGA	ABCC11		0 7	0 8	0 7	0 15	0 5	0 6	0 9	0 3	0 2	0 5	0 3	0 3	0 5	0 2	0 7	0 4	0 3	0 11	0 4	0 7	0 3	0 15	0 6	0 3	0 5	0 3	0 5	0 11	0 6	0 2	0 7	0 17	0 5	0 21	0 14	0 15	0 11	0 12	0 7	0 13	0 8	0 8	0 13	0 12
CP027619.1	143676	G	A	ABCC11		0 8	0 6	0 9	0 17	0 5	0 7	0 8	0 7	0 5	0 10	0 2	0 5	0 7	0 2	0 9	0 2	0 1	0 5	0 6	0 5	0 5	0 18	0 6	0 4	0 6	0 3	0 3	0 14	0 5	0 1	0 15	0 14	0 12	0 22	0 23	0 12	0 9	0 17	0 14	0 18	0 11	0 10	0 17	0 15
CP027619.1	143749	T	G	ABCC11		0 6	0 7	0 9	0 10	0 6	0 7	0 5	0 7	0 6	0 6	0 1	0 5	0 4	0 4	0 11	0 3	0 3	0 1	0 10	0 1	0 3	0 12	0 4	0 4	0 8	0 6	0 4	0 10	0 3	0 1	0 17	0 8	0 13	0 22	0 25	0 17	0 12	0 17	0 10	0 14	0 16	0 7	0 14	0 9
CP027619.1	143762	G	A	ABCC11		0 6	0 7	0 9	0 10	0 8	0 4	0 5	0 7	0 5	0 4	0 1	0 5	0 4	0 5	0 9	0 4	0 4	0 1	0 10	0 2	0 4	0 14	0 6	0 3	0 9	0 7	0 5	0 10	0 4	0 1	0 15	0 6	0 12	0 21	0 23	0 17	0 13	0 16	0 11	0 12	0 17	0 5	0 14	0 10
CP027619.1	143782	CAATCTCTA	GAATGTC	ABCC11		0 6	0 5	0 9	0 8	0 6	0 4	0 6	0 6	0 4	0 2	0 1	0 5	0 2	0 4	0 10	0 5	0 6	0 1	0 8	0 2	0 2	0 13	0 6	0 2	0 10	0 7	0 4	0 7	0 5	0 1	0 17	0 3	0 11	0 12	0 19	0 18	0 14	0 13	0 13	0 9	0 14	0 7	0 10	0 6
CP027619.1	143797	T	G	ABCC11		0 8	0 9	0 10	0 8	0 5	0 5	0 6	0 7	0 5	0 7	0 2	0 5	0 1	0 4	0 11	0 6	0 6	0 1	0 8	0 2	0 3	0 15	0 5	0 5	0 11	0 8	0 4	0 7	0 5	0 1	0 17	0 2	0 11	0 12	0 18	0 19	0 18	0 16	0 14	0 10	0 12	0 7	0 12	0 8
CP027619.1	143815	T	C	ABCC11		0 7	0 6	0 9	0 7	0 5	0 8	0 6	0 7	0 5	0 7	0 2	0 5	0 2	0 6	0 11	0 6	0 6	0 1	0 8	0 2	0 4	0 14	0 5	0 5	0 11	0 7	0 5	0 7	0 5	0 1	0 16	0 1	0 14	0 10	0 18	0 19	0 18	0 15	0 13	0 7	0 10	0 6	0 12	0 8
CP027619.1	143820	G	A	ABCC11		0 7	0 6	0 9	0 7	0 5	0 8	0 5	0 7	0 5	0 7	0 2	0 5	0 4	0 7	0 12	0 6	0 6	0 1	0 8	0 2	0 4	0 12	0 6	0 5	0 10	0 7	0 6	0 8	0 5	0 1	0 16	0 2	0 14	0 9	0 18	0 19	0 18	0 15	0 13	0 9	0 10	0 6	0 14	0 8
CP027619.1	143839	G	C	ABCC11		0 5	0 6	0 8	0 8	0 5	0 8	0 4	0 3	0 5	0 9	0 2	0 5	0 4	0 8	0 14	0 5	0 5	0 2	0 6	0 2	0 4	0 10	0 6	0 5	0 9	0 6	0 6	0 8	0 4	0 1	0 15	0 3	0 9	0 10	0 18	0 16	0 16	0 15	0 11	0 8	0 7	0 6	0 11	0 8
CP027619.1	143844	TG	CT	ABCC11		0 5	0 6	0 9	0 7	0 5	0 9	0 4	0 3	0 5	0 8	0 2	0 5	0 4	0 8	0 12	0 5	0 6	0 3	0 6	0 2	0 4	0 13	0 6	0 5	0 9	0 6	0 6	0 7	0 5	0 1	0 13	0 3	0 9	0 10	0 17	0 15	0 14	0 12	0 11	0 8	0 7	0 6	0 13	0 8
CP027619.1	143928	G	A	ABCC11		0 6	0 3	0 9	0 7	0 4	0 9	0 3	0 3	0 5	0 4	0 2	0 4	0 5	0 8	0 9	0 4	0 3	0 4	0 6	0 3	0 3	0 15	0 3	0 5	0 4	0 3	0 6	0 9	0 5	0 2	0 16	0 11	0 5	0 18	0 11	0 13	0 10	0 7	0 6	0 14	0 7	0 5	0 10	0 12
CP027619.1	143935	T	A	ABCC11		0 6	0 3	0 8	0 6	0 4	0 8	0 2	0 2	0 5	0 5	0 2	0 4	0 5	0 9	0 8	0 4	0 4	0 4	0 6	0 3	0 4	0 15	0 3	0 7	0 3	0 3	0 6	0 10	0 4	0 2	0 15	0 11	0 5	0 18	0 12	0 15	0 10	0 7	0 8	0 13	0 9	0 6	0 11	0 12
CP027619.1	143942	C	T	ABCC11		0 4	0 2	0 8	0 6	0 4	0 8	0 3	0 2	0 4	0 5	0 2	0 4	0 5	0 10	0 8	0 3	0 4	0 4	0 6	0 3	0 4	0 13	0 4	0 5	0 3	0 3	0 6	0 11	0 4	0 2	0 15	0 11	0 5	0 19	0 11	0 15	0 10	0 5	0 8	0 13	0 9	0 6	0 11	0 11
CP027619.1	143949	CAAT	AAAC	ABCC11		0 4	0 2	0 8	0 4	0 4	0 7	0 3	0 2	0 4	0 5	0 1	0 4	0 6	0 10	0 8	0 3	0 4	0 4	0 8	0 3	0 3	0 14	0 5	0 4	0 3	0 3	0 6	0 12	0 4	0 2	0 15	0 8	0 4	0 20	0 10	0 16	0 10	0 6	0 8	0 13	0 9	0 6	0 9	0 11
CP027619.1	143965	G	C	ABCC11		0 5	0 3	0 9	0 5	0 4	0 6	0 4	0 2	0 3	0 3	0 1	0 4	0 5	0 9	0 8	0 4	0 4	0 5	0 9	0 3	0 2	0 13	0 6	0 4	0 2	0 2	0 5	0 12	0 4	0 3	0 12	0 9	0 3	0 21	0 8	0 19	0 9	0 7	0 7	0 12	0 10	0 6	0 11	0 12
CP027619.1	143970	C	T	ABCC11		0 5	0 4	0 9	0 6	0 4	0 6	0 4	0 3	0 3	0 3	0 1	0 4	0 4	0 8	0 7	0 4	0 4	0 5	0 10	0 3	0 2	0 13	0 5	0 4	0 2	0 3	0 4	0 13	0 4	0 3	0 12	0 9	0 4	0 21	0 10	0 20	0 9	0 7	0 7	0 13	0 10	0 6	0 10	0 11
CP027619.1	143974	C	T	ABCC11		0 5	0 4	0 9	0 6	0 4	0 6	0 4	0 3	0 3	0 4	0 1	0 4	0 5	0 8	0 6	0 4	0 4	0 5	0 10	0 2	0 2	0 14	0 5	0 4	0 2	0 3	0 4	0 13	0 4	0 3	0 12	0 10	0 4	0 21	0 11	0 21	0 10	0 7	0 8	0 13	0 10	0 7	0 12	0 11
CP027619.1	143979	A	C	ABCC11		0 5	0 6	0 8	0 9	0 4	0 6	0 4	0 3	0 4	0 3	0 1	0 4	0 5	0 8	0 5	0 4	0 4	0 5	0 10	0 2	0 3	0 16	0 5	0 4	0 3	0 5	0 4	0 14	0 4	0 3	0 12	0 10	0 5	0 21	0 12	0 21	0 10	0 8	0 10	0 14	0 10	0 7	0 11	0 11
CP027619.1	143986	CATGAAT	TACGAAC	ABCC11		0 6	0 7	0 8	0 7	0 4	0 5	0 5	0 3	0 5	0 4	0 1	0 2	0 5	0 8	0 6	0 4	0 4	0 5	0 9	0 2	0 3	0 14	0 5	0 4	0 3	0 5	0 4	0 15	0 4	0 3	0 12	0 11	0 5	0 15	0 11	0 20	0 10	0 7	0 10	0 18	0 10	0 7	0 9	0 10
CP027619.1	144038	G	A	ABCC11		0 7	0 8	0 5	0 11	0 3	0 11	0 5	0 2	0 4	0 6	0 2	0 4	0 4	0 9	0 7	0 2	0 4	0 8	0 7	0 2	0 4	0 18	0 5	0 4	0 3	0 8	0 3	0 22	0 5	0 3	0 8	0 9	0 10	0 15	0 11	0 16	0 7	0 11	0 12	0 20	0 9	0 7	0 13	0 9
CP027619.1	144059	G	C	ABCC11		0 8	0 8	0 7	0 14	0 2	0 10	0 5	0 2	0 3	0 9	0 2	0 4	0 6	0 8	0 6	0 3	0 5	0 9	0 6	0 1	0 6	0 17	0 6	0 6	0 3	0 8	0 2	0 24	0 6	0 3	0 9	0 10	0 9	0 14	0 11	0 12	0 9	0 11	0 14	0 21	0 10	0 7	0 13	0 14
CP027619.1	144071	T	A	ABCC11		0 8	0 8	0 6	0 14	0 3	0 11	0 5	0 2	0 3	0 9	0 1	0 3	0 6	0 7	0 6	0 3	0 5	0 8	0 6	0 2	0 6	0 18	0 8	0 6	0 4	0 8	0 2	0 26	0 5	0 3	0 10	0 11	0 12	0 14	0 14	0 13	0 10	0 10	0 13	0 19	0 14	0 6	0 12	0 14
CP027619.1	144098	G	A	ABCC11	v	0 8	0 7	0 7	0 14	0 3	0 11	0 6	0 4	0 3	0 9	0 3	0 4	0 8	0 6	0 5	0 4	0 5	0 10	0 5	0 2	0 5	0 18	0 6	0 5	0 3	0 8	0 1	0 27	0 6	0 4	0 10	0 9	0 16	0 15	0 16	0 13	0 11	0 15	0 15	0 22	0 16	0 6	0 15	0 15
CP027619.1	144150	C	G	ABCC11		0 8	0 2	0 4	0 9	0 3	0 6	0 8	0 5	0 2	0 8	0 4	0 2	0 9	0 5	0 4	0 4	0 4	0 11	0 5	0 2	0 4	0 18	0 10	0 5	0 6	0 4	0 2	0 15	0 7	0 6	0 6	0 6	0 15	0 17	0 20	0 18	0 13	0 17	0 11	0 17	0 11	0 6	0 20	0 14
CP027619.1	144175	CAAA	TCAG	ABCC11		0 7	0 3	0 3	0 9	0 4	0 7	0 8	0 5	0 2	0 5	0 4	0 3	0 9	0 4	0 3	0 4	0 2	0 8	0 4	0 2	0 4	0 16	0 9	0 5	0 5	0 3	0 5	0 14	0 6	0 6	0 9	0 6	0 15	0 12	0 23	0 17	0 14	0 17	0 13	0 14	0 15	0 6	0 17	0 11
CP027619.1	144183	C	T	ABCC11		0 8	0 3	0 4	0 11	0 4	0 8	0 9	0 5	0 2	0 5	0 5	0 3	0 9	0 4	0 3	0 4	0 2	0 11	0 4	0 3	0 4	0 17	0 9	0 5	0 5	0 3	0 5	0 13	0 7	0 6	0 11	0 6	0 16	0 14	0 24	0 17	0 12	0 17	0 14	0 16	0 15	0 6	0 18	0 9
CP027619.1	144194	AGGGATTAAAATAAA	T	ABCC11		0 6	0 1	0 2	0 8	0 3	0 7	0 9	0 5	0 2	0 4	0 4	0 2	0 8	0 4	0 4	0 3	0 1	0 11	0 4	0 4	0 4	0 15	0 7	0 3	0 6	0 2	0 5	0 12	0 6	0 5	0 11	0 6	0 13	0 11	0 17	0 14	0 12	0 15	0 12	0 14	0 10	0 5	0 14	0 8
CP027619.1	144232	C	T	ABCC11		0 7	0 3	0 3	0 10	0 3	0 6	0 11	0 6	0 3	0 5	0 4	0 2	0 7	0 4	0 6	0 5	0 1	0 11	0 3	0 4	0 4	0 14	0 5	0 3	0 6	0 2	0 6	0 12	0 5	0 5	0 17	0 11	0 11	0 13	0 14	0 15	0 15	0 16	0 17	0 16	0 12	0 7	0 7	0 7
CP027619.1	144265	A	G	ABCC11		0 9	0 4	0 3	0 13	0 2	0 6	0 8	0 6	0 2	0 6	0 4	0 2	0 4	0 1	0 7	0 6	0 2	0 10	0 2	0 5	0 6	0 17	0 4	0 3	0 6	0 3	0 7	0 14	0 5	0 3	0 14	0 10	0 11	0 14	0 10	0 13	0 14	0 16	0 15	0 13	0 13	0 9	0 8	0 9
CP027619.1	144286	C	T	ABCC11		0 9	0 6	0 3	0 13	0 1	0 7	0 6	0 5	0 2	0 5	0 4	0 2	0 5	0 2	0 6	0 5	0 3	0 9	0 2	0 5	0 6	0 16	0 3	0 3	0 4	0 3	0 6	0 17	0 5	0 1	0 15	0 11	0 8	0 15	0 5	0 13	0 13	0 18	0 14	0 14	0 10	0 8	0 9	0 12
CP027619.1	144322	G	A	ABCC11		0 8	0 6	0 5	0 10	0 1	0 6	0 6	0 8	0 3	0 5	0 3	0 1	0 4	0 2	0 5	0 9	0 3	0 9	0 4	0 5	0 7	0 20	0 1	0 6	0 6	0 4	0 4	0 17	0 5	0 1	0 14	0 11	0 6	0 19	0 6	0 16	0 10	0 15	0 17	0 13	0 12	0 6	0 7	0 9
CP027619.1	144328	C	G	ABCC11		0 8	0 5	0 5	0 10	0 1	0 6	0 6	0 8	0 3	0 5	0 2	0 2	0 4	0 3	0 5	0 10	0 3	0 9	0 5	0 5	0 7	0 18	0 1	0 5	0 6	0 4	0 4	0 16	0 4	0 1	0 13	0 11	0 6	0 18	0 6	0 16	0 7	0 16	0 14	0 13	0 12	0 6	0 8	0 9
CP027619.1	144337	T	C	ABCC11		0 7	0 5	0 4	0 7	0 1	0 5	0 6	0 8	0 3	0 5	0 1	0 2	0 6	0 3	0 5	0 10	0 3	0 7	0 6	0 4	0 8	0 19	0 2	0 5	0 6	0 4	0 5	0 15	0 4	0 1	0 15	0 11	0 6	0 17	0 7	0 16	0 8	0 15	0 15	0 14	0 13	0 6	0 8	0 9
CP027619.1	144491	G	A	ABCC11		0 8	0 3	0 7	0 15	0 3	0 4	0 2	0 7	0 8	0 7	0 2	0 6	0 5	0 5	0 7	0 9	0 5	0 5	0 7	0 6	0 5	0 17	0 1	0 2	0 10	0 12	0 1	0 23	0 14	0 2	0 10	0 12	0 6	0 7	0 10	0 10	0 12	0 7	0 14	0 13	0 16	0 4	0 10	0 11
CP027619.1	144562	T	C	ABCC11		0 4	0 3	0 9	0 9	0 5	0 2	0 3	0 8	0 6	0 6	0 2	0 5	0 6	0 7	0 8	0 6	0 4	0 5	0 8	0 6	0 6	0 21	0 1	0 0	0 7	0 5	0 1	0 15	0 14	0 2	0 5	1 14	0 11	0 15	0 11	0 14	0 10	0 12	0 11	0 14	0 19	0 3	0 9	0 12
CP027619.1	144571	A	T	ABCC11		0 4	0 3	0 8	0 8	0 5	0 2	0 4	0 5	0 6	0 5	0 3	0 4	0 7	0 7	0 7	0 6	0 3	0 7	0 7	0 6	0 6	0 22	0 1	0 0	0 6	0 4	0 2	0 13	0 13	0 2	0 5	0 16	0 11	0 18	0 11	0 13	0 9	0 10	0 10	0 13	0 17	0 3	0 10	0 14
CP027619.1	144586	A	G	ABCC11		0 4	0 2	0 5	0 9	0 4	0 2	0 4	0 6	0 8	0 5	0 3	0 4	0 8	0 8	0 7	0 5	0 3	0 6	0 7	0 7	0 6	0 22	0 1	0 2	0 5	0 4	0 2	0 16	0 14	0 2	0 5	0 13	0 11	0 19	0 11	0 12	0 11	0 10	0 10	0 14	0 17	0 3	0 9	0 13
CP027619.1	144600	T	G	ABCC11		0 4	0 2	0 5	0 8	0 4	0 2	0 4	0 6	0 9	0 5	0 3	0 5	0 7	0 9	0 6	0 4	0 3	0 7	1 8	0 7	0 5	0 22	0 2	0 2	0 6	0 2	0 3	0 13	0 14	0 3	0 6	0 14	0 9	0 19	0 11	0 13	0 11	0 11	0 13	0 17	0 17	0 3	0 9	0 13
CP027619.1	144613	G	A	ABCC11		0 5	0 2	0 7	0 7	0 4	0 2	0 5	0 3	0 8	0 3	0 3	0 6	0 9	0 7	0 5	0 5	0 3	0 6	0 8	0 7	0 7	0 21	0 2	0 2	0 6	0 3	0 3	0 14	0 15	0 2	0 6	0 12	0 9	0 20	0 11	0 14	0 9	0 11	0 11	0 17	0 17	0 5	0 8	0 11
CP027619.1	144639	G	C	ABCC11		0 3	0 2	0 8	0 8	0 7	0 1	0 6	0 3	0 6	0 4	0 2	0 8	0 10	0 8	0 5	0 5	0 2	0 5	0 7	0 6	0 5	0 19	0 3	0 3	0 7	0 3	0 4	0 17	0 12	0 2	0 11	0 13	0 10	0 22	0 14	0 16	0 11	0 13	0 14	0 17	0 15	0 5	0 7	0 11
CP027619.1	144661	C	G	ABCC11		0 3	0 2	0 8	0 9	0 7	0 3	0 5	0 3	0 8	0 2	0 1	0 8	0 9	0 8	0 5	0 6	0 5	0 6	0 7	0 6	0 6	0 22	0 2	0 3	0 7	0 3	0 4	0 22	0 13	0 1	0 12	0 14	0 6	0 17	0 14	0 13	0 12	0 13	0 13	0 12	0 12	0 5	0 8	0 15
CP027619.1	144678	ATA	TAG	ABCC11		0 4	0 2	0 7	0 11	0 8	0 3	0 4	0 3	0 7	0 2	0 1	0 6	0 9	0 8	0 6	0 6	0 5	0 7	0 7	0 5	0 9	0 22	0 3	0 3	0 5	0 2	0 4	0 21	0 16	0 1	0 13	0 13	0 9	0 15	0 13	0 13	0 11	0 15	0 13	0 9	0 11	0 6	0 9	0 12
CP027619.1	144720	C	A	ABCC11		0 4	0 1	0 7	0 11	0 9	0 2	0 3	0 4	0 7	0 5	0 1	0 5	0 9	0 6	0 5	0 4	0 6	0 3	0 9	0 3	0 8	0 23	0 4	0 4	0 5	0 5	0 4	0 22	0 15	0 1	0 11	0 13	0 6	0 17	0 14	0 13	0 9	0 15	0 15	0 11	0 9	0 6	0 8	0 13
CP027619.1	144737	G	A	ABCC11	v	0 4	0 2	0 7	0 12	0 9	0 2	0 4	0 5	0 5	0 6	0 1	0 6	0 11	0 6	0 4	0 4	0 5	0 3	0 8	0 3	0 8	0 22	0 5	0 3	0 5	0 5	0 4	0 22	0 12	0 2	0 10	0 15	0 5	0 15	0 17	0 13	0 9	0 13	0 15	0 11	0 6	0 6	0 8	0 13
CP027619.1	144742	G	T	ABCC11		0 3	0 3	0 7	0 11	0 9	0 2	0 4	0 6	0 4	0 6	0 1	0 7	0 11	0 6	0 4	0 5	0 6	0 2	0 10	0 4	0 8	0 22	0 5	0 4	0 5	0 5	0 3	0 23	0 11	0 2	0 9	0 15	0 5	0 15	0 19	0 14	0 9	0 13	0 14	0 10	0 7	0 7	0 10	0 12
CP027619.1	144783	G	A	ABCC11		0 3	0 5	0 4	0 15	0 11	0 2	0 4	0 6	0 6	0 5	0 1	0 7	0 9	0 7	0 4	0 3	0 6	0 4	0 10	0 7	0 9	0 26	0 4	0 3	0 3	0 6	0 4	0 19	0 10	0 1	0 8	0 14	0 4	0 15	0 17	0 12	0 10	0 7	0 9	0 12	0 10	0 8	0 11	0 9
CP027619.1	144852	C	T	ABCC11		0 1	0 9	0 5	0 17	0 9	0 2	0 6	0 7	0 4	0 5	0 2	0 6	0 7	0 7	0 3	0 4	0 3	0 5	0 10	0 7	0 4	0 20	0 5	0 3	0 3	0 10	0 3	0 13	0 3	0 2	0 7	0 9	0 6	0 7	0 12	0 9	0 9	0 8	0 11	0 11	0 12	0 6	0 8	0 9
CP027619.1	144872	G	A	ABCC11		0 3	0 10	0 5	0 15	0 9	0 4	0 8	0 6	0 4	0 5	0 3	0 5	0 8	0 9	0 2	0 3	0 3	0 8	0 9	0 7	0 4	0 18	0 4	0 4	0 3	0 10	0 2	0 10	0 3	0 2	0 7	0 14	0 5	0 5	0 8	0 8	0 8	0 8	0 11	0 11	0 11	0 6	0 7	0 10
CP027619.1	144877	A	G	ABCC11		0 3	0 10	0 5	0 13	0 9	0 5	0 7	0 5	0 4	0 5	0 3	0 5	0 7	0 9	0 3	0 3	0 3	0 9	0 10	0 7	0 5	0 20	0 3	0 4	0 3	0 9	0 2	0 9	0 2	0 2	0 7	0 14	0 5	0 5	0 7	0 9	0 9	0 8	0 11	0 10	0 12	0 7	0 8	0 12
CP027619.1	144900	T	C	ABCC11		0 3	0 8	0 4	0 13	0 10	0 5	0 8	0 3	0 5	0 4	0 4	0 4	0 5	0 9	0 2	0 4	0 3	0 11	0 9	0 5	0 8	0 20	0 5	0 3	0 2	0 8	0 1	0 9	0 5	0 1	0 5	0 14	0 5	0 3	0 8	0 7	0 10	0 7	0 11	0 8	0 13	0 5	0 7	0 11
CP027619.1	144933	T	C	ABCC11		0 3	0 8	0 4	0 12	0 4	0 8	0 8	0 6	0 3	0 5	0 4	0 3	0 6	0 8	0 3	0 5	0 2	0 10	0 7	0 3	0 7	0 20	0 5	0 3	0 4	0 8	0 1	0 11	0 3	0 1	0 5	0 14	0 4	0 5	0 6	0 10	0 15	0 5	0 8	0 6	0 12	0 4	0 4	0 11
CP027619.1	144958	G	A	ABCC11		0 3	0 8	0 3	0 15	0 4	0 8	0 8	0 6	0 3	0 6	0 4	0 3	0 7	0 8	0 3	0 5	0 1	0 10	0 7	0 4	0 7	0 24	0 7	0 3	0 5	0 4	0 2	0 10	0 2	0 1	0 4	0 15	0 7	0 8	0 7	0 11	0 16	0 5	0 6	0 7	0 13	0 5	0 5	0 12
CP027619.1	144970	AGAAG	GC	ABCC11		0 3	0 6	0 4	0 13	0 4	0 9	0 8	0 4	0 3	0 6	0 1	0 3	0 8	0 6	0 3	0 4	0 1	0 11	0 8	0 3	0 7	0 25	0 8	0 4	0 4	0 4	0 1	0 9	0 4	0 0	0 3	0 14	0 6	0 12	0 11	0 17	0 14	0 7	0 6	0 8	0 10	0 4	0 5	0 12
CP027619.1	144971	GAAG	C	ABCC11		0 3	0 6	0 4	0 13	0 4	0 9	0 8	0 4	0 3	0 6	0 1	0 3	0 8	0 6	0 3	0 4	0 1	0 11	0 8	0 3	0 7	0 25	0 8	0 4	0 4	0 4	0 1	0 9	0 4	0 0	0 3	0 14	0 6	0 12	0 11	0 17	0 14	0 7	0 6	0 8	0 10	0 4	0 5	0 12
CP027619.1	144998	ACAGGTTC	TCAGCTGT	ABCC11		0 4	0 7	0 3	0 11	0 3	0 8	0 8	0 6	0 4	0 5	0 1	0 4	0 8	0 3	0 4	0 5	0 1	0 10	0 7	0 3	0 7	0 23	0 7	0 3	0 4	0 4	0 1	0 12	0 4	0 1	0 6	0 10	0 9	0 12	0 14	0 16	0 11	0 9	0 7	0 8	0 10	0 5	0 3	0 12
CP027619.1	145012	G	A	ABCC11		0 4	0 8	0 3	0 12	0 3	0 7	0 9	0 6	0 4	0 7	0 1	0 4	0 8	0 3	0 5	0 5	0 1	0 12	0 7	0 2	0 8	0 24	0 7	0 3	0 4	0 6	0 1	0 13	0 4	0 3	0 9	0 9	0 8	0 12	0 13	0 17	0 10	0 8	0 9	0 11	0 10	0 7	0 3	0 12
CP027619.1	145022	C	G	ABCC11		0 3	0 7	0 2	0 11	0 3	0 7	0 9	0 6	0 5	0 9	0 2	0 4	0 6	0 3	0 5	0 5	0 1	0 12	0 7	0 2	0 8	0 24	0 7	0 3	0 4	0 6	0 1	0 14	0 4	0 3	0 10	0 10	0 10	0 12	0 15	0 18	0 9	0 9	0 10	0 11	0 8	0 7	0 3	0 14
CP027619.1	145075	A	T	ABCC11	v	0 2	0 6	0 6	0 8	0 4	0 7	0 9	0 7	0 4	0 6	0 2	0 4	0 6	0 3	0 3	0 5	0 0	0 9	0 8	0 2	0 4	0 23	0 9	0 4	0 2	0 5	0 2	0 16	0 4	0 2	0 11	0 12	0 11	0 16	0 16	0 18	0 13	0 10	0 14	0 13	0 8	0 8	0 8	0 15
CP027619.1	145297	T	C	ABCC11		0 5	0 4	0 5	0 12	0 10	0 3	0 4	0 4	0 7	0 7	0 3	0 6	0 4	0 3	0 3	0 7	0 1	0 6	0 4	0 2	0 11	0 19	0 7	0 4	0 5	0 4	0 4	0 6	0 6	0 2	0 8	0 13	0 12	0 6	0 9	0 12	0 16	0 12	0 7	0 9	0 13	0 6	0 10	0 8
CP027619.1	145311	T	A	ABCC11	v	0 5	0 4	0 5	0 10	0 8	0 4	0 4	0 4	0 7	0 5	0 2	0 5	0 4	0 3	0 4	0 7	0 1	0 5	0 3	0 3	0 9	0 17	0 8	0 4	0 4	0 5	0 4	0 7	0 7	0 2	0 8	0 14	0 11	0 8	0 9	0 15	0 17	0 11	1 5	0 10	0 13	0 7	0 11	0 9
CP027619.1	145399	T	C	ABCC11		0 3	0 4	0 7	0 18	0 5	0 3	0 5	0 6	0 7	0 9	0 2	0 8	0 6	0 5	0 6	0 9	0 0	0 4	0 4	0 2	0 8	0 22	0 9	0 6	0 4	0 8	0 5	0 9	0 7	0 3	0 12	0 12	0 11	0 12	0 17	0 20	0 18	0 9	0 11	0 13	0 6	0 3	0 13	0 16
CP027619.1	145412	TGCG	AGCA	ABCC11		0 4	0 4	0 6	0 21	0 5	0 4	0 6	0 6	0 6	0 6	0 1	0 8	0 8	0 5	0 4	0 9	0 0	0 3	0 4	0 1	0 9	0 23	0 7	0 5	0 5	0 7	0 6	0 11	0 7	0 2	0 14	0 11	0 10	0 12	0 16	0 20	0 16	0 7	0 10	0 12	0 6	0 3	0 13	0 17
CP027619.1	145439	TTCCT	CTCCC	ABCC11		0 4	0 5	0 6	0 19	0 2	0 4	0 3	0 6	0 6	0 8	0 1	0 7	0 8	0 4	0 6	0 9	0 0	0 2	0 5	0 3	0 8	0 19	0 6	0 5	0 5	0 6	0 3	0 10	0 7	0 2	0 17	0 11	0 11	0 10	0 11	0 20	0 14	0 10	0 14	0 11	0 6	0 1	0 9	0 16
CP027619.1	145454	C	G	ABCC11	v	0 3	0 5	0 6	0 20	0 3	0 5	0 3	0 6	0 7	0 8	0 1	0 7	0 8	0 5	0 6	0 12	0 0	0 3	0 6	0 3	0 9	0 19	0 5	0 5	0 6	0 5	0 3	0 12	0 6	0 2	0 17	0 10	0 10	0 15	0 15	0 22	0 16	0 10	0 15	0 13	0 5	0 2	0 13	0 17
CP027619.1	145454	C	T	ABCC11	v	0 3	0 5	0 6	0 20	0 3	0 5	0 3	0 6	0 7	0 8	0 1	0 7	0 8	0 5	0 6	0 12	0 0	0 3	0 6	0 3	0 9	0 19	0 5	0 5	0 6	0 5	0 3	0 12	0 6	0 2	0 17	0 10	0 10	0 15	0 15	0 22	0 16	0 10	0 15	0 13	0 5	0 2	0 13	0 17
CP027619.1	145459	GA	G	ABCC11		0 3	0 4	0 6	0 19	0 3	0 5	0 3	0 5	0 6	0 7	0 2	0 8	0 8	0 5	0 6	0 12	0 1	0 3	0 7	0 3	0 9	0 16	0 5	0 4	0 6	0 5	0 4	0 13	0 6	0 3	0 15	0 11	0 9	0 13	0 13	0 19	0 14	0 10	0 14	0 14	0 7	0 1	0 12	0 15
CP027619.1	145579	A	AT	ABCC11	v	0 0	0 2	0 3	0 9	0 8	0 10	0 4	0 9	0 6	0 3	0 1	0 4	0 5	0 4	0 5	0 8	0 2	0 5	0 7	0 6	0 8	0 22	0 6	0 4	0 8	0 6	0 3	0 9	0 7	0 3	0 15	0 8	0 13	0 13	0 19	0 13	0 12	0 11	0 10	0 11	0 11	0 4	0 13	0 15
CP027619.1	145600	G	A	ABCC11	v	0 0	0 1	0 3	0 9	0 7	0 10	0 8	0 7	0 5	0 4	0 3	0 3	0 6	0 3	0 7	0 9	0 2	0 5	0 7	0 7	0 8	0 24	0 6	0 3	0 5	0 8	0 3	0 7	0 6	0 4	0 13	0 6	0 11	0 14	0 17	0 13	0 15	0 11	0 9	0 11	0 12	0 4	0 17	0 14
CP027619.1	145808	C	T	ABCC11		0 2	0 4	0 1	0 13	0 7	0 8	0 5	0 4	0 0	0 7	0 3	0 1	0 4	0 5	0 7	0 7	0 4	0 4	0 11	0 7	0 2	0 24	0 1	0 1	0 2	0 10	0 5	0 5	0 5	0 1	0 12	0 14	0 12	0 11	0 8	0 11	0 9	0 7	0 14	0 15	0 7	0 6	0 13	0 17
CP027619.1	146047	T	A	ABCC11		0 5	0 5	0 5	0 10	0 7	0 8	0 3	0 3	0 1	0 5	0 3	0 2	0 4	0 1	0 1	0 6	0 9	0 3	0 7	0 4	0 0	0 14	0 5	0 0	0 6	0 7	0 4	0 3	0 5	0 1	0 10	0 6	0 14	0 9	0 3	0 5	0 9	0 11	0 11	0 14	0 10	0 5	0 19	0 9
CP027619.1	146133	G	A	ABCC11	v	0 3	2 2	0 7	0 4	0 8	0 6	0 3	0 3	0 0	0 1	0 5	0 1	0 6	0 1	0 3	0 2	0 5	0 7	0 2	0 2	0 0	0 13	0 3	0 3	0 5	0 5	0 2	0 1	0 4	0 2	0 7	0 7	0 11	0 5	0 3	0 5	0 7	0 6	0 12	0 12	0 10	0 5	0 8	0 10
CP027619.1	146370	T	G	ABCC11		0 3	0 2	0 3	0 4	0 6	0 4	0 7	0 5	0 0	0 9	0 4	0 1	0 11	0 1	0 3	0 4	0 1	0 6	0 7	0 8	0 0	0 10	0 10	0 7	0 3	0 1	0 1	0 1	0 4	0 0	0 9	0 9	0 10	0 9	0 6	0 7	0 12	0 10	0 14	0 14	0 6	0 2	0 13	0 12
CP027619.1	146419	T	C	ABCC11		0 5	0 3	0 5	0 9	0 5	0 4	0 7	0 5	0 0	0 6	0 1	0 1	0 10	0 1	0 3	0 3	0 0	0 5	0 6	0 6	0 0	0 9	0 10	0 6	0 5	0 2	0 3	0 1	0 3	0 0	0 9	0 10	0 10	0 12	0 4	0 7	0 11	0 8	0 9	0 14	0 6	0 1	0 11	0 13
CP027619.1	146460	G	A	ABCC11		0 6	0 5	0 5	0 11	0 4	0 7	0 7	0 9	0 0	0 3	0 2	0 3	0 13	0 2	0 4	0 3	0 0	0 5	0 4	0 10	0 0	0 14	0 11	0 4	0 4	0 2	0 4	0 3	0 3	0 0	0 9	0 11	0 9	0 12	0 4	0 4	0 13	0 9	0 7	0 11	0 6	0 1	0 7	0 9
CP027619.1	146466	T	G	ABCC11		0 6	0 5	0 5	0 10	0 4	0 7	0 9	0 7	0 0	0 2	0 2	0 3	0 12	0 2	0 4	0 3	0 0	0 5	0 4	0 11	0 0	0 14	0 10	0 4	0 4	0 2	0 4	0 3	0 3	0 0	0 9	0 11	0 8	0 12	0 3	0 4	0 13	0 9	0 7	0 11	0 6	0 1	0 7	0 9
CP027619.1	146519	C	T	ABCC11		0 7	0 4	0 6	0 5	0 4	0 5	0 8	0 6	0 0	0 3	0 2	0 2	0 10	0 2	0 4	0 4	0 1	0 7	0 6	0 11	0 1	0 16	0 8	0 2	0 5	0 4	0 3	0 3	0 5	0 0	0 6	0 7	0 9	0 11	0 2	0 7	0 8	0 6	0 9	0 9	0 9	0 2	0 8	0 10
CP027619.1	146521	G	A	ABCC11	v	0 7	0 4	0 5	0 5	0 5	0 5	1 7	0 5	0 0	0 3	0 2	0 2	0 10	0 2	0 5	0 4	0 1	0 7	0 6	0 11	0 2	0 16	0 8	0 2	0 4	0 4	0 3	0 3	0 5	0 0	0 6	0 7	0 8	0 11	0 3	0 7	0 8	0 6	0 9	0 8	0 9	0 2	0 9	0 10
CP027619.1	146559	C	G	ABCC11	v	0 5	0 3	0 4	0 4	0 5	0 7	3 3	0 6	0 0	0 5	0 2	0 4	8 0	0 1	0 5	0 5	0 2	0 6	0 8	0 13	0 2	0 18	0 7	0 3	0 3	0 4	0 1	0 4	0 5	0 0	0 9	0 5	0 9	0 8	0 4	0 11	0 9	0 9	0 11	0 11	0 14	0 2	0 14	0 4
CP027619.1	146585	GT	G	ABCC11		0 3	0 5	0 3	0 4	0 6	0 6	0 7	0 4	0 0	0 9	0 2	0 3	0 9	0 0	0 5	0 4	0 2	0 6	0 10	0 11	0 2	0 19	0 5	0 2	0 4	0 5	0 4	0 3	0 7	0 1	0 7	0 7	0 6	0 10	0 4	0 16	0 6	0 12	0 9	0 14	0 13	0 2	0 14	0 5
CP027619.1	146607	A	C	ABCC11	v	0 3	0 4	0 5	0 4	0 6	0 7	0 8	0 4	0 0	0 9	0 2	0 4	0 6	0 0	0 6	0 4	0 4	0 5	0 9	0 11	0 2	0 18	0 4	0 3	0 4	0 5	0 4	0 4	0 7	0 1	0 7	0 5	0 5	0 11	0 5	0 19	0 7	0 15	0 10	0 14	0 12	0 2	0 16	0 5
CP027619.1	146622	G	C	ABCC11		0 4	0 3	0 5	0 5	0 4	0 6	0 8	0 3	0 0	0 7	0 2	0 4	0 5	0 0	0 7	0 5	0 3	0 5	0 8	0 11	0 2	0 19	0 4	0 3	0 4	0 6	0 4	0 3	0 6	0 1	0 7	0 6	0 4	0 10	0 5	0 18	0 5	0 15	0 11	0 13	0 10	0 4	0 16	0 5
CP027619.1	146651	G	C	ABCC11	v	0 4	0 4	0 6	0 6	0 5	0 7	0 7	0 3	0 0	0 7	0 2	0 5	0 3	0 0	0 7	0 2	0 3	0 4	0 7	0 11	0 2	0 19	0 4	0 4	0 4	0 3	0 4	0 2	0 7	0 2	0 6	0 6	0 5	0 12	0 7	0 20	0 5	0 14	0 11	0 13	0 9	0 3	0 15	0 7
CP027619.1	146664	G	T	ABCC11	v	0 4	0 4	0 6	0 6	0 5	0 7	0 6	0 3	0 0	0 8	0 2	0 6	0 5	0 1	0 6	0 2	0 2	0 4	0 6	0 10	0 2	0 20	0 3	0 5	0 2	0 6	0 6	0 3	0 6	0 2	0 6	0 6	0 5	0 12	0 8	0 20	0 7	0 14	0 11	0 13	0 7	0 2	0 16	0 9
CP027619.1	146777	T	A	ABCC11		0 1	1 3	0 6	0 8	0 5	0 5	0 4	0 4	0 0	0 4	0 4	0 6	0 5	0 4	0 1	0 3	0 4	0 3	0 4	0 7	0 5	0 25	0 5	0 5	0 1	0 7	0 5	0 5	0 7	0 3	0 8	0 16	0 5	0 14	0 13	0 14	0 18	0 12	0 9	0 14	0 10	0 1	0 12	0 16
CP027619.1	146853	C	G	ABCC11		3 0	2 0	3 0	11 0	7 0	5 0	5 0	7 0	0 0	4 0	2 0	7 0	4 0	3 0	2 0	6 0	2 0	2 0	7 0	4 0	7 0	22 0	4 0	3 0	2 0	5 0	5 0	6 0	5 0	1 0	4 0	11 0	6 0	18 0	11 0	11 0	18 0	11 0	10 0	6 0	12 0	2 0	7 0	14 0
CP027619.1	146864	G	A	ABCC11		3 0	2 0	5 0	12 0	7 0	5 0	6 0	6 0	0 0	4 0	2 0	7 0	3 0	2 0	2 0	5 0	2 0	2 0	8 0	3 0	8 0	22 0	4 0	2 0	2 0	3 0	5 0	8 0	6 0	1 0	4 0	11 0	7 0	20 0	10 0	10 0	16 0	11 0	9 0	6 0	12 0	2 0	7 0	15 0
CP027619.1	146910	G	A	ABCC11	v	0 6	0 3	0 5	0 9	0 10	0 8	0 5	0 7	0 0	0 4	0 0	0 7	0 3	0 2	0 4	0 4	0 2	0 2	0 7	0 5	0 7	0 20	0 5	0 5	0 3	0 2	0 4	0 10	0 5	0 2	0 3	0 8	0 10	0 18	0 9	0 13	0 10	0 14	0 8	0 9	0 12	0 4	0 11	0 11
CP027619.1	146920	G	C	ABCC11		0 6	0 4	0 6	0 7	0 9	0 8	0 6	0 6	0 1	0 4	0 0	0 7	0 3	0 1	0 5	0 5	0 2	0 2	0 6	0 6	0 8	0 20	0 5	0 5	0 4	0 3	0 6	0 10	0 5	0 2	0 4	0 8	0 8	0 17	0 9	0 15	0 9	0 13	0 9	0 10	0 13	0 4	0 11	0 9
CP027619.1	146953	G	A	ABCC11		0 7	0 3	0 4	0 9	0 7	0 6	0 8	0 6	0 1	0 4	0 0	0 3	0 3	0 2	0 6	0 3	0 2	0 3	0 6	0 8	0 11	0 21	0 9	0 6	0 6	0 5	0 4	0 9	0 5	0 1	0 10	0 6	0 8	0 13	0 9	0 15	0 7	0 15	0 12	0 12	0 14	0 4	0 13	0 4
CP027619.1	146967	T	C	ABCC11		0 6	0 4	0 5	0 11	0 6	0 6	0 6	0 5	0 2	0 3	0 0	0 4	0 2	0 3	0 6	0 3	0 2	0 2	0 5	0 7	0 11	0 20	0 10	0 6	0 6	0 5	0 5	0 10	0 6	0 1	0 13	0 7	0 8	0 14	0 10	0 13	0 7	0 13	0 12	0 14	0 14	0 4	0 15	0 4
CP027619.1	146973	T	G	ABCC11		0 6	0 4	0 5	0 11	0 5	0 6	0 7	0 6	0 2	0 3	0 0	0 4	0 2	0 3	0 6	0 4	0 2	0 2	0 5	0 7	0 10	0 20	0 8	0 6	0 6	0 5	0 5	0 9	0 6	0 1	0 13	0 8	0 7	1 13	0 10	0 14	0 7	0 10	0 12	0 14	0 12	0 6	0 14	0 3
CP027619.1	146980	G	T	ABCC11		0 4	0 4	0 6	0 11	0 5	0 7	0 7	0 6	0 2	0 4	0 0	0 4	0 2	0 3	0 5	0 4	0 1	0 2	0 5	0 7	0 9	0 20	0 10	0 6	0 6	0 5	0 6	0 9	0 6	0 1	0 13	0 9	0 7	0 15	0 11	0 15	0 6	0 10	0 12	0 16	0 11	0 6	0 14	0 2
CP027619.1	146991	C	G	ABCC11		0 4	0 4	0 6	0 10	0 8	0 7	0 7	0 6	0 2	0 5	0 0	0 5	0 2	0 3	0 4	0 5	0 1	0 1	0 4	0 8	0 9	0 18	0 10	0 5	0 6	0 5	0 6	0 6	0 5	0 1	0 13	0 9	0 7	0 13	0 10	0 16	0 6	0 12	0 13	0 17	0 13	0 5	0 12	0 2
CP027619.1	146994	GGTC	AGTT	ABCC11		0 4	0 4	0 6	0 10	0 8	0 7	0 7	0 6	0 2	0 5	0 0	0 5	0 2	0 3	0 4	0 6	0 1	0 1	0 4	0 8	0 9	0 18	0 10	0 5	0 5	0 5	0 6	0 6	0 5	0 1	0 11	0 9	0 7	0 11	0 10	0 16	0 6	0 12	0 12	0 17	0 13	0 5	0 10	0 2
CP027619.1	147010	A	C	ABCC11		0 6	0 4	0 7	0 11	0 7	0 8	0 7	0 5	0 2	0 6	0 0	0 9	0 2	0 5	0 4	0 6	0 1	0 3	0 6	0 10	0 7	0 14	0 10	0 6	0 7	0 5	0 7	0 8	0 3	0 1	0 10	0 7	0 8	0 13	0 10	0 14	0 6	0 15	0 15	0 18	0 11	0 5	0 11	0 2
CP027619.1	147081	TAAC	AAGG	ABCC11		0 6	0 2	0 6	0 9	0 5	0 2	0 7	0 5	0 3	0 5	0 3	0 9	0 4	0 5	0 4	0 6	0 4	0 3	0 4	0 5	0 6	0 11	0 6	0 6	0 4	0 6	0 5	0 7	0 2	0 2	0 8	0 10	0 10	0 14	0 10	0 14	0 5	0 10	0 11	0 15	0 6	0 2	0 10	0 7
CP027619.1	147091	G	A	ABCC11		0 6	0 2	0 7	0 8	0 5	0 2	0 7	0 5	0 3	0 6	0 4	0 9	0 6	0 5	0 5	0 7	0 5	0 4	0 4	0 4	0 5	0 12	0 7	0 6	0 5	0 6	0 4	0 7	0 2	0 2	0 6	0 10	0 11	0 14	0 9	0 15	0 5	0 10	0 13	0 14	0 9	0 4	0 10	0 9
CP027619.1	147097	CATTC	AAGTT	ABCC11		0 5	0 2	0 7	0 9	0 5	0 2	0 6	0 5	0 3	0 5	0 4	0 9	0 6	0 3	0 5	0 7	0 5	0 5	0 4	0 4	0 5	0 14	0 6	0 7	0 4	0 6	0 4	0 8	0 2	0 2	0 7	0 8	0 13	0 13	0 11	0 14	0 5	0 8	0 13	0 12	0 10	0 3	0 10	0 10
CP027619.1	147111	A	T	ABCC11		0 6	0 2	0 6	0 15	0 6	0 3	0 6	0 4	0 3	0 5	0 4	0 9	0 6	0 3	0 5	0 9	0 5	0 8	0 4	0 4	0 6	0 12	0 4	0 6	0 4	0 7	0 5	0 8	0 3	0 2	0 6	0 10	0 13	0 15	0 15	0 13	0 7	0 8	0 14	0 13	0 10	0 4	0 10	0 11
CP027619.1	147118	T	TTAGC	ABCC11		0 6	0 1	0 6	0 14	0 7	0 3	0 5	0 3	0 2	0 3	0 4	0 9	0 6	0 3	0 5	0 7	0 5	0 8	0 4	0 3	0 6	0 13	0 4	0 5	0 4	0 7	0 4	0 8	0 2	0 2	0 7	0 11	0 11	0 13	0 16	0 12	0 7	0 10	0 11	0 15	0 8	0 2	0 10	0 11
CP027619.1	147151	A	T	ABCC11		0 7	0 2	0 5	0 15	0 4	0 3	0 7	0 5	0 3	0 4	0 4	0 7	0 6	0 5	0 6	0 6	0 7	0 11	0 4	0 2	0 6	0 18	0 1	0 6	0 5	0 10	0 2	0 10	0 3	0 3	0 7	0 15	0 7	0 15	0 19	0 12	0 8	0 7	0 12	0 16	0 11	0 6	0 9	0 9
CP027619.1	147166	T	G	ABCC11		0 6	0 2	0 5	0 12	0 4	0 4	0 10	0 6	0 3	0 3	0 4	0 4	0 7	0 5	0 6	0 5	0 7	0 10	0 3	0 2	0 7	0 19	0 1	0 6	0 4	0 10	0 2	0 12	0 4	0 2	0 6	0 13	0 8	0 15	0 18	0 13	0 11	0 7	0 12	0 16	0 12	0 6	0 10	0 10
CP027619.1	147179	C	T	ABCC11	v	0 4	0 2	0 4	0 13	0 2	0 5	0 10	0 5	0 3	0 4	0 3	0 3	0 5	0 7	0 5	0 5	0 7	0 11	0 2	0 1	0 8	0 19	0 2	0 5	0 3	0 8	0 1	0 13	0 5	0 2	0 5	0 13	0 9	0 13	0 16	0 13	0 11	0 5	0 12	0 15	0 10	0 7	0 10	0 11
CP027619.1	147179	CGGGGAAAT	TGGAGAAGC	ABCC11	v	0 4	0 2	0 4	0 13	0 2	0 5	0 10	0 5	0 3	0 4	0 3	0 3	0 5	0 7	0 5	0 5	0 7	0 11	0 2	0 1	0 8	0 19	0 2	0 5	0 3	0 8	0 1	0 13	0 5	0 2	0 5	0 13	0 9	0 13	0 16	0 13	0 11	0 5	0 12	0 15	0 10	0 7	0 10	0 11
CP027619.1	147237	T	G	ABCC11	v	0 4	0 2	0 6	0 9	0 3	0 7	0 10	0 4	0 3	0 2	0 0	0 3	0 7	0 9	0 5	0 7	0 5	0 12	0 2	0 2	0 6	0 23	0 2	0 6	0 4	0 6	0 4	0 13	0 5	0 3	0 4	0 13	0 9	0 16	0 16	0 11	0 10	0 14	0 11	0 11	0 12	0 12	0 9	0 12
CP027619.1	147325	T	C	ABCC11		0 5	0 3	0 9	0 10	0 5	0 7	0 5	0 6	0 4	0 3	0 1	0 2	0 11	0 6	0 6	0 12	0 4	0 4	0 5	0 3	0 6	0 20	0 3	0 3	0 2	0 4	0 7	0 15	0 4	0 2	0 14	0 10	0 9	0 17	0 11	0 11	0 5	0 14	0 9	0 10	0 17	0 7	0 8	0 7
CP027619.1	147339	A	G	ABCC11		0 5	0 5	0 9	0 10	0 5	0 7	0 4	0 7	0 3	0 3	0 2	0 3	0 12	0 5	0 7	0 11	0 4	0 3	0 6	0 3	0 6	0 18	0 4	0 1	0 2	0 5	0 7	0 14	0 6	0 3	0 15	0 10	0 10	0 14	0 7	0 11	0 4	0 14	0 8	0 10	0 14	0 6	0 8	0 5
CP027619.1	147361	G	A	ABCC11		0 5	0 5	0 11	0 13	0 7	0 8	0 4	0 7	0 2	0 5	0 2	0 2	0 11	0 4	0 8	0 10	0 4	0 2	0 5	0 3	0 6	0 17	0 4	0 1	0 1	0 5	0 6	0 13	0 7	0 2	0 15	0 10	0 8	0 13	0 7	0 8	0 11	0 15	0 10	0 11	0 14	0 4	0 9	0 6
CP027619.1	147395	A	G	ABCC11		0 7	0 5	0 8	0 14	0 8	0 10	0 7	0 6	0 2	0 5	0 2	0 4	0 10	0 3	0 8	0 7	0 5	0 3	0 4	0 2	0 7	0 23	0 6	0 1	0 2	0 5	0 4	0 14	0 7	0 2	0 16	0 10	0 6	0 12	0 9	0 8	0 15	0 18	0 11	0 15	0 11	0 3	0 8	0 6
CP027619.1	147465	T	C	ABCC11		0 6	0 9	0 7	0 13	0 8	0 10	0 6	0 5	0 4	0 5	0 1	0 6	0 11	0 2	0 10	0 6	0 4	0 3	0 3	0 1	0 7	0 28	0 6	0 1	0 2	0 5	0 5	0 11	0 8	0 2	0 12	0 8	0 8	0 15	0 14	0 8	0 12	0 14	0 11	0 13	0 10	0 3	0 13	0 13
CP027619.1	147489	C	A	ABCC11		0 6	0 7	0 8	0 16	0 7	0 11	0 5	0 2	0 5	0 4	0 0	0 6	0 9	0 4	0 11	0 8	0 4	0 3	0 2	0 1	0 9	0 30	0 5	0 1	0 4	0 5	0 6	0 10	0 5	0 2	0 12	0 9	0 11	0 19	0 15	0 8	0 7	0 10	0 14	0 13	0 9	0 4	0 12	0 12
CP027619.1	147630	A	T	ABCC11		0 6	0 2	0 8	0 12	0 6	0 8	0 2	0 11	0 5	0 6	0 2	0 4	0 5	0 6	0 6	0 5	0 2	0 3	0 3	0 0	0 6	0 17	0 2	0 3	0 6	0 6	0 7	0 16	0 4	0 3	0 9	0 17	0 10	0 11	0 18	0 11	0 5	0 12	0 9	0 14	0 9	0 1	0 10	0 12
CP027619.1	147641	AAAAG	GAAAA	ABCC11		0 6	0 2	0 7	0 11	0 5	0 10	0 2	0 10	0 7	0 7	0 2	0 5	0 5	0 6	0 5	0 5	0 2	0 3	0 3	0 1	0 5	0 16	0 3	0 4	0 7	0 6	0 4	0 15	0 4	0 3	0 10	0 19	0 8	0 12	0 16	0 10	0 4	0 12	0 10	0 12	0 9	0 1	0 11	0 14
CP027619.1	147652	A	G	ABCC11		0 6	0 2	0 6	0 8	0 5	0 10	0 2	0 12	0 7	0 7	0 2	0 5	0 4	0 8	0 7	0 7	0 2	0 3	0 3	0 1	0 5	0 17	0 5	0 5	0 7	0 6	0 4	0 14	0 4	0 2	0 10	0 20	0 10	0 13	0 15	0 12	0 5	0 11	0 11	0 11	0 8	0 1	0 12	0 14
CP027619.1	147664	A	C	ABCC11		0 8	0 3	0 5	0 9	0 4	0 10	0 2	0 12	0 7	0 7	0 2	0 7	0 5	0 8	0 7	0 9	0 4	0 3	0 2	0 1	0 5	0 18	0 7	0 5	0 9	0 6	0 4	0 13	0 4	0 2	0 9	0 18	0 8	0 12	0 13	0 9	0 7	0 12	0 11	0 9	0 10	0 1	0 10	0 12
CP027619.1	147671	TG	GA	ABCC11		0 9	0 3	0 6	0 9	0 4	0 10	0 3	0 11	0 7	0 6	0 2	0 7	0 6	0 7	0 7	0 9	0 4	0 3	0 2	0 1	0 5	0 17	0 7	0 5	0 9	0 6	0 4	0 14	0 4	0 2	0 9	0 16	0 8	0 12	0 13	0 8	0 6	0 11	0 10	0 8	0 9	0 1	0 10	0 13
CP027619.1	147702	T	A	ABCC11		0 7	0 3	0 5	0 12	0 5	0 8	0 4	0 10	0 3	0 7	0 1	0 8	0 5	0 8	0 7	0 9	0 5	0 3	0 3	0 3	0 6	0 14	0 6	0 5	0 8	0 6	0 6	0 16	0 5	0 1	0 10	0 13	0 6	0 11	0 13	0 9	0 7	0 13	0 11	0 9	0 11	0 3	0 11	0 12
CP027619.1	147712	G	T	ABCC11		0 7	0 4	0 3	0 12	0 5	0 9	0 4	0 10	0 4	0 8	0 1	0 7	0 4	0 8	0 6	1 7	0 6	0 3	0 4	0 3	0 6	0 16	0 7	0 5	0 8	0 6	0 6	0 14	0 4	0 1	0 15	0 14	0 5	0 13	0 12	0 8	0 10	0 13	0 11	0 9	0 11	0 5	0 9	0 11
CP027619.1	147717	G	A	ABCC11		0 7	0 3	0 4	0 12	0 5	0 9	0 3	0 9	0 5	0 7	0 1	0 7	0 3	0 8	0 6	0 8	0 6	0 2	0 4	0 3	0 6	0 16	0 7	0 5	0 7	0 5	0 6	0 13	0 4	0 1	0 15	0 14	0 4	0 14	0 13	0 7	0 9	0 15	0 12	0 9	0 11	0 5	0 10	0 9
CP027619.1	147741	G	A	ABCC11		0 7	0 4	0 4	0 11	0 4	0 6	0 4	0 10	0 5	0 7	0 1	0 6	0 2	0 11	0 5	0 7	0 5	0 2	0 6	0 3	0 6	0 15	0 7	0 6	0 9	0 5	0 5	0 14	0 4	0 2	0 19	0 12	0 2	0 10	0 16	0 6	0 10	0 13	0 11	0 11	0 9	0 5	0 10	0 11
CP027619.1	147755	AT	GC	ABCC11		0 8	0 4	0 5	0 9	0 4	0 5	0 4	0 9	0 5	0 7	0 1	0 7	0 2	0 11	0 5	0 7	0 5	0 2	0 7	0 2	0 5	0 12	0 7	0 4	0 8	0 4	0 4	0 13	0 4	0 2	0 18	0 12	0 5	0 10	0 15	0 7	0 10	0 12	0 10	0 9	0 9	0 6	0 11	0 12
CP027619.1	147775	G	A	ABCC11		0 7	0 4	0 6	0 9	0 3	0 5	0 4	0 9	0 5	0 8	0 1	0 6	0 4	0 11	0 4	0 8	0 5	0 2	0 8	0 2	0 6	0 9	0 10	0 4	0 9	0 4	0 5	0 13	0 4	0 2	0 16	0 9	0 6	0 10	0 16	0 5	0 13	0 15	0 12	0 10	0 9	0 6	0 13	0 13
CP027619.1	147780	T	C	ABCC11	v	0 7	0 4	0 5	0 10	0 3	0 5	0 4	0 9	0 5	0 7	0 2	0 6	0 4	0 10	0 2	0 8	0 5	0 2	0 8	0 2	0 6	0 9	0 11	0 4	0 8	0 4	0 5	0 13	0 4	0 2	0 17	0 9	0 5	0 10	0 16	0 6	0 12	0 16	0 11	0 10	0 8	0 6	0 13	0 13
CP027619.1	147783	T	A	ABCC11		0 7	0 4	0 5	0 11	0 3	0 5	0 6	0 9	0 4	0 7	0 2	0 6	0 4	0 10	0 2	0 8	0 5	0 2	0 8	0 2	0 6	0 9	0 12	0 4	0 8	0 3	0 5	0 14	0 5	0 2	0 17	0 9	0 5	0 10	0 16	1 6	0 11	0 16	0 10	0 10	0 6	0 6	0 12	0 14
CP027619.1	147798	G	A	ABCC11		0 7	0 4	0 4	0 13	0 3	0 2	0 6	0 9	0 3	0 7	0 2	0 6	0 4	0 10	0 2	0 6	0 6	0 2	0 8	0 1	0 6	0 10	0 9	0 2	0 6	0 3	0 5	0 13	0 4	0 2	0 19	0 12	0 6	0 14	0 16	0 6	0 13	0 17	0 11	0 11	0 7	0 6	0 15	0 14
CP027619.1	147815	GTCCA	CTCCG	ABCC11		0 6	0 4	0 4	0 10	0 3	0 2	0 6	0 8	0 5	0 6	0 3	0 6	0 5	0 8	0 2	0 4	0 4	0 3	0 8	0 1	0 5	0 12	0 7	0 2	0 4	0 1	0 5	0 13	0 3	0 2	0 16	0 11	0 6	0 14	0 15	0 7	0 15	0 15	0 8	0 12	0 6	0 7	0 11	0 16
CP027619.1	147833	C	G	ABCC11		0 6	0 4	0 3	0 9	0 3	0 2	0 5	0 8	0 6	0 4	0 2	0 4	0 5	0 8	0 4	0 5	0 4	0 2	0 7	0 0	0 6	0 15	0 8	0 4	0 4	0 3	0 4	0 13	0 3	0 1	0 16	0 10	0 6	0 16	0 14	0 10	0 13	0 17	0 12	0 13	0 7	0 7	0 12	0 17
CP027619.1	147837	AGAATACGA	GAGTACAG	ABCC11		0 5	0 4	0 3	0 9	0 2	0 1	0 5	0 6	0 6	0 3	0 2	0 4	0 3	0 8	0 4	0 5	0 4	0 3	0 7	0 0	0 5	0 14	0 9	0 5	0 4	0 3	0 4	0 13	0 3	0 1	0 12	0 8	0 5	0 13	0 11	0 10	0 12	0 15	0 9	0 11	0 7	0 5	0 11	0 16
CP027619.1	147858	CCA	ACC	ABCC11		0 5	0 3	0 3	0 13	0 2	0 1	0 5	0 6	0 6	0 3	0 2	0 6	0 6	0 8	0 4	0 5	0 4	0 3	0 7	0 0	0 4	0 16	0 9	0 5	0 7	0 3	0 3	0 14	0 3	0 1	0 10	0 9	0 6	0 14	0 13	0 10	0 13	0 16	0 9	0 11	0 11	0 3	0 14	0 18
CP027619.1	147874	T	A	ABCC11		0 5	0 2	0 2	0 11	0 3	0 1	0 3	0 6	0 7	0 4	0 4	0 7	0 6	0 6	0 5	0 4	0 4	0 4	0 9	0 0	0 4	0 18	0 10	0 5	0 9	0 6	0 3	0 13	0 4	0 1	0 13	0 10	0 7	0 16	0 11	0 10	0 13	0 18	0 12	0 13	0 14	0 3	0 14	0 17
CP027619.1	147954	G	A	ABCC11	v	0 9	0 2	0 2	0 11	0 2	0 5	0 2	0 10	0 6	0 5	0 2	0 6	0 4	0 3	0 6	0 3	0 7	0 7	0 12	0 1	0 4	0 20	0 9	0 4	0 7	0 10	0 5	0 12	0 4	0 3	0 10	0 11	0 13	0 13	0 10	0 10	0 13	0 13	0 11	0 18	0 16	0 5	0 13	0 9
CP027619.1	148006	G	T	ABCC11	v	0 10	0 1	0 3	0 14	0 2	0 5	0 4	0 9	0 3	0 8	0 5	0 4	1 7	0 3	0 5	0 1	0 6	0 6	0 12	0 1	0 5	0 20	0 7	0 2	0 8	0 7	0 5	0 12	0 3	0 4	0 5	0 10	0 13	0 14	0 14	0 11	0 9	0 12	0 11	0 19	0 15	0 7	0 13	0 12
CP027619.1	148029	GGCTG	TCCTA	ABCC11		0 13	0 2	0 2	0 14	0 1	0 6	0 4	0 8	0 2	0 9	0 3	0 6	0 8	0 3	0 4	0 2	0 8	0 7	0 11	0 1	0 5	0 21	0 7	0 3	0 5	0 5	0 6	0 16	0 2	0 3	0 10	0 12	0 10	0 9	0 12	0 12	0 7	0 8	0 11	0 21	0 16	0 10	0 14	0 14
CP027619.1	148080	TAAACCAAT	AAGATCAAG	ABCC11		0 12	0 3	0 2	0 17	0 2	0 5	0 7	0 7	0 1	0 9	0 3	0 7	0 7	0 2	0 4	0 4	0 8	0 8	0 7	0 1	0 3	0 23	0 4	0 3	0 5	0 4	0 4	0 15	0 3	0 2	0 11	0 13	0 7	0 9	0 10	0 15	0 5	0 8	0 12	0 14	0 12	0 9	0 13	0 15
CP027619.1	148101	AGA	CT	ABCC11		0 13	0 3	0 2	0 17	0 2	0 6	0 7	0 7	0 2	0 9	0 3	0 6	0 9	0 3	0 4	0 3	0 7	0 7	0 8	0 1	0 5	0 23	0 4	0 2	0 5	0 5	0 3	0 17	0 5	0 1	0 10	0 13	0 7	0 10	0 12	0 15	0 5	0 7	0 13	0 16	0 13	0 10	0 12	0 19
CP027619.1	148157	G	T	ABCC11		0 12	0 4	0 2	0 14	0 3	0 7	0 6	0 8	0 1	0 6	0 1	0 5	0 7	0 4	0 3	0 4	0 7	0 8	0 9	0 3	0 4	0 25	0 1	0 2	0 2	0 5	0 4	0 13	0 5	0 2	0 11	0 9	0 8	0 11	0 22	0 15	0 5	0 8	0 13	0 15	0 7	0 10	0 10	0 19
CP027619.1	148158	C	G	ABCC11	v	0 11	0 4	0 2	0 13	0 3	0 7	0 6	0 8	0 1	0 6	0 1	0 5	0 7	3 1	1 2	0 4	0 7	0 8	0 9	0 3	0 4	0 25	1 0	0 2	0 2	0 5	0 4	0 13	0 5	0 2	0 11	0 9	0 8	0 11	0 22	0 15	0 5	0 8	0 13	0 14	0 7	0 10	0 10	0 20
CP027619.1	148161	A	G	ABCC11		0 11	0 3	0 2	0 13	0 4	0 7	0 6	0 8	0 1	0 6	0 1	0 5	0 7	0 4	0 3	0 3	0 7	0 8	0 8	0 4	0 4	0 24	0 1	0 1	0 2	0 5	0 5	0 13	0 4	0 2	0 11	0 9	0 8	0 11	0 22	0 14	0 5	0 8	0 13	0 14	0 7	0 10	0 11	0 20
CP027619.1	148166	C	A	ABCC11		0 11	0 3	0 2	0 12	0 3	0 7	0 5	0 8	0 1	0 6	0 1	0 5	0 7	0 5	0 3	0 3	0 6	0 8	0 8	0 6	0 5	0 24	0 1	0 1	0 2	0 4	0 5	0 13	0 4	0 2	0 11	0 10	0 9	0 12	0 22	0 13	0 7	0 9	0 13	0 14	0 7	0 10	0 12	0 21
CP027619.1	148183	A	T	ABCC11		0 9	0 3	0 2	0 10	0 3	0 6	0 5	0 8	0 1	0 5	0 2	0 2	0 6	0 5	0 4	0 5	0 7	0 5	0 7	0 6	0 5	0 25	0 0	0 1	0 2	0 6	0 4	0 15	0 5	0 2	0 14	0 8	0 7	0 13	0 21	0 14	0 8	0 9	0 13	0 13	0 7	0 9	0 14	0 17
CP027619.1	148187	TATAGCCTG	T	ABCC11		0 9	0 3	0 2	0 9	0 2	0 6	0 4	0 7	0 1	0 4	0 2	0 2	0 6	0 5	0 4	0 4	0 7	0 5	0 6	0 6	0 5	0 26	0 0	0 1	0 2	0 6	0 4	0 13	0 6	0 2	0 12	0 8	0 6	0 12	0 19	0 11	0 7	0 9	0 10	0 13	0 8	0 9	0 14	0 18
CP027619.1	148208	A	G	ABCC11		0 10	0 4	0 2	0 11	0 2	0 6	0 4	0 9	0 1	0 4	0 3	0 1	0 7	0 5	0 8	0 4	0 7	0 4	0 6	0 6	0 4	0 24	0 0	0 1	0 1	0 6	0 4	0 14	0 6	0 2	0 18	0 10	0 7	0 13	0 19	0 14	0 9	0 12	0 11	0 14	0 7	0 13	0 13	0 19
CP027619.1	148215	CTAAG	GTAAT	ABCC11		0 11	0 3	0 2	0 11	0 3	0 5	0 2	0 9	0 2	0 3	0 3	0 1	0 7	0 5	0 9	0 4	0 7	0 3	0 6	0 6	0 4	0 21	0 0	0 2	0 1	0 5	0 3	0 14	0 5	0 2	0 19	0 10	0 7	0 11	0 17	0 13	0 9	0 12	0 9	0 14	0 5	0 12	0 13	0 15
CP027619.1	148236	C	A	ABCC11	v	0 5	0 4	0 2	0 10	0 3	0 6	0 4	0 10	0 2	0 3	0 3	0 1	0 9	0 6	0 9	0 7	0 6	0 3	0 4	0 6	0 3	0 16	0 1	0 2	0 1	0 5	0 5	0 11	0 7	0 2	0 20	0 11	0 10	0 15	0 13	0 11	0 12	0 12	0 6	0 18	0 7	0 11	0 14	0 18
CP027619.1	148259	A	G	ABCC11		0 6	0 3	0 1	0 13	0 3	0 6	0 3	0 11	0 1	0 4	0 3	0 1	0 8	0 5	0 8	0 9	0 5	0 3	0 4	0 6	0 4	0 16	0 2	0 2	0 1	0 6	0 5	0 14	0 4	0 2	0 18	0 12	0 12	0 15	0 9	0 14	0 15	0 13	0 9	0 13	0 8	0 13	0 14	0 23
CP027619.1	148269	C	A	ABCC11		0 6	0 3	0 1	0 15	0 3	0 6	0 4	0 9	0 1	0 4	0 3	0 1	0 6	0 6	0 7	0 9	0 4	0 3	0 4	0 7	0 4	0 15	0 2	0 2	0 2	0 5	0 4	0 15	0 4	0 1	0 17	0 12	0 13	0 15	0 9	0 15	0 16	0 13	0 7	0 12	0 12	0 14	0 17	0 22
CP027619.1	148297	G	A	ABCC11		0 6	0 3	0 2	0 14	0 3	0 5	0 6	0 9	0 1	0 4	0 4	0 0	0 7	0 4	0 9	0 9	0 5	0 4	0 2	0 5	0 4	0 19	0 1	0 3	0 1	0 10	0 6	0 16	0 4	0 0	0 14	0 9	0 13	0 16	0 11	0 18	0 14	0 13	0 9	0 13	0 14	0 14	0 14	0 22
CP027619.1	148318	C	G	ABCC11		0 6	0 3	0 1	0 20	0 2	0 6	0 6	0 8	0 1	0 5	0 4	0 0	0 6	0 4	0 9	0 10	0 8	0 5	0 3	0 6	0 2	0 17	0 2	0 2	0 1	0 11	0 4	0 15	0 5	0 0	0 10	0 9	0 16	0 16	0 13	0 16	0 17	0 13	0 7	0 12	0 16	0 12	0 14	0 21
CP027619.1	148327	G	A	ABCC11		0 6	0 4	0 1	0 19	0 4	0 6	0 6	0 8	0 2	0 5	0 4	0 0	0 6	0 4	0 8	0 10	0 7	0 5	0 2	0 6	0 3	0 18	0 2	0 2	0 1	0 14	0 4	0 15	0 6	0 0	0 9	0 7	0 17	0 18	0 12	0 17	0 15	0 13	0 8	0 14	0 17	0 12	0 16	0 22
CP027619.1	148350	TT	AG	ABCC11		0 8	0 3	0 2	0 18	0 4	0 6	0 7	0 7	0 2	0 4	0 2	0 0	0 5	0 4	0 6	0 10	0 6	0 5	0 2	0 8	0 3	0 18	0 2	0 5	0 3	0 13	0 5	0 15	0 5	0 0	0 6	0 7	0 15	0 17	0 15	0 15	0 15	0 15	0 10	0 17	0 21	0 9	0 18	0 19
CP027619.1	148366	A	G	ABCC11		0 6	0 1	0 2	0 19	0 3	0 5	0 8	0 6	0 1	0 5	0 2	0 0	0 7	0 8	0 4	0 9	0 5	0 5	0 2	0 8	0 5	0 20	0 2	0 5	0 3	0 13	0 6	0 12	0 5	0 1	0 7	0 9	0 15	0 16	0 15	0 16	0 14	0 15	0 12	0 17	0 19	0 11	0 22	0 16
CP027619.1	148394	TCATCG	AAATCA	ABCC11		0 5	0 2	0 2	0 15	0 3	0 3	0 6	0 5	0 1	0 4	0 3	0 1	0 5	0 8	0 5	0 7	0 6	0 4	0 2	0 7	0 3	0 21	0 0	0 6	0 3	0 12	0 5	0 13	0 5	0 1	0 5	0 8	0 13	0 15	0 13	0 12	0 16	0 17	0 9	0 22	0 17	0 9	0 14	0 12
CP027619.1	148414	CTAATTAAA	ATATT	ABCC11		0 4	0 2	0 2	0 15	0 4	0 3	0 6	0 4	0 1	0 4	0 3	0 1	0 5	0 7	0 5	0 5	0 7	0 4	0 1	0 6	0 5	0 23	0 1	0 7	0 3	0 8	0 5	0 15	0 5	0 1	0 7	0 9	0 11	0 15	0 11	0 10	0 16	0 18	0 10	0 22	0 18	0 5	0 16	0 8
CP027619.1	148447	G	C	ABCC11		0 5	0 3	0 2	0 16	0 3	0 3	0 6	0 6	0 2	0 5	0 3	0 2	0 6	0 8	0 3	0 8	0 6	0 6	0 2	0 7	0 7	0 23	0 1	0 7	0 4	0 6	0 7	0 20	0 5	0 1	0 8	0 8	0 11	0 15	0 10	0 12	0 12	0 15	0 10	0 28	0 16	0 5	0 14	0 11
CP027619.1	148457	G	TATTCA	ABCC11		0 5	0 3	0 3	0 17	0 3	0 2	0 7	0 8	0 2	0 5	0 3	0 2	0 7	0 7	0 4	0 9	0 4	0 6	0 1	0 6	0 7	0 24	0 1	0 8	0 5	0 4	0 7	0 21	0 6	0 1	0 6	0 11	0 10	0 15	0 12	0 12	0 14	0 12	0 10	0 28	0 18	0 4	0 13	0 9
CP027619.1	148472	TCAAAGTT	C	ABCC11		0 5	0 3	0 4	0 15	0 1	0 2	0 8	0 7	0 1	0 6	0 3	0 2	0 10	0 8	0 6	0 8	0 3	0 5	0 1	0 3	0 6	0 19	0 1	0 9	0 5	0 4	0 5	0 19	0 3	0 0	0 7	0 10	0 9	0 14	0 8	0 17	0 12	0 14	0 8	0 22	0 13	0 5	0 9	0 10
CP027619.1	148485	A	T	ABCC11		0 4	0 3	0 4	0 19	0 1	0 3	0 10	0 7	0 2	0 8	0 4	0 2	0 11	0 8	0 6	0 10	0 4	0 7	0 1	0 4	0 6	0 23	0 1	0 10	0 5	0 3	0 8	0 19	0 3	0 2	0 6	0 9	0 8	0 15	0 8	0 17	0 14	0 16	0 7	0 22	0 14	0 7	0 9	0 13
CP027619.1	148489	CA	C	ABCC11		0 3	0 3	0 4	0 19	0 1	0 3	0 9	0 7	0 2	0 7	0 4	0 2	0 11	0 8	0 5	0 9	0 3	0 7	0 1	0 4	0 6	0 23	0 1	0 7	0 3	0 2	0 8	0 19	0 3	0 1	0 6	0 8	0 7	0 13	0 6	0 17	0 11	0 15	0 7	0 20	0 10	0 7	0 7	0 12
CP027619.1	148502	C	T	ABCC11		0 3	0 3	0 5	0 21	0 1	0 4	0 9	0 7	0 2	0 7	0 4	0 3	0 8	0 7	0 5	0 10	0 3	0 7	0 1	0 4	0 6	0 26	0 2	0 7	0 3	0 3	0 8	1 23	0 4	0 3	0 7	0 10	0 8	0 14	0 10	1 17	0 11	0 15	0 9	0 18	0 11	0 6	0 7	0 15
CP027619.1	148516	TGAAG	CGAAC	ABCC11		0 4	0 2	0 5	0 18	0 1	0 5	0 9	0 7	0 2	0 7	0 6	0 4	0 8	0 4	0 5	0 10	0 3	0 7	0 1	0 5	0 4	0 26	0 2	0 6	0 4	0 3	0 7	0 17	0 5	0 3	0 7	0 11	0 6	0 11	0 13	0 18	0 9	0 13	0 15	0 15	0 9	0 5	0 8	0 15
CP027619.1	148524	AG	A	ABCC11		0 5	0 2	0 5	0 18	0 2	0 5	0 9	0 6	0 3	0 7	0 7	0 3	0 8	0 5	0 4	0 9	0 3	0 7	0 2	0 5	0 5	0 25	0 2	0 6	0 4	0 3	0 7	0 18	0 4	0 3	0 6	0 10	0 6	0 11	0 12	0 20	0 10	0 13	0 15	0 18	0 8	0 5	0 9	0 15
CP027619.1	148533	T	A	ABCC11		0 5	0 2	0 5	0 20	0 2	0 5	0 11	0 7	0 3	0 7	0 7	0 4	0 7	0 4	0 4	0 7	0 2	0 7	0 2	0 6	0 5	0 26	0 4	0 7	0 4	0 5	1 6	0 17	0 4	0 3	0 5	0 9	0 6	0 9	0 12	0 18	0 9	0 13	0 17	0 16	0 9	0 5	0 9	0 16
CP027619.1	148549	CATGCC	AATTAG	ABCC11		0 4	0 2	0 5	0 22	0 3	0 7	0 12	0 8	0 3	0 5	0 5	0 5	0 7	0 4	0 4	0 8	0 2	0 8	0 2	0 6	0 5	0 23	0 4	0 8	0 3	0 7	0 6	0 17	0 4	0 2	0 5	0 13	0 6	0 8	0 14	0 20	0 6	0 13	0 16	0 13	0 14	0 5	0 8	0 19
CP027619.1	148559	T	C	ABCC11		0 5	0 3	0 6	0 22	0 5	0 7	0 14	0 7	0 3	0 7	0 5	0 5	0 10	0 4	0 4	0 9	0 2	0 9	0 2	0 6	0 5	0 26	0 5	0 7	0 4	0 7	0 6	0 18	0 4	0 3	0 6	0 12	0 7	0 10	0 14	0 19	0 6	0 13	0 15	0 11	0 16	0 5	0 9	0 20
CP027619.1	148584	AGAGA	GGAGT	ABCC11		0 4	0 3	0 6	0 15	0 5	0 6	0 11	0 7	0 2	0 7	0 4	0 5	0 11	0 3	0 5	0 8	0 2	0 7	0 1	0 6	0 2	0 25	0 6	0 6	0 4	0 6	0 3	0 18	0 5	0 4	0 9	0 9	0 6	0 12	0 17	0 17	0 11	0 14	0 14	0 13	0 13	0 4	0 9	0 18
CP027619.1	148618	T	A	ABCC11		0 6	0 3	0 6	0 16	0 6	0 6	0 10	0 4	0 4	0 4	0 3	0 7	0 8	0 3	0 2	0 6	0 3	0 6	0 4	0 6	0 2	0 28	0 7	0 4	0 3	0 7	0 5	0 21	0 4	0 4	0 16	0 12	0 8	0 12	0 16	0 14	0 12	0 11	0 12	0 17	0 12	0 5	0 11	0 16
CP027619.1	148627	T	C	ABCC11		0 7	0 2	0 5	0 16	0 6	0 5	0 8	0 4	0 3	0 5	0 3	0 8	0 6	0 3	0 2	0 6	0 3	0 5	0 4	0 7	0 2	0 27	0 7	0 4	0 3	0 7	0 5	0 20	0 4	0 2	0 17	0 10	0 9	0 13	0 14	0 13	0 12	0 13	0 10	0 19	0 12	0 4	0 11	0 16
CP027619.1	148641	G	A	ABCC11		0 9	0 2	0 5	0 15	0 6	0 4	0 11	0 4	0 4	0 7	0 2	0 8	0 8	0 3	0 2	0 5	0 3	0 5	0 4	0 5	0 3	0 22	0 7	0 6	0 3	0 7	0 4	0 21	0 5	0 2	0 18	0 12	0 11	0 15	0 14	0 13	0 11	0 11	0 6	0 21	0 14	0 4	0 12	0 19
CP027619.1	148701	T	G	ABCC11		0 9	0 5	0 5	0 15	0 9	0 1	0 8	0 6	0 3	0 6	0 0	0 8	0 7	0 5	0 3	0 11	0 3	0 9	0 6	0 5	0 3	0 22	0 4	0 4	0 4	0 4	0 4	0 17	0 6	0 1	0 17	0 7	0 11	0 16	0 19	0 9	0 12	0 9	0 4	0 17	0 6	0 3	0 10	0 20
CP027619.1	148770	CCAAT	TCAAA	ABCC11		0 7	0 6	0 2	0 17	0 9	0 4	0 8	0 7	0 1	0 4	0 1	0 6	0 5	0 5	0 3	0 11	0 4	0 8	0 4	0 6	0 7	0 21	0 3	0 4	0 4	0 7	0 2	0 9	0 8	0 1	0 15	0 9	0 8	0 10	0 18	0 12	0 13	0 12	0 8	0 18	0 14	0 3	0 14	0 16
CP027619.1	148791	GACA	AACG	ABCC11		0 6	0 7	0 3	0 17	0 11	0 5	0 5	0 7	0 0	0 4	0 1	0 5	0 3	0 5	0 4	0 10	0 4	0 8	0 4	0 6	0 6	0 20	0 3	0 2	0 4	0 7	0 2	0 11	0 6	0 2	0 13	0 8	0 7	0 11	0 19	0 11	0 14	0 14	0 9	0 17	0 14	0 2	0 13	0 11
CP027619.1	148809	A	C	ABCC11		0 9	0 6	0 3	0 15	0 11	0 5	0 6	0 10	0 0	0 4	0 1	0 7	0 6	0 5	0 4	0 9	0 4	0 7	0 4	0 6	0 5	0 22	0 2	0 3	0 4	0 8	0 3	0 14	0 7	0 2	0 15	0 9	0 5	0 16	0 22	0 10	0 13	0 15	0 10	0 17	0 14	0 3	0 12	0 11
CP027619.1	148814	C	A	ABCC11		0 9	0 6	0 3	0 14	0 10	0 5	0 6	0 10	0 0	0 4	0 1	0 6	0 6	0 5	0 4	0 9	0 4	0 7	0 4	0 6	0 5	0 22	0 2	0 3	0 4	0 9	0 3	0 13	0 9	0 2	0 16	0 9	0 5	0 16	0 22	0 10	0 14	0 14	0 10	0 18	0 13	0 3	0 11	0 12
CP027619.1	148828	A	G	ABCC11		0 11	0 8	0 3	0 16	0 11	0 6	0 5	0 10	0 0	0 3	0 1	0 6	0 7	0 3	0 5	0 7	0 5	0 5	0 4	0 4	0 4	0 23	0 2	0 4	0 2	0 7	0 3	0 11	0 9	0 2	0 15	0 12	0 4	0 15	0 16	0 11	0 15	0 14	0 11	0 19	0 13	0 3	0 9	0 12
CP027619.1	149028	T	A	ABCC11		0 5	0 6	0 5	0 14	0 9	0 6	0 6	0 8	0 7	0 6	0 2	0 6	0 9	0 6	0 7	0 4	0 4	0 9	0 1	0 2	0 6	0 12	0 8	0 4	0 3	0 4	0 4	0 16	0 5	0 1	0 13	0 14	0 6	0 8	0 13	0 8	0 9	0 17	0 10	0 17	0 17	0 4	0 14	0 10
CP027619.1	149035	T	C	ABCC11		0 5	0 6	0 6	0 14	0 10	0 7	0 5	0 8	0 8	0 7	0 2	0 6	0 9	0 6	0 7	0 4	0 4	0 8	0 1	0 2	0 5	0 12	0 9	0 3	0 2	0 5	0 4	0 16	0 5	0 1	0 14	0 14	0 6	0 10	0 13	0 9	0 9	0 18	0 9	0 19	0 16	0 5	0 13	0 9
CP027619.1	149068	C	T	ABCC11		0 8	0 5	0 4	0 12	0 9	0 7	0 6	0 5	0 12	0 8	0 2	0 7	0 11	0 5	0 7	0 3	0 1	0 9	0 3	0 2	0 4	0 11	0 8	0 3	0 2	0 5	0 3	0 15	0 5	0 3	0 12	0 11	0 5	0 14	0 11	0 5	0 8	0 15	0 3	0 21	0 9	0 6	0 8	0 10
CP027619.1	149085	C	G	ABCC11		0 7	0 7	0 4	0 11	0 9	0 7	0 5	0 5	0 11	0 7	0 2	0 6	0 12	0 5	0 7	0 4	0 1	0 9	0 3	0 2	0 4	0 11	0 8	0 3	0 2	0 6	0 3	0 14	0 5	0 2	0 12	0 9	0 4	0 15	0 11	0 4	0 9	0 15	0 3	0 17	0 5	0 5	0 9	0 10
CP027619.1	149094	ACACTAATA	CCACAAAT	ABCC11		0 6	0 7	0 3	0 7	0 8	0 9	0 5	0 4	0 10	0 7	0 2	0 6	0 10	0 4	0 6	0 4	0 1	0 10	0 3	0 2	0 3	0 13	0 4	0 2	0 2	0 7	0 3	0 11	0 5	0 2	0 10	0 8	0 3	0 15	0 10	0 4	0 7	0 12	0 5	0 16	0 4	0 4	0 7	0 10
CP027619.1	149110	AGGTA	GGGTG	ABCC11		0 6	0 7	0 3	0 8	0 7	0 10	0 5	0 4	0 10	0 7	0 3	0 7	0 12	0 3	0 5	0 4	0 1	0 10	0 3	0 1	0 3	0 13	0 5	0 2	0 5	0 6	0 3	0 11	0 6	0 2	0 11	0 8	0 5	0 15	0 12	0 6	0 10	0 12	0 8	0 18	0 6	0 4	0 8	0 10
CP027619.1	149122	A	AC	ABCC11		0 6	0 7	0 4	0 5	0 6	0 10	0 5	0 3	0 9	0 7	0 4	0 5	0 12	0 2	0 6	0 4	0 1	0 10	0 4	0 1	0 2	0 14	0 6	0 2	0 5	0 6	0 3	0 9	0 6	0 2	0 12	0 8	0 7	0 14	0 17	0 8	0 10	0 13	0 9	0 19	0 3	0 3	0 10	0 11
CP027619.1	149133	CTTGTTTGCA	GTT	ABCC11		0 6	0 7	0 4	0 5	0 6	0 10	0 3	0 3	0 8	0 6	0 4	0 5	0 13	0 2	0 6	0 5	0 1	0 8	0 5	0 0	0 2	0 14	0 6	0 3	0 6	0 7	0 5	0 10	0 5	0 2	0 13	0 7	0 6	0 12	0 17	0 11	0 13	0 10	0 10	0 18	0 4	0 3	0 8	0 8
CP027619.1	149180	C	T	ABCC11		0 7	0 5	0 3	0 11	0 6	0 16	0 5	0 5	0 8	0 5	0 5	0 6	0 12	0 2	0 5	0 4	0 0	0 8	0 6	0 3	0 4	0 15	0 7	0 4	0 4	0 6	0 3	0 13	0 4	0 2	0 13	0 7	0 6	0 10	0 17	0 13	0 14	0 13	0 12	0 20	0 8	0 5	0 8	0 8
CP027619.1	149181	T	A	ABCC11		0 7	0 5	0 3	0 11	0 6	0 16	0 5	0 5	0 7	0 5	0 5	0 6	0 12	0 2	0 5	0 4	0 0	0 8	0 6	0 3	0 4	0 15	0 7	0 4	0 4	0 6	0 3	0 13	0 4	0 2	0 13	0 7	0 6	0 9	0 17	0 14	0 14	0 13	0 12	0 20	0 8	0 5	0 8	0 8
CP027619.1	149184	A	G	ABCC11		0 7	0 6	0 2	0 11	0 5	0 16	0 5	0 5	0 7	0 6	0 5	0 6	0 12	0 3	0 5	0 5	0 0	0 8	0 7	0 3	0 5	0 15	0 8	0 4	0 4	0 6	0 3	0 13	0 4	0 2	0 14	0 7	0 7	0 12	0 18	0 14	0 13	0 13	0 12	0 18	0 8	0 4	0 8	0 8
CP027619.1	149208	G	C	ABCC11		0 6	0 7	0 3	0 11	0 5	0 15	0 4	0 4	0 4	0 5	0 4	0 6	0 11	0 4	0 6	0 5	0 0	0 11	0 6	0 1	0 9	0 15	0 9	0 4	0 5	0 6	0 3	0 13	0 3	0 1	0 16	0 8	0 9	0 11	0 23	0 15	0 15	0 9	0 11	0 16	0 10	0 3	0 6	0 9
CP027619.1	149220	A	G	ABCC11		0 5	0 8	0 3	0 13	0 7	0 14	0 3	0 5	0 2	0 5	0 3	0 6	0 10	0 4	0 6	0 5	0 0	0 11	0 6	0 1	0 8	0 15	0 9	0 4	0 5	0 4	0 5	0 12	0 3	0 0	0 16	0 6	0 8	0 10	0 22	0 16	0 16	0 9	0 10	0 15	0 10	0 3	0 6	0 11
CP027619.1	149226	G	C	ABCC11		0 5	0 8	0 3	0 14	0 6	0 14	0 3	0 5	0 2	0 5	0 3	0 6	0 9	0 4	0 6	0 5	0 0	0 10	0 6	0 1	0 8	0 14	0 9	0 4	0 5	0 4	0 5	0 13	0 3	0 0	0 16	0 6	0 7	0 10	0 22	0 18	0 15	0 10	0 8	0 14	0 9	0 3	0 5	0 10
CP027619.1	149235	T	G	ABCC11	v	0 4	0 6	0 3	0 16	0 5	0 14	0 4	0 6	0 1	0 4	0 3	0 5	0 9	0 4	0 6	0 5	0 0	0 10	0 7	0 2	8 0	0 15	0 8	0 3	0 6	0 6	0 5	0 13	0 4	0 0	0 14	0 9	0 8	0 10	0 21	0 17	0 13	0 12	0 8	0 14	0 10	0 4	0 4	0 11
CP027619.1	149241	G	A	ABCC11		0 4	0 6	0 4	0 16	0 5	0 11	0 3	0 6	0 1	0 5	0 4	0 5	0 9	0 3	0 6	0 5	0 0	0 9	0 7	0 3	0 8	0 14	0 8	0 4	0 6	0 6	0 4	0 12	0 4	0 0	0 12	0 8	0 7	0 10	0 21	0 17	0 13	0 11	0 8	0 14	0 9	0 4	0 3	0 11
CP027619.1	149254	G	A	ABCC11		0 4	0 6	0 6	0 17	0 6	0 10	0 4	0 8	0 1	0 4	0 3	0 5	0 10	0 3	0 6	0 8	0 0	0 9	0 7	0 3	0 8	0 13	0 7	0 5	0 4	0 7	0 4	0 12	0 3	0 0	0 11	0 7	0 7	0 11	0 17	0 15	0 11	0 11	0 6	0 12	0 9	0 5	0 3	0 14
CP027619.1	149266	T	C	ABCC11		0 5	0 7	0 5	0 18	0 6	0 10	0 5	0 7	0 2	0 4	0 2	0 5	0 9	0 3	0 5	0 9	0 0	0 9	0 8	0 3	0 8	0 12	0 6	0 5	0 4	0 7	0 4	0 14	0 3	0 1	0 10	0 9	0 7	0 11	0 18	0 15	0 10	0 10	0 4	0 11	0 13	0 6	0 3	0 15
CP027619.1	149274	A	G	ABCC11		0 5	0 7	0 5	0 18	0 7	0 10	0 5	0 7	0 2	0 4	0 2	0 5	0 9	0 3	0 7	0 8	0 0	0 8	0 8	0 4	0 8	0 14	0 6	0 5	0 4	0 7	0 5	0 15	0 4	0 1	0 11	0 9	0 8	0 11	0 17	0 14	0 10	0 8	0 5	0 10	0 15	0 6	0 3	0 16
CP027619.1	149280	T	G	ABCC11		0 6	0 7	0 4	0 17	0 7	0 11	0 6	0 8	0 2	0 3	0 2	0 4	0 8	0 3	0 7	0 8	0 0	0 8	0 7	0 4	0 8	0 13	0 6	0 4	0 4	0 6	0 4	0 16	0 4	0 1	0 11	0 8	0 10	0 14	0 16	0 13	0 12	0 8	0 5	0 10	0 14	0 6	0 3	0 16
CP027619.1	149288	GA	AG	ABCC11		0 6	0 6	0 4	0 16	0 7	0 11	0 6	0 8	0 2	0 3	0 2	0 4	0 6	0 3	0 7	0 8	0 0	0 8	0 7	0 4	0 9	0 13	0 2	0 4	0 4	0 6	0 4	0 15	0 4	0 1	0 11	0 9	0 12	0 14	0 16	0 13	0 12	0 8	0 5	0 8	0 13	0 6	0 3	0 16
CP027619.1	149306	C	T	ABCC11		0 8	0 6	0 6	0 13	0 8	0 10	0 6	0 6	0 2	0 5	0 1	0 4	0 8	0 2	0 7	0 9	0 0	0 6	0 7	0 6	0 9	0 13	0 3	0 3	0 4	0 6	0 4	0 17	0 5	0 1	0 12	0 11	0 13	0 13	0 13	0 15	0 11	0 7	0 6	0 5	0 14	0 5	0 7	0 17
CP027619.1	149313	TTTA	CTTG	ABCC11		0 7	0 5	0 7	0 13	0 8	0 7	0 6	0 7	0 1	0 4	0 2	0 4	0 8	0 4	0 5	0 8	0 0	0 6	0 6	0 4	0 8	0 13	0 3	0 3	0 4	0 6	0 4	0 17	0 4	0 2	0 11	0 13	0 13	0 10	0 15	0 15	0 12	0 7	0 7	0 7	0 15	0 4	0 9	0 15
CP027619.1	149321	G	A	ABCC11		0 6	0 6	0 7	0 14	0 8	0 6	0 6	0 7	0 1	0 5	0 2	0 3	0 8	0 4	0 6	0 9	0 0	0 6	0 6	0 4	0 8	0 11	0 3	0 4	0 5	0 6	0 4	0 17	0 4	0 2	0 11	0 13	0 11	0 10	0 15	0 16	0 10	0 8	0 8	0 7	0 15	0 4	0 10	0 14
CP027619.1	149332	T	A	ABCC11		0 6	0 5	0 7	0 15	0 8	0 6	0 4	0 8	0 1	0 7	0 2	0 2	0 9	0 4	0 6	0 9	0 0	0 6	0 6	0 4	0 7	0 11	0 3	0 3	0 5	0 6	0 5	0 18	0 4	0 3	0 12	0 13	0 12	0 10	0 12	0 14	0 9	0 10	0 8	0 10	0 17	0 4	0 9	0 15
CP027619.1	149346	A	T	ABCC11		0 5	0 5	0 6	0 17	0 9	0 6	0 4	0 8	0 1	0 6	0 2	0 4	0 10	0 2	0 4	0 9	0 0	0 4	0 7	0 4	0 4	0 11	0 1	0 3	0 5	0 5	0 6	0 18	0 5	0 3	0 14	0 14	0 13	0 10	0 12	0 13	0 7	0 9	0 8	0 11	0 17	0 3	0 10	0 13
CP027619.1	149444	T	C	ABCC11		0 4	0 4	0 8	0 13	0 7	0 4	0 3	0 5	0 1	0 6	0 2	0 5	0 6	0 4	0 3	0 6	0 0	0 3	0 2	0 5	0 4	0 17	0 1	0 2	0 6	0 8	0 3	0 12	0 5	0 3	0 13	0 10	0 10	0 13	0 12	0 8	0 8	0 9	0 6	0 16	0 10	0 5	0 12	0 7
CP027619.1	149458	C	A	ABCC11		1 3	1 5	0 6	0 13	1 6	3 6	1 2	0 5	1 1	0 6	0 3	0 8	0 8	0 3	1 3	0 9	0 0	1 2	2 5	0 6	1 3	0 21	0 2	0 1	0 7	0 9	1 3	0 14	0 6	0 2	0 12	0 11	0 9	0 16	0 13	0 10	0 12	0 10	0 10	0 14	0 8	1 4	0 12	0 7
CP027619.1	149498	ACC	GCT	ABCC11		0 5	0 3	0 6	0 8	0 5	0 11	0 6	0 6	0 5	0 7	0 2	0 6	0 6	0 5	0 6	0 6	0 0	0 5	0 7	0 7	0 5	0 20	0 3	0 0	0 7	0 11	0 5	0 14	0 8	0 2	0 8	0 7	0 9	0 13	0 14	0 8	0 13	0 12	0 9	0 9	0 11	0 6	0 15	0 11
CP027619.1	149780	T	G	ABCC11		0 2	0 4	0 3	0 14	0 4	0 5	0 5	0 7	0 1	0 6	0 0	0 4	0 5	0 4	0 5	0 7	0 3	0 2	0 3	0 5	0 9	0 17	0 8	0 6	0 6	0 4	0 8	0 22	0 5	0 3	0 12	0 13	0 14	0 16	0 13	0 15	0 9	0 9	0 8	0 12	0 12	0 5	0 19	0 11
CP027619.1	149850	AG	A	ABCC11		0 1	0 8	0 8	0 14	0 4	0 4	0 7	0 8	0 4	0 4	0 2	0 3	0 6	0 3	0 4	0 8	0 3	0 5	0 5	0 6	0 8	0 14	0 9	0 5	0 3	0 6	0 9	0 11	0 4	0 1	0 14	0 8	0 10	0 13	0 12	0 14	0 12	0 5	0 7	0 10	0 11	0 4	0 20	0 9
CP027619.1	149867	T	C	ABCC11		0 1	0 8	0 7	0 12	0 4	0 4	0 7	0 6	0 3	0 3	0 2	0 3	0 7	0 4	0 5	0 7	0 3	0 6	0 5	0 6	0 7	0 14	0 6	0 5	0 4	0 6	0 9	0 14	0 5	0 1	0 15	0 9	0 9	0 12	0 14	0 13	0 13	0 7	0 10	0 9	0 14	0 4	0 16	0 8
CP027619.1	149868	A	T	ABCC11		0 1	0 8	0 7	0 12	0 5	0 4	0 7	0 6	0 3	0 3	0 3	0 3	0 6	0 4	0 5	0 7	0 3	0 6	0 5	0 6	0 7	0 14	0 6	0 5	0 4	0 6	0 8	0 14	0 5	0 1	0 16	0 9	0 10	0 12	0 13	0 13	0 14	0 7	0 11	0 9	0 14	0 4	0 15	0 8
CP027619.1	149873	C	A	ABCC11		0 1	0 8	0 7	0 12	0 5	0 4	0 7	0 6	0 3	0 4	0 4	0 3	0 6	0 4	0 5	0 7	0 3	0 6	0 5	0 7	0 7	0 15	0 6	0 5	0 5	0 6	0 7	0 12	0 5	0 2	0 16	0 9	0 10	0 14	0 14	0 12	0 15	0 7	0 11	0 8	0 12	0 4	0 16	0 8
CP027619.1	149895	GTCA	ATCT	ABCC11		0 1	0 8	0 7	0 10	0 7	0 2	0 7	0 6	0 4	0 5	0 6	0 3	0 8	0 4	0 5	0 9	0 3	0 6	0 4	0 6	0 6	0 19	0 6	0 4	0 4	0 6	0 7	0 11	0 6	0 2	0 15	0 7	0 9	0 13	0 12	0 11	0 14	0 6	0 11	0 7	0 12	0 3	0 13	0 10
CP027619.1	149908	C	T	ABCC11	v	0 2	0 7	0 6	0 12	0 7	0 2	0 7	0 6	0 4	0 5	0 6	0 2	0 8	0 4	0 5	0 11	0 3	0 5	0 4	0 6	0 5	0 19	0 6	0 4	0 3	0 7	0 7	0 11	0 6	0 2	0 15	0 7	0 9	0 14	0 13	0 9	0 14	0 6	0 11	0 9	0 14	0 4	0 13	0 9
CP027619.1	149963	G	A	ABCC11		0 2	0 5	0 6	0 13	0 8	0 3	0 4	0 4	0 2	0 3	0 4	0 4	0 9	0 3	0 5	0 10	0 2	0 6	0 3	0 3	0 5	0 19	0 5	0 4	0 5	0 4	0 5	0 10	0 7	0 2	0 9	0 7	0 6	0 11	0 8	0 11	0 10	0 10	0 9	0 10	0 16	0 4	0 11	0 13
CP027619.1	149975	C	A	ABCC11	v	0 2	0 5	0 5	0 11	0 10	0 4	0 5	0 5	0 2	0 3	0 4	0 4	0 10	0 4	0 3	0 10	0 3	0 5	0 3	0 3	0 5	0 21	0 4	0 3	0 5	0 5	0 5	0 12	0 8	0 1	0 9	0 9	0 6	0 12	0 9	0 11	0 10	0 10	0 9	0 10	0 20	0 3	0 13	0 14
CP027619.1	405986	G	T	BGAL18		2 0	6 0	3 0	16 0	5 0	2 0	5 0	2 0	9 0	6 0	0 0	5 0	3 0	4 0	3 0	3 0	4 0	5 0	1 0	7 0	6 0	25 0	5 0	3 0	5 0	7 0	4 0	9 0	8 0	4 0	8 0	14 0	11 0	4 0	6 0	14 0	0 0	8 0	10 0	4 0	10 0	5 0	10 0	12 0
CP027619.1	406017	CC	TG	BGAL18		0 1	0 5	0 1	0 15	0 4	0 3	0 8	0 1	0 5	0 6	0 0	0 4	0 3	0 3	0 3	0 3	0 4	0 6	0 1	0 10	0 6	0 27	0 5	0 4	0 3	0 5	0 3	0 9	0 5	0 5	0 7	0 12	0 9	0 5	0 8	0 9	0 3	0 8	0 11	0 6	0 11	0 4	0 10	0 13
CP027619.1	406024	T	C	BGAL18	v	0 1	5 0	1 0	5 9	0 3	2 1	0 8	0 1	5 0	5 0	0 0	0 3	0 3	3 0	3 0	0 2	4 0	5 0	0 1	8 2	0 5	20 6	5 0	0 4	3 0	0 6	0 3	0 6	0 5	0 5	0 6	13 0	0 10	0 4	0 8	0 8	0 4	8 0	11 0	7 0	11 0	0 3	0 9	12 0
CP027619.1	406024	TTCGC	T	BGAL18	v	0 1	0 0	0 0	0 9	0 3	0 1	0 8	0 1	0 0	0 0	0 0	0 3	0 3	0 0	0 0	2 2	0 0	0 0	0 1	0 2	0 5	0 6	0 0	0 4	0 0	0 6	0 3	0 6	0 5	0 5	0 6	0 0	0 10	0 4	0 8	0 8	0 4	0 0	0 0	0 0	0 0	0 3	0 9	0 0
CP027619.1	406085	G	A	BGAL18	v	0 1	0 2	0 4	0 8	0 6	0 8	0 7	0 3	0 4	0 8	0 2	0 8	0 3	0 2	0 4	4 2	0 2	0 10	0 2	0 9	0 7	0 21	0 9	0 6	0 8	0 5	0 3	0 5	0 3	0 4	0 7	0 7	0 9	0 8	0 10	0 4	0 5	0 7	0 14	0 5	0 16	0 6	0 8	0 10
CP027619.1	406087	GAAAG	TAAAT	BGAL18		0 0	0 2	0 3	0 8	0 5	0 5	1 6	0 3	0 3	0 9	0 0	1 6	0 3	0 2	0 3	0 3	0 2	0 6	0 3	0 6	0 6	0 21	0 9	0 6	0 7	0 5	0 3	0 5	1 2	0 4	0 7	0 7	0 9	0 8	0 10	0 3	0 5	0 7	0 14	0 5	0 15	1 6	0 7	0 11
CP027619.1	406091	G	T	BGAL18	v	0 0	0 2	0 3	0 8	0 5	1 5	0 6	0 3	0 3	0 9	1 0	0 6	0 3	0 2	0 3	4 3	0 2	0 6	0 3	1 6	1 6	0 21	0 9	0 6	0 7	0 5	0 3	0 5	0 2	0 4	0 7	0 7	0 9	0 8	0 10	0 3	0 5	0 7	0 14	0 5	0 15	0 6	0 7	0 11
CP027619.1	406194	GT	AG	BGAL18		0 3	0 5	0 4	0 5	0 4	0 6	0 5	0 5	0 3	0 5	0 3	0 6	0 7	0 4	0 6	0 3	0 1	0 9	0 4	0 8	0 8	0 11	0 10	0 7	0 10	0 3	0 3	0 11	0 5	0 1	0 7	0 5	0 5	0 9	0 11	0 8	0 2	0 11	0 2	0 5	0 5	0 2	0 8	0 8
CP027619.1	406228	T	C	BGAL18		0 4	0 6	0 5	0 10	0 3	0 5	0 5	0 6	0 5	0 3	0 2	0 9	0 7	0 4	0 7	0 3	0 2	0 10	0 4	0 7	0 4	0 11	0 9	0 5	0 8	0 2	0 2	0 11	0 7	0 1	0 6	0 5	0 7	0 5	0 8	0 10	0 2	0 12	0 4	0 8	0 3	0 4	0 11	0 7
CP027619.1	406236	T	C	BGAL18	v	0 4	0 4	0 5	0 10	0 2	0 4	0 4	0 6	0 4	0 3	0 2	0 8	0 8	0 4	0 8	0 2	0 2	0 10	0 3	0 7	0 3	0 12	0 8	0 5	0 5	0 3	0 2	0 11	0 5	0 2	0 5	0 4	0 7	0 4	0 8	0 8	0 3	0 7	0 4	0 9	0 3	0 3	0 10	7 0
CP027619.1	406237	CTCCTTC	TT	BGAL18		0 4	0 4	0 5	0 10	0 2	0 4	0 4	0 6	0 4	0 3	0 2	0 8	0 8	0 4	0 8	0 2	0 2	0 10	0 3	0 7	0 3	0 12	0 8	0 5	0 5	0 3	0 2	0 11	0 5	0 2	0 5	0 4	0 7	0 4	0 8	0 8	0 3	0 7	0 4	0 9	0 3	0 3	0 10	0 0
CP027619.1	406274	C	T	BGAL18	v	0 6	0 5	0 6	0 9	0 3	0 7	0 5	0 6	0 6	0 7	0 0	0 8	0 5	0 5	0 9	2 1	0 2	0 9	0 2	0 6	0 3	0 12	0 9	0 7	0 5	0 2	0 2	0 10	0 4	0 2	0 9	0 7	0 8	0 3	0 13	0 7	0 6	0 7	0 6	0 11	0 9	0 3	0 8	0 13
CP027619.1	406283	CA	C	BGAL18		0 6	0 5	0 7	0 7	0 5	0 6	0 3	0 7	0 8	0 7	0 0	0 8	0 6	0 7	0 7	0 2	0 1	0 10	0 1	0 6	0 4	0 11	0 7	0 7	0 5	0 3	0 3	0 11	0 3	0 2	0 8	0 6	0 7	0 3	0 12	0 5	0 4	0 7	0 6	0 11	0 9	0 4	0 8	0 11
CP027619.1	406310	T	C	BGAL18		0 9	0 6	0 7	0 9	0 4	0 6	0 3	0 9	0 8	0 6	0 1	0 8	0 6	0 6	0 7	0 3	0 2	0 10	0 2	0 6	0 6	0 13	0 6	0 7	0 6	0 2	0 2	0 14	0 4	0 1	0 10	0 11	0 9	0 3	0 11	0 8	0 7	0 10	0 8	0 11	0 8	0 8	0 8	0 11
CP027619.1	406321	G	C	BGAL18		0 8	0 6	0 8	0 10	0 4	0 5	0 3	0 9	0 7	0 6	0 1	0 6	0 5	0 5	0 7	0 3	0 2	0 11	0 1	0 5	0 6	1 15	0 5	0 6	0 5	0 3	0 2	0 14	0 4	0 1	0 10	0 11	0 10	0 3	0 11	0 8	0 7	0 9	0 7	0 10	0 12	0 8	0 6	0 11
CP027619.1	406329	CA	C	BGAL18	v	0 7	0 5	0 8	0 9	0 4	0 4	0 4	0 8	0 6	0 5	0 0	0 6	0 5	0 3	0 6	2 1	0 1	0 11	0 3	0 2	0 5	0 12	0 3	0 6	0 5	0 3	0 3	0 13	0 4	0 1	0 10	0 12	0 11	0 3	0 8	0 8	0 6	0 4	0 6	0 6	1 11	0 8	0 5	0 10
CP027619.1	406338	G	A	BGAL18	v	0 7	0 5	0 8	0 9	0 4	0 4	1 4	0 8	0 6	0 5	0 0	0 6	0 5	0 3	0 6	0 1	0 1	0 11	0 3	0 2	0 5	0 12	0 3	0 6	0 5	0 3	0 3	0 13	0 4	0 1	0 10	0 12	0 11	0 3	0 8	0 8	0 6	0 4	0 6	0 6	0 11	0 8	0 5	0 10
CP027619.1	406369	C	A	BGAL18	v	0 9	3 1	0 10	8 4	0 4	0 5	0 7	1 9	0 4	0 8	2 1	0 10	0 4	2 2	0 4	0 4	1 0	7 0	1 3	0 4	0 5	12 3	4 0	0 5	6 0	0 1	0 3	0 17	0 7	0 2	0 10	0 13	0 11	0 2	0 11	0 8	0 4	0 8	8 0	0 12	15 0	1 8	0 9	12 0
CP027619.1	406434	TGA	T	BGAL18	v	1 6	0 3	0 4	0 7	0 1	0 3	0 5	0 9	0 1	0 7	0 3	0 7	1 5	0 4	0 5	0 1	0 1	0 4	0 3	0 3	0 2	0 18	0 3	0 0	0 3	0 5	0 1	0 11	0 8	0 2	0 4	0 4	0 8	0 5	0 7	0 1	0 7	0 6	0 14	0 8	0 13	0 5	0 12	0 8
CP027619.1	406434	T	TGA	BGAL18	v	0 6	0 3	0 4	0 7	0 1	0 3	0 5	0 9	0 1	0 7	0 3	0 7	0 5	0 4	0 5	3 1	0 1	0 4	0 3	0 3	0 2	0 18	0 3	0 0	0 3	0 5	1 1	0 11	0 8	0 2	0 4	0 4	0 8	0 5	0 7	0 1	0 7	0 6	0 14	0 8	0 13	0 5	0 12	0 8
CP027619.1	406434	T	TGAGA	BGAL18	v	0 6	0 3	0 4	0 7	0 1	0 3	0 5	0 9	0 1	0 7	0 3	0 7	0 5	0 4	0 5	0 1	0 1	0 4	0 3	0 3	0 2	0 18	0 3	0 0	0 3	0 5	0 1	0 11	0 8	0 2	0 4	0 4	0 8	0 5	0 7	0 1	0 7	0 6	0 14	0 8	0 13	0 5	0 12	0 8
CP027619.1	406461	GG	TGT	BGAL18		0 8	0 6	0 4	0 8	0 5	0 3	0 7	0 8	0 2	0 8	0 3	0 7	0 6	0 4	0 6	0 5	0 3	0 7	0 5	0 4	0 2	0 20	0 3	0 0	0 3	0 5	0 4	0 10	0 9	0 3	0 6	0 5	0 8	0 6	0 9	0 3	0 6	0 10	0 18	0 9	0 16	0 5	0 15	0 8
CP027619.1	406556	A	G	BGAL18		0 7	0 6	0 6	0 5	0 5	0 3	0 5	0 11	0 4	0 4	0 0	0 7	0 6	0 3	0 7	0 6	0 3	0 8	0 5	0 3	0 6	0 19	0 4	0 2	0 2	0 2	0 4	0 8	0 8	0 1	0 10	0 5	0 8	0 9	0 12	0 10	0 2	0 9	0 6	0 5	0 4	0 5	0 13	0 0
CP027619.1	406568	AGCA	GGCT	BGAL18		0 6	0 5	0 7	0 5	0 5	0 2	0 5	0 11	0 4	0 3	0 1	0 8	0 5	0 4	0 8	0 5	0 2	0 8	0 5	0 4	0 5	0 18	0 4	0 2	0 3	0 2	0 4	0 10	0 7	0 2	0 11	0 5	0 8	0 9	0 12	0 9	0 2	0 8	0 4	0 5	0 4	0 4	0 12	0 1
CP027619.1	406592	G	A	BGAL18		0 6	0 3	0 7	0 6	0 5	0 2	0 6	0 12	0 4	0 5	0 1	0 7	0 9	0 5	0 9	0 6	0 2	0 8	0 4	0 3	0 6	0 20	0 3	0 2	0 4	0 3	0 5	0 12	0 7	0 1	0 11	0 7	0 9	0 8	0 9	0 8	0 4	0 6	0 4	0 4	0 3	0 4	0 12	0 7
CP027619.1	406625	G	C	BGAL18		0 5	0 1	0 8	0 7	0 3	0 2	0 6	0 10	0 4	0 4	0 2	0 9	0 8	0 4	0 8	0 6	0 2	0 10	0 5	0 3	0 6	0 22	0 4	0 2	0 4	0 5	0 3	0 12	0 6	0 1	0 9	0 9	0 10	0 7	0 9	0 6	0 7	0 6	0 6	0 5	0 3	0 6	0 9	0 9
CP027619.1	406652	A	T	BGAL18		0 6	0 2	0 7	0 7	0 5	0 1	0 4	0 9	0 5	0 5	0 2	0 6	0 9	0 5	0 9	0 6	0 3	0 9	0 7	0 3	0 11	0 23	0 3	0 2	0 4	0 5	0 3	0 10	0 6	0 1	0 11	0 8	0 11	0 6	0 10	0 9	0 7	0 4	0 8	0 5	0 8	0 7	0 10	0 10
CP027619.1	406661	T	C	BGAL18		0 6	0 3	0 6	0 8	0 6	0 2	0 3	0 8	0 4	0 5	0 2	0 5	0 9	0 5	0 9	0 5	0 3	0 9	0 7	0 3	0 11	0 24	0 3	0 1	0 5	0 5	0 3	0 10	0 6	0 1	0 12	0 6	0 10	0 5	0 8	0 9	0 7	0 5	0 8	0 6	0 10	0 9	0 7	0 10
CP027619.1	406692	T	C	BGAL18	v	0 9	0 4	0 5	0 8	0 6	0 4	0 4	0 4	0 3	0 7	0 2	0 4	0 10	0 6	0 7	5 1	0 3	0 8	0 7	0 2	0 7	0 23	0 4	0 3	0 5	0 4	0 4	0 7	0 2	0 1	0 13	0 7	0 9	0 5	0 7	0 11	0 8	0 6	0 9	0 7	0 17	0 8	0 6	0 11
CP027619.1	406709	T	G	BGAL18	v	0 8	0 4	0 5	0 10	0 6	0 4	0 5	0 4	0 4	0 5	0 2	0 4	0 10	0 7	0 5	0 6	0 4	0 7	0 5	0 2	7 0	0 19	0 3	0 2	0 5	0 5	0 5	0 7	0 3	0 1	0 11	0 7	0 8	0 7	0 6	0 11	0 9	0 6	0 10	0 7	0 19	0 9	0 5	0 6
CP027619.1	406721	A	G	BGAL18	v	0 7	0 4	0 5	0 10	0 6	0 4	0 4	0 4	0 4	0 4	0 1	0 3	0 8	0 6	0 4	5 0	0 5	0 5	0 5	0 1	0 7	0 18	0 3	0 2	0 3	0 6	0 6	0 7	0 3	0 1	1 12	0 7	0 8	0 7	0 6	0 13	0 7	0 6	0 10	0 7	1 16	0 10	0 5	0 6
CP027619.1	406747	T	G	BGAL18		0 8	0 5	0 4	0 9	0 5	0 4	0 4	0 3	0 4	0 6	0 1	0 5	0 6	0 5	0 4	0 5	0 5	0 8	0 5	0 1	0 6	0 20	0 2	0 2	0 5	0 5	0 5	0 9	0 2	0 2	0 14	0 5	0 8	0 8	0 9	0 11	0 5	0 9	0 6	1 7	0 22	0 10	0 8	0 10
CP027619.1	406756	TA	G	BGAL18		0 9	0 5	0 4	0 8	0 5	0 4	0 4	0 3	0 4	0 6	0 1	0 4	0 7	0 6	0 3	0 5	0 5	0 7	0 4	0 1	0 7	0 20	0 1	0 2	0 5	0 3	0 4	0 11	0 2	0 2	0 14	0 6	0 6	0 7	0 8	0 9	0 4	0 9	0 6	0 10	0 20	0 10	0 10	0 9
CP027619.1	406791	G	A	BGAL18	v	0 10	0 6	0 6	0 7	0 7	0 7	0 7	0 5	0 5	0 5	0 1	0 4	0 6	0 5	0 3	0 6	0 5	0 7	0 5	0 1	6 0	0 20	0 4	0 3	0 5	0 3	0 6	0 16	0 4	0 2	0 6	0 7	0 5	0 7	0 11	0 7	0 2	0 9	1 5	0 9	0 14	0 10	0 10	0 13
CP027619.1	406820	C	T	BGAL18		0 10	0 4	0 8	0 9	0 7	0 6	0 7	0 8	0 5	0 3	0 3	0 7	0 5	0 5	0 2	0 5	0 5	0 7	0 5	0 0	0 5	0 20	0 4	0 3	0 4	0 5	0 8	0 16	0 4	0 2	0 5	0 7	0 5	0 9	0 9	0 4	0 5	0 9	0 4	0 8	0 10	0 8	0 10	0 12
CP027619.1	406894	T	C	BGAL18	v	0 6	0 4	0 9	0 10	0 7	0 5	0 6	0 7	0 6	0 7	0 4	0 8	0 6	0 6	0 2	3 1	0 5	0 6	0 7	0 3	0 8	0 25	0 9	0 2	0 2	0 8	0 7	0 11	0 5	0 2	0 3	0 8	0 4	0 5	0 11	0 11	0 9	0 4	0 4	0 2	0 12	0 7	0 9	0 5
CP027619.1	406945	TC	T	BGAL18		0 4	0 3	0 9	0 12	0 5	0 5	0 6	0 8	0 6	0 8	0 3	0 7	0 8	0 7	0 1	0 5	0 7	0 9	0 8	0 2	0 6	0 26	0 7	0 1	0 5	0 6	0 6	0 7	0 4	0 4	0 8	0 8	0 5	0 11	0 16	0 11	0 8	0 6	0 5	0 5	0 13	0 7	0 11	0 2
CP027619.1	406953	C	T	BGAL18		0 4	0 3	0 9	0 12	0 6	0 5	0 5	0 7	0 5	0 8	0 3	0 8	0 8	0 7	0 1	0 4	0 7	0 8	0 8	0 2	0 6	0 26	0 8	0 1	0 5	0 5	0 5	0 10	0 6	0 3	0 8	0 8	0 6	0 11	0 16	0 14	0 9	0 7	0 5	0 5	0 13	0 8	0 12	0 4
CP027619.1	406961	T	A	BGAL18		0 4	0 3	0 8	0 12	0 6	0 4	1 5	0 7	0 4	0 8	0 2	0 7	0 8	0 8	0 2	0 5	0 7	0 8	0 7	0 2	0 7	0 25	0 8	0 1	0 5	0 5	0 5	0 14	0 6	0 4	0 8	0 7	0 7	0 12	0 14	0 13	0 9	0 7	0 6	0 5	0 15	0 8	0 13	0 5
CP027619.1	406975	GAAACTCGT	TAAATTCGA	BGAL18		0 3	0 4	0 8	0 14	0 6	0 4	0 5	0 4	0 3	0 7	0 2	0 5	0 8	0 9	0 3	0 5	0 8	0 9	0 7	0 3	0 8	0 23	0 8	0 0	0 5	0 4	0 5	0 15	0 7	0 2	0 7	0 4	0 8	0 15	0 15	0 7	0 8	0 12	0 6	0 5	0 13	0 9	0 11	0 4
CP027619.1	407005	A	T	BGAL18		0 4	0 5	0 9	0 12	0 8	0 3	0 9	0 5	0 3	0 8	0 2	0 7	0 9	0 9	0 3	0 7	0 8	0 9	0 6	0 5	0 6	0 26	0 7	0 0	0 5	0 2	0 5	0 14	0 8	0 1	0 7	0 4	0 9	0 15	0 13	0 7	0 9	0 15	0 9	0 6	0 13	0 10	0 11	0 9
CP027619.1	407084	CC	TG	BGAL18		0 4	0 6	0 4	0 9	0 7	0 3	0 8	0 6	0 3	0 7	0 2	0 6	0 6	0 7	0 4	0 7	0 7	0 15	0 9	0 7	0 3	0 23	0 6	0 1	0 7	0 5	0 2	0 11	0 11	0 1	0 13	0 13	0 11	0 11	0 9	0 10	0 8	0 16	0 10	0 12	0 17	0 9	0 8	0 11
CP027619.1	407099	T	C	BGAL18		0 4	0 5	0 3	0 7	0 6	0 6	0 9	0 6	0 4	0 8	0 1	0 5	0 5	0 8	0 4	0 7	0 7	0 12	0 9	0 7	0 3	0 21	0 6	0 1	0 7	0 4	0 2	0 9	0 10	0 1	0 13	0 13	0 11	0 7	0 6	0 12	0 9	0 12	0 11	0 13	0 18	0 7	0 5	0 14
CP027619.1	407101	T	C	BGAL18	v	0 4	0 5	1 2	0 7	0 6	0 7	0 9	0 6	0 4	0 8	0 1	0 5	0 5	0 8	0 4	0 7	0 7	0 12	0 9	0 7	0 3	0 21	0 6	0 1	0 7	0 4	0 2	0 9	0 10	0 1	0 14	0 13	0 11	0 6	0 6	0 12	0 9	0 12	0 11	0 13	0 18	0 7	0 5	0 14
CP027619.1	407123	GGCA	AGCG	BGAL18		0 4	0 5	0 3	0 8	0 6	0 7	0 11	0 6	0 4	0 8	0 1	0 5	0 6	0 5	0 4	0 7	0 6	0 12	0 7	0 6	0 1	0 20	0 5	0 1	0 8	0 6	0 1	0 12	0 8	0 1	0 16	0 14	0 10	0 8	0 7	0 13	0 6	0 11	0 9	0 13	0 18	0 7	0 6	0 11
CP027619.1	407153	A	T	BGAL18		0 3	0 5	0 3	0 11	0 5	0 7	0 10	0 7	0 3	0 8	0 1	0 2	0 4	0 6	0 5	0 4	0 6	0 13	0 10	0 5	0 2	0 21	0 6	0 1	0 11	0 7	0 1	0 15	0 7	0 2	0 19	0 13	0 7	0 9	0 7	0 13	0 3	0 12	0 10	0 11	0 19	0 7	0 8	0 12
CP027619.1	407168	G	A	BGAL18		0 5	0 5	0 3	0 12	0 4	0 7	0 9	0 7	0 4	0 9	0 1	0 1	0 4	0 7	0 5	0 3	0 7	0 12	0 10	0 6	0 2	0 20	0 5	0 1	0 12	0 5	0 1	0 15	0 8	0 2	0 18	0 14	0 7	0 10	0 7	0 11	0 3	0 12	0 8	0 10	0 19	0 8	1 7	0 12
CP027619.1	407216	A	G	BGAL18		0 7	0 6	0 2	0 11	0 4	0 6	0 9	0 6	0 4	0 4	0 0	0 4	0 4	0 6	0 4	0 4	0 4	0 8	0 5	0 6	0 3	0 20	0 2	0 0	0 12	0 6	0 2	0 13	0 6	0 1	0 14	0 10	0 5	0 9	0 8	0 9	0 3	0 14	0 5	0 6	0 7	0 5	0 8	0 10
CP027619.1	407257	C	A	BGAL18		0 7	0 5	0 3	0 14	0 6	0 2	0 7	0 4	0 4	0 4	0 2	0 4	0 3	0 6	0 7	0 4	0 3	0 6	0 7	0 5	0 3	0 17	0 2	0 3	0 13	0 6	0 3	0 13	0 6	0 1	0 10	0 10	1 3	0 11	0 13	0 10	0 5	0 15	0 5	0 8	0 11	0 8	0 8	0 11
CP027619.1	407263	C	T	BGAL18		0 7	0 4	0 2	0 15	0 4	0 3	0 8	0 4	0 4	0 3	0 2	0 4	0 1	0 6	0 6	0 4	0 3	0 5	0 7	0 6	0 3	0 18	0 2	0 3	0 13	0 5	0 3	0 13	0 6	0 1	0 11	0 10	0 3	0 11	0 13	0 10	0 5	0 15	0 4	0 9	0 11	0 7	0 9	0 11
CP027619.1	407268	C	G	BGAL18	v	0 8	0 4	0 2	0 16	0 3	0 3	0 8	0 5	0 4	0 3	0 2	0 4	0 2	0 6	0 5	0 4	0 3	0 5	0 7	0 6	0 3	0 18	0 3	0 3	0 13	0 5	0 3	0 13	0 6	0 2	0 12	0 10	0 3	0 9	0 13	0 10	0 5	0 14	0 5	0 9	0 11	0 6	0 10	0 10
CP027619.1	407268	C	T	BGAL18	v	0 8	0 4	0 2	0 16	0 3	0 3	0 8	0 5	0 4	0 3	0 2	0 4	0 2	0 6	0 5	0 4	0 3	0 5	0 7	0 6	0 3	0 18	0 3	0 3	0 13	0 5	0 3	0 13	0 6	0 2	0 12	0 10	0 3	0 9	0 13	0 10	0 5	0 14	0 5	0 9	0 11	0 6	0 10	0 10
CP027619.1	407273	C	G	BGAL18		0 8	0 5	0 2	0 17	0 4	0 3	0 8	0 5	0 4	0 3	0 2	0 4	0 2	0 7	0 5	0 5	0 4	0 5	0 7	0 7	0 3	0 18	0 3	0 3	0 12	0 5	0 3	0 13	0 6	0 2	0 12	0 10	0 4	0 9	0 13	0 12	0 7	0 12	0 6	0 9	0 12	0 7	0 11	0 11
CP027619.1	407293	C	A	BGAL18		0 8	0 5	0 2	0 19	0 4	0 5	0 8	0 5	0 6	0 4	0 2	0 3	0 2	0 7	0 5	0 7	0 5	0 6	0 8	0 7	0 2	0 18	0 3	0 3	0 9	0 5	0 2	0 12	0 6	0 1	0 10	0 7	0 5	0 11	0 14	0 13	0 6	0 11	0 7	0 9	0 14	0 7	0 11	0 12
CP027619.1	407293	C	G	BGAL18		0 8	0 5	0 2	0 19	0 4	0 5	0 8	0 5	0 6	0 4	0 2	0 3	0 2	0 7	0 5	0 7	0 5	0 6	0 8	0 7	0 2	0 18	0 3	0 3	0 9	0 5	0 2	0 12	0 6	0 1	0 10	0 7	0 5	0 11	0 14	0 13	0 6	0 11	0 7	0 9	0 14	0 7	0 11	0 12
CP027619.1	407311	C	T	BGAL18	v	0 7	0 5	0 3	0 19	0 4	0 5	0 8	0 5	0 8	0 7	0 2	0 3	0 3	0 5	0 5	7 1	0 5	0 6	0 8	0 9	0 2	0 17	0 5	0 3	0 9	0 4	0 2	0 14	0 5	0 1	0 10	0 7	0 3	0 13	0 16	0 11	0 9	0 9	0 6	0 12	0 15	0 7	0 13	0 8
CP027619.1	407332	CAAC	TAAT	BGAL18		0 4	0 5	0 3	0 19	0 4	0 6	0 7	0 5	0 6	0 8	0 2	0 2	0 3	0 5	0 6	0 9	0 6	0 5	0 7	0 8	0 2	0 19	0 7	0 3	0 13	0 2	0 3	0 15	0 4	0 3	0 12	0 7	0 3	0 15	0 15	0 10	0 9	0 8	0 9	0 10	0 20	0 7	0 13	0 6
CP027619.1	407341	G	A	BGAL18		0 4	0 6	0 4	0 19	0 4	0 7	0 9	0 5	0 6	0 8	0 2	0 2	0 3	0 5	0 8	0 9	0 7	0 5	0 7	0 7	0 2	0 16	0 7	0 3	0 14	0 2	0 3	0 15	0 4	0 4	0 13	0 8	0 5	0 17	0 16	0 12	0 10	0 9	0 9	0 11	0 21	0 7	0 13	0 8
CP027619.1	407392	G	GTGAT	BGAL18		0 2	0 8	0 8	0 13	0 2	0 7	0 11	0 5	0 6	0 6	0 0	0 0	0 3	0 3	0 5	0 7	0 5	0 5	0 8	0 5	0 1	0 17	0 9	0 0	0 8	0 2	0 3	0 11	0 2	0 5	0 10	0 5	0 5	0 12	0 11	0 5	0 6	0 10	0 10	0 9	0 14	0 3	0 11	0 9
CP027619.1	407412	GG	AC	BGAL18		0 3	0 9	0 8	0 15	0 2	0 7	0 9	0 5	0 6	0 8	0 0	0 1	0 3	0 4	0 7	0 7	0 6	0 4	0 9	0 7	0 2	0 17	0 10	0 1	0 8	0 2	0 4	0 13	0 4	0 5	0 10	0 10	0 5	0 14	0 16	0 6	0 8	0 11	0 14	0 10	0 22	0 4	0 13	0 11
CP027619.1	407429	G	T	BGAL18		0 2	0 9	0 9	0 12	0 2	0 7	0 9	0 4	0 8	0 7	0 0	0 1	0 3	0 4	0 8	0 8	0 3	0 3	0 9	0 7	0 4	0 18	0 9	0 1	0 9	0 2	0 4	0 16	0 4	0 4	0 8	0 11	0 9	0 13	0 14	0 5	0 7	0 11	0 13	0 9	0 23	0 4	0 15	0 14
CP027619.1	407437	G	C	BGAL18		0 2	0 10	0 9	0 12	0 3	0 6	0 10	0 4	0 6	0 5	0 0	0 2	0 3	0 3	0 8	0 8	0 4	0 4	0 7	0 7	0 4	0 16	0 10	0 1	0 9	0 3	0 4	0 15	0 4	0 4	0 9	0 12	0 12	0 12	0 15	0 6	0 6	0 11	0 15	0 9	0 23	0 5	0 13	0 15
CP027619.1	407448	TATATTTAATTGA	ATATTTAATTT	BGAL18		0 2	0 9	0 7	0 10	0 3	0 6	0 9	0 2	0 4	0 4	0 0	0 2	0 2	0 4	0 8	0 7	0 4	0 3	0 7	0 5	0 4	0 14	0 7	0 1	0 8	0 5	0 4	0 11	0 5	0 4	0 8	0 12	0 10	0 10	0 15	0 3	0 5	0 9	0 12	0 9	0 17	0 5	0 12	0 14
CP027619.1	407451	ATTTAATTGA	TTAATTT	BGAL18		0 2	0 9	0 7	0 10	0 3	0 6	0 9	0 2	0 4	0 4	0 0	0 2	0 2	0 4	0 8	0 7	0 4	0 3	0 7	0 5	0 4	0 14	0 7	0 1	0 8	0 5	0 4	0 11	0 5	0 4	0 8	0 12	0 10	0 10	0 15	0 3	0 5	0 9	0 12	0 9	0 17	0 5	0 12	0 14
CP027619.1	407465	CTAC	TTAT	BGAL18		0 2	0 8	0 8	0 10	0 4	0 6	0 11	0 3	0 4	0 5	0 0	0 2	0 1	0 4	0 9	0 7	0 4	0 3	0 9	0 5	0 6	0 17	0 8	0 2	0 7	0 6	0 4	0 10	0 5	0 3	0 11	0 14	0 12	0 11	0 15	0 5	0 7	0 14	0 14	0 10	0 18	0 4	0 15	0 13
CP027619.1	407476	T	G	BGAL18		0 2	0 7	0 10	0 13	0 4	0 6	0 12	0 3	0 5	0 7	0 1	0 2	0 2	0 4	0 8	0 8	0 3	0 4	0 9	0 7	0 6	0 17	0 8	0 2	0 7	0 7	0 4	0 10	0 5	0 3	0 10	0 15	0 14	0 9	0 14	0 8	0 7	0 17	0 15	0 13	0 19	0 5	0 12	0 19
CP027619.1	407510	G	A	BGAL18		0 4	0 5	0 12	0 12	0 5	0 5	0 9	0 4	0 5	0 7	0 1	0 2	0 2	0 5	0 7	0 8	0 4	0 3	0 9	0 8	0 5	0 16	0 8	0 2	0 3	0 5	0 3	0 10	0 5	0 0	0 10	0 17	0 16	0 10	0 11	0 11	0 3	0 16	0 13	0 15	0 15	0 7	0 14	0 16
CP027619.1	407559	G	A	BGAL18		0 5	0 9	0 11	0 9	0 6	0 5	0 8	0 4	0 6	0 7	0 1	0 3	0 4	0 6	0 8	0 9	0 6	0 3	0 7	0 5	0 6	0 18	0 6	0 2	0 5	0 4	0 3	0 6	0 3	0 1	0 14	0 11	0 12	0 6	0 8	0 9	0 2	0 16	0 10	0 16	0 11	0 8	0 9	0 13
CP027619.1	407565	A	G	BGAL18		0 4	0 8	0 11	0 8	0 7	0 4	0 9	0 4	0 6	0 7	0 2	0 2	0 4	0 7	0 7	0 9	0 7	0 3	0 5	0 4	0 6	0 21	0 6	0 2	0 5	0 2	0 3	0 6	0 3	0 1	0 14	0 10	0 11	0 4	0 8	0 10	0 2	0 16	0 9	0 16	0 11	0 7	0 9	0 12
CP027619.1	407592	T	TGGG	BGAL18	v	0 5	0 7	0 10	0 6	0 6	0 5	0 7	0 6	0 4	0 3	0 3	0 1	0 3	0 7	0 6	5 0	0 7	0 4	0 5	0 4	0 4	0 21	0 5	0 4	0 4	0 3	0 3	0 6	0 4	0 2	0 13	0 11	0 8	0 6	0 6	0 8	0 2	0 8	0 9	0 14	0 14	0 7	0 10	0 12
CP027619.1	407605	TA	T	BGAL18	v	0 4	0 6	0 12	0 7	0 5	0 5	0 7	0 5	0 4	0 2	0 4	0 1	0 3	0 8	0 8	4 1	0 6	0 4	0 4	0 5	0 3	0 17	0 5	0 4	0 3	0 3	0 3	0 4	0 3	0 2	0 12	0 12	0 5	0 7	0 4	0 11	0 3	0 10	0 8	0 13	0 13	0 6	0 10	0 8
CP027619.1	407664	C	T	BGAL18	v	0 5	0 5	0 7	0 13	0 6	0 10	0 8	0 4	0 4	0 3	0 4	0 4	0 4	0 7	0 8	5 2	0 6	0 6	0 6	0 4	0 4	0 18	0 2	0 4	0 5	0 2	0 4	0 6	0 6	0 2	0 13	0 8	0 4	0 8	0 5	0 11	0 8	0 12	0 6	0 10	0 14	0 4	0 13	0 9
CP027619.1	407681	G	A	BGAL18		0 5	0 5	0 7	0 16	0 6	0 10	0 8	0 3	0 3	0 5	0 5	0 4	0 3	0 7	0 7	0 10	0 6	0 9	0 6	0 6	0 4	0 17	0 2	0 5	0 4	0 2	0 4	0 7	0 7	0 2	0 13	0 7	0 3	0 9	0 6	0 12	0 8	0 11	0 7	0 11	0 15	0 3	0 14	0 7
CP027619.1	407698	G	A	BGAL18		0 7	0 3	0 6	0 14	0 4	0 10	0 8	0 6	0 2	0 5	0 7	0 5	0 3	0 6	0 7	0 10	0 6	0 9	0 7	0 6	0 3	0 16	0 2	0 5	0 4	0 3	0 4	0 8	0 7	0 1	0 12	0 7	0 4	0 11	0 6	0 14	0 8	0 10	0 8	0 11	0 14	0 5	0 14	0 5
CP027619.1	407704	CT	C	BGAL18		0 7	0 2	0 6	0 13	0 4	0 9	0 8	0 6	0 2	0 5	0 7	0 4	0 3	0 5	0 6	0 9	0 7	0 9	0 6	0 5	0 2	0 16	0 2	0 4	0 5	0 2	0 3	0 9	0 8	0 1	0 14	0 6	0 4	0 11	0 6	0 14	0 8	0 10	0 8	0 11	0 14	0 5	0 12	0 6
CP027619.1	407709	A	G	BGAL18	v	0 7	0 2	0 6	0 13	0 4	0 9	0 8	0 6	0 2	0 5	0 7	0 4	0 3	0 5	0 6	0 9	0 7	0 9	0 6	0 5	0 2	0 16	0 2	0 4	0 5	0 2	0 3	0 9	0 8	0 1	0 14	0 6	0 4	0 11	0 6	0 14	0 8	0 10	0 8	0 11	0 14	0 5	0 12	0 6
CP027619.1	407717	CC	AT	BGAL18		0 7	0 3	0 6	0 16	0 4	0 10	0 7	0 6	0 2	0 6	0 6	0 4	0 3	0 6	0 6	0 10	0 7	0 9	0 6	0 6	0 2	0 15	0 2	0 4	0 5	0 2	0 3	0 9	0 9	0 0	0 14	0 6	0 4	0 12	0 6	0 12	0 8	0 12	0 8	0 8	0 12	0 4	0 12	0 6
CP027619.1	407729	CA	TATT	BGAL18		0 7	0 3	0 6	0 13	0 4	0 8	0 7	0 4	0 3	0 5	0 6	0 4	0 3	0 3	0 6	0 10	0 7	0 8	0 4	0 5	0 2	0 14	0 1	0 4	0 7	0 3	0 3	0 8	0 6	0 0	0 13	0 7	0 4	0 11	0 7	0 9	0 7	0 8	0 8	0 9	0 16	0 3	0 10	0 7
CP027619.1	407763	A	G	BGAL18	v	0 5	0 3	0 6	8 3	0 6	0 9	0 4	0 5	0 3	0 7	0 6	0 6	0 4	0 3	0 3	0 12	2 5	0 7	0 6	0 5	0 2	0 12	0 3	1 2	6 3	0 3	0 3	0 8	0 6	0 0	0 16	0 12	0 4	0 12	0 7	0 9	0 7	0 7	10 0	0 12	11 0	0 5	0 8	0 9
CP027619.1	407774	T	C	BGAL18	v	0 5	0 4	0 7	0 12	0 6	0 8	0 5	0 6	0 3	0 7	0 6	0 6	0 4	0 3	0 5	0 10	0 6	0 8	0 6	0 5	0 2	0 12	0 3	0 3	0 10	0 4	0 3	0 7	0 8	0 1	0 15	0 13	0 5	0 12	0 9	0 8	0 7	0 8	0 11	0 11	0 11	0 5	0 7	0 10
CP027619.1	407794	CAACG	AAACA	BGAL18		0 5	0 4	0 7	0 11	0 5	0 7	0 5	0 6	0 1	0 5	0 6	0 6	0 3	0 3	0 4	0 11	0 5	0 8	0 4	0 5	0 1	0 14	0 3	0 3	0 9	0 4	0 3	0 6	0 8	0 1	0 16	0 13	0 7	0 12	0 10	0 6	0 4	0 9	0 10	0 10	0 18	0 5	0 7	0 11
CP027619.1	407821	G	C	BGAL18		0 7	0 6	0 8	0 10	0 8	0 8	0 5	0 7	0 1	0 4	0 7	0 4	0 2	0 2	0 5	0 11	0 6	0 7	0 4	0 5	0 2	0 15	0 6	0 3	0 8	0 3	0 3	0 4	0 6	0 1	0 12	0 13	0 9	0 14	0 9	0 5	0 5	0 9	0 13	0 9	0 17	0 6	0 9	0 10
CP027619.1	407830	C	A	BGAL18		0 6	0 4	0 9	0 12	0 8	0 9	0 5	0 7	0 1	0 4	0 6	0 4	0 3	0 2	0 5	0 10	0 5	0 4	0 5	0 4	0 2	0 15	0 8	0 2	0 8	0 3	0 2	0 2	0 6	0 1	0 12	0 14	0 8	0 13	0 9	0 4	0 5	0 8	0 13	0 10	0 17	0 6	0 8	0 10
CP027619.1	407863	C	A	BGAL18		0 5	0 5	0 9	0 10	0 7	0 9	0 5	0 3	0 1	0 2	0 4	0 7	0 3	0 2	0 7	0 9	0 3	0 8	0 4	0 6	0 2	0 15	0 8	0 2	0 8	0 6	0 1	0 2	0 7	0 2	0 15	0 10	0 8	0 14	0 9	0 6	0 6	0 7	0 13	0 8	0 16	1 3	0 10	0 10
CP027619.1	407899	A	G	BGAL18		0 7	0 6	0 7	0 11	0 6	0 8	0 3	0 4	0 0	0 1	0 3	0 4	0 3	0 3	0 10	0 8	0 1	0 8	0 7	0 6	0 2	0 17	0 9	0 1	0 6	0 6	0 1	0 3	0 7	0 2	0 11	0 11	0 8	0 12	0 8	0 4	0 5	0 5	0 12	0 9	0 15	0 4	0 13	0 6
CP027619.1	407911	G	C	BGAL18		0 7	0 6	0 7	0 9	0 5	0 8	0 3	0 5	0 0	0 1	0 2	0 5	0 2	0 3	0 10	0 6	0 1	0 8	0 8	0 6	0 1	0 17	0 7	0 1	0 5	0 6	0 1	0 2	0 7	0 2	0 8	0 11	0 7	0 10	0 6	0 4	0 4	0 5	0 12	0 7	0 12	0 2	0 11	0 5
CP027619.1	407925	G	T	BGAL18		5 0	4 0	1 0	5 0	3 0	5 0	4 0	8 1	2 0	2 0	5 0	3 0	7 0	2 0	5 0	3 0	5 0	9 0	8 0	4 0	6 0	6 0	4 0	3 0	2 0	3 0	4 0	5 0	7 0	3 0	9 0	4 0	4 0	9 0	7 0	8 0	5 0	5 0	9 0	3 0	7 0	6 0	9 0	3 0
CP027619.1	407950	TGTG	AGTC	BGAL18		0 5	0 5	0 2	0 6	0 3	0 5	0 5	0 11	0 3	0 4	0 5	0 5	0 7	0 3	0 5	0 3	0 6	0 9	0 8	0 6	0 6	0 10	0 4	0 3	0 3	0 3	0 4	0 7	0 8	0 3	0 9	0 5	0 7	0 12	0 7	0 8	0 5	0 5	0 13	0 2	0 8	0 8	0 11	0 5
CP027619.1	407992	A	G	BGAL18		0 4	0 6	1 6	0 8	0 3	0 4	0 3	0 11	0 3	0 5	0 5	0 4	0 5	0 3	0 5	0 4	0 6	0 9	0 9	0 7	0 8	0 11	0 3	0 2	0 4	0 2	0 3	0 8	0 8	0 2	0 9	0 6	0 6	0 10	0 5	0 3	0 5	0 7	0 15	0 7	0 8	0 7	1 9	0 6
CP027619.1	407998	G	A	BGAL18		0 4	0 5	0 6	0 9	0 3	0 4	0 3	0 12	0 3	0 5	0 5	0 4	0 4	0 3	0 4	0 4	0 5	0 9	0 9	0 7	0 8	0 11	0 3	0 3	0 5	0 2	0 3	0 10	0 8	0 2	0 9	0 6	0 5	0 11	0 5	0 1	0 3	0 7	0 15	0 7	0 8	0 8	0 10	0 6
CP027619.1	408024	T	TG	BGAL18		0 6	0 9	0 6	0 11	0 2	0 5	0 2	0 12	0 3	0 4	0 4	0 7	0 3	0 3	0 5	0 5	0 4	0 9	0 9	0 7	0 6	0 14	0 6	0 3	0 5	0 1	0 5	0 12	0 5	0 2	0 7	0 5	0 6	0 11	0 2	0 2	0 5	0 7	0 15	0 5	0 10	0 7	0 6	0 5
CP027619.1	408034	C	T	BGAL18		0 6	0 9	0 7	0 12	0 3	0 5	0 2	0 11	0 4	0 4	0 3	0 7	0 3	0 2	0 4	0 5	0 4	0 10	0 8	0 8	0 6	0 16	0 5	0 3	0 5	0 2	0 5	0 13	0 4	0 2	0 8	0 6	0 6	0 10	0 1	0 2	0 6	0 7	0 16	0 6	0 10	0 7	0 7	0 5
CP027619.1	408094	TTG	T	BGAL18	v	0 5	1 6	0 5	0 17	1 1	0 2	1 2	0 7	0 3	0 1	1 1	0 6	0 4	0 0	0 2	0 5	0 0	0 8	0 3	0 7	0 6	0 17	0 6	0 4	0 2	0 3	0 4	0 12	0 4	0 3	0 6	0 7	0 5	0 8	0 6	0 3	0 13	0 7	0 12	1 5	0 12	0 6	0 7	0 8
CP027619.1	408094	T	TTG	BGAL18	v	0 5	0 6	0 5	1 17	0 1	0 2	0 2	0 7	0 3	0 1	0 1	0 6	0 4	0 0	0 2	0 5	0 0	0 8	1 3	0 7	0 6	0 17	0 6	0 4	0 2	0 3	0 4	0 12	0 4	0 3	0 6	0 7	0 5	0 8	0 6	0 3	0 13	0 7	0 12	0 5	0 12	0 6	0 7	0 8
CP027619.1	408146	C	T	BGAL18	v	0 5	0 13	0 4	0 18	0 3	0 5	0 3	0 8	0 3	0 3	0 3	0 7	0 6	0 0	0 3	5 0	0 2	0 7	0 8	0 9	0 5	0 20	0 8	0 6	0 6	0 4	0 3	0 7	0 7	0 3	0 3	0 7	0 7	0 9	0 7	0 8	0 14	0 6	0 8	0 8	0 13	0 9	0 7	0 11
CP027619.1	408155	CTTT	ATTC	BGAL18		0 6	0 11	0 5	0 15	0 4	0 5	0 3	0 7	0 3	0 3	0 3	0 6	0 6	0 0	0 3	0 5	0 2	0 8	0 8	0 9	0 5	0 18	0 7	0 5	0 6	0 3	0 3	0 8	0 7	0 3	0 3	0 8	0 7	0 10	0 9	0 7	0 12	0 7	0 8	0 9	0 13	0 7	0 7	0 11
CP027619.1	408206	G	A	BGAL18	v	0 4	0 10	0 5	0 12	0 5	0 4	0 7	0 6	0 3	0 6	0 4	0 7	0 6	0 1	0 3	6 0	0 4	0 6	0 10	0 6	0 4	0 16	0 9	0 4	0 6	0 4	0 2	0 13	0 7	0 3	0 9	0 9	0 7	0 8	0 9	0 11	0 10	0 7	0 6	0 8	0 13	0 9	0 7	0 9
CP027619.1	408227	G	A	BGAL18	v	0 4	0 9	0 6	0 10	0 5	0 5	0 7	0 4	0 3	0 7	0 4	0 6	0 6	0 1	0 3	6 0	0 3	0 5	0 10	1 5	0 6	0 19	0 8	0 5	0 7	0 4	0 0	0 12	0 7	0 2	0 14	0 6	0 7	0 7	0 9	0 13	0 9	0 7	0 5	0 7	0 14	0 8	0 6	0 9
CP027619.1	408266	TT	C	BGAL18		0 6	0 8	0 5	0 9	0 4	0 5	0 6	0 7	0 4	0 9	0 2	0 7	0 6	0 3	0 6	0 6	0 3	0 6	0 10	0 6	0 7	0 19	0 8	0 7	0 5	0 3	0 1	0 11	0 5	0 1	0 16	0 6	0 9	0 7	0 16	0 14	0 8	0 4	0 8	0 8	0 12	0 4	0 8	0 10
CP027619.1	408273	C	G	BGAL18		0 6	0 7	0 6	0 9	0 6	0 5	0 6	0 8	0 3	0 8	0 2	0 8	0 5	0 3	0 6	0 7	0 3	0 6	0 9	0 7	0 7	0 19	0 8	0 6	0 5	0 5	0 1	0 11	0 6	0 1	0 17	0 7	0 8	0 10	0 17	0 13	0 10	0 5	0 8	0 7	0 12	0 3	0 8	0 11
CP027619.1	408296	AC	CA	BGAL18		0 5	0 7	0 6	0 8	0 7	0 3	0 7	0 6	0 4	0 5	0 3	0 9	0 5	0 3	0 6	0 8	0 4	0 8	0 6	0 5	0 9	0 26	0 6	0 6	0 3	0 5	0 2	0 10	0 5	0 1	0 17	0 7	0 7	0 10	0 16	0 14	0 11	0 8	0 7	0 7	0 9	0 3	0 7	0 10
CP027619.1	408308	TGATC	GGATT	BGAL18		0 4	0 8	0 5	0 7	0 8	0 2	0 8	0 6	0 3	0 5	0 2	0 8	0 5	0 3	0 5	0 9	0 5	0 7	0 7	0 6	0 10	0 27	0 5	0 6	0 4	0 5	0 2	0 9	0 6	0 2	0 17	0 6	0 7	0 10	0 15	0 13	0 11	0 9	0 9	0 8	0 8	0 4	0 7	0 11
CP027619.1	408323	TTAG	CTAA	BGAL18		0 5	0 9	0 6	0 10	0 6	0 3	0 7	0 6	0 2	0 4	0 1	0 9	0 6	0 3	0 5	0 9	0 6	0 7	0 9	0 7	0 10	0 29	0 8	0 6	0 6	0 4	0 2	0 8	0 7	0 2	0 15	0 5	0 6	0 10	0 15	0 13	0 12	0 9	0 6	0 7	0 9	0 5	0 7	0 10
CP027619.1	408333	T	C	BGAL18		0 6	0 9	0 6	0 10	0 6	0 3	0 7	0 7	0 2	0 4	0 1	0 9	0 6	0 3	0 5	0 8	0 5	0 7	0 8	0 7	0 10	0 28	0 7	0 7	0 6	0 5	0 2	0 8	0 8	0 2	0 13	0 5	0 7	0 10	0 13	0 13	0 12	0 8	0 6	0 7	0 10	0 5	0 7	0 9
CP027619.1	408348	A	C	BGAL18		0 5	0 9	0 6	0 8	0 5	0 3	0 6	0 8	0 2	0 7	0 1	0 9	0 5	0 3	0 6	0 10	0 5	0 10	0 7	0 7	0 9	0 26	0 7	0 8	0 6	0 6	0 3	0 9	0 10	0 1	0 9	0 4	0 8	0 10	0 12	0 14	0 10	0 7	0 7	0 8	0 10	0 7	0 7	0 8
CP027619.1	408350	A	G	BGAL18	v	0 5	0 10	0 6	0 7	0 6	0 3	0 7	0 8	0 2	0 7	0 1	0 9	0 6	0 3	0 6	10 0	0 5	0 10	0 7	0 8	0 9	0 26	0 6	0 8	0 7	0 6	0 3	0 10	0 10	0 1	0 9	0 4	0 8	0 10	0 12	0 14	0 10	0 7	0 8	0 8	0 10	0 6	0 7	0 8
CP027619.1	408357	G	C	BGAL18		0 5	0 13	0 5	0 7	0 6	0 4	0 6	0 7	0 2	0 8	0 1	0 9	0 6	0 3	0 6	0 9	0 6	0 10	0 8	0 8	0 9	0 28	0 8	0 8	0 9	0 6	0 3	0 10	0 9	0 1	0 9	0 5	0 7	0 12	0 12	0 13	0 10	0 7	0 8	0 7	0 10	0 6	0 7	0 7
CP027619.1	408379	C	G	BGAL18		0 5	0 13	0 8	0 11	0 6	0 4	0 6	0 6	0 3	0 8	0 1	0 9	0 7	0 4	0 8	0 8	0 8	0 9	0 8	0 9	0 9	0 26	0 8	0 9	0 9	0 11	0 5	0 10	0 8	0 1	0 6	0 6	0 6	0 10	0 13	0 12	0 11	0 10	0 8	0 7	0 10	0 5	0 6	0 7
CP027619.1	408393	GG	CT	BGAL18		0 4	0 13	0 8	0 10	0 6	0 4	0 6	0 5	0 3	0 8	0 1	0 10	0 6	0 4	0 8	0 7	0 8	0 7	0 7	0 7	0 10	0 26	0 10	0 6	0 10	0 10	0 5	0 12	0 8	0 1	0 6	0 8	0 7	0 9	0 11	0 11	0 9	0 10	0 10	0 8	0 10	0 5	0 3	0 6
CP027619.1	408405	G	T	BGAL18		0 5	0 12	0 8	0 10	0 6	0 4	0 5	0 5	0 3	0 8	0 1	1 9	0 5	0 4	0 5	0 6	0 7	0 7	0 7	0 8	0 10	0 25	0 10	0 5	0 11	0 10	0 5	0 11	0 8	0 1	0 6	0 7	0 7	0 8	0 11	0 9	0 8	0 8	0 10	0 9	0 10	0 5	0 3	0 7
CP027619.1	408420	C	G	BGAL18	v	0 5	0 11	0 7	0 15	0 6	0 5	0 5	0 3	0 2	0 9	0 1	0 9	0 6	0 4	0 4	0 7	0 7	0 7	0 6	0 7	0 11	0 26	0 10	0 5	0 10	0 9	0 5	0 10	0 6	0 1	0 7	0 6	0 8	0 11	0 9	0 8	0 8	0 8	0 10	0 9	0 10	0 5	0 3	0 6
CP027619.1	408426	G	A	BGAL18		0 5	0 10	0 7	0 15	0 5	0 5	0 5	0 3	0 2	0 9	0 1	0 10	0 6	0 4	0 4	0 7	0 7	0 7	0 6	0 8	0 11	0 22	0 10	0 5	0 10	0 9	0 5	0 8	0 6	0 1	0 7	0 7	0 8	0 10	0 9	0 8	0 9	0 8	0 9	0 9	0 12	0 6	0 3	0 8
CP027619.1	408453	G	C	BGAL18		0 6	0 7	0 6	0 12	0 6	0 6	0 4	0 3	0 1	0 9	0 1	0 9	0 7	0 6	0 3	0 5	0 5	0 6	0 5	0 7	0 11	0 20	0 14	0 8	0 9	0 9	0 4	0 12	0 7	0 2	0 6	0 10	0 7	0 10	0 10	0 8	0 6	0 7	0 13	0 10	0 14	0 6	0 2	0 12
CP027619.1	408477	T	A	BGAL18		0 7	0 9	0 6	0 15	0 7	0 5	0 5	0 3	0 1	0 5	0 1	0 10	0 6	0 5	0 4	0 5	0 5	0 9	0 3	0 5	0 14	0 18	0 15	0 9	0 9	0 8	0 5	0 12	0 7	0 3	0 4	0 10	0 6	0 10	0 10	0 6	0 9	0 8	0 12	0 11	0 12	0 3	0 4	0 15
CP027619.1	408486	T	C	BGAL18		0 6	0 12	0 6	0 17	0 7	0 5	0 5	0 4	0 1	0 7	0 1	0 10	0 7	0 5	0 4	0 5	0 6	0 9	0 4	0 5	0 14	0 20	0 15	0 8	0 10	0 8	0 7	0 12	0 7	0 3	0 4	0 10	0 6	0 8	0 8	0 5	1 9	0 7	0 12	0 11	0 14	0 2	0 5	0 18
CP027619.1	408523	T	A	BGAL18		0 8	0 13	0 5	0 15	0 7	0 4	0 5	0 2	0 0	0 6	0 3	0 8	0 6	0 6	0 4	0 4	0 5	0 6	0 3	0 7	0 13	0 23	0 12	0 7	0 8	0 5	0 7	0 12	0 8	0 5	0 6	0 10	0 4	0 9	0 11	0 6	0 13	0 9	0 8	0 10	0 17	0 1	0 8	0 14
CP027619.1	408572	C	G	BGAL18		0 6	0 12	0 6	0 10	0 8	0 3	0 6	0 4	0 0	0 7	0 3	0 8	0 7	0 5	0 6	4 0	0 5	0 6	0 5	0 7	0 10	0 27	0 14	0 7	0 11	0 10	0 7	0 12	0 12	0 6	0 7	0 9	0 6	0 8	0 10	0 12	0 13	0 9	0 5	0 7	0 13	0 1	0 11	0 10
CP027619.1	408655	AA	TC	BGAL18	v	0 4	0 5	0 5	0 10	0 4	0 4	0 4	0 3	0 3	0 4	0 4	0 4	0 7	0 2	0 7	5 0	0 11	0 11	0 5	0 10	0 7	0 20	0 6	0 5	0 7	0 9	0 7	0 14	0 8	0 3	0 17	0 11	0 10	0 9	0 12	0 10	0 13	0 6	0 10	0 10	0 10	0 1	0 8	0 14
CP027619.1	408685	G	A	BGAL18		0 6	0 2	0 6	0 10	0 4	0 5	0 5	0 5	0 4	0 4	0 2	0 4	0 6	0 0	0 7	0 6	0 9	0 12	0 5	0 8	0 6	0 22	0 6	0 4	0 8	0 9	0 5	0 12	0 5	0 3	0 17	0 15	0 12	0 10	0 16	0 9	0 17	0 7	0 13	0 9	0 9	0 1	0 6	0 15
CP027619.1	408703	A	T	BGAL18		0 6	0 2	0 5	0 10	0 5	0 5	0 5	0 4	0 4	0 3	0 2	0 7	0 5	0 1	0 6	0 8	0 9	0 12	0 4	0 9	0 6	0 21	0 4	0 5	0 8	0 9	0 5	0 12	0 5	0 2	0 16	0 14	0 9	0 9	0 15	0 5	0 17	0 5	0 12	0 11	0 11	0 1	0 7	0 15
CP027619.1	408709	A	C	BGAL18		0 7	0 2	0 5	0 9	0 5	0 5	0 4	0 4	0 4	0 3	0 2	0 8	0 5	0 1	0 5	0 8	0 10	0 12	0 5	0 9	0 6	0 20	0 4	0 5	0 6	0 8	0 4	0 11	0 5	0 2	0 16	0 14	0 9	0 9	0 14	0 7	0 17	0 5	0 11	0 11	0 11	0 1	0 7	0 15
CP027619.1	408719	T	C	BGAL18	v	0 6	0 3	0 5	0 9	0 4	0 5	0 6	0 3	0 6	0 2	0 2	0 9	0 6	0 1	0 4	7 0	0 10	0 12	0 5	0 8	0 6	0 20	0 3	0 5	0 6	0 7	0 5	0 9	0 6	0 2	0 13	0 14	0 8	0 9	0 13	0 7	0 17	0 5	0 11	0 11	0 10	0 1	0 7	0 12
CP027619.1	408728	AG	GC	BGAL18		0 6	0 4	0 6	0 8	0 4	0 5	0 6	0 3	0 5	0 3	0 2	0 8	0 5	0 2	0 4	0 0	0 9	0 12	0 5	0 8	0 6	0 18	0 3	0 6	0 4	0 5	0 6	0 10	0 6	0 2	0 14	0 12	0 7	0 9	0 16	0 9	0 13	0 7	0 9	0 9	0 10	0 1	0 7	0 14
CP027619.1	408729	G	C	BGAL18	v	0 6	0 4	0 6	0 8	0 4	0 5	0 6	0 3	0 5	0 3	0 2	0 8	0 5	0 2	0 4	8 0	0 9	0 12	0 5	0 8	0 6	0 18	0 3	0 6	0 4	0 5	0 6	0 10	0 6	0 2	0 14	0 12	0 7	0 9	0 16	0 9	0 13	0 7	0 9	0 9	0 10	0 1	0 7	0 14
CP027619.1	408735	C	T	BGAL18		0 5	0 4	0 5	0 8	0 3	0 5	0 7	0 4	0 5	0 3	0 2	0 8	0 5	0 4	0 6	0 8	0 7	0 13	0 5	0 9	0 7	0 18	0 3	0 6	0 4	0 6	0 6	0 11	0 6	0 2	0 13	0 12	0 7	0 10	0 16	0 11	0 12	0 8	0 10	0 9	0 10	0 1	0 8	0 11
CP027619.1	408743	A	C	BGAL18		0 4	0 4	0 5	0 7	0 4	0 5	0 6	0 4	0 5	0 3	0 3	0 8	0 5	1 3	0 6	0 7	0 7	0 13	0 5	0 9	0 7	0 22	0 3	0 6	0 4	0 6	0 6	0 11	0 6	0 2	0 12	0 14	0 7	0 10	0 17	0 10	0 14	0 7	0 9	0 9	0 10	0 1	0 9	0 9
CP027619.1	619137	G	A	Beta_TUB10	v	5 1	3 3	0 8	8 15	6 4	4 5	5 2	9 6	2 4	9 3	3 0	6 5	4 9	7 8	5 4	6 10	1 3	8 6	5 10	4 5	8 8	13 13	7 7	4 3	4 5	3 5	6 7	11 15	5 3	0 1	14 11	7 9	6 7	10 18	9 10	11 11	11 6	9 12	15 18	10 7	8 11	5 8	11 10	6 10
CP027619.1	619141	C	CT	Beta_TUB10	v	5 2	3 3	0 8	8 12	6 4	4 5	5 1	9 6	2 4	9 2	3 0	4 5	4 9	7 8	5 4	4 9	0 3	8 6	5 10	4 5	7 8	13 13	7 7	4 3	3 5	3 4	4 7	11 14	5 4	1 1	14 10	8 10	6 6	9 18	8 10	11 10	12 6	9 12	14 18	10 8	8 12	4 8	10 11	5 9
CP027619.1	619154	C	T	Beta_TUB10	v	7 2	3 3	0 8	7 13	6 4	4 4	5 1	9 7	3 4	9 2	3 0	5 6	5 9	7 8	4 4	4 11	0 3	7 6	5 11	4 5	6 8	16 14	7 7	4 3	3 5	3 3	5 6	11 14	5 4	0 1	15 10	7 10	6 5	10 19	8 12	9 8	11 8	7 10	14 20	10 7	8 13	4 9	9 9	7 11
CP027619.1	619161	CT	C	Beta_TUB10	v	0 9	3 3	0 7	0 18	0 7	1 6	1 4	0 16	0 8	0 11	0 1	0 10	7 5	3 10	0 8	9 5	0 4	6 7	0 15	2 5	6 5	10 17	0 16	0 6	0 7	0 5	0 12	0 24	0 9	0 1	0 22	0 15	0 10	0 27	0 16	0 19	0 17	0 14	0 32	0 16	0 18	0 12	0 17	11 7
CP027619.1	619170	CCTTTCCTTAA	C	Beta_TUB10	v	1 1	0 0	0 7	3 11	5 2	3 3	2 0	0 5	0 3	4 3	1 0	0 6	0 0	2 4	0 4	0 1	0 3	5 0	3 12	3 1	0 0	4 4	3 6	3 2	2 6	2 5	3 5	4 14	4 4	0 1	0 6	0 11	2 3	0 16	1 11	0 9	0 5	4 7	9 14	6 4	5 11	0 3	0 9	0 0
CP027619.1	619173	T	G	Beta_TUB10	v	5 1	1 0	0 7	0 11	0 2	0 3	0 0	6 5	5 3	0 3	0 0	4 6	5 0	2 4	2 4	0 1	0 3	0 0	0 12	1 1	6 0	4 4	3 6	0 2	0 6	0 5	0 5	0 14	0 4	0 1	15 6	5 11	0 3	8 16	0 11	8 9	8 5	0 7	0 14	0 4	0 11	3 3	3 9	5 0
CP027619.1	619176	C	A	Beta_TUB10	v	0 1	3 0	0 7	0 11	0 2	0 3	1 0	0 5	0 3	0 3	0 0	0 6	6 0	3 4	0 4	9 1	0 3	6 0	0 12	2 1	6 0	10 4	0 6	0 2	0 6	0 5	0 5	0 14	0 4	0 1	0 6	0 11	0 3	0 16	0 11	0 9	0 5	0 7	0 14	0 4	0 11	0 3	0 9	11 0
CP027619.1	619186	AGTG	CGTT	Beta_TUB10	v	5 2	1 5	0 4	3 14	5 2	3 3	2 1	6 6	6 3	5 2	1 0	4 6	5 5	4 6	2 6	0 10	0 4	5 7	3 12	4 3	7 6	8 12	7 6	3 2	1 7	2 5	3 5	4 12	4 6	0 1	13 5	4 12	2 7	8 15	1 13	8 10	5 8	4 7	9 13	6 4	5 11	3 5	2 7	5 14
CP027619.1	619197	A	G	Beta_TUB10	v	4 2	1 5	0 5	3 13	5 2	4 3	4 1	6 7	6 4	5 4	1 0	4 7	4 4	6 5	2 6	0 10	0 4	5 7	4 12	4 3	8 7	9 14	7 6	4 1	1 8	2 4	4 5	4 12	4 8	0 1	8 5	4 12	2 6	4 15	1 11	6 10	4 7	4 8	9 13	6 4	5 12	2 6	2 6	4 15
CP027619.1	619201	G	C	Beta_TUB10		0 7	0 6	0 6	0 15	0 7	0 7	0 5	0 13	0 10	0 9	0 1	0 11	0 8	0 12	0 8	0 10	0 4	0 12	0 16	0 7	0 16	0 23	0 14	0 7	0 10	0 6	0 11	0 16	0 12	0 1	0 13	0 16	0 9	0 19	0 11	0 16	0 11	0 12	0 22	0 10	0 17	0 8	0 8	0 19
CP027619.1	619213	CTCG	GTCA	Beta_TUB10	v	5 2	1 4	0 5	3 10	5 2	3 3	4 1	6 8	6 4	4 5	1 0	2 5	3 5	6 4	1 4	0 11	0 3	5 7	4 11	4 2	8 6	9 14	7 5	4 1	2 8	1 4	4 8	2 9	4 7	0 1	6 3	3 9	2 5	2 14	0 7	4 9	2 7	4 7	8 11	5 4	5 8	1 4	1 8	3 14
CP027619.1	619227	G	A	Beta_TUB10		0 7	0 5	0 5	0 12	0 6	0 7	0 6	0 14	0 9	0 9	0 1	0 13	0 9	0 12	0 5	0 10	0 3	0 11	0 15	0 7	0 14	0 23	0 13	0 4	0 10	0 4	0 14	0 13	0 11	0 1	0 9	0 9	0 8	0 17	0 11	0 11	0 9	0 8	0 15	0 8	0 14	0 5	0 9	0 17
CP027619.1	619232	T	A	Beta_TUB10	v	3 3	1 4	0 5	1 9	4 2	5 5	3 2	4 9	5 4	4 5	1 0	4 9	4 5	7 4	0 5	1 9	0 3	5 8	3 12	4 3	8 6	10 15	6 7	3 1	1 8	0 5	5 9	1 11	4 7	0 1	3 4	1 8	1 7	2 13	0 11	2 10	2 7	2 6	2 9	3 4	2 8	0 4	0 9	3 15
CP027619.1	619234	C	T	Beta_TUB10		0 6	0 5	0 5	0 9	0 6	0 9	0 5	1 12	0 9	0 9	0 1	0 13	0 9	0 11	0 6	0 9	0 3	0 13	0 16	0 7	0 12	0 25	0 13	0 4	0 9	0 5	0 14	0 12	0 11	0 1	0 7	0 9	0 7	0 15	0 12	0 12	0 9	0 8	0 10	0 6	0 10	0 4	0 9	0 18
CP027619.1	619243	AG	A	Beta_TUB10	v	3 4	1 4	0 4	1 8	3 2	4 5	3 2	4 10	6 4	0 5	0 0	3 10	2 5	6 3	1 5	1 7	0 2	3 5	4 12	3 3	6 4	9 14	5 6	2 0	2 8	0 4	5 9	0 11	4 8	0 1	1 5	0 7	0 5	2 9	0 11	1 8	1 5	0 5	0 6	0 5	2 8	0 5	0 8	2 13
CP027619.1	619257	T	C	Beta_TUB10	v	4 5	1 5	0 4	0 11	4 2	4 5	3 2	3 10	6 5	0 5	0 0	3 10	3 5	6 4	1 5	2 7	0 2	3 7	5 13	3 5	7 7	8 17	4 6	2 1	2 8	0 4	6 9	0 13	4 10	0 0	1 9	0 7	0 7	2 10	0 13	1 8	1 6	0 6	0 6	0 7	0 10	0 5	0 9	2 14
CP027619.1	619264	AT	CG	Beta_TUB10	v	4 5	1 5	0 4	0 12	4 2	3 5	2 2	3 8	6 4	0 5	0 0	3 10	3 4	6 4	1 5	2 8	0 1	2 7	5 13	3 5	6 4	8 16	5 7	2 1	2 8	0 4	5 7	0 13	4 10	0 0	0 9	0 7	0 7	1 10	0 14	0 8	0 6	0 5	0 5	0 6	0 10	1 5	0 8	2 13
CP027619.1	619282	AGGT	GGC	Beta_TUB10	v	2 5	1 4	0 3	0 12	0 1	0 3	0 3	2 6	6 4	0 6	0 0	3 9	3 3	3 4	1 5	0 7	0 1	0 6	0 10	1 5	5 4	3 15	2 6	0 1	0 7	0 4	0 7	0 12	0 9	0 0	0 14	0 6	0 10	0 8	0 12	0 8	0 5	0 5	0 4	0 6	0 9	1 4	0 8	0 15
CP027619.1	619285	T	C	Beta_TUB10	v	1 5	0 4	1 3	0 12	3 1	3 3	2 3	0 6	0 4	0 6	0 0	0 9	0 3	2 4	0 5	2 7	0 1	2 6	6 10	0 5	0 4	4 15	3 6	2 1	1 7	0 4	6 7	0 12	3 9	0 0	0 14	0 6	0 10	0 8	0 12	0 8	0 5	0 5	0 4	0 6	0 9	0 4	0 8	0 15
CP027619.1	619305	C	G	Beta_TUB10	v	2 4	2 4	1 4	0 12	3 2	3 5	2 4	2 5	5 4	0 7	0 1	2 7	2 4	5 4	1 5	2 5	0 1	2 9	5 8	2 5	5 8	8 18	5 6	2 2	1 7	0 2	4 7	0 14	2 10	0 0	0 15	0 4	0 9	0 10	0 12	0 7	0 5	0 6	1 4	0 6	0 8	1 4	0 6	0 11
CP027619.1	619308	T	C	Beta_TUB10	v	0 6	4 2	0 5	0 10	0 5	2 6	1 5	0 7	0 9	0 7	0 1	0 9	4 2	1 8	0 7	4 3	0 0	9 2	0 13	4 3	8 5	13 13	0 11	0 4	0 8	0 2	0 11	0 14	0 12	0 0	0 16	0 4	0 8	0 10	0 12	0 9	0 5	0 8	0 5	0 6	0 8	0 5	0 5	11 0
CP027619.1	619313	AA	GC	Beta_TUB10		0 6	0 6	0 5	0 10	0 5	0 8	0 6	0 7	0 8	0 8	0 1	0 9	0 6	0 8	0 7	0 7	0 1	0 11	0 12	0 7	0 13	0 25	0 10	0 4	0 6	0 3	0 11	0 14	0 13	0 0	0 17	0 4	0 8	0 10	0 13	0 9	0 3	0 9	0 7	0 6	0 7	0 5	0 5	0 12
CP027619.1	619328	T	A	Beta_TUB10	v	2 5	2 4	1 4	0 13	3 2	2 6	2 3	1 5	3 4	0 7	0 1	2 7	2 4	3 5	1 6	2 6	0 1	2 8	4 5	1 4	4 8	7 19	3 6	1 2	1 5	0 3	3 6	0 15	1 8	0 0	0 17	0 5	0 10	0 7	0 16	0 12	0 5	0 9	1 6	0 9	0 5	1 4	0 7	0 10
CP027619.1	619333	C	T	Beta_TUB10		0 7	0 5	0 5	0 13	0 5	0 8	0 4	0 6	0 6	0 8	0 1	0 9	0 6	0 8	0 5	0 8	0 1	0 10	0 8	0 5	0 11	1 26	0 9	0 3	0 6	0 3	0 9	0 16	0 9	0 0	0 17	0 5	0 10	0 8	0 15	0 10	0 6	0 9	0 7	0 9	0 5	0 5	0 7	0 9
CP027619.1	619343	CTC	GT	Beta_TUB10	v	1 5	1 3	1 3	0 14	3 2	2 6	0 3	1 3	2 4	0 8	0 3	2 6	2 3	2 3	1 5	2 4	0 1	2 9	4 4	1 3	2 7	6 20	2 6	1 1	1 5	0 4	3 6	0 15	1 4	0 0	0 17	0 7	0 8	0 6	0 14	0 9	0 6	0 8	1 6	0 10	0 4	1 4	0 8	0 11
CP027619.1	619350	TTGC	GTGT	Beta_TUB10		0 6	0 4	0 2	0 13	0 5	0 8	0 3	0 4	0 7	0 8	0 2	0 8	0 7	0 5	0 7	0 5	0 1	0 13	0 8	0 5	0 8	0 25	0 7	0 2	0 7	0 4	0 7	0 13	0 5	0 0	0 16	0 7	0 7	0 6	0 14	0 11	0 6	0 11	0 6	0 10	0 4	0 6	0 7	0 13
CP027619.1	619362	G	A	Beta_TUB10	v	1 6	1 3	0 2	0 14	3 2	1 6	0 3	1 2	2 5	0 8	0 3	2 5	2 4	1 3	1 5	2 3	0 1	2 11	4 5	1 4	1 7	5 17	2 5	0 2	1 4	0 3	2 3	0 13	0 5	0 0	0 16	0 9	0 9	0 7	0 14	0 12	0 7	0 11	1 5	0 9	0 6	1 5	0 7	0 12
CP027619.1	619367	TTCG	ATTA	Beta_TUB10	v	1 5	1 3	0 2	0 13	3 2	1 6	0 3	1 1	1 4	0 8	0 3	0 5	2 4	0 2	1 5	2 3	0 1	2 10	3 4	1 2	1 7	5 17	2 4	0 2	1 3	0 3	2 2	0 15	0 6	0 0	0 14	0 8	0 9	0 7	0 15	0 12	0 8	0 10	1 4	0 8	0 5	1 5	0 7	0 12
CP027619.1	619386	CGTGAC	G	Beta_TUB10	v	0 4	1 3	0 2	0 11	2 3	0 3	0 6	0 1	0 5	0 8	0 4	0 3	1 4	0 4	0 4	0 5	0 1	1 11	1 3	1 1	0 8	3 12	1 3	0 3	0 5	0 3	1 3	0 14	0 4	0 1	0 13	0 7	0 9	0 7	0 12	0 10	0 8	0 9	1 4	0 9	0 5	1 6	0 10	0 14
CP027619.1	619413	A	T	Beta_TUB10	v	0 3	1 1	0 3	0 7	0 4	2 2	1 7	0 1	0 5	0 6	0 4	0 5	8 0	3 0	0 4	4 0	0 1	12 1	0 5	2 2	8 0	13 9	0 5	0 3	0 6	0 4	0 6	0 13	0 5	0 2	0 11	0 8	0 6	0 7	0 11	0 9	0 10	0 9	0 5	0 9	1 3	0 6	0 9	14 0
CP027619.1	619537	T	A	Beta_TUB10		0 6	0 5	0 2	0 12	0 5	0 7	0 8	0 2	0 3	0 4	0 0	0 3	0 10	0 7	0 2	0 6	0 5	0 9	0 6	0 6	0 4	0 23	0 5	0 2	0 5	0 6	0 5	0 15	0 13	0 2	0 15	0 8	0 9	0 14	0 10	0 13	0 5	0 11	0 21	0 8	0 15	0 2	0 9	0 13
CP027619.1	619579	A	G	Beta_TUB10	v	0 8	6 0	0 2	0 12	0 7	5 2	2 6	0 4	0 5	0 2	0 0	0 4	9 0	1 8	0 3	7 0	0 6	8 0	0 4	3 1	2 0	19 3	0 5	0 1	0 4	0 7	0 3	0 14	0 15	0 1	0 12	0 5	0 10	0 13	0 10	0 10	0 4	0 13	0 21	0 6	0 16	0 3	0 11	11 1
CP027619.1	619685	G	A	Beta_TUB10		0 9	0 6	0 5	0 13	0 6	0 5	0 11	0 5	0 5	0 8	0 0	0 6	0 10	0 5	0 5	0 10	1 5	0 6	0 8	0 6	0 8	0 20	0 8	0 4	0 3	0 8	0 2	0 16	0 14	0 2	0 17	0 5	0 9	0 15	0 19	0 8	0 6	0 9	0 7	0 8	0 10	0 6	0 6	0 12
CP027619.1	619706	G	C	Beta_TUB10		0 9	0 8	0 4	0 14	0 7	0 5	0 9	0 5	0 4	0 9	0 0	0 4	0 13	0 6	0 4	0 9	0 8	0 3	0 8	0 7	0 8	0 18	0 7	0 4	0 4	0 4	0 1	0 15	0 14	0 2	0 17	0 6	0 8	0 14	0 21	0 9	0 5	0 8	0 6	0 7	0 8	0 4	0 6	0 10
CP027619.1	619712	T	C	Beta_TUB10		0 9	0 9	0 4	0 13	0 7	0 5	0 9	0 5	0 5	0 7	0 0	0 6	0 12	0 6	0 5	0 10	0 8	0 3	0 8	0 7	0 9	0 18	0 8	0 4	0 4	0 4	0 1	0 15	0 12	0 2	0 17	0 6	0 8	0 14	0 21	0 10	0 6	0 8	0 7	0 8	0 7	0 4	0 6	0 9
CP027619.1	620088	C	T	Beta_TUB10	v	0 7	4 0	0 3	0 10	0 3	8 2	1 3	0 7	0 6	0 7	0 3	0 3	11 0	2 7	0 7	10 0	0 8	5 0	1 5	1 6	4 0	30 8	0 10	0 6	0 11	0 9	0 8	0 21	0 5	0 2	0 12	0 5	0 5	0 10	0 15	0 18	0 8	0 6	0 10	0 5	0 12	0 9	0 8	8 0
CP027619.1	620094	A	C	Beta_TUB10	v	0 8	4 0	0 3	0 10	0 3	8 3	1 3	0 6	0 6	0 7	0 3	0 1	11 0	2 6	0 7	9 0	0 8	5 0	1 5	1 6	4 0	30 9	0 12	0 6	0 10	0 9	0 8	0 20	0 7	0 2	0 13	0 4	0 5	0 10	0 16	0 17	0 8	0 6	1 9	0 5	0 11	0 9	0 6	9 0
CP027619.1	620133	C	T	Beta_TUB10	v	0 11	3 0	0 1	0 13	0 2	6 2	0 2	0 6	0 6	0 5	0 2	0 1	5 1	1 6	0 3	10 0	0 8	3 0	0 5	1 5	2 0	31 12	0 9	0 5	0 7	0 5	0 7	0 12	0 4	0 4	0 9	0 2	0 9	0 10	0 17	0 15	0 7	0 7	0 9	0 5	0 9	0 10	0 3	7 0
CP027619.1	620145	T	A	Beta_TUB10		0 14	0 5	0 1	0 13	0 2	0 9	0 2	0 5	0 5	0 8	0 2	0 3	0 4	0 7	0 1	0 10	0 8	0 4	0 4	0 6	0 2	0 41	0 12	0 6	0 6	0 4	0 6	0 19	0 4	0 3	0 10	0 2	0 10	0 11	0 18	0 12	0 9	0 7	0 8	0 5	0 8	0 8	0 7	0 12
CP027619.1	620172	T	C	Beta_TUB10		0 15	0 4	0 1	0 11	0 3	0 9	0 3	0 5	0 8	0 7	0 3	0 5	0 3	0 7	0 2	0 9	0 7	0 7	0 4	0 6	0 2	0 41	0 12	0 4	0 5	0 3	0 5	0 18	0 4	0 2	0 11	0 4	0 8	0 7	0 18	0 13	0 9	0 6	0 9	0 8	0 11	0 9	0 7	0 15
CP027619.1	620191	A	G	Beta_TUB10	v	0 16	4 0	0 2	0 9	0 6	6 4	0 2	0 3	0 7	0 6	0 3	0 5	4 1	1 8	0 3	9 0	3 2	7 0	0 3	2 3	5 0	32 9	0 9	1 1	1 6	0 5	0 4	0 13	0 3	0 2	0 8	0 5	0 8	0 7	0 19	0 15	0 10	0 7	9 0	0 10	14 0	0 9	0 11	16 0
CP027619.1	620196	C	G	Beta_TUB10		0 16	0 5	0 2	0 9	0 6	0 10	0 2	0 3	0 7	0 6	0 3	0 5	0 5	0 9	0 3	0 10	0 5	0 6	0 4	0 5	0 5	0 37	0 9	0 2	0 8	0 6	0 4	0 14	0 5	0 2	0 8	0 6	0 8	0 9	0 17	0 13	0 10	0 7	0 8	0 9	0 12	0 7	0 11	0 16
CP027619.1	620201	TCAACTGTG	GCTACACTT	Beta_TUB10		0 16	0 5	0 2	0 9	0 5	0 9	0 2	0 3	0 6	0 7	0 3	0 6	0 5	0 6	0 3	0 9	0 5	0 6	0 4	0 5	0 4	0 34	0 7	0 2	0 7	0 6	0 3	0 15	0 6	0 2	0 7	0 3	0 8	0 10	0 16	0 12	0 10	0 8	0 7	0 9	0 14	0 7	0 12	0 15
CP027619.1	620220	A	G	Beta_TUB10		0 15	0 5	0 2	0 10	0 6	0 11	0 2	0 4	0 6	0 6	0 2	0 7	0 5	0 6	0 4	0 11	0 7	0 7	0 5	0 3	0 6	0 33	0 8	0 2	0 7	0 7	0 5	0 16	0 7	0 3	0 9	0 7	0 8	0 10	0 19	0 12	0 11	0 10	0 7	0 14	0 15	0 7	0 14	0 15
CP027619.1	620234	GC	AT	Beta_TUB10		0 15	0 4	0 2	0 10	0 7	0 8	0 4	0 3	0 6	0 6	0 3	0 8	0 5	0 5	0 6	0 10	0 5	0 8	0 4	0 3	0 5	0 32	0 8	0 2	0 5	0 7	0 4	0 15	0 8	0 3	0 9	0 6	0 5	0 9	0 19	0 12	0 9	0 11	0 11	0 13	0 15	0 6	0 14	0 15
CP027619.1	620244	A	G	Beta_TUB10		0 13	0 4	0 2	0 9	0 7	0 8	0 3	0 3	0 6	0 5	0 3	0 8	0 5	0 6	0 6	0 10	0 5	0 8	0 4	0 4	0 5	0 30	0 7	0 2	0 5	0 7	0 4	0 14	0 7	0 3	0 9	0 7	0 5	0 9	0 14	0 12	0 8	0 13	0 12	0 12	0 12	0 6	0 14	0 15
CP027619.1	620275	G	A	Beta_TUB10	v	0 13	5 0	0 1	6 3	1 7	8 0	5 0	0 2	0 6	0 5	3 0	9 0	4 0	0 8	6 0	11 0	7 0	8 0	2 2	5 0	8 0	24 0	0 9	2 0	0 4	0 9	5 0	9 0	7 0	2 0	0 8	0 8	0 3	11 0	0 10	0 15	0 8	0 12	11 0	0 14	14 0	0 5	0 10	11 0
CP027619.1	620359	C	T	Beta_TUB10	v	0 11	0 5	0 5	0 10	0 7	0 4	0 6	0 2	0 5	0 6	0 1	0 7	0 3	0 6	0 6	0 11	0 5	0 8	0 5	0 6	0 6	0 24	0 12	0 2	0 5	0 9	0 3	0 14	0 5	0 2	0 9	0 7	0 3	0 10	0 7	0 11	0 4	0 13	0 9	0 12	0 9	0 4	0 8	0 12
CP027619.1	620564	T	C	Beta_TUB10		0 7	0 8	0 8	0 8	0 6	0 6	0 9	0 7	0 5	0 11	0 2	0 8	0 7	0 3	0 5	0 8	0 2	0 5	0 3	0 6	0 6	0 24	0 9	0 4	0 13	0 7	0 6	0 10	0 7	0 0	0 10	0 5	0 8	0 9	0 15	0 13	0 10	0 8	0 6	0 9	0 9	0 6	0 7	0 7
CP027619.1	620579	T	G	Beta_TUB10		0 6	0 9	0 6	0 8	0 7	0 5	0 8	0 8	0 4	0 11	0 2	0 7	0 8	0 3	0 5	0 7	0 2	0 4	0 3	0 5	0 7	0 27	0 8	0 3	0 13	0 8	0 6	0 10	0 7	0 0	0 10	0 5	0 8	0 8	0 17	0 12	0 10	0 7	0 7	0 8	0 9	0 6	0 8	0 7
CP027619.1	620585	T	C	Beta_TUB10		0 6	0 9	0 5	0 8	0 7	0 4	0 7	0 9	0 4	0 11	0 2	0 6	0 8	0 3	0 5	0 7	0 1	0 4	0 3	0 5	0 7	0 25	0 8	0 4	0 12	0 8	0 6	0 10	0 6	0 0	0 10	0 5	0 7	0 9	0 17	0 12	0 9	0 7	0 6	0 9	0 12	0 4	0 10	0 7
CP027619.1	620618	C	G	Beta_TUB10		0 8	0 7	0 4	0 11	0 6	0 5	0 5	0 10	0 6	0 12	0 3	0 6	0 7	0 3	0 5	0 2	0 1	0 3	0 6	0 4	0 7	0 28	0 9	0 4	0 12	0 7	0 8	0 12	0 4	0 2	0 10	0 6	0 8	0 11	0 16	0 12	0 11	0 5	0 9	0 11	0 18	0 4	0 11	0 8
CP027619.1	620627	T	C	Beta_TUB10		0 8	0 7	0 4	0 9	0 8	0 6	0 6	0 10	0 6	0 10	0 3	0 6	0 7	0 3	0 4	0 2	0 1	0 3	0 6	0 4	0 7	1 28	0 8	0 4	0 12	0 5	0 8	0 12	0 5	0 2	0 10	0 5	0 8	0 13	0 16	0 10	0 11	0 5	0 8	0 11	0 16	0 4	0 13	0 8
CP027619.1	620636	T	C	Beta_TUB10		0 8	0 6	0 3	0 7	0 7	0 7	0 5	0 9	0 5	0 9	0 3	0 7	0 7	0 3	0 2	0 3	0 1	0 4	0 6	0 4	0 6	0 28	0 8	0 4	0 13	0 5	0 8	0 13	0 5	0 2	0 10	0 5	0 8	0 12	0 16	0 11	0 10	0 9	0 8	0 13	0 17	0 4	0 14	0 8
CP027619.1	620651	ATTTATGTT	CTTTCTGTGA	Beta_TUB10		0 8	0 7	0 4	0 7	0 7	0 5	0 4	0 7	0 4	0 5	0 3	0 8	0 9	0 2	0 3	0 3	0 1	0 4	0 5	0 3	0 6	0 24	0 6	0 3	0 11	0 4	0 8	0 10	0 3	0 2	0 10	0 4	0 2	0 11	0 11	0 12	0 6	0 11	0 7	0 13	0 14	0 5	0 14	0 9
CP027619.1	620671	T	G	Beta_TUB10		0 7	0 7	0 5	0 9	0 8	0 7	0 5	0 7	0 4	0 3	0 2	0 6	0 11	0 3	0 4	0 1	0 2	0 5	0 8	0 3	0 7	0 27	0 5	0 3	0 11	0 5	0 10	0 13	0 3	0 2	0 10	0 6	0 2	0 11	0 11	0 12	0 6	0 11	0 8	0 13	0 16	0 8	0 12	0 10
CP027619.1	620955	C	A	Beta_TUB10		0 13	0 9	0 4	0 11	0 8	0 4	0 2	0 4	0 3	0 8	0 3	0 8	0 14	0 2	0 10	1 3	0 8	0 5	0 8	0 5	0 6	0 23	0 8	0 11	0 5	0 5	0 9	0 9	0 13	0 2	0 7	0 10	0 8	0 6	0 11	0 9	0 10	0 7	0 6	0 14	0 8	0 8	0 9	0 5
CP027619.1	621012	A	C	Beta_TUB10		0 7	0 10	0 3	0 8	0 5	0 4	0 3	0 7	0 4	0 10	0 3	0 5	0 10	0 4	0 11	0 6	0 10	0 5	0 8	0 5	0 9	0 23	0 10	0 9	0 5	0 4	0 8	0 10	0 9	0 3	0 8	0 6	0 6	0 11	0 9	0 11	0 9	0 8	0 6	0 11	0 10	0 5	0 7	0 5
CP027619.1	621048	C	T	Beta_TUB10		0 7	0 12	0 3	0 13	0 4	0 2	0 3	0 7	0 4	0 6	0 2	0 4	1 10	0 4	0 9	0 6	0 10	0 5	0 8	0 5	0 12	0 21	1 9	0 9	0 7	0 3	0 7	0 15	0 11	0 5	0 8	0 7	0 6	0 9	0 10	0 9	0 6	0 9	0 7	0 11	0 11	0 2	0 7	0 3
CP027619.1	621078	T	C	Beta_TUB10		0 6	0 11	0 4	0 13	0 5	0 2	0 5	0 8	0 4	0 4	0 2	0 5	0 10	0 7	1 9	0 6	0 12	0 6	0 8	0 4	0 11	0 24	0 11	0 12	0 7	0 2	0 6	0 15	0 7	0 4	0 9	0 6	0 5	0 10	0 8	0 7	0 4	0 8	0 6	0 12	0 12	0 3	0 13	0 6
CP027619.1	621105	A	G	Beta_TUB10		0 5	0 9	0 6	0 15	0 5	0 3	0 5	0 8	0 5	0 3	0 1	0 6	0 9	0 7	0 9	0 5	0 11	0 5	0 7	0 4	0 10	0 25	0 13	0 14	0 8	0 2	0 6	0 15	0 9	0 4	0 9	0 7	0 7	0 7	0 7	0 6	0 5	0 8	0 7	0 13	0 9	0 5	0 13	0 11
CP027619.1	621117	G	A	Beta_TUB10		0 4	0 8	0 6	0 16	0 5	0 3	0 4	0 7	0 5	0 2	0 0	0 6	0 9	0 6	0 11	0 5	0 11	0 6	0 6	0 6	0 10	0 23	0 14	0 16	0 7	0 3	0 6	0 14	0 9	0 3	0 9	0 8	0 9	0 7	0 8	0 6	0 5	0 8	0 6	0 16	0 11	0 4	0 12	0 12
CP027619.1	621123	CGTA	TGTG	Beta_TUB10		0 4	0 9	0 5	0 15	0 4	0 3	0 4	0 8	0 5	0 2	0 1	0 6	0 9	0 6	0 10	0 5	0 11	0 7	0 6	0 6	0 8	0 24	0 13	0 14	0 7	0 3	0 5	0 14	0 10	0 3	0 9	0 7	0 9	0 8	0 9	0 5	0 5	0 7	0 6	0 13	0 11	0 5	0 12	0 11
CP027619.1	621138	C	T	Beta_TUB10		0 4	0 8	0 6	0 14	0 4	0 2	0 5	0 9	0 6	0 3	0 1	0 7	0 7	0 8	0 8	0 5	0 9	0 8	0 5	0 7	0 8	0 22	0 14	0 16	0 8	0 3	0 6	0 10	0 10	0 3	0 9	0 12	0 8	0 8	0 11	0 5	0 4	0 5	0 4	0 15	0 13	0 5	0 13	0 11
CP027619.1	621144	G	A	Beta_TUB10		0 4	0 9	0 6	0 13	0 3	0 2	0 4	0 8	0 6	0 3	0 1	0 7	0 7	0 8	0 10	0 6	0 9	0 9	0 5	0 7	0 7	0 22	0 14	0 15	0 7	0 3	0 7	0 10	0 10	0 3	0 9	0 11	0 8	0 9	0 10	0 6	0 4	0 4	0 4	0 14	0 14	0 5	0 13	0 13
CP027619.1	621536	T	G	Beta_TUB10		0 9	0 10	0 2	0 13	0 3	0 4	0 12	0 7	0 3	0 2	0 1	0 9	0 2	0 5	0 4	0 6	0 0	0 9	0 8	0 5	0 7	0 24	0 2	0 3	0 3	0 5	0 6	0 13	0 7	0 3	0 13	0 7	0 8	0 11	0 14	0 11	0 10	0 2	0 4	0 14	0 9	0 4	0 16	0 9
CP027619.1	621570	C	CA	Beta_TUB10	v	0 8	6 3	0 4	0 11	0 3	0 3	4 6	0 6	0 3	0 5	0 2	0 8	2 0	0 5	0 3	4 0	0 1	8 0	1 7	1 6	6 0	16 7	0 1	0 2	0 1	0 8	0 9	0 14	0 6	0 2	0 10	0 9	0 5	0 9	0 12	0 10	0 10	0 6	0 6	0 15	0 9	0 4	0 16	8 0
CP027619.1	621593	G	T	Beta_TUB10		0 9	0 6	0 3	0 11	0 5	0 4	0 9	0 7	0 4	0 7	0 2	0 8	0 2	0 5	0 1	0 4	0 3	0 10	0 9	0 8	0 6	1 23	0 3	0 2	0 1	0 10	0 8	1 16	0 5	0 2	0 15	0 7	0 4	0 8	0 15	0 10	0 8	0 7	0 7	0 17	0 9	0 3	0 16	0 9
CP027619.1	621599	G	GAT	Beta_TUB10	v	0 10	2 2	0 3	0 11	0 5	0 3	4 5	0 7	0 3	0 7	0 2	0 8	2 0	0 5	0 0	2 0	0 3	6 0	3 6	1 7	8 0	16 7	0 3	0 2	0 1	0 10	0 8	0 16	0 5	0 2	0 12	0 7	0 3	0 8	0 14	0 9	0 7	0 8	0 7	0 14	0 9	0 2	0 13	10 0
CP027619.1	621608	T	C	Beta_TUB10	v	0 12	2 2	0 3	0 8	0 5	0 2	3 7	0 7	0 4	0 6	0 2	0 8	2 0	0 4	0 0	2 0	0 3	6 0	3 6	1 7	9 0	17 6	0 3	0 2	0 1	0 11	0 7	0 18	0 6	0 0	0 13	0 7	0 4	0 7	0 14	0 10	0 6	0 10	0 7	0 13	0 8	0 2	0 15	9 0
CP027619.1	621610	G	A	Beta_TUB10	v	0 11	0 4	0 3	0 8	0 5	0 2	0 10	0 7	0 4	0 6	0 2	0 7	0 2	0 4	0 0	0 2	1 2	0 6	0 9	0 8	0 10	0 23	0 3	1 1	1 0	0 10	1 6	0 18	0 5	0 0	0 13	0 7	0 4	0 7	0 14	0 10	0 6	0 10	7 0	0 13	7 0	0 3	0 13	0 9
CP027619.1	621643	G	C	Beta_TUB10	v	0 10	2 3	0 3	0 8	0 6	0 2	3 6	0 6	0 4	0 6	0 4	0 4	2 0	0 2	0 0	2 0	0 3	4 0	3 4	1 7	0 8	18 6	0 5	0 2	0 2	0 10	0 4	0 22	0 6	0 0	0 9	0 9	0 3	0 5	0 10	0 8	0 7	0 11	0 13	0 12	0 9	0 2	0 11	8 0
CP027619.1	621684	T	A	Beta_TUB10		0 9	0 5	0 4	0 5	0 8	0 3	0 6	0 7	0 3	0 9	0 3	0 7	0 2	0 3	0 3	0 3	0 5	0 5	0 9	0 10	0 10	0 28	0 6	0 3	0 3	0 8	0 5	0 18	0 5	0 0	0 9	0 7	0 5	0 3	0 5	0 3	0 11	0 11	0 11	0 12	0 6	0 3	0 12	0 11
CP027619.1	621717	G	C	Beta_TUB10	v	0 8	2 2	0 2	0 7	0 7	0 5	2 3	0 7	0 2	0 7	0 4	0 5	5 0	0 3	1 4	3 1	0 4	7 0	3 9	3 7	0 11	28 4	0 9	0 4	0 4	0 8	0 5	0 13	0 5	0 0	0 10	0 9	0 6	0 4	0 6	0 5	0 13	0 12	0 15	0 12	0 7	0 4	0 15	13 0
CP027619.1	621786	G	A	Beta_TUB10		0 4	0 6	0 5	0 9	0 3	0 9	0 7	0 7	0 1	0 3	0 5	0 6	0 6	0 7	0 7	0 4	0 3	0 6	0 13	0 8	0 6	0 32	0 7	0 2	0 8	0 7	0 7	0 11	0 7	0 0	0 20	0 10	0 8	0 11	0 12	0 14	0 12	0 10	0 12	0 7	0 10	0 5	0 17	0 11
CP027619.1	1241658	A	G	CAD5A	v	0 7	0 4	0 7	0 12	0 8	0 2	0 3	0 6	4 0	0 8	0 1	0 4	7 0	6 0	2 3	5 0	0 1	9 0	0 0	4 2	0 7	24 2	0 4	0 5	1 5	0 5	0 3	0 16	3 0	0 3	0 5	0 12	0 10	0 9	0 9	0 9	0 10	0 18	0 9	0 10	0 11	0 5	0 9	0 5
CP027619.1	1241678	G	A	CAD5A	v	0 7	0 3	0 7	0 11	0 8	0 2	0 3	0 9	0 4	0 8	0 0	0 3	0 7	0 4	0 5	6 0	0 3	7 0	0 0	2 5	0 7	0 23	0 4	0 5	0 5	0 5	0 3	0 17	0 3	0 3	0 5	0 11	0 9	0 7	0 8	0 9	0 12	0 12	0 7	0 9	0 7	0 5	0 8	0 7
CP027619.1	1241762	A	T	CAD5A	v	0 7	0 3	0 8	0 13	0 5	0 4	0 3	0 8	0 1	0 11	0 1	0 5	0 5	0 0	0 3	0 10	0 7	0 3	0 1	0 9	0 8	0 16	0 6	0 3	0 8	0 3	0 3	0 11	0 7	0 1	0 9	0 12	0 10	0 6	0 18	0 10	0 10	0 8	0 13	0 12	0 9	0 4	0 8	0 15
CP027619.1	1241867	A	T	CAD5A		0 5	0 3	0 6	0 10	0 8	0 5	0 5	0 9	0 3	0 5	0 2	0 5	0 3	0 2	0 5	0 10	0 4	0 4	0 3	0 10	0 6	0 24	0 6	0 3	0 3	0 5	0 3	0 21	0 9	0 2	0 9	0 8	0 11	0 11	0 11	0 10	0 11	0 9	0 12	0 14	0 9	0 9	0 6	0 15
CP027619.1	1242031	C	G	CAD5A	v	0 5	0 1	0 4	0 6	0 4	0 5	0 4	0 4	0 4	0 4	0 0	0 3	0 4	0 4	0 6	0 13	0 3	0 7	0 5	0 5	0 5	0 22	0 5	0 3	0 5	0 3	0 5	0 16	5 0	0 0	0 6	0 10	0 5	0 16	0 7	0 14	0 8	0 11	0 6	0 6	0 8	0 7	0 8	0 4
CP027619.1	1242126	T	C	CAD5A		0 5	0 4	0 7	1 11	0 2	0 8	0 5	0 3	0 6	0 5	0 1	0 2	0 5	0 6	0 8	0 8	0 2	0 8	0 6	0 3	0 5	0 21	0 8	0 5	0 5	0 1	0 3	0 13	0 5	0 0	0 3	0 13	0 8	0 8	0 9	0 8	0 11	0 5	0 8	0 8	0 5	0 6	0 12	0 5
CP027619.1	1242135	AA	C	CAD5A	v	0 4	2 2	0 7	0 12	0 2	1 7	0 6	0 5	6 0	0 7	0 2	0 2	0 5	0 6	0 8	0 8	0 3	0 9	0 6	0 5	0 5	0 20	0 9	0 6	0 5	0 1	1 1	0 12	0 5	0 0	0 3	0 10	0 6	0 8	0 13	0 8	0 12	0 6	0 9	0 9	0 6	0 5	0 11	0 5
CP027619.1	1242151	T	C	CAD5A	v	0 4	2 3	0 6	0 12	0 3	1 5	0 6	0 7	6 0	0 8	0 2	0 4	0 6	0 6	0 9	0 7	0 4	0 9	1 5	0 6	0 6	0 22	0 8	0 6	0 5	0 2	1 1	0 8	0 6	0 0	0 5	0 10	0 7	0 9	0 13	0 7	0 12	0 4	0 12	0 12	0 9	0 4	0 12	0 9
CP027619.1	1242292	T	C	CAD5A	v	0 8	3 2	0 7	0 11	0 2	1 3	0 8	0 8	7 0	0 12	0 2	0 7	0 11	0 3	0 9	0 9	0 6	0 5	1 6	0 1	0 10	0 19	0 6	0 7	0 6	0 5	0 4	0 10	0 6	0 3	0 8	0 6	0 3	0 10	0 3	0 7	0 4	0 5	0 11	0 9	0 8	0 6	0 7	0 13
CP027619.1	1242439	C	A	CAD5A	v	0 6	0 4	0 5	0 7	0 5	0 5	0 6	0 5	0 2	0 8	0 4	0 6	0 5	0 6	0 11	0 11	0 11	0 14	0 5	0 4	0 13	0 20	0 7	0 11	0 8	0 4	0 1	0 11	0 8	0 3	0 9	0 7	0 4	0 12	0 5	0 10	0 4	0 11	0 6	0 14	0 4	0 5	0 7	0 5
CP027619.1	1242488	G	A	CAD5A	v	0 4	3 1	0 3	0 7	0 9	1 5	3 3	0 4	2 0	0 7	0 6	0 6	0 6	8 0	0 9	1 12	0 10	0 10	2 2	0 3	0 12	0 13	0 7	0 8	2 5	0 3	0 4	0 5	0 8	0 2	0 6	0 10	0 2	0 15	0 10	0 13	0 3	0 7	0 6	0 11	0 3	0 7	0 8	0 3
CP027619.1	1242500	G	A	CAD5A	v	0 5	3 1	0 4	0 9	0 9	1 5	4 3	0 5	1 0	0 6	0 6	0 6	0 4	8 0	0 7	1 12	0 10	0 9	2 3	0 3	0 11	0 13	0 7	0 7	1 6	0 4	0 4	0 7	0 10	0 2	0 6	0 11	0 3	0 10	0 9	0 12	0 3	0 6	0 7	0 8	0 2	0 6	0 6	0 3
CP027619.1	1242809	A	T	CAD5A		0 7	0 3	0 9	0 11	0 5	0 3	0 5	0 5	0 4	0 5	0 5	0 2	0 3	0 10	0 4	0 12	0 3	0 6	0 6	0 6	0 10	0 21	0 8	0 5	0 6	0 3	0 7	0 3	0 7	0 3	0 12	0 8	0 5	0 7	0 8	0 5	0 4	0 9	0 9	0 11	0 7	0 5	0 9	0 7
CP027619.1	1243060	ATAAGAG	GTA	CAD5A	v	0 7	0 4	0 7	0 10	0 4	0 3	5 1	0 7	0 0	0 5	0 0	0 5	0 1	3 0	0 2	0 8	0 3	0 4	0 2	2 1	0 6	6 5	0 3	0 4	0 4	0 6	0 4	0 9	0 4	0 2	0 4	0 6	0 10	0 10	0 6	0 5	0 3	0 4	0 7	0 3	0 11	0 7	0 4	11 0
CP027619.1	1243062	AAG	A	CAD5A	v	0 7	0 4	0 7	0 10	0 4	0 3	0 1	0 7	0 0	0 5	0 0	0 5	0 1	0 0	0 2	0 8	0 3	0 4	0 2	1 1	0 6	0 5	2 3	0 4	0 4	0 6	0 4	0 9	0 4	0 2	0 4	0 6	0 10	0 10	0 6	0 5	0 3	0 4	0 7	1 3	1 11	0 7	0 4	0 0
CP027619.1	1243062	A	AAG	CAD5A	v	0 7	0 4	0 7	0 10	0 4	0 3	0 1	0 7	0 0	0 5	0 0	0 5	0 1	0 0	0 2	0 8	0 3	0 4	0 2	0 1	0 6	0 5	0 3	0 4	0 4	0 6	0 4	0 9	0 4	0 2	0 4	0 6	0 10	0 10	0 6	0 5	0 3	0 4	0 7	1 3	0 11	0 7	0 4	0 0
CP027619.1	1243062	A	AAGAGAG	CAD5A	v	0 7	0 4	0 7	0 10	0 4	1 3	0 1	0 7	1 0	0 5	0 0	0 5	0 1	0 0	0 2	0 8	0 3	0 4	0 2	0 1	0 6	0 5	0 3	0 4	0 4	0 6	0 4	0 9	0 4	0 2	0 4	0 6	0 10	0 10	0 6	0 5	0 3	0 4	0 7	0 3	0 11	0 7	0 4	0 0
CP027619.1	1243138	A	G	CAD5A		0 7	0 4	0 8	0 12	0 4	0 5	0 7	0 11	0 5	0 3	0 0	0 7	0 2	0 6	0 3	0 7	0 4	0 4	0 4	0 5	0 8	0 12	0 9	0 3	0 8	0 8	0 1	0 6	0 8	0 3	0 18	0 15	0 8	0 7	0 13	0 8	0 3	0 9	0 9	0 6	0 9	0 7	0 7	0 16
CP027619.1	1243169	AG	GA	CAD5A		0 8	0 6	0 8	0 8	0 8	0 6	0 4	0 10	0 4	0 2	0 0	0 7	0 4	0 5	0 2	0 7	0 6	0 4	0 6	0 5	0 11	0 16	0 11	0 2	0 9	0 6	0 1	0 3	0 7	0 4	0 17	0 10	0 8	0 5	0 12	0 8	0 4	0 9	0 6	0 5	0 5	0 8	0 10	0 12
CP027619.1	1243177	A	G	CAD5A		0 10	0 6	0 8	0 9	0 8	0 5	0 4	0 9	0 4	0 3	0 0	0 6	0 4	0 5	0 2	0 8	0 7	0 4	0 6	0 5	0 10	0 16	0 11	0 2	0 9	0 5	0 2	0 2	0 6	0 5	0 16	0 10	0 7	0 4	0 12	0 8	0 4	0 9	0 6	0 6	0 5	0 8	0 10	0 10
CP027619.1	1243189	G	T	CAD5A		0 10	0 7	0 7	0 7	0 8	0 3	0 6	0 9	0 5	0 2	0 0	0 7	0 3	0 5	0 3	0 7	0 8	0 5	0 7	0 7	0 9	0 18	0 8	0 2	0 9	0 3	0 2	0 3	0 5	1 3	0 15	0 9	0 7	0 5	0 14	0 8	0 5	0 8	0 9	0 7	0 4	1 6	0 10	0 9
CP027619.1	1243214	C	CA	CAD5A	v	0 9	6 0	0 5	0 6	0 7	4 0	5 1	3 6	4 0	0 2	0 0	0 5	0 4	3 0	0 3	0 5	0 7	0 3	4 3	4 3	0 10	0 15	0 6	0 2	0 6	0 3	0 2	0 1	0 6	0 4	0 6	0 5	0 7	0 6	0 15	0 6	0 6	0 5	0 5	0 5	0 1	0 5	0 10	6 0
CP027619.1	1243302	C	G	CAD5A	v	0 9	3 6	0 7	0 11	0 9	0 5	0 7	0 8	4 0	0 6	0 1	0 10	0 5	0 3	0 5	0 8	0 17	0 7	0 7	0 8	0 10	0 30	0 8	0 3	0 3	0 11	1 4	0 8	0 8	0 1	0 6	0 15	0 12	0 10	0 13	0 4	0 5	0 16	0 10	0 9	0 11	0 6	0 14	0 9
CP027619.1	1243336	G	C	CAD5A	v	0 8	4 2	0 11	0 12	0 8	0 4	0 6	0 10	3 0	0 6	0 3	0 12	0 5	0 2	0 5	0 10	0 15	0 5	0 7	0 6	0 8	0 27	0 9	0 4	0 4	0 9	1 4	0 11	0 9	0 0	0 6	0 16	0 13	0 11	0 13	0 7	0 3	0 13	0 12	0 8	0 11	0 5	0 13	0 10
CP027619.1	1243420	T	TG	CAD5A	v	0 9	3 3	0 10	0 13	0 6	0 3	0 5	0 9	4 0	0 5	0 5	0 7	0 8	0 4	0 7	0 12	0 8	0 3	0 9	0 8	0 1	0 27	0 5	0 3	0 3	0 5	0 5	0 11	0 5	0 1	0 4	0 11	0 10	0 10	0 10	0 6	0 5	0 8	0 16	0 5	0 12	0 6	0 7	0 5
CP027619.1	1243509	T	C	CAD5A	v	0 10	0 8	0 9	0 12	0 9	0 5	0 4	0 15	0 10	0 9	0 2	0 11	0 11	0 8	0 11	0 11	2 3	0 5	0 8	0 9	0 5	0 19	0 6	0 5	0 1	0 7	0 3	0 5	0 5	0 1	0 7	0 10	0 14	0 12	0 10	0 10	0 7	0 15	0 8	0 13	0 16	0 6	0 11	0 14
CP027619.1	1243516	A	G	CAD5A	v	0 7	0 7	0 8	2 7	1 9	0 3	0 3	0 13	0 6	2 5	0 1	2 5	0 6	0 7	0 10	0 11	0 5	0 4	0 7	1 7	0 6	2 16	0 5	0 4	0 1	0 7	0 3	0 5	0 4	1 0	1 7	0 9	0 14	0 9	0 11	1 9	0 6	0 13	0 7	2 8	1 14	0 6	0 10	0 11
CP027619.1	1243646	T	C	CAD5A	v	0 3	0 3	0 5	0 8	0 2	0 5	0 6	0 9	0 2	0 8	0 2	0 5	0 3	0 5	0 7	0 10	0 5	0 5	0 2	0 3	0 2	0 14	0 2	0 4	0 3	0 4	0 1	0 2	0 3	0 3	0 11	0 13	0 11	0 9	0 11	0 8	0 9	0 7	0 7	0 6	0 8	0 4	0 11	0 8
CP027619.1	1243729	A	G	CAD5A	v	0 2	3 0	0 3	0 9	0 3	0 1	0 3	0 7	3 0	0 5	0 1	0 2	0 3	0 2	0 7	0 7	0 4	0 4	0 1	0 3	0 0	0 13	0 1	0 3	0 5	0 5	0 2	0 0	0 4	0 5	0 14	0 11	0 5	0 7	0 6	0 3	0 3	0 12	0 19	0 7	0 10	0 5	0 14	0 13
CP027619.1	1243737	A	G	CAD5A	v	0 2	3 0	0 3	0 9	0 3	0 2	3 0	0 6	4 0	0 5	0 1	0 2	0 2	0 0	0 8	0 6	0 4	0 4	0 1	0 3	0 0	0 14	0 1	0 3	0 6	0 5	0 2	0 0	3 0	0 5	0 13	0 12	0 5	1 4	0 7	0 4	0 3	0 12	0 19	0 6	0 11	0 4	0 16	0 13
CP027619.1	1243744	T	A	CAD5A	v	0 2	3 0	0 4	0 7	0 3	0 2	0 4	0 5	4 0	0 5	0 1	0 2	0 2	0 1	0 7	0 6	0 5	0 4	0 2	0 3	0 0	0 15	0 1	0 3	0 6	0 5	0 1	0 0	0 4	0 6	0 14	0 12	0 6	1 5	0 8	0 5	0 5	0 12	0 21	0 6	0 10	0 6	0 14	0 13
CP027619.1	1243750	T	C	CAD5A	v	0 3	3 0	0 4	0 7	0 3	0 2	0 5	0 7	4 0	0 5	0 1	0 1	0 2	0 1	0 6	0 7	0 4	0 4	0 2	0 2	0 0	0 14	0 1	0 5	0 6	0 5	0 1	0 0	0 4	0 6	0 13	0 10	0 9	0 6	0 6	0 7	0 5	0 12	0 23	0 6	0 10	0 6	0 16	0 13
CP027619.1	1243764	C	G	CAD5A	v	0 3	1 4	0 3	2 6	0 3	0 3	7 0	0 8	0 4	0 5	0 1	0 1	0 1	0 2	0 5	1 6	0 3	6 0	1 3	0 1	0 0	0 15	1 2	0 5	0 7	0 4	0 1	0 0	4 0	0 6	3 11	0 11	0 11	1 6	0 7	0 8	0 5	0 11	0 23	0 6	0 9	0 7	1 16	0 13
CP027619.1	1243783	C	G	CAD5A	v	2 2	4 3	4 3	7 9	3 5	2 3	1 7	5 9	4 6	3 5	0 1	3 1	4 0	3 2	5 4	11 8	2 3	6 6	3 3	5 0	2 0	17 16	5 4	1 5	2 6	2 3	7 2	0 0	2 4	1 4	8 8	0 11	2 10	4 7	1 8	10 9	5 4	2 9	2 26	5 9	2 7	0 6	6 13	7 12
CP027619.1	1243795	CATAAG	GAAGAGT	CAD5A	v	2 1	4 1	4 4	7 7	3 4	2 2	1 5	5 7	4 0	3 4	0 1	2 0	4 0	3 2	5 4	11 9	2 4	6 5	3 3	5 0	2 0	17 15	5 5	1 5	2 6	2 3	7 2	0 0	2 4	1 3	8 8	0 12	2 12	4 6	1 8	10 8	5 3	2 7	2 20	5 8	2 7	0 4	6 12	7 8
CP027619.1	1243799	A	T	CAD5A	v	0 1	2 1	0 4	0 7	0 4	0 2	0 5	0 7	6 0	0 4	0 1	0 0	0 0	0 2	0 4	0 9	0 4	0 5	0 3	0 0	0 0	0 15	0 5	0 5	0 6	0 3	0 2	0 0	0 4	0 3	0 8	0 12	0 12	0 6	0 8	0 8	0 3	0 7	0 20	0 8	0 7	0 4	0 12	0 8
CP027619.1	1243834	TAATAATAATGAAGAGTAAAAAA	T	CAD5A		1 0	1 0	3 0	4 0	3 0	2 0	5 0	6 0	4 0	3 0	0 0	0 0	0 0	1 0	2 0	7 0	4 0	3 0	3 0	0 0	0 0	12 0	4 0	4 0	3 0	2 0	1 0	0 0	4 0	1 0	2 0	3 0	9 0	5 0	6 0	3 0	2 0	7 0	4 0	2 0	3 0	2 0	2 0	3 0
CP027619.1	1591627	G	C	ABCH21		0 4	0 4	0 4	0 3	0 3	0 5	0 3	0 8	0 3	0 5	0 3	0 1	0 4	0 4	0 4	0 9	0 3	0 6	0 5	0 10	0 9	0 23	0 5	0 5	0 10	0 8	0 5	0 12	0 5	0 2	0 10	0 10	0 5	0 7	0 13	0 4	0 8	0 8	0 6	0 11	0 6	0 3	0 5	0 2
CP027619.1	1591718	C	T	ABCH21	v	0 4	3 0	0 5	2 3	2 1	2 1	2 1	1 5	2 0	0 4	1 1	4 0	5 0	1 3	1 2	12 0	2 0	0 8	4 0	4 2	0 11	5 19	0 4	1 4	4 3	0 6	0 4	0 11	5 0	0 3	0 8	0 7	0 4	8 0	0 9	13 0	0 7	5 5	0 11	0 6	14 0	0 3	0 13	0 6
CP027619.1	1591788	A	T	ABCH21	v	0 5	0 2	0 6	0 7	0 4	0 3	0 3	0 10	0 1	0 5	0 1	0 6	0 3	0 3	0 5	0 8	0 5	0 6	2 3	0 5	0 10	0 24	0 3	0 8	0 4	0 4	0 3	0 7	0 8	0 3	0 7	0 7	0 8	9 0	0 7	0 12	0 8	0 14	0 12	0 4	0 13	0 2	0 10	0 8
CP027619.1	1591857	G	A	ABCH21	v	0 8	0 1	0 5	0 14	0 5	0 4	0 3	0 11	0 1	0 7	0 0	0 4	0 0	0 3	0 5	0 5	0 3	0 7	2 4	0 5	0 7	0 22	0 7	0 7	0 5	0 2	0 3	0 11	0 7	0 1	0 9	0 8	0 9	8 0	0 9	0 13	0 10	0 7	0 10	0 6	0 9	0 3	0 10	0 12
CP027619.1	1592061	C	G	ABCH21		0 9	0 1	0 5	0 7	0 6	0 6	0 4	0 9	0 6	0 6	0 4	0 9	0 6	0 4	0 4	0 8	0 1	0 12	0 6	0 4	0 8	0 23	0 6	0 3	0 2	0 5	0 4	0 7	0 4	0 6	0 7	0 10	0 8	0 10	0 5	0 8	0 6	0 12	0 5	0 11	0 4	0 6	0 14	0 7
CP027619.1	1592096	T	C	ABCH21	v	0 7	0 1	0 5	0 6	0 6	0 6	0 4	0 11	0 8	0 4	0 3	0 8	0 6	0 5	0 2	0 8	0 1	0 9	0 6	0 4	0 7	0 25	0 7	0 2	0 1	0 4	0 3	0 10	0 4	0 5	0 8	0 6	0 8	0 10	0 9	0 9	0 4	0 15	0 5	0 11	0 6	0 6	0 17	0 7
CP027619.1	1592383	C	A	ABCH21	v	0 7	1 2	0 4	0 16	0 5	1 5	0 4	0 8	2 0	0 9	0 2	0 4	0 7	0 6	0 2	0 4	0 4	0 4	0 3	0 4	0 8	0 9	0 6	0 3	0 3	0 6	2 2	0 8	0 4	0 2	0 11	0 10	0 6	0 7	0 8	0 7	0 10	0 14	0 9	0 22	0 10	0 12	0 8	0 9
CP027619.1	1592439	C	A	ABCH21		0 7	0 3	0 4	0 13	0 5	0 5	0 3	0 8	0 3	0 7	0 4	0 5	0 7	0 4	0 2	0 4	0 3	0 7	0 3	0 4	0 6	0 13	0 7	0 1	0 4	0 5	0 4	0 6	0 4	0 3	0 8	0 10	0 10	0 11	0 5	0 8	0 6	0 16	0 9	0 13	0 9	0 12	0 11	0 14
CP027619.1	1592450	GACAG	TCACAT	ABCH21		0 6	0 3	0 5	0 13	0 3	0 5	0 3	0 6	0 3	0 6	0 3	0 3	0 5	0 3	0 2	0 4	0 5	0 7	0 3	0 2	0 6	0 13	0 6	0 1	0 5	0 4	0 4	0 7	0 3	0 3	0 7	0 10	0 9	0 14	0 7	0 7	0 8	0 16	0 7	0 11	0 6	0 11	0 12	0 16
CP027619.1	1592555	G	A	ABCH21	v	0 11	2 2	0 5	0 11	0 10	5 0	0 4	1 6	0 2	0 6	0 3	0 3	0 3	0 2	0 2	0 6	0 3	0 5	0 5	0 4	0 7	0 17	0 9	0 1	0 10	0 3	0 4	0 7	0 3	0 1	0 10	0 12	0 10	0 12	0 9	0 7	0 15	0 8	0 10	0 14	0 11	0 7	0 12	0 16
CP027619.1	1592617	T	G	ABCH21	v	0 9	0 1	0 6	5 7	0 8	5 1	0 4	0 8	0 4	0 7	0 1	2 0	3 0	1 3	1 2	11 0	0 2	0 6	4 1	0 6	0 7	2 15	0 10	2 0	3 5	0 9	0 2	0 8	4 0	0 1	0 8	0 11	0 6	0 11	0 9	4 0	0 13	1 9	0 13	0 11	9 0	0 8	0 13	0 13
CP027619.1	1592708	G	A	ABCH21	v	0 6	0 5	0 5	0 14	0 7	0 8	0 3	0 9	0 4	0 8	0 3	0 1	0 2	0 8	0 2	0 14	0 5	0 5	0 7	0 5	0 7	0 12	0 6	0 3	0 8	0 14	0 2	0 14	0 4	0 1	0 6	0 8	0 9	0 8	0 16	0 8	0 9	0 12	0 12	0 12	0 10	0 3	0 16	0 9
CP027619.1	1592725	G	A	ABCH21	v	0 5	4 0	0 5	4 8	1 5	5 1	0 4	2 5	5 0	0 8	0 4	1 0	2 0	3 4	1 1	15 0	1 3	0 6	5 2	0 5	0 6	4 10	0 8	2 3	1 7	0 13	2 0	0 14	4 0	0 2	0 9	0 10	0 9	0 5	0 15	8 1	0 9	6 6	0 11	0 15	9 0	0 4	0 14	0 8
CP027619.1	1592812	A	T	ABCH21		0 5	0 3	0 4	0 10	0 7	0 7	0 7	0 3	0 3	0 4	0 6	0 1	0 1	0 9	0 4	0 16	0 4	0 7	0 8	0 5	0 6	0 15	0 5	0 6	0 8	0 10	0 5	0 16	0 2	0 1	0 10	0 13	0 7	0 13	0 13	0 13	0 12	0 12	0 10	0 16	0 14	0 7	0 4	0 8
CP027619.1	1592819	T	C	ABCH21		0 4	0 4	0 4	0 12	0 6	0 7	0 7	0 3	0 3	0 4	0 6	0 1	0 1	0 10	0 4	0 16	0 4	0 7	0 8	0 5	0 7	0 17	0 5	0 6	0 8	0 10	0 5	0 14	0 2	0 1	0 11	0 12	0 8	0 12	0 11	0 14	0 12	0 11	0 9	0 18	0 15	0 7	0 6	0 10
CP027619.1	1592839	G	C	ABCH21		0 2	0 4	0 3	0 11	0 7	0 8	0 7	0 5	0 4	0 6	0 6	0 4	0 1	0 7	0 5	0 17	0 4	0 7	0 7	0 6	0 8	0 23	0 5	0 8	0 7	0 8	0 6	0 16	0 1	0 1	0 9	0 10	0 10	0 16	0 14	0 13	0 12	0 11	0 9	0 17	0 14	0 8	0 4	0 15
CP027619.1	1592897	C	T	ABCH21		0 3	0 4	0 7	0 14	0 10	0 7	0 5	0 7	0 2	0 9	0 6	0 3	0 4	0 7	0 3	0 15	0 7	0 6	0 5	0 9	0 11	0 29	0 3	0 6	0 3	0 8	0 5	0 15	0 4	0 3	0 15	0 10	0 9	0 14	0 14	0 14	0 9	0 14	0 12	0 18	0 15	0 10	0 7	0 19
CP027619.1	1592898	A	G	ABCH21	v	0 3	4 0	0 7	6 8	1 9	6 1	0 5	2 5	2 0	0 9	2 4	3 0	4 0	3 4	0 3	15 0	5 2	0 5	3 2	2 7	0 11	7 22	0 3	0 7	1 2	0 8	2 3	0 16	4 0	0 3	0 15	0 11	0 9	0 14	0 15	15 0	0 9	3 11	0 12	0 18	15 0	0 10	0 7	0 19
CP027619.1	1592911	T	C	ABCH21		0 3	0 6	0 7	0 13	0 8	0 8	0 5	0 7	0 3	0 7	0 6	0 4	0 4	0 7	0 2	0 15	0 7	0 6	0 5	0 9	0 11	0 31	0 3	0 7	0 3	0 6	0 5	0 15	0 4	0 3	0 15	0 9	0 10	0 15	0 12	0 13	0 11	0 13	0 11	0 19	0 12	0 8	0 6	0 20
CP027619.1	1592916	A	T	ABCH21		0 3	0 6	0 7	0 12	0 8	0 9	0 4	0 7	0 3	0 8	0 6	0 4	0 4	0 6	0 2	0 16	0 7	0 7	0 5	0 10	0 11	0 31	0 3	0 7	0 4	0 6	0 5	0 12	0 5	0 3	0 12	0 9	0 10	0 15	0 11	0 10	0 11	0 13	0 12	0 19	0 12	0 8	0 6	0 20
CP027619.1	1592923	A	T	ABCH21		0 3	0 6	0 7	0 12	0 8	0 9	0 3	0 7	0 3	0 7	0 6	0 4	0 4	0 6	0 2	0 16	0 7	0 7	0 5	0 9	0 11	0 32	0 4	0 7	0 3	0 6	0 6	0 12	0 4	0 3	0 12	0 8	0 10	0 14	0 10	0 11	0 11	0 15	0 11	0 19	0 11	0 8	0 7	0 20
CP027619.1	1592928	CG	GA	ABCH21		0 2	0 6	0 6	0 11	0 8	0 7	0 3	0 7	0 3	0 7	0 6	0 4	0 4	0 4	0 2	0 17	0 5	0 7	0 5	0 9	0 10	0 29	0 4	0 6	0 4	0 4	0 6	0 12	0 4	0 3	0 11	0 8	0 10	0 11	0 8	0 9	0 12	0 15	0 11	0 19	0 11	0 8	0 7	0 21
CP027619.1	1592951	G	C	ABCH21	v	0 3	6 0	0 6	7 7	0 6	5 1	0 5	2 4	5 0	0 7	2 2	7 0	5 0	3 1	1 2	17 0	2 3	0 7	1 2	3 6	0 9	8 23	0 3	0 6	1 3	0 4	3 4	0 11	5 0	0 3	0 11	0 14	0 10	0 14	0 8	8 0	0 10	7 12	0 11	0 16	10 0	0 7	0 7	0 21
CP027619.1	1592974	A	C	ABCH21	v	0 5	5 0	0 6	6 5	0 6	3 1	0 6	3 4	5 0	0 3	2 3	6 0	6 0	2 1	2 3	20 0	2 3	0 8	1 1	2 6	0 8	6 19	0 4	0 6	1 3	0 6	2 4	0 12	6 0	0 4	0 13	0 14	0 9	0 9	0 6	10 0	0 11	6 13	0 14	0 16	8 0	0 6	0 10	0 17
CP027619.1	1592995	C	G	ABCH21		0 7	0 5	0 6	0 13	0 7	0 3	0 9	0 6	0 3	0 3	0 4	0 4	0 6	0 2	0 4	0 18	0 4	0 6	0 2	0 7	0 7	0 23	0 5	1 2	0 5	0 6	0 6	0 13	0 7	0 4	0 14	0 17	0 10	0 8	0 9	0 7	0 10	0 15	0 14	0 15	0 8	0 4	0 11	0 13
CP027619.1	1593004	T	G	ABCH21		0 8	0 5	0 5	0 14	0 7	0 3	0 9	0 6	0 3	0 5	0 4	0 4	0 4	0 2	0 4	0 18	0 4	0 5	0 2	0 7	0 7	0 23	0 6	0 3	0 5	0 6	0 6	0 11	0 7	0 3	0 11	0 18	0 11	0 11	0 9	0 8	0 9	0 16	0 13	0 15	0 10	0 5	0 11	0 16
CP027619.1	1593008	A	T	ABCH21	v	0 8	0 5	0 5	0 15	0 7	0 3	0 9	0 7	0 3	0 5	0 4	0 4	0 4	0 3	0 4	0 18	0 4	0 5	0 2	0 7	0 7	0 25	0 6	0 4	0 5	0 7	0 6	0 11	0 7	0 3	0 12	0 17	0 10	0 11	0 9	0 8	0 9	0 15	0 12	0 14	0 11	0 5	0 11	0 16
CP027619.1	1593014	T	A	ABCH21	v	0 7	4 0	0 5	8 7	0 5	2 1	0 9	1 6	3 0	0 5	2 2	4 0	4 0	2 1	2 2	17 0	0 2	0 5	0 2	1 3	0 6	7 17	0 4	0 4	1 4	0 7	2 5	0 12	7 0	0 2	0 11	0 15	0 10	0 11	0 9	7 0	0 7	6 9	0 13	0 11	10 0	0 5	0 11	0 13
CP027619.1	1593036	GT	AC	ABCH21		0 7	0 7	0 4	0 15	0 5	0 6	0 9	0 6	0 5	0 5	0 4	0 4	0 4	0 2	0 4	0 15	0 1	0 6	0 2	0 4	0 4	0 25	0 6	0 4	0 6	0 7	0 6	0 15	0 7	0 1	0 9	0 13	0 11	0 16	0 10	0 7	0 5	0 16	0 17	0 9	0 11	0 3	0 13	0 12
CP027619.1	1593058	ATAT	A	ABCH21	v	0 8	0 4	0 5	0 14	0 5	0 4	0 9	0 5	0 4	0 5	0 2	0 3	0 7	0 2	0 4	0 18	0 2	0 6	0 3	0 2	0 7	0 18	0 8	0 3	0 5	0 8	0 7	0 16	0 7	0 1	0 9	0 9	0 10	0 15	0 14	0 7	0 9	0 13	0 17	0 6	0 12	0 3	0 13	0 11
CP027619.1	1593257	G	C	ABCH21	v	0 2	0 3	0 9	0 11	0 5	0 5	0 5	0 6	0 6	0 3	0 0	0 5	0 8	0 4	0 5	0 6	0 2	0 4	0 3	0 3	0 6	0 19	0 5	0 1	0 8	0 5	0 9	0 20	0 5	0 1	0 10	0 5	0 9	0 21	0 14	0 16	0 9	0 8	0 10	0 19	0 13	0 6	0 6	0 19
CP027619.1	1593289	C	T	ABCH21	v	0 1	1 2	0 7	0 11	0 4	0 4	0 7	0 6	7 0	0 4	0 0	0 4	0 11	0 6	0 5	0 5	0 2	0 4	1 3	0 3	0 4	0 15	0 5	0 1	0 9	0 5	2 11	0 19	0 6	0 2	0 12	0 7	0 8	0 14	0 14	0 14	0 9	0 8	0 10	0 15	0 8	0 7	0 7	0 19
CP027619.1	1593350	T	C	ABCH21	v	0 1	1 0	0 7	4 5	0 1	4 1	0 10	1 3	6 0	0 6	0 3	4 0	12 0	2 2	3 6	6 0	0 0	0 4	1 1	0 2	0 3	2 10	0 4	0 0	1 8	0 2	2 11	0 11	6 0	0 2	0 12	0 10	0 12	0 8	0 7	9 0	0 9	2 11	0 10	0 11	6 0	0 4	0 8	0 16
CP027619.1	1593644	GCCG	CCCA	ABCH21	v	0 1	1 3	0 1	13 0	1 0	3 3	2 1	4 1	0 1	3 0	0 0	3 2	0 0	3 0	4 1	2 0	0 0	0 1	1 0	0 0	0 1	6 0	0 0	0 0	3 0	5 0	2 0	8 0	1 2	0 0	7 0	5 0	5 0	12 0	7 0	11 0	7 0	5 0	6 0	10 0	5 0	2 2	5 0	11 0
CP027619.1	1593677	G	A	ABCH21		0 0	1 2	0 0	11 0	0 0	3 3	0 1	5 1	0 0	2 0	0 0	2 2	0 0	2 0	3 1	1 0	0 1	0 1	0 0	0 0	0 3	6 3	0 0	0 0	4 0	2 0	2 0	11 0	1 2	0 0	8 0	4 0	5 0	10 0	9 0	6 0	7 0	4 0	10 0	10 0	4 0	2 2	7 0	12 0
CP027619.1	1593737	T	C	ABCH21	v	1 3	1 3	0 1	7 0	0 0	3 4	0 3	2 1	1 1	2 0	0 0	1 3	0 0	3 1	0 2	1 0	0 2	0 2	1 1	0 0	0 6	4 5	1 0	0 1	4 2	4 0	1 0	15 0	1 3	0 0	8 0	7 0	6 0	4 0	9 0	4 0	8 0	4 0	9 0	11 0	0 0	2 4	12 0	8 0
CP027619.1	1593746	T	C	ABCH21	v	1 3	2 3	0 1	9 0	0 0	3 4	0 3	1 1	1 1	2 0	0 0	1 3	0 0	3 1	0 2	1 0	0 2	1 2	1 1	0 0	1 6	4 6	1 0	0 1	3 2	4 0	1 0	14 0	1 3	0 0	8 0	7 0	6 0	5 0	9 0	4 0	8 0	4 0	10 0	10 0	1 0	2 4	11 0	9 0
CP027619.1	1593839	A	C	ABCH21	v	0 5	1 3	3 1	10 0	5 0	3 3	0 2	1 1	2 1	6 0	0 0	3 4	2 0	3 2	2 3	1 0	0 1	2 1	3 2	1 0	4 4	7 4	5 0	1 2	0 3	4 0	3 0	9 0	0 2	0 0	10 1	8 0	6 0	3 0	7 0	2 0	4 0	7 1	10 0	5 0	5 0	1 3	5 0	8 0
CP027619.1	1593959	G	A	ABCH21		3 1	3 0	9 0	15 0	4 0	4 0	1 0	9 0	5 0	7 0	0 0	7 0	1 0	10 0	4 0	4 0	0 0	5 0	5 0	1 0	10 0	14 0	9 0	3 0	7 1	9 0	7 0	16 0	1 0	1 0	17 0	10 0	5 0	7 0	13 0	17 0	10 0	9 0	6 0	10 0	6 0	7 0	8 0	12 0
CP027619.1	1594181	T	C	ABCH21	v	0 3	2 0	0 8	0 13	0 3	5 1	0 4	1 4	2 0	0 4	0 0	4 0	2 0	1 7	1 4	0 3	0 2	0 8	4 2	1 1	0 7	3 14	0 2	1 1	3 8	0 8	0 4	0 15	3 0	0 1	0 16	0 7	0 9	6 0	0 14	5 0	0 10	2 4	0 15	0 9	6 0	0 3	0 8	0 9
CP027619.1	1594253	G	A	ABCH21		0 4	0 5	0 4	0 7	0 3	0 8	0 6	0 2	0 2	0 5	0 1	0 5	0 2	0 10	0 3	0 4	0 4	0 7	0 5	0 5	0 7	0 23	0 2	0 3	0 8	0 5	0 5	0 14	0 5	0 0	0 14	0 8	0 11	0 8	0 12	0 5	0 7	0 7	0 13	0 7	0 9	0 6	0 7	0 11
CP027619.1	1594259	C	A	ABCH21		0 4	0 5	0 4	0 6	0 3	0 7	0 6	0 2	0 3	0 6	0 1	0 5	0 2	0 10	0 2	0 4	0 5	0 7	0 5	0 5	0 6	0 22	0 2	0 3	0 8	0 4	0 5	0 14	0 6	0 0	0 13	0 7	0 10	0 8	0 10	0 5	0 9	0 8	0 12	0 7	0 10	0 8	0 7	0 10
CP027619.1	1594271	A	G	ABCH21		0 5	0 5	0 2	0 7	0 3	0 7	0 7	0 2	0 3	0 7	0 1	0 5	0 3	0 11	0 2	0 4	0 6	0 8	0 5	0 5	0 6	0 22	0 2	0 3	0 8	0 2	0 6	0 12	0 6	0 0	0 16	0 7	0 10	0 6	0 9	0 7	0 8	0 7	0 12	0 7	0 9	0 8	0 9	0 8
CP027619.1	1594284	T	C	ABCH21		0 5	0 5	0 3	0 7	0 4	0 7	0 7	0 2	0 3	0 6	0 1	0 5	0 3	0 10	0 2	0 4	0 6	0 7	0 5	0 5	0 6	0 21	0 2	0 3	0 7	0 3	0 6	0 15	0 8	0 1	0 14	0 9	0 11	0 6	0 9	0 6	0 5	0 9	0 14	0 8	0 8	0 8	0 8	0 8
CP027619.1	1594310	T	G	ABCH21		0 6	0 5	0 8	0 7	0 5	0 6	0 5	0 1	0 2	0 9	0 2	0 5	0 4	0 10	0 1	0 3	0 7	0 5	0 7	0 4	0 7	0 15	0 4	0 4	0 6	0 5	0 5	0 16	0 7	0 1	0 14	0 11	0 10	0 5	0 7	0 11	0 7	0 9	0 13	0 8	0 8	0 8	0 10	0 7
CP027619.1	1594370	G	C	ABCH21	v	0 4	2 2	1 8	7 4	0 3	4 0	2 3	1 3	0 4	0 10	1 1	4 0	7 0	5 6	2 4	0 3	6 3	0 5	3 5	2 5	0 5	1 13	0 4	0 1	1 5	0 8	0 2	0 18	5 0	0 2	0 12	0 12	0 9	0 8	0 9	15 0	0 7	6 7	0 10	0 13	9 0	0 7	0 12	0 8
CP027619.1	1594454	A	G	ABCH21	v	0 3	1 0	0 6	5 2	1 2	5 1	2 3	2 5	5 0	0 9	1 0	4 0	8 0	2 4	3 9	0 5	4 4	0 6	5 2	1 3	0 4	4 20	0 5	2 2	2 2	0 9	0 3	0 12	6 0	0 2	1 5	0 8	0 6	0 13	0 8	9 0	0 11	4 11	0 4	0 13	14 0	0 8	0 14	0 12
CP027619.1	1594511	TGAAGAA	T	ABCH21	v	0 4	2 0	0 2	4 3	1 3	3 1	3 3	0 5	3 0	0 6	1 1	6 0	9 0	1 2	2 6	0 6	2 2	0 5	3 1	0 1	0 5	4 18	0 7	1 2	2 1	0 5	1 2	0 8	5 0	0 1	0 5	0 6	0 7	0 7	0 7	5 0	0 6	2 6	0 5	0 7	11 0	0 8	0 6	0 6
CP027619.1	1594643	G	A	ABCH21		0 10	0 2	0 6	0 4	0 5	0 9	0 7	0 11	0 5	0 2	0 4	0 8	0 6	0 5	0 5	0 11	0 4	0 8	0 6	0 7	0 5	0 17	0 7	0 3	0 7	0 3	0 2	0 14	0 3	0 4	0 11	0 4	0 8	0 11	0 12	0 4	0 10	0 8	0 13	0 9	0 11	0 5	0 15	0 10
CP027619.1	1594650	T	C	ABCH21	v	0 11	0 2	0 5	0 3	0 6	0 8	0 7	0 12	0 5	0 2	0 4	0 8	0 6	0 5	0 5	0 10	0 4	0 9	0 8	0 7	0 6	0 19	0 8	0 3	0 7	0 2	0 2	0 14	0 3	0 4	0 11	0 5	0 7	0 11	0 12	0 5	0 10	0 8	0 12	0 9	0 10	0 5	0 14	0 8
CP027619.1	1594689	A	AG	ABCH21	v	0 7	1 0	0 6	5 5	0 4	5 1	3 3	1 7	4 0	0 3	1 4	5 0	6 0	3 1	1 4	0 9	5 0	0 7	7 1	2 5	0 6	3 18	0 6	1 3	3 4	0 2	1 1	0 11	5 0	0 2	0 8	0 7	0 6	0 8	0 5	9 0	0 4	6 3	0 11	0 10	5 0	0 4	0 14	0 9
CP027619.1	1594693	A	GG	ABCH21	v	0 7	0 0	0 6	0 5	0 4	0 1	0 3	0 7	0 0	0 3	0 4	0 0	0 0	0 1	0 4	0 9	0 0	0 7	0 1	0 5	0 6	0 18	0 6	0 3	0 4	0 2	0 1	0 11	0 0	0 2	0 8	0 7	0 6	0 8	0 5	0 0	0 4	0 3	0 11	0 10	0 0	0 4	0 14	0 9
CP027619.1	1594713	A	T	ABCH21		0 7	0 1	0 6	0 11	0 4	0 4	0 7	0 9	0 6	0 5	0 4	0 5	0 5	0 5	0 3	0 9	0 4	0 7	0 8	0 11	0 8	0 22	0 5	0 3	0 7	0 2	0 1	0 10	0 5	0 3	0 6	0 11	0 6	0 6	0 3	0 11	0 6	0 7	0 13	0 11	0 4	0 5	0 13	0 11
CP027619.1	1594734	A	T	ABCH21	v	0 6	0 2	0 4	0 11	0 4	0 5	0 7	0 9	0 7	0 6	0 3	0 5	0 6	0 4	0 3	0 8	0 3	0 6	0 6	0 8	0 7	0 24	0 4	0 4	0 7	0 4	0 2	0 10	0 7	0 5	0 6	0 14	0 6	0 8	0 4	0 11	0 5	0 9	0 13	0 12	0 4	0 5	0 10	0 8
CP027619.1	1594773	C	T	ABCH21	v	0 4	1 1	0 3	7 6	0 4	6 2	3 2	3 7	0 5	0 6	0 3	7 0	8 0	2 1	0 3	0 6	4 0	0 9	6 4	1 7	0 9	4 16	0 3	2 5	2 3	0 7	0 4	0 12	6 0	0 5	0 9	0 17	0 9	0 12	0 7	10 0	0 7	6 3	0 12	0 10	9 0	0 5	0 13	0 9
CP027619.1	1594845	AGTT	GGTA	ABCH21	v	0 4	0 1	0 5	0 11	0 3	0 10	0 7	0 7	0 4	0 4	0 2	0 7	0 6	0 8	0 3	0 9	0 5	0 6	0 9	0 5	0 6	0 20	0 2	0 6	0 7	0 10	0 4	0 15	0 6	0 6	0 8	0 11	0 9	0 13	0 7	0 8	0 4	0 8	0 14	0 6	0 12	0 6	0 12	0 10
CP027619.1	1594897	A	G	ABCH21	v	0 4	1 0	0 6	8 5	0 3	7 3	3 4	0 6	3 0	0 6	0 2	9 0	4 0	4 5	1 3	0 8	7 1	0 7	10 2	0 5	0 7	7 12	0 3	1 4	3 4	0 7	1 3	0 12	5 0	0 5	0 3	0 9	0 7	0 8	0 8	10 0	0 4	1 6	0 12	0 7	9 0	0 5	0 10	0 10
CP027619.1	1594903	T	TGATTTTCGAATGGGGA	ABCH21	v	0 3	0 2	0 6	0 12	0 3	0 9	0 7	0 5	0 3	0 6	0 3	0 8	0 2	0 10	0 3	0 6	0 6	0 7	0 10	0 5	0 6	0 18	0 3	0 3	0 6	0 4	0 3	0 14	0 5	0 5	0 4	0 9	0 6	0 8	0 7	0 9	0 5	0 6	0 11	0 7	0 9	0 6	0 9	0 9
CP027619.1	1594959	T	C	ABCH21	v	0 3	0 3	0 5	0 10	0 3	0 5	0 10	0 6	0 4	0 10	0 4	0 6	0 3	0 10	0 4	0 9	0 7	0 11	0 7	0 5	0 7	0 16	0 2	0 3	0 6	0 5	0 7	0 10	0 7	0 3	0 6	0 8	0 7	6 0	0 12	0 11	0 8	0 4	0 9	0 11	0 6	0 4	0 10	0 7
CP027619.1	1594968	G	A	ABCH21	v	0 3	0 3	0 6	0 8	0 3	0 5	0 11	0 6	0 3	0 12	0 3	0 5	0 3	0 9	0 3	0 9	0 7	0 9	0 7	0 4	0 7	0 15	0 2	0 3	0 5	0 5	0 7	0 12	0 8	0 3	0 7	0 8	0 7	0 5	0 12	0 11	0 10	0 4	0 8	0 11	0 5	0 4	0 12	0 8
CP027619.1	1594978	T	C	ABCH21	v	0 5	2 1	0 5	0 7	0 3	1 5	0 10	0 7	3 0	0 10	0 3	0 3	0 3	0 8	0 4	0 8	0 7	0 10	2 5	0 4	0 5	0 14	0 1	0 3	0 5	0 4	1 7	0 12	0 8	0 4	0 8	0 9	0 7	0 8	0 11	0 9	0 8	0 5	0 7	0 12	0 5	0 5	0 12	0 12
CP027619.1	1594978	TGA	CGATTAATC	ABCH21	v	0 5	0 1	0 5	0 7	0 3	0 5	0 10	0 7	0 0	0 10	0 3	0 3	0 3	0 8	0 4	0 8	0 7	0 10	0 5	0 4	0 5	0 14	0 1	0 3	0 5	0 4	0 7	0 12	0 8	0 4	0 8	0 9	0 7	0 8	0 11	0 9	0 8	0 5	0 7	0 12	0 5	0 5	0 12	0 12
CP027619.1	1594990	C	CTT	ABCH21		0 4	0 3	0 6	0 5	0 3	0 5	0 11	0 7	0 3	0 9	0 3	0 3	0 3	0 6	0 4	0 7	0 5	0 10	0 7	0 4	0 5	0 10	0 1	0 3	0 5	0 4	0 8	0 10	0 7	0 5	0 8	0 9	0 6	0 8	0 11	0 11	0 7	0 6	0 5	0 11	0 4	0 5	0 13	0 12
CP027619.1	1594999	CTTCCTAGC	TTTCTTAGT	ABCH21	v	0 4	0 3	0 5	0 4	0 3	0 5	0 11	0 7	0 3	0 9	0 4	0 4	0 3	0 6	0 4	0 7	0 5	0 8	0 8	0 3	0 6	0 7	0 1	0 3	0 5	0 4	0 6	0 8	0 7	0 5	0 7	0 6	0 6	0 8	0 11	0 9	0 7	0 6	0 4	0 12	0 5	0 5	0 14	0 10
CP027619.1	1595007	C	T	ABCH21		0 4	0 3	0 5	0 4	0 3	0 5	0 11	0 7	0 3	0 9	0 4	0 4	0 3	0 6	0 4	0 7	0 5	0 8	0 8	0 3	0 6	0 7	0 1	0 3	0 5	0 4	0 6	0 8	0 7	0 5	0 7	0 6	0 6	0 8	0 11	0 9	0 7	0 6	0 4	0 12	0 5	0 5	0 14	0 10
CP027619.1	1595013	G	A	ABCH21	v	0 5	0 3	0 5	0 4	0 3	0 5	0 11	0 7	0 4	0 8	0 3	0 5	0 3	0 6	0 4	0 7	0 5	0 9	0 9	0 3	0 6	0 12	0 2	0 3	0 6	0 3	0 6	0 7	0 7	0 5	0 8	0 6	0 7	0 8	0 13	0 10	0 9	0 8	0 4	0 13	0 5	0 6	0 14	0 12
CP027619.1	1595027	GCG	ATT	ABCH21	v	0 6	0 5	0 5	0 7	0 2	0 3	0 10	0 6	0 2	0 7	0 2	0 4	0 3	0 6	0 4	0 10	0 4	0 9	0 9	0 2	0 5	0 11	0 4	0 5	0 5	0 3	0 6	0 6	0 6	0 5	0 7	0 6	0 8	0 8	0 13	0 11	0 9	0 8	0 4	0 14	0 5	0 5	0 16	0 11
CP027619.1	1595035	T	G	ABCH21	v	0 8	3 2	0 5	5 2	1 1	1 2	5 4	1 4	0 4	0 6	1 1	4 0	4 0	1 5	3 1	0 10	2 2	0 9	4 5	0 3	0 4	3 10	0 3	1 4	3 2	0 4	0 6	0 6	6 0	0 5	0 7	0 7	0 8	0 8	0 13	13 0	0 10	5 3	0 6	0 15	4 0	0 5	0 17	0 12
CP027619.1	1595040	G	T	ABCH21	v	0 8	1 4	0 5	0 6	0 2	0 3	0 8	0 6	0 6	0 4	0 2	0 4	0 4	0 6	0 4	0 9	0 3	0 10	0 7	0 3	0 4	0 15	0 3	0 4	0 5	0 3	0 6	0 6	0 6	0 5	0 6	0 7	0 8	0 8	0 13	0 12	0 10	0 7	0 7	0 15	0 4	0 5	1 17	0 13
CP027619.1	1595048	C	T	ABCH21	v	0 8	0 5	0 4	0 6	0 3	0 3	0 8	0 7	0 7	0 4	0 2	0 4	0 4	0 5	0 4	0 9	0 3	0 10	0 6	0 3	0 4	0 17	0 3	0 4	0 5	0 3	0 6	0 7	0 6	0 5	0 5	0 9	0 8	0 8	0 12	0 12	0 10	0 6	0 7	0 15	0 4	0 5	0 18	0 12
CP027619.1	1595064	G	T	ABCH21		0 8	0 3	0 5	0 8	0 4	0 3	0 8	0 7	0 8	0 5	0 1	0 4	0 4	0 4	0 4	0 7	0 5	0 6	0 7	0 3	0 4	0 18	0 3	0 5	0 5	0 3	0 5	0 8	0 4	0 5	0 5	0 9	0 8	0 7	0 10	0 10	0 11	0 9	0 8	0 13	0 3	0 4	0 19	0 13
CP027619.1	1595085	C	T	ABCH21	v	0 7	0 4	0 4	0 11	0 3	0 3	0 8	0 7	0 8	0 4	0 1	0 5	0 1	0 3	0 4	0 8	0 4	0 7	0 7	0 2	0 5	0 20	0 3	0 5	0 5	0 2	0 5	0 9	0 6	0 5	0 4	0 9	0 8	0 8	0 7	0 10	0 11	0 12	0 10	0 12	0 5	0 4	0 17	0 15
CP027619.1	1595087	T	C	ABCH21	v	0 7	0 4	0 4	0 11	0 3	0 3	0 7	0 7	0 8	0 4	0 1	0 5	0 1	0 3	0 5	0 8	0 4	0 7	0 7	0 2	0 5	0 20	0 3	0 5	0 5	0 3	0 5	0 10	0 7	0 5	0 4	0 9	0 8	0 8	0 7	0 10	0 10	0 12	0 10	0 12	0 5	0 4	0 16	0 14
CP027619.1	1595098	C	T	ABCH21	v	0 7	0 4	0 4	0 12	0 3	0 3	0 5	0 8	0 8	0 2	0 2	0 5	0 1	0 4	0 4	0 8	0 3	0 4	0 8	0 2	0 5	0 20	0 3	0 5	0 5	0 3	0 5	0 7	0 6	0 5	0 3	0 9	0 7	6 0	0 8	0 10	0 10	0 10	0 11	0 10	0 6	0 5	0 15	0 11
CP027619.1	1595118	C	G	ABCH21	v	0 7	1 1	0 4	8 6	1 3	1 2	2 4	2 7	0 8	0 3	2 0	6 0	2 0	0 2	2 3	0 7	2 2	0 7	5 3	0 2	0 5	6 13	0 5	1 6	3 2	0 3	0 3	0 8	5 0	0 6	0 3	0 12	0 6	0 4	0 6	8 0	0 11	5 5	0 10	0 9	5 0	0 4	0 14	0 11
CP027619.1	1728448	T	G	ABCG71	v	0 9	0 3	0 7	13 6	0 5	0 2	0 14	0 6	0 5	0 13	0 3	0 4	0 4	0 4	0 7	0 12	6 1	0 8	0 6	0 1	0 3	0 22	0 4	2 9	0 3	0 9	0 7	0 1	0 4	0 0	0 18	0 10	0 13	0 9	0 21	0 21	0 9	9 6	0 16	0 17	16 0	0 8	0 15	0 16
CP027619.1	1728455	GAGGG	AAGGA	ABCG71	v	0 5	0 1	0 6	0 17	0 5	0 2	0 9	0 5	0 0	0 9	0 3	0 4	0 4	0 3	0 6	0 10	0 5	0 8	0 4	0 1	0 1	0 18	0 4	0 8	0 3	0 6	0 1	0 0	0 3	0 0	0 15	0 10	0 6	0 8	0 15	0 12	0 7	0 14	0 12	0 11	0 12	0 6	0 9	0 11
CP027619.1	1728455	GAG	AAT	ABCG71	v	0 5	2 1	0 6	0 17	0 5	0 2	0 9	0 5	5 0	0 9	0 3	0 4	0 4	0 3	0 6	0 10	0 5	0 8	0 4	0 1	0 1	2 18	0 4	0 8	0 3	0 6	5 1	0 0	0 3	0 0	0 15	0 10	0 6	0 8	0 15	0 12	0 7	0 14	0 12	0 11	0 12	0 6	0 9	0 11
CP027619.1	1728482	T	G	ABCG71	v	4 6	0 4	0 9	1 16	0 6	0 2	2 12	1 7	0 7	2 9	0 3	0 4	0 4	0 4	0 6	2 11	0 7	0 5	1 8	0 3	1 2	1 23	0 6	0 11	0 3	0 12	1 4	0 3	1 5	0 1	2 17	0 15	3 15	2 12	1 21	6 10	1 14	1 19	3 15	4 15	0 14	0 6	4 16	2 14
CP027619.1	1728492	C	T	ABCG71	v	4 5	0 4	0 9	1 12	0 6	0 1	2 12	1 7	0 8	2 10	0 3	0 4	0 3	0 4	0 7	2 9	0 7	0 5	1 8	0 2	1 1	1 23	0 7	0 11	0 3	0 12	1 5	0 3	1 6	0 1	2 17	0 15	3 15	2 14	1 21	6 11	1 15	1 19	3 16	4 12	0 14	0 5	4 14	2 14
CP027619.1	1728500	C	CA	ABCG71	v	0 7	0 5	0 7	0 14	0 5	0 2	0 12	0 8	0 7	0 13	1 2	3 0	3 0	0 4	2 3	0 13	0 6	0 4	4 5	0 2	0 2	5 15	0 6	1 9	0 4	0 9	0 6	0 3	0 7	0 1	0 17	0 14	0 14	0 16	0 19	8 8	0 13	0 21	0 19	0 13	0 8	0 5	0 18	0 13
CP027619.1	1728510	A	G	ABCG71	v	1 5	0 3	0 6	1 14	0 5	0 2	1 13	0 8	1 0	2 11	0 2	0 0	0 0	0 4	0 3	0 13	0 7	0 4	1 3	0 2	0 2	3 16	0 6	2 9	0 4	3 5	0 4	2 1	0 6	0 1	2 12	3 14	4 13	2 16	3 19	2 6	0 16	7 15	3 16	2 14	1 10	0 5	4 17	2 14
CP027619.1	1728511	T	C	ABCG71	v	0 5	2 3	0 6	0 14	0 5	0 2	0 13	0 8	6 0	0 11	1 2	3 0	3 0	0 4	2 3	0 13	0 7	0 4	4 3	0 2	0 2	5 16	0 6	2 9	0 4	0 5	3 4	0 1	0 6	0 1	0 12	0 14	0 13	0 16	0 19	6 6	0 16	0 15	0 16	0 14	0 10	0 5	0 17	0 14
CP027619.1	1728514	TAC	T	ABCG71	v	4 3	0 5	0 6	1 12	0 5	0 2	2 12	1 5	0 7	2 13	0 3	0 4	0 3	0 4	0 5	2 11	0 6	0 4	1 7	0 2	1 1	1 25	0 5	0 11	0 4	0 8	1 6	0 3	1 5	0 1	2 13	0 17	3 14	2 16	1 20	6 10	1 16	1 22	3 16	4 14	0 12	0 6	3 16	2 14
CP027619.1	1728525	T	A	ABCG71	v	5 3	0 5	0 5	2 11	0 4	0 2	4 8	1 5	1 5	4 10	0 3	0 4	0 3	0 4	0 5	2 12	0 7	0 3	2 5	0 3	1 1	5 22	0 5	2 10	0 4	3 6	1 6	2 1	1 4	0 1	5 9	4 14	10 8	4 16	6 16	8 10	4 14	9 17	7 13	8 11	2 11	0 7	7 13	4 11
CP027619.1	1728545	T	A	ABCG71	v	0 8	0 5	0 3	1 11	0 5	0 3	1 7	0 7	1 5	2 13	0 2	0 3	0 3	0 5	0 4	0 11	0 6	0 4	0 7	0 3	0 2	0 27	0 6	0 12	0 5	3 5	0 7	2 1	0 5	0 1	3 10	3 14	4 12	2 20	3 15	2 16	0 19	7 16	3 14	2 19	1 12	0 5	3 16	2 15
CP027619.1	1728571	G	A	ABCG71	v	0 9	0 2	0 5	0 11	0 6	0 2	0 6	0 8	2 1	0 9	0 3	0 2	0 1	0 5	0 5	0 10	0 4	0 5	0 7	0 3	0 2	0 21	0 6	0 10	0 5	0 7	3 5	0 4	0 5	0 1	0 10	0 15	0 11	0 19	0 14	0 15	0 16	0 17	0 15	0 16	0 11	0 7	0 13	0 17
CP027619.1	1728575	A	T	ABCG71	v	1 6	0 2	0 6	1 10	0 5	0 2	1 5	0 9	1 2	2 6	0 3	0 2	0 1	0 5	0 6	0 11	0 4	0 7	0 6	0 3	0 1	1 23	0 7	0 11	0 5	2 4	0 8	2 2	0 6	0 1	2 7	3 12	4 7	2 17	2 13	2 14	0 20	6 14	3 12	2 17	1 12	0 7	3 12	2 17
CP027619.1	1728581	G	A	ABCG71	v	0 7	0 2	0 7	1 10	0 5	0 2	1 5	0 9	4 0	2 7	1 2	2 0	1 0	0 4	1 5	0 11	0 4	0 6	4 2	0 3	0 1	6 18	0 8	1 7	0 3	0 4	3 4	1 2	0 5	0 1	2 6	3 12	4 8	2 18	2 11	14 0	0 18	4 15	3 12	2 15	1 14	0 7	2 13	1 17
CP027619.1	1728588	A	G	ABCG71		0 7	0 3	0 7	0 9	0 6	0 2	0 6	0 9	0 4	0 9	0 3	0 2	0 2	0 3	0 6	0 11	0 4	0 7	0 6	0 4	0 1	0 22	0 7	0 9	0 3	0 5	0 6	0 3	0 5	0 1	0 9	0 12	0 12	0 18	0 11	0 15	0 16	0 18	0 13	0 15	0 16	0 8	0 15	0 17
CP027619.1	1728595	T	A	ABCG71	v	0 7	1 2	0 7	0 10	0 6	0 2	0 5	0 8	3 0	0 7	1 2	2 0	2 0	0 5	1 5	0 10	0 4	0 6	5 2	0 4	0 1	3 17	0 7	2 6	0 3	0 5	0 5	0 2	0 5	0 1	0 7	0 11	0 7	0 17	0 12	16 0	0 17	0 17	0 12	0 14	0 15	0 8	0 13	0 17
CP027619.1	1728619	C	T	ABCG71	v	0 7	1 1	0 6	0 18	0 8	0 4	0 6	0 10	4 0	0 7	1 2	2 0	3 0	0 5	1 5	0 8	0 5	0 6	3 2	0 4	0 0	3 17	0 5	3 5	0 5	0 5	0 6	0 2	0 6	0 0	0 9	0 14	0 7	0 15	0 12	16 0	0 15	0 16	0 11	0 16	0 17	0 9	0 14	0 17
CP027619.1	1728635	G	T	ABCG71	v	0 7	1 1	0 4	0 16	0 7	0 5	0 5	0 8	5 0	0 6	0 2	0 2	0 3	0 5	0 5	0 11	0 4	0 7	0 4	0 3	0 0	0 19	0 3	0 7	0 5	0 6	1 5	0 2	0 4	0 0	0 8	0 13	0 6	0 17	0 10	0 17	0 13	0 16	0 9	0 15	0 12	0 10	0 10	0 16
CP027619.1	1728664	G	C	ABCG71	v	0 8	1 0	0 6	0 17	0 9	0 4	0 4	0 10	3 0	0 6	0 2	0 1	0 3	0 5	0 5	0 10	0 3	0 8	0 5	0 3	0 1	0 19	0 4	0 4	0 5	0 6	2 5	0 3	0 4	0 1	0 10	0 14	0 4	0 16	0 10	0 15	0 16	0 14	1 7	0 13	0 11	0 8	0 12	0 15
CP027619.1	1728666	C	T	ABCG71		0 7	0 4	0 6	0 17	0 9	0 4	0 4	0 10	0 3	0 7	0 2	0 1	0 3	0 5	0 5	0 9	0 3	0 8	0 5	0 3	0 1	0 20	0 4	0 4	0 5	0 6	0 7	0 3	0 4	0 1	0 10	0 14	0 4	0 15	0 10	0 14	0 16	0 13	0 8	0 13	0 11	0 8	0 13	0 14
CP027619.1	1728668	G	A	ABCG71	v	0 7	0 4	0 6	0 17	0 9	0 4	0 4	0 10	0 3	0 7	0 2	1 0	3 0	0 5	1 4	0 9	0 3	0 8	4 0	0 2	0 1	5 15	0 4	2 2	0 5	0 6	0 7	0 3	0 4	0 1	0 10	0 13	0 4	0 15	0 10	15 0	0 16	0 13	0 8	0 13	0 11	0 8	0 13	0 14
CP027619.1	1728691	G	A	ABCG71	v	0 5	2 2	0 7	0 14	0 10	0 3	0 4	0 9	4 0	0 7	0 2	0 0	0 2	0 4	0 5	0 9	0 3	0 6	0 4	0 2	0 1	0 19	0 3	0 5	0 4	0 5	3 6	0 2	0 4	0 1	0 11	0 11	0 3	0 14	0 7	0 15	0 15	0 14	0 10	0 11	0 14	0 9	0 17	0 16
CP027619.1	1728740	G	A	ABCG71	v	0 5	0 5	0 6	0 10	0 10	0 5	0 5	0 10	0 4	0 9	0 1	0 1	0 4	0 4	0 6	0 10	0 4	0 2	0 3	0 3	0 2	0 18	0 2	0 3	0 3	0 8	0 10	0 6	0 4	0 1	0 10	0 8	0 6	0 12	0 7	0 20	0 17	0 7	0 11	0 14	0 12	0 10	0 20	0 20
CP027619.1	1728767	A	G	ABCG71	v	0 6	2 4	1 5	1 12	0 9	0 3	0 6	1 6	3 0	0 8	0 1	2 0	5 0	0 1	2 3	1 9	0 4	0 3	4 2	0 3	0 2	2 15	1 2	0 2	0 1	0 9	4 7	0 8	0 3	0 1	0 9	0 8	0 5	0 7	0 10	18 0	0 18	0 7	1 10	0 13	1 12	2 6	1 20	1 17
CP027619.1	1728773	C	T	ABCG71	v	0 6	0 7	0 5	0 12	0 9	0 3	0 6	0 6	0 3	0 7	0 1	2 0	5 0	0 1	2 3	0 7	0 4	0 3	4 2	0 3	0 2	3 15	0 2	0 2	0 2	0 8	0 10	0 7	0 3	0 2	0 6	0 9	0 6	0 7	0 10	16 0	0 17	0 6	0 11	0 13	0 11	0 5	0 21	0 17
CP027619.1	1728788	T	C	ABCG71		0 5	0 7	2 6	1 14	0 9	0 3	0 7	1 6	0 4	0 7	0 1	0 3	0 7	0 1	0 6	1 7	0 5	0 3	0 6	0 3	0 2	0 19	2 4	0 3	0 2	0 8	0 10	0 7	0 4	0 4	1 9	0 10	0 7	0 6	0 11	2 16	0 18	0 8	1 14	0 14	1 12	2 5	1 23	1 18
CP027619.1	1728820	GTCAG	ATCAT	ABCG71	v	0 5	0 5	2 4	1 15	0 6	0 5	0 9	2 4	0 6	0 8	0 0	0 0	0 0	0 4	0 3	1 5	0 6	0 3	0 2	0 3	0 1	0 11	2 4	0 2	0 1	0 8	0 8	0 7	0 5	0 3	1 8	0 9	0 7	0 8	0 13	2 0	0 15	0 8	1 9	0 13	1 6	2 6	1 18	1 19
CP027619.1	1728822	C	A	ABCG71	v	0 5	0 5	0 4	0 15	0 6	0 5	0 9	0 4	0 6	0 8	0 0	4 0	7 0	0 4	3 3	0 5	0 6	0 3	5 2	0 3	0 1	4 11	0 4	0 2	0 1	0 8	0 8	0 7	0 5	0 3	0 8	0 9	0 7	0 8	0 13	17 0	0 15	0 8	0 9	0 13	0 6	0 6	0 18	0 19
CP027619.1	1728839	AG	A	ABCG71	v	0 5	2 3	0 5	0 18	0 5	0 5	0 10	0 5	7 0	0 6	0 0	0 0	0 0	0 4	0 3	0 5	0 5	0 4	0 3	0 3	0 2	0 13	0 4	0 3	0 2	0 10	1 7	0 6	0 5	0 3	0 8	0 11	0 8	0 9	0 10	0 0	0 15	0 8	0 12	0 10	0 7	0 5	0 16	0 16
CP027619.1	1728840	G	A	ABCG71	v	0 5	0 3	1 5	0 18	0 5	0 5	0 10	1 5	0 0	0 6	0 0	4 0	7 0	0 4	3 3	0 5	0 5	0 4	5 3	0 3	0 2	6 13	0 4	0 3	0 2	0 10	0 7	0 6	0 5	0 3	1 8	0 11	0 8	0 9	0 10	16 0	0 15	0 8	0 12	0 10	1 7	1 5	0 16	0 16
CP027619.1	1728855	G	A	ABCG71		0 5	0 3	0 5	0 18	0 6	0 4	0 9	0 2	0 7	0 5	0 0	0 4	0 6	0 4	0 6	0 4	0 5	0 5	0 9	0 4	0 2	0 24	0 4	0 3	0 2	0 12	0 9	0 5	0 6	0 3	0 9	0 12	0 10	0 12	0 10	0 13	0 15	0 9	0 14	0 10	0 7	0 5	0 14	0 13
CP027619.1	1728878	A	C	ABCG71	v	0 6	0 3	0 5	0 17	0 5	0 3	0 8	0 3	0 7	0 5	0 0	0 3	0 7	0 4	1 5	0 4	0 5	0 5	0 10	0 4	0 2	0 24	0 4	0 4	0 3	0 8	0 10	0 3	0 5	0 3	0 7	1 9	0 8	0 13	0 11	0 10	0 15	0 10	0 16	0 9	0 6	0 3	0 12	0 13
CP027619.1	1728919	TA	T	ABCG71	v	0 5	0 1	0 6	0 13	0 3	0 5	0 7	0 4	0 8	0 7	0 0	3 0	5 0	0 5	0 3	0 3	0 2	0 3	6 2	0 3	0 2	7 13	0 5	0 5	0 4	0 10	0 6	0 6	0 6	0 3	0 7	0 8	0 10	0 9	0 8	8 0	0 11	0 10	0 16	0 6	0 6	0 6	0 8	0 13
CP027619.1	1728938	A	T	ABCG71	v	0 7	0 2	0 7	0 15	0 3	0 4	0 10	0 5	0 8	0 8	0 0	2 0	3 0	0 5	1 4	0 2	0 3	0 4	5 3	0 4	0 2	6 17	0 5	0 7	0 5	0 10	0 6	0 6	0 6	0 1	0 9	0 9	0 11	0 11	0 9	10 0	0 10	0 11	0 16	0 10	0 7	0 7	0 9	0 12
CP027619.1	1728958	A	G	ABCG71		0 6	0 2	0 6	0 14	0 3	0 3	0 9	0 5	0 7	0 6	0 0	0 2	0 4	0 4	0 6	0 2	0 3	0 5	0 9	0 5	0 2	0 27	0 4	0 7	0 6	0 8	0 6	0 7	0 8	0 1	0 9	0 6	0 11	0 9	0 11	0 12	0 13	0 14	0 15	0 9	0 10	0 6	0 10	0 14
CP027619.1	1728991	GGCA	TGCG	ABCG71		0 7	0 2	0 5	0 13	0 3	0 3	0 9	0 5	0 6	0 7	0 0	0 2	0 5	0 5	0 6	0 2	0 5	0 5	0 10	0 6	0 1	0 30	0 4	0 6	0 5	0 5	0 7	0 8	0 7	0 1	0 10	0 8	0 8	0 7	0 13	0 17	0 10	0 10	0 14	0 13	0 12	0 6	0 9	0 13
CP027619.1	1729000	G	A	ABCG71		0 8	0 3	0 5	0 15	0 3	0 3	0 9	0 5	0 6	0 8	0 0	0 3	0 6	0 5	0 6	0 2	0 5	0 4	0 11	0 6	0 2	0 27	0 6	0 6	0 5	0 7	0 7	0 10	0 8	0 1	0 11	0 7	0 9	0 10	0 13	0 15	0 12	0 10	0 16	0 14	0 13	0 6	0 11	0 15
CP027619.1	1729014	C	T	ABCG71		0 6	0 3	0 6	0 15	0 2	0 3	0 9	0 5	0 7	0 8	0 0	0 4	0 7	0 5	0 7	0 2	0 6	0 4	0 10	0 6	0 3	0 27	0 6	0 7	0 6	0 6	0 7	0 12	0 7	0 1	0 9	0 9	0 9	0 11	0 12	0 15	0 9	0 9	0 16	0 13	0 12	0 6	0 11	0 15
CP027619.1	1729024	A	T	ABCG71		0 5	0 3	0 6	0 16	0 2	0 3	0 9	0 3	0 7	0 8	0 1	0 4	0 7	0 5	0 7	0 2	0 7	0 5	0 10	0 5	0 3	0 26	0 7	0 7	0 5	0 5	0 7	0 12	0 7	0 1	0 9	0 11	0 8	0 11	0 13	0 15	0 10	0 9	0 14	0 14	0 12	0 7	0 11	0 18
CP027619.1	1729057	A	G	ABCG71		0 5	0 4	0 7	0 17	0 4	0 3	0 8	0 3	0 6	0 7	0 1	0 5	0 6	0 6	0 8	0 5	0 8	0 8	0 8	0 6	0 3	0 29	0 5	0 5	0 7	0 5	0 8	0 15	0 8	0 1	0 12	0 13	0 5	0 17	0 12	0 28	0 9	0 5	0 14	0 10	0 19	0 5	0 7	0 15
CP027619.1	1729069	C	G	ABCG71		0 8	0 5	0 7	0 15	0 5	0 3	0 7	0 4	0 5	0 6	0 1	0 4	0 5	0 7	0 8	0 5	0 8	0 9	0 7	0 7	0 3	0 32	0 4	0 5	0 5	0 5	0 8	0 21	0 8	0 0	0 14	0 12	0 4	0 17	0 11	0 28	0 9	0 7	0 16	0 12	0 23	0 4	0 8	0 14
CP027619.1	1729104	C	A	ABCG71	v	0 6	0 5	0 7	0 15	0 6	0 3	0 6	0 5	0 4	0 6	0 1	0 4	0 6	0 7	0 6	0 4	0 7	0 7	0 7	0 6	0 4	1 28	0 3	0 6	0 6	0 8	0 10	0 28	0 7	0 1	0 14	0 11	0 5	0 17	0 7	0 24	0 7	0 8	0 15	0 11	0 20	0 3	0 7	0 11
CP027619.1	1729105	A	G	ABCG71	v	0 6	0 4	0 7	0 14	0 6	0 3	0 6	0 5	0 4	0 6	1 0	4 0	6 0	0 7	1 5	0 4	0 7	0 7	6 2	0 6	0 4	8 21	0 3	0 6	0 4	0 8	0 10	0 28	0 7	0 1	0 14	0 11	0 5	0 17	0 7	15 7	0 7	0 9	0 14	0 11	0 20	0 3	0 7	0 11
CP027619.1	1729120	A	G	ABCG71		0 7	0 4	0 7	0 11	0 7	0 4	0 7	0 5	0 4	0 4	0 2	0 4	0 6	0 6	0 7	0 3	0 5	0 7	0 8	0 6	0 4	0 28	0 3	0 7	0 6	0 7	0 10	0 26	0 9	0 2	0 10	0 12	0 6	0 15	0 8	0 23	0 8	0 10	0 12	0 7	0 16	0 3	0 9	0 11
CP027619.1	1729138	C	T	ABCG71	v	0 9	0 6	0 8	0 8	0 7	0 4	0 6	0 6	0 4	0 1	0 2	0 5	0 6	0 4	0 6	0 3	0 4	0 8	0 8	0 5	0 4	1 25	0 4	0 8	0 8	0 9	0 10	10 15	0 9	0 2	0 13	0 10	0 4	0 13	0 12	6 18	0 9	0 12	3 11	4 5	8 9	0 3	0 8	3 9
CP027619.1	1729174	A	C	ABCG71	v	0 8	0 5	0 7	0 12	0 10	0 4	0 7	0 7	0 3	0 2	0 3	0 5	0 4	0 4	0 6	0 5	0 3	0 9	0 6	0 4	0 3	1 23	0 3	0 9	0 7	0 9	0 10	8 17	0 9	0 5	0 9	0 10	0 5	0 10	0 15	4 13	0 12	0 14	2 11	3 9	8 5	0 2	0 11	1 7
CP027619.1	1729219	CA	C	ABCG71	v	0 5	0 3	0 6	0 12	0 8	0 3	0 6	0 8	3 1	0 2	1 3	4 0	5 0	0 4	2 3	0 3	0 2	0 9	4 1	0 1	0 3	3 15	0 5	1 7	0 7	0 6	4 6	0 10	0 11	0 4	0 4	0 7	0 6	0 10	0 18	10 0	0 14	0 12	0 13	0 12	0 2	0 2	0 13	0 13
CP027619.1	1729260	C	T	ABCG71	v	0 9	0 3	0 6	0 13	0 10	0 6	0 6	0 9	5 0	0 4	1 4	5 0	6 0	0 4	3 1	0 6	0 3	0 10	4 0	0 0	0 5	5 14	0 6	1 5	0 7	0 7	4 6	0 12	0 9	0 4	0 3	0 6	0 7	0 12	0 14	14 0	0 19	0 10	0 13	0 13	0 3	0 2	0 12	0 15
CP027619.1	1729282	T	G	ABCG71	v	0 7	0 2	0 6	0 15	0 8	0 6	0 5	0 10	5 0	0 8	0 5	0 7	0 6	0 4	0 5	0 7	0 3	0 9	1 2	0 0	0 5	1 20	0 6	0 4	0 5	0 7	4 4	0 9	0 5	0 3	0 4	0 7	0 11	0 10	1 14	0 13	0 14	0 9	0 17	0 12	0 3	0 1	0 14	0 16
CP027619.1	1729311	C	T	ABCG71		0 7	0 2	0 5	0 13	0 8	0 9	0 5	0 11	0 6	0 7	0 3	0 6	0 5	0 4	0 6	0 6	0 3	0 9	0 2	0 0	0 4	0 18	0 4	0 5	0 4	0 8	0 7	0 11	0 8	0 1	0 8	0 9	0 11	0 11	0 12	0 14	0 12	0 7	0 20	0 7	0 5	0 2	0 11	0 13
CP027619.1	1729323	G	A	ABCG71		0 7	0 3	0 5	0 12	0 8	0 10	0 5	0 11	0 6	0 8	0 4	0 6	0 4	0 4	0 7	0 7	0 2	0 9	0 3	0 1	0 4	0 19	0 4	0 4	0 4	0 8	0 7	0 11	0 9	0 0	0 8	0 10	0 10	0 9	0 11	0 13	0 11	0 6	0 21	0 9	0 6	0 2	0 8	0 13
CP027619.1	1729335	G	A	ABCG71		0 8	0 3	0 4	0 14	0 9	0 10	1 4	0 10	0 5	0 9	0 4	0 6	1 4	0 3	0 5	0 9	0 2	0 8	0 3	0 1	0 5	2 22	0 4	0 4	0 4	0 8	0 8	2 10	0 9	0 0	0 8	0 11	0 11	0 8	0 8	0 14	0 9	0 5	1 18	0 11	0 7	0 1	0 8	0 15
CP027619.1	1729348	AAC	TAT	ABCG71		0 8	0 3	0 5	1 12	0 10	0 9	2 5	0 10	0 4	0 5	0 3	0 5	1 3	0 3	0 6	1 8	0 3	0 6	0 3	0 1	0 4	2 22	2 4	0 4	0 2	0 6	0 8	2 9	0 6	0 0	0 9	0 11	0 10	0 8	0 9	2 14	0 9	0 6	1 20	0 10	2 7	0 2	0 9	2 12
CP027619.1	1729350	CAG	TAA	ABCG71		0 8	0 3	0 5	0 12	0 10	0 9	0 5	0 10	0 4	0 5	0 3	0 5	0 3	0 3	0 6	0 8	0 3	0 6	0 3	0 1	0 4	0 22	0 4	0 4	0 2	0 6	0 8	0 9	0 6	0 0	0 9	0 11	0 10	0 8	0 9	0 14	0 9	0 6	0 20	0 10	0 7	0 2	0 9	0 12
CP027619.1	1729359	G	A	ABCG71	v	0 8	1 3	0 5	3 12	0 9	0 10	2 5	0 11	0 4	0 5	0 3	0 7	1 4	0 2	0 6	1 10	0 3	0 6	0 4	0 2	0 4	3 24	3 4	1 5	0 2	0 6	1 9	3 11	0 6	0 0	0 10	0 12	0 10	0 8	0 10	7 12	0 6	0 6	2 20	0 11	3 6	0 1	0 12	2 11
CP027619.1	1729365	A	G	ABCG71		0 8	0 3	0 6	0 15	0 9	0 11	0 7	0 11	0 4	0 7	0 3	0 7	0 4	0 2	0 7	0 12	0 3	0 6	0 4	0 2	0 4	0 27	0 7	0 6	0 2	0 6	0 9	0 18	0 5	0 0	0 10	0 12	0 10	0 9	0 12	0 18	0 6	0 6	0 21	0 11	0 12	0 2	0 12	0 13
CP027619.1	1729383	C	G	ABCG71	v	0 7	2 5	0 6	5 12	0 9	0 9	2 4	0 12	0 4	3 5	0 3	0 6	1 3	1 2	0 8	4 8	0 3	0 5	1 3	0 2	0 5	6 23	3 4	1 5	0 4	0 5	1 6	5 13	0 7	0 0	0 9	0 12	0 11	0 8	0 15	7 9	0 5	0 7	2 22	2 11	5 9	0 3	0 12	3 11
CP027619.1	1729389	G	A	ABCG71	v	0 6	2 5	0 6	5 12	0 9	0 9	2 4	0 12	0 5	5 7	0 3	0 6	1 3	1 2	0 8	4 7	0 2	0 5	1 3	0 2	0 5	7 22	3 3	1 5	0 5	0 6	1 6	5 15	0 7	0 0	0 9	0 11	0 13	0 7	0 15	7 8	0 5	0 6	3 21	2 12	5 9	0 3	0 13	3 10
CP027619.1	1729410	T	C	ABCG71		0 7	0 7	0 6	0 15	0 9	0 9	0 5	0 14	0 4	0 10	0 4	0 5	0 8	0 2	0 7	0 15	0 2	0 5	0 3	0 2	0 4	0 30	0 8	0 6	0 6	0 8	0 7	0 22	0 7	0 0	0 10	0 11	0 11	0 9	0 13	0 18	0 4	0 5	0 25	0 13	0 16	0 3	0 9	0 16
CP027619.1	1729428	A	T	ABCG71		0 7	0 9	0 6	0 19	0 10	0 9	0 5	0 14	0 4	0 13	0 4	0 4	0 10	0 3	0 7	0 16	0 3	0 5	0 4	0 2	0 5	0 30	0 8	0 7	0 5	0 6	0 8	0 25	0 7	0 1	0 10	0 10	0 11	0 6	0 14	0 21	0 5	0 3	0 22	1 21	0 17	0 3	0 9	0 16
CP027619.1	1729449	G	A	ABCG71		0 7	0 8	0 8	0 22	0 10	0 10	0 12	0 14	0 4	0 14	0 5	0 3	0 12	0 5	0 9	0 16	0 3	0 4	0 4	0 2	0 7	0 39	0 11	0 9	0 6	0 8	0 8	0 30	0 7	0 1	0 9	0 11	0 10	0 9	0 16	0 27	0 5	0 5	0 24	0 20	0 16	0 3	0 8	0 18
CP027619.1	1729462	T	A	ABCG71	v	2 9	6 5	0 8	7 13	0 10	0 7	4 7	0 15	0 3	8 7	0 5	0 3	7 6	4 2	1 6	7 9	0 3	0 4	1 3	0 2	0 7	16 23	6 3	2 6	0 6	0 9	1 6	12 18	0 6	0 1	0 13	0 11	0 10	0 11	0 15	13 15	0 5	0 5	11 13	9 9	11 8	0 4	0 10	6 10
CP027619.1	1729464	G	A	ABCG71		0 11	0 11	0 8	0 21	0 10	0 7	0 11	0 15	0 3	0 15	0 5	0 3	0 13	0 6	0 9	0 16	0 3	0 3	0 4	0 2	0 7	0 41	0 10	0 8	0 7	0 9	0 7	0 31	0 5	0 1	0 13	0 11	0 10	0 11	0 16	0 27	0 5	0 5	0 23	0 18	0 19	0 4	0 10	0 17
CP027619.1	1729482	C	A	ABCG71	v	2 9	7 3	0 7	6 13	0 7	0 9	6 8	0 14	0 3	8 8	0 4	0 4	7 6	4 1	1 7	7 8	0 3	0 4	1 3	0 2	0 7	19 23	9 3	2 4	0 8	0 10	1 7	16 17	0 5	0 1	0 12	0 12	0 8	0 14	0 18	9 14	0 5	0 7	12 10	13 9	13 9	0 4	0 6	5 11
CP027619.1	1729493	G	C	ABCG71		0 11	0 10	0 6	0 17	0 6	0 9	0 15	0 13	0 3	0 15	0 5	0 4	0 14	0 5	0 7	0 13	0 1	0 3	0 4	0 2	0 7	0 45	0 11	0 7	0 8	0 12	0 7	0 37	0 5	0 2	0 10	0 14	0 7	0 13	0 17	0 24	0 5	0 7	0 26	0 22	0 20	0 4	0 5	0 15
CP027619.1	1729506	G	T	ABCG71	v	2 9	6 3	0 8	3 13	0 7	0 8	6 9	0 11	0 3	7 9	0 5	0 4	8 6	4 2	1 6	8 6	0 1	0 3	1 3	0 1	0 7	22 23	8 4	2 5	0 8	0 13	1 4	21 17	0 5	0 2	0 9	0 13	0 8	0 15	0 15	10 16	0 6	0 7	15 10	13 7	14 7	0 4	0 5	4 11
CP027619.1	1729520	A	C	ABCG71	v	2 9	6 4	0 7	4 11	0 7	0 8	7 8	0 10	0 3	4 8	0 5	0 4	8 6	4 2	1 5	6 6	0 1	0 3	1 3	0 1	0 7	20 25	9 3	2 4	0 10	0 11	1 4	21 20	0 3	0 3	0 12	0 12	0 5	0 13	0 17	11 14	0 7	0 8	12 13	13 8	15 6	0 4	0 5	6 11
CP027619.1	1729545	GACG	CACA	ABCG71		0 11	0 7	0 7	0 16	0 9	0 9	0 15	0 6	0 2	0 13	0 5	0 4	0 12	0 5	0 7	0 11	0 1	0 4	0 3	0 1	0 7	0 42	0 12	0 6	0 6	0 12	0 5	0 40	0 3	0 4	0 10	0 9	0 3	0 12	0 22	0 22	0 9	0 10	0 25	0 13	0 20	0 4	0 7	0 17
CP027619.1	1729558	T	G	ABCG71	v	0 11	0 8	0 7	0 14	0 8	0 9	0 17	0 6	0 2	0 11	0 4	0 4	0 11	0 5	0 7	0 11	0 2	0 4	0 3	0 1	0 8	0 44	0 13	0 6	0 6	0 12	0 6	0 38	0 3	0 4	0 9	0 8	0 5	0 11	0 21	0 17	0 11	0 10	0 27	0 14	0 21	0 3	0 8	0 15
CP027619.1	1729594	A	C	ABCG71	v	0 11	1 1	0 4	0 10	0 6	0 8	0 7	0 5	2 0	0 6	0 2	3 0	4 0	0 3	1 7	1 5	0 4	0 6	1 1	0 1	0 6	7 16	0 7	0 3	0 6	0 11	1 2	0 15	0 5	0 4	0 7	0 8	0 8	0 10	0 23	9 0	0 13	0 11	0 14	0 9	0 8	0 6	0 8	0 9
CP027619.1	1729594	A	T	ABCG71	v	1 11	5 1	0 4	1 10	0 6	0 8	5 7	0 5	0 0	3 6	0 2	0 0	6 0	3 3	0 7	4 5	0 4	0 6	1 1	0 1	0 6	15 16	5 7	2 3	0 6	0 11	1 2	11 15	0 5	0 4	0 7	0 8	0 8	0 10	0 23	6 0	0 13	0 11	4 14	3 9	7 8	0 6	0 8	3 9
CP027619.1	1729599	C	A	ABCG71	v	0 13	0 7	0 4	0 12	0 6	0 9	0 10	0 4	0 2	0 9	0 1	0 3	0 8	0 5	0 7	0 10	0 4	0 5	1 2	0 2	0 6	0 39	0 12	0 4	0 6	0 10	0 4	0 23	0 5	0 4	0 8	0 7	0 8	0 10	0 24	0 14	0 13	0 12	0 19	0 14	0 13	0 6	0 9	0 12
CP027619.1	1729616	G	A	ABCG71	v	1 9	2 3	0 6	1 14	0 6	0 10	4 7	0 3	0 2	3 6	0 1	0 4	5 5	2 3	0 6	3 7	0 5	0 6	1 2	0 2	0 8	16 27	5 8	1 3	0 8	0 9	2 3	2 12	0 3	0 4	0 11	0 4	0 11	0 11	0 19	4 10	0 14	0 13	3 17	1 15	3 9	0 5	0 14	3 12
CP027619.1	1729625	G	A	ABCG71	v	1 8	3 3	0 6	1 15	0 6	0 10	3 8	0 3	0 2	3 6	0 2	0 4	5 5	3 3	0 6	3 7	0 5	0 6	1 3	0 2	0 7	15 24	4 8	1 3	0 9	0 9	2 4	1 11	0 3	0 4	0 11	0 4	0 12	1 8	0 20	3 8	0 15	0 14	2 17	0 14	2 8	0 5	0 13	3 11
CP027619.1	1729636	C	G	ABCG71	v	1 9	2 3	0 6	1 14	0 6	0 9	2 7	0 3	0 2	1 6	0 1	0 5	3 6	3 4	0 6	3 7	0 5	0 5	1 2	0 2	0 7	12 26	3 8	1 3	0 7	0 7	2 2	0 13	0 3	0 4	0 9	0 3	0 11	0 10	0 23	2 11	0 13	0 14	0 16	0 13	0 8	0 5	0 13	3 11
CP027619.1	1729649	T	C	ABCG71	v	1 9	2 4	0 7	0 16	0 6	0 9	1 5	0 4	0 2	0 7	0 2	0 5	5 7	3 5	0 6	2 7	0 5	0 6	1 1	0 2	0 8	10 25	2 6	1 3	0 7	0 7	2 3	0 10	0 3	0 4	0 9	0 6	0 12	0 10	1 18	1 11	1 13	0 13	1 15	0 15	0 8	0 5	0 10	0 12
CP027619.1	1729651	G	C	ABCG71		0 10	0 6	0 6	0 16	0 5	0 9	0 6	0 4	0 2	0 7	0 2	0 5	0 12	0 8	0 6	0 9	0 5	0 6	0 2	0 2	0 8	0 35	0 7	0 4	0 7	0 7	0 5	0 10	0 3	0 4	0 8	0 6	0 12	0 10	0 19	0 13	0 14	0 14	0 16	0 15	0 7	0 5	0 10	0 12
CP027619.1	1729659	A	T	ABCG71		0 11	0 7	0 6	0 14	0 4	0 10	0 5	0 4	0 2	0 6	0 2	0 4	0 12	0 8	0 7	0 8	0 5	0 7	0 2	0 3	0 8	0 35	0 8	0 4	0 8	0 4	0 4	0 9	0 3	0 4	0 8	0 7	0 12	0 11	0 18	0 14	0 13	0 13	0 14	0 14	0 8	0 5	0 12	0 14
CP027619.1	1729708	T	C	ABCG71		0 9	0 8	0 7	0 20	0 2	0 10	0 8	0 4	0 2	0 7	0 4	0 7	0 11	0 9	0 8	0 10	0 5	0 6	0 2	0 5	0 5	1 32	0 7	0 4	0 8	0 5	0 4	0 13	0 6	0 2	0 11	0 9	0 12	0 17	0 16	0 17	0 14	0 15	0 21	0 12	0 10	0 4	0 14	0 18
CP027619.1	1729729	TG	GC	ABCG71		0 6	0 7	0 6	0 17	0 3	0 9	0 7	0 4	0 2	0 8	0 4	0 7	0 10	0 7	0 5	0 9	0 4	0 5	0 2	0 5	0 5	0 29	0 5	0 5	0 7	0 5	0 4	0 15	0 6	0 2	0 14	0 13	0 12	0 15	0 12	0 17	0 13	0 11	0 17	0 10	0 11	0 4	0 13	0 21
CP027619.1	1729753	C	T	ABCG71		0 6	0 7	0 6	0 15	0 3	0 10	0 9	0 3	0 3	0 9	0 4	0 8	0 11	0 6	0 5	0 9	0 4	0 8	0 1	0 4	0 5	0 28	0 6	0 4	0 8	0 4	0 6	0 21	0 4	0 1	0 12	0 15	0 12	0 14	0 12	0 18	0 12	0 11	0 17	0 10	0 15	0 2	0 12	0 20
CP027619.1	1729759	C	T	ABCG71		0 6	0 6	0 6	0 15	0 3	0 8	0 9	0 3	0 4	0 9	0 4	0 7	0 10	0 6	0 4	0 9	0 4	0 7	0 1	0 4	0 4	0 25	0 6	0 5	0 8	0 3	0 6	0 20	0 5	0 1	0 13	0 15	0 12	0 15	0 12	0 19	0 13	0 10	0 19	0 10	0 16	0 2	0 13	0 21
CP027619.1	1729780	G	A	ABCG71		0 6	0 5	0 6	0 15	0 4	0 8	0 7	0 4	0 4	0 8	0 4	0 5	0 8	0 6	0 5	1 8	0 4	0 8	0 1	0 6	0 3	0 27	0 5	0 5	0 7	0 4	0 4	0 23	0 5	0 1	0 11	0 13	0 12	0 12	0 14	0 17	0 10	0 12	0 17	0 11	0 15	0 3	0 12	0 19
CP027619.1	1729819	G	GGTCA	ABCG71	v	0 5	0 2	0 4	2 7	0 6	0 11	1 6	0 4	0 6	1 7	0 3	0 5	0 6	0 3	0 5	2 9	0 4	0 7	0 1	0 8	0 2	1 25	0 3	0 4	0 7	0 8	0 2	3 15	0 7	0 1	0 8	0 7	0 13	0 7	0 14	3 10	0 9	0 8	1 8	0 12	2 11	0 3	0 6	1 15
CP027619.1	1729819	GGTCAG	TGTCAA	ABCG71	v	0 5	0 2	0 4	0 7	0 6	0 11	0 6	0 4	0 6	0 7	0 3	0 5	0 6	0 3	0 5	0 9	0 4	0 7	0 1	0 8	0 2	0 25	0 3	0 4	0 7	0 8	0 2	0 15	0 7	0 1	0 8	0 7	0 13	0 7	0 14	0 10	0 9	0 8	0 8	0 12	0 11	0 3	0 6	0 15
CP027619.1	1729908	CTAA	C	ABCG71		0 2	0 5	0 5	0 9	0 6	0 17	0 4	0 6	0 5	0 11	0 2	0 5	0 4	0 2	0 3	0 8	0 2	0 3	0 6	0 9	0 3	0 23	0 3	0 6	0 4	0 11	0 5	0 18	0 8	0 4	0 10	0 9	0 9	0 18	0 17	0 14	0 6	0 4	0 9	0 7	0 10	0 3	0 7	0 15
CP027619.1	1729918	T	G	ABCG71	v	0 2	3 2	0 5	0 10	0 6	0 18	0 4	0 6	5 0	0 12	2 0	5 0	4 1	0 4	1 2	1 7	0 2	0 7	5 1	0 9	0 3	2 18	0 3	0 5	0 3	0 12	0 5	0 20	0 8	0 5	0 11	0 9	0 7	0 17	0 18	14 0	0 9	0 4	0 10	0 9	0 10	0 3	0 9	0 15
CP027619.1	1729931	GTA	TTTAG	ABCG71		0 2	0 5	0 5	0 11	0 6	0 19	0 4	0 7	0 5	0 9	0 1	0 5	0 7	0 4	0 3	0 7	0 2	0 7	0 6	0 8	0 3	0 18	0 4	0 7	0 3	0 10	0 5	0 18	0 8	0 5	0 15	0 10	0 6	0 18	0 18	0 13	0 11	0 4	0 12	0 7	0 8	0 3	0 10	0 16
CP027619.1	1729941	T	ATGA	ABCG71		0 2	0 8	0 6	0 12	0 6	0 16	0 4	0 8	0 6	0 12	0 1	0 5	0 7	0 4	0 3	0 9	0 3	0 6	0 7	0 7	0 3	0 18	0 4	0 7	0 3	0 10	0 5	0 23	0 8	0 5	0 14	0 13	0 8	0 19	0 19	0 13	0 10	0 4	0 15	0 7	0 9	0 3	0 10	0 14
CP027619.1	1729947	A	G	ABCG71		0 2	0 8	0 6	0 12	0 6	0 16	0 4	0 8	0 5	0 12	0 1	0 4	0 6	0 3	0 3	0 9	0 4	0 6	0 8	0 7	0 3	0 16	0 4	0 7	0 4	0 11	0 6	0 23	0 8	0 5	0 13	0 13	0 7	0 17	0 19	0 15	0 10	0 4	0 15	0 7	0 11	0 3	0 10	0 14
CP027619.1	1729955	C	T	ABCG71		0 2	0 8	0 7	0 14	0 5	0 16	0 4	0 8	0 5	0 15	0 1	0 5	0 6	0 3	0 3	0 7	0 4	0 6	0 8	0 7	0 3	0 17	0 4	0 6	0 3	0 9	0 6	0 20	0 8	0 5	0 12	0 12	0 7	0 16	0 16	0 16	0 9	0 5	0 15	0 7	0 13	0 3	0 10	0 14
CP027619.1	1730003	C	T	ABCG71		0 3	0 6	0 10	0 9	0 7	0 12	0 5	0 13	0 8	0 11	0 0	0 7	0 5	0 4	0 1	0 11	0 4	0 6	0 6	0 6	0 4	0 21	0 4	0 5	0 4	0 8	0 7	0 20	0 5	0 5	0 8	0 10	0 8	0 14	0 17	0 15	0 12	0 10	0 16	0 4	0 11	0 3	0 9	0 10
CP027619.1	1730039	A	G	ABCG71		0 4	0 7	0 11	0 12	0 6	0 10	0 5	0 10	0 7	0 9	0 0	0 5	0 8	0 3	0 1	0 10	0 3	0 7	0 9	0 7	0 3	0 22	0 5	0 6	0 4	0 6	0 8	0 15	0 3	0 4	0 11	0 7	0 9	0 13	0 18	0 8	0 10	0 12	0 13	0 7	0 11	0 5	0 6	0 8
CP027619.1	1730044	G	T	ABCG71		0 5	0 7	0 10	0 14	0 6	0 9	0 5	0 10	0 8	0 11	0 0	0 6	0 9	0 3	0 1	0 10	0 3	0 7	0 11	0 6	0 3	0 22	0 7	0 6	0 5	0 4	0 8	0 16	0 3	0 4	0 12	0 6	0 9	0 13	0 19	0 9	0 8	0 12	0 12	0 7	0 11	0 5	0 7	0 8
CP027619.1	1730094	ATGGG	GTTGA	ABCG71		0 5	0 6	0 9	0 12	0 10	0 9	0 6	0 9	0 7	0 4	0 2	0 6	0 6	0 1	0 0	0 8	0 2	0 3	0 8	0 5	0 4	0 25	0 6	0 4	0 7	0 5	0 6	0 10	0 2	0 1	0 16	0 8	0 6	0 14	0 18	0 14	0 8	0 11	0 9	0 8	0 8	0 5	0 9	0 13
CP027619.1	1730110	G	T	ABCG71		0 5	0 7	0 8	0 11	0 10	0 9	0 7	0 10	0 7	0 5	0 2	0 5	0 7	0 4	0 1	0 6	0 2	0 3	0 10	0 6	0 5	0 25	0 8	0 4	0 7	0 5	0 6	0 10	0 3	0 1	0 19	0 8	0 7	0 16	0 18	0 16	0 11	0 12	0 10	0 8	0 6	0 5	0 9	0 16
CP027619.1	1730117	G	A	ABCG71	v	0 5	7 0	0 7	0 10	0 10	1 8	0 7	0 10	6 0	0 5	1 1	5 0	5 0	0 4	1 0	1 5	0 3	0 3	7 3	0 6	0 5	7 18	0 8	0 4	0 7	0 4	2 2	0 10	0 3	0 1	0 19	0 8	0 7	0 12	0 16	18 0	0 12	0 12	0 10	0 9	0 6	0 6	0 9	0 14
CP027619.1	1730123	CAG	AAC	ABCG71		0 5	0 5	0 4	0 11	0 9	0 9	0 6	0 8	0 6	0 4	0 2	0 4	0 6	0 4	0 1	0 6	0 3	0 2	0 9	0 7	0 4	0 24	0 9	0 4	0 7	0 4	0 4	0 9	0 3	0 1	0 19	0 8	0 8	0 11	0 14	0 18	0 11	0 11	0 8	0 9	0 8	0 6	0 11	0 15
CP027619.1	1730170	C	T	ABCG71		0 3	0 8	0 7	0 7	0 5	0 8	0 4	0 8	0 5	0 2	0 3	0 3	0 5	0 4	0 5	0 5	0 4	0 3	0 8	0 6	0 4	0 23	0 8	0 4	0 6	0 4	0 5	0 14	0 3	0 1	0 21	0 11	0 8	0 12	0 15	0 17	0 15	0 13	0 11	0 8	0 10	0 5	0 10	0 18
CP027619.1	1730181	C	CTATA	ABCG71		0 2	0 9	0 6	0 5	0 5	0 7	0 4	0 6	0 4	0 4	0 3	0 3	0 4	0 4	0 3	0 5	0 4	0 3	0 6	0 6	0 4	0 20	0 8	0 4	0 5	0 3	0 4	0 13	0 4	0 1	0 16	0 12	0 9	0 8	0 9	0 16	0 15	0 11	0 13	0 9	0 10	0 5	0 9	0 17
CP027619.1	1730190	T	C	ABCG71		0 2	0 9	0 7	0 5	0 6	0 7	0 5	0 7	0 6	0 4	0 3	0 5	0 3	0 4	0 3	0 6	0 4	0 3	0 5	0 6	0 4	0 21	0 8	0 4	0 6	0 3	0 3	0 13	0 4	0 1	0 17	0 12	0 11	0 7	0 10	0 16	0 15	0 10	0 13	0 10	0 10	0 7	0 8	0 17
CP027619.1	1730215	A	G	ABCG71	v	0 2	6 4	0 8	0 5	0 4	1 6	0 9	0 9	8 0	0 4	0 2	4 0	4 0	0 6	2 4	0 5	0 4	0 3	3 1	0 7	0 3	6 17	0 7	0 1	0 10	0 3	0 2	0 15	0 4	0 0	0 15	0 8	0 10	0 12	0 12	9 0	0 16	0 8	0 11	0 12	0 10	0 8	0 6	0 18
CP027619.1	1730276	T	G	ABCG71		0 4	0 9	0 6	0 6	0 4	0 6	0 8	0 9	0 9	0 8	0 3	0 3	0 2	0 3	0 4	0 8	0 4	0 4	0 6	0 7	0 4	0 31	0 7	0 2	0 11	0 4	0 3	0 19	0 5	0 0	0 4	0 4	0 11	0 16	0 14	0 11	0 11	0 4	0 9	0 14	0 8	0 8	0 8	0 16
CP027619.1	1730297	G	A	ABCG71	v	0 4	0 7	0 6	0 9	0 4	0 5	0 9	0 11	0 9	0 7	1 3	3 0	2 1	0 3	2 3	0 9	0 5	0 3	5 1	0 6	0 5	7 25	0 8	0 1	0 11	0 5	0 3	0 16	0 5	0 0	0 4	0 4	0 11	0 15	0 10	14 0	0 8	0 5	0 6	0 12	0 11	0 8	0 8	0 14
CP027619.1	1730324	T	G	ABCG71		0 8	0 6	0 6	0 9	0 5	0 5	0 8	0 11	0 9	0 9	0 3	0 3	0 3	0 2	0 7	0 7	0 5	0 3	0 5	0 7	0 6	0 35	0 7	0 3	0 14	0 6	0 4	0 20	0 5	0 0	0 3	0 7	0 9	0 18	0 10	0 18	0 8	0 9	0 9	0 11	0 13	0 7	0 10	0 13
CP027619.1	1730329	T	G	ABCG71		0 8	0 6	0 4	0 10	0 5	0 5	0 8	0 12	0 9	0 10	0 3	0 3	0 2	0 2	0 7	0 8	0 5	0 3	0 5	1 5	0 6	0 35	0 7	0 4	0 14	0 6	0 4	0 19	0 5	0 0	0 3	0 8	0 9	0 16	0 10	0 17	0 6	0 9	0 9	0 11	0 13	0 7	0 10	0 13
CP027619.1	1730445	A	G	ABCG71	v	0 12	7 3	0 4	0 11	0 2	1 4	0 6	0 10	2 0	0 6	1 1	4 0	2 0	0 3	3 7	0 7	0 5	0 2	5 0	0 4	0 5	3 17	0 5	0 6	0 10	0 4	0 6	0 23	0 5	0 2	0 12	0 9	0 10	0 18	0 12	9 0	0 8	0 10	0 7	0 14	0 11	0 6	0 5	0 11
CP027619.1	1730453	T	G	ABCG71	v	0 11	0 10	0 4	0 12	0 2	0 5	0 6	0 12	0 2	0 5	1 1	4 0	2 0	0 3	3 7	0 8	0 5	0 2	3 2	0 4	0 5	3 15	0 5	0 6	0 8	0 5	0 6	0 23	0 4	0 3	0 12	0 10	0 10	0 18	0 16	8 0	0 8	0 10	0 8	0 12	0 10	0 7	0 5	0 11
CP027619.1	1730501	CTCAAC	GTCGAT	ABCG71		0 10	0 5	0 4	0 15	0 3	0 5	0 8	0 7	0 3	0 5	0 3	0 3	0 4	0 1	0 8	0 8	0 3	0 3	0 7	0 4	0 5	0 19	0 5	0 3	0 7	0 5	0 6	0 19	0 9	0 4	0 13	0 11	0 5	0 21	0 18	0 13	0 5	0 8	0 7	0 9	0 8	0 10	0 6	0 13
CP027619.1	1730513	T	G	ABCG71		0 10	0 5	0 4	0 15	0 4	0 5	0 8	0 8	0 3	0 5	0 3	0 3	0 5	0 1	0 9	0 7	0 2	0 3	0 7	0 4	0 6	0 19	0 6	0 2	0 6	0 5	0 7	0 19	0 9	0 3	0 15	0 11	0 5	0 20	0 20	0 14	0 6	0 8	0 12	0 11	0 7	0 11	0 7	0 13
CP027619.1	1730522	G	C	ABCG71	v	0 10	3 3	0 5	0 15	0 4	1 6	0 7	0 9	3 0	0 4	0 3	0 3	0 4	0 1	0 10	0 8	0 2	0 2	1 7	0 4	0 7	0 19	0 6	0 2	0 5	0 6	2 5	0 17	0 10	0 3	0 14	0 10	0 6	0 19	0 19	0 13	0 6	0 6	0 12	0 10	0 8	0 10	0 7	0 13
CP027619.1	1730525	G	T	ABCG71		0 10	0 6	0 5	0 15	0 4	0 7	0 7	0 9	0 3	0 4	0 3	0 3	0 4	0 1	0 10	0 8	0 2	0 3	0 8	0 4	0 8	0 18	0 6	0 2	0 5	0 6	0 7	0 17	0 10	0 3	0 15	0 10	0 5	0 18	0 18	1 12	0 6	0 6	0 12	0 10	0 8	0 10	0 7	0 13
CP027619.1	1730537	C	T	ABCG71		0 11	0 6	0 5	0 13	0 4	0 9	0 5	0 7	0 3	0 5	0 3	0 2	0 4	0 1	0 10	0 8	0 3	0 5	0 8	0 4	0 8	0 19	0 5	0 2	0 4	0 4	0 6	0 14	0 9	0 3	0 16	0 11	0 5	0 18	0 18	0 15	0 9	0 7	0 11	0 12	0 8	0 9	0 6	0 11
CP027619.1	1730579	G	A	ABCG71		0 9	0 5	0 4	0 8	0 4	0 9	0 3	0 6	0 2	0 5	0 2	0 4	0 4	0 1	0 7	0 5	0 2	0 5	0 8	0 4	0 6	0 19	0 4	0 4	0 8	0 3	0 4	0 12	0 8	0 4	0 20	0 12	0 5	0 11	0 17	0 14	0 14	0 8	0 15	0 10	0 9	0 10	0 6	0 12
CP027619.1	1730597	A	G	ABCG71		0 10	0 4	0 3	0 9	0 4	0 10	0 3	0 7	0 3	0 3	0 2	0 3	0 4	0 4	0 7	0 6	0 2	0 4	0 9	0 5	0 6	1 24	0 5	0 4	0 7	0 4	0 4	0 13	0 8	0 3	0 20	0 14	0 6	0 6	0 14	0 12	0 14	0 9	0 17	0 13	0 9	0 8	0 8	0 12
CP027619.1	1730603	G	A	ABCG71		0 11	0 4	0 3	0 8	0 3	0 10	0 3	0 5	0 3	0 3	0 3	0 3	0 4	0 4	0 9	0 5	0 2	0 4	0 10	0 5	0 6	0 25	0 6	0 5	0 7	0 3	0 3	0 16	0 8	0 2	0 19	0 13	0 6	0 7	0 12	0 11	0 15	0 9	0 17	0 14	0 8	0 7	0 8	0 11
CP027619.1	1730627	C	A	ABCG71	v	0 9	2 2	0 3	0 9	0 1	0 9	0 3	0 9	3 0	0 3	0 2	3 0	3 0	0 5	5 4	0 4	0 2	0 4	6 3	0 5	0 6	4 21	0 6	0 7	0 5	0 4	1 2	0 16	0 8	0 2	0 18	0 12	0 8	0 8	0 12	11 1	0 14	0 7	0 19	0 15	0 10	0 6	0 6	0 14
CP027619.1	1730639	C	A	ABCG71		0 8	0 4	0 2	0 9	0 2	0 9	0 1	0 9	0 3	0 6	0 2	0 4	0 5	0 6	0 8	0 4	0 2	0 4	0 9	0 5	0 6	0 27	0 5	0 7	0 6	0 4	0 3	0 16	0 5	0 3	0 17	0 12	0 8	0 9	0 12	0 10	0 12	0 7	0 15	0 15	0 10	0 5	0 7	0 15
CP027619.1	1730729	CGGA	AGGG	ABCG71		0 10	0 2	0 3	0 13	0 3	0 6	0 2	0 11	0 4	0 7	0 2	0 4	0 5	0 8	0 9	0 6	0 2	0 3	0 5	0 5	0 9	0 32	0 4	0 7	0 5	0 2	0 2	0 14	0 8	0 5	0 7	0 6	0 10	0 14	0 7	0 10	0 5	0 12	0 7	0 13	0 10	0 9	0 8	0 16
CP027619.1	1730756	A	T	ABCG71	v	0 9	0 4	0 4	1 10	0 4	0 7	0 2	0 13	2 0	0 8	0 2	4 0	8 0	0 5	2 4	0 6	0 2	0 4	2 3	0 4	0 8	6 20	0 2	0 6	0 5	0 1	2 1	0 14	0 9	0 5	0 6	0 8	1 9	0 15	0 9	9 0	1 6	4 15	1 7	2 18	0 10	0 9	0 9	0 12
CP027619.1	1730777	T	G	ABCG71	v	0 8	0 3	0 6	0 12	0 4	0 7	0 2	0 9	2 0	0 8	0 2	4 0	8 0	0 5	3 4	0 6	0 2	0 3	3 3	0 3	0 9	6 16	0 2	0 4	0 5	0 2	4 1	0 15	0 9	0 4	0 9	0 9	0 12	0 15	0 7	10 4	1 12	0 21	0 9	0 17	0 11	0 12	0 6	0 18
CP027619.1	1730801	A	G	ABCG71		0 10	0 5	0 7	0 14	0 4	0 6	0 3	0 10	0 3	0 10	0 3	0 2	0 6	0 5	0 6	0 5	0 2	0 6	0 7	0 2	0 10	0 17	0 3	0 3	0 7	0 5	0 5	0 17	0 9	0 3	0 12	0 11	0 11	0 14	0 8	0 14	0 14	0 21	0 11	0 19	0 12	0 11	0 4	0 15
CP027619.1	1730804	A	G	ABCG71	v	0 9	0 5	0 6	0 14	0 4	0 6	0 4	0 10	0 4	1 9	0 3	0 2	0 6	0 6	0 6	0 5	0 1	0 6	0 7	0 3	0 10	0 18	0 3	0 3	0 7	1 4	0 5	1 17	0 9	0 3	0 11	0 11	0 12	0 13	0 8	4 10	3 11	3 17	2 8	2 18	1 10	0 11	0 4	3 12
CP027619.1	1730822	G	C	ABCG71		0 11	0 5	0 6	0 15	0 3	0 5	0 3	0 11	0 5	0 11	0 3	0 2	0 4	0 8	0 6	0 5	0 1	0 6	0 8	0 3	0 8	0 20	0 5	0 4	0 7	0 6	0 5	0 18	0 9	0 3	0 11	0 12	0 11	0 16	0 11	0 16	0 13	0 19	0 10	0 21	0 7	0 11	0 3	0 16
CP027619.1	1730834	C	T	ABCG71		0 10	0 6	0 5	0 14	0 2	0 6	0 3	0 12	0 6	0 11	0 3	0 2	0 5	0 7	0 5	0 7	0 1	0 6	0 8	0 5	0 8	0 22	0 5	0 4	0 7	0 7	0 6	0 17	0 11	0 3	0 11	0 13	0 9	0 15	0 13	0 19	0 13	0 20	0 8	0 18	0 9	0 11	0 4	0 15
CP027619.1	1730874	C	CA	ABCG71	v	0 6	4 3	0 5	1 15	0 2	1 5	0 4	0 8	5 0	0 8	0 3	0 3	0 2	0 6	0 4	0 3	0 3	0 4	0 7	0 5	0 7	0 15	0 5	0 4	0 4	0 8	4 1	1 12	0 9	0 0	1 8	0 12	1 5	0 12	0 13	1 14	0 5	0 14	0 7	0 9	0 8	0 7	0 5	0 5
CP027619.1	1730910	TACAAAGG	T	ABCG71	v	0 11	4 2	0 6	0 14	0 1	0 6	0 4	0 8	6 0	0 6	0 4	0 2	0 3	0 5	0 3	0 2	0 3	0 4	0 6	0 5	0 8	0 23	0 7	0 4	0 5	0 6	3 1	0 11	0 9	0 1	0 11	0 14	0 9	0 15	0 17	0 14	0 4	0 8	0 9	0 10	0 9	0 6	0 6	0 5
CP027619.1	1730974	CTCTT	TTCTC	ABCG71		0 10	0 6	0 3	0 7	0 1	0 5	0 4	0 6	0 4	0 4	0 4	0 2	0 4	0 2	0 5	0 0	0 3	0 1	0 5	0 2	0 6	0 23	0 7	0 5	0 5	0 4	0 7	0 11	0 9	0 1	0 10	0 15	0 16	0 12	0 21	0 9	0 9	0 12	0 14	0 11	0 12	0 7	0 8	0 5
CP027619.1	1730983	G	C	ABCG71		0 12	0 6	0 3	0 7	0 1	0 5	0 5	0 6	0 3	0 4	0 4	0 2	0 3	0 2	0 5	0 0	0 4	0 1	0 5	0 1	0 7	0 25	0 7	0 5	0 6	0 3	0 7	0 13	0 9	0 2	0 12	0 13	0 16	0 12	0 22	0 9	0 10	0 14	0 15	0 12	0 12	0 8	0 8	0 5
CP027619.1	1730995	T	C	ABCG71		0 11	0 4	0 3	0 10	0 1	0 4	0 6	0 7	0 5	0 3	0 5	0 3	0 3	0 1	0 6	0 0	0 4	0 2	0 4	0 1	0 8	0 24	0 7	0 4	0 6	0 3	0 7	0 11	0 7	0 2	0 15	0 13	0 16	0 10	0 22	0 10	0 9	0 13	0 15	0 14	0 11	0 10	0 7	0 5
CP027619.1	1731001	A	T	ABCG71		0 11	0 4	0 3	0 9	0 1	0 4	0 6	0 7	0 5	0 3	0 5	0 2	0 3	0 2	0 6	0 0	0 4	0 3	0 5	0 1	0 8	0 23	0 7	0 4	0 6	0 3	0 7	0 13	0 9	0 2	0 15	0 13	0 16	0 10	0 22	0 11	0 8	0 13	0 16	0 13	0 12	0 9	0 7	0 5
CP027619.1	1731025	TTCTC	CTCTT	ABCG71		0 9	0 5	0 4	0 10	0 2	0 4	0 7	0 5	0 6	0 2	0 3	0 4	0 3	0 2	0 4	0 1	0 3	0 3	0 6	0 1	0 4	0 22	0 6	0 3	0 7	0 3	0 7	0 14	0 8	0 2	0 14	0 11	0 12	0 11	0 17	0 10	0 9	0 14	0 16	0 11	0 9	0 9	0 6	0 7
CP027619.1	1731034	G	A	ABCG71		0 10	0 5	0 4	0 9	0 2	0 4	0 7	0 5	0 5	0 1	0 3	0 4	0 4	0 2	0 6	0 1	0 4	0 3	0 6	0 1	0 6	0 22	0 7	0 3	0 8	0 4	0 7	0 16	0 9	0 2	0 13	0 11	0 11	0 11	0 18	0 10	0 9	0 14	0 15	0 11	0 9	0 10	0 6	0 8
CP027619.1	1731061	C	T	ABCG71		0 9	0 6	0 6	0 12	0 3	0 6	0 10	0 8	0 5	0 3	0 1	0 4	0 5	0 2	0 6	0 1	0 5	0 2	0 5	0 1	0 5	0 23	0 9	0 5	0 8	0 3	0 7	0 13	0 8	0 2	0 13	0 10	0 10	0 13	0 15	0 11	0 9	0 13	0 13	0 10	0 8	0 8	0 9	0 10
CP027619.1	1731070	GTAA	ATAT	ABCG71		0 10	0 7	0 5	0 12	0 4	0 6	0 10	0 10	0 5	0 3	0 0	0 4	0 4	0 2	0 7	0 1	0 5	0 2	0 5	0 2	0 4	0 22	0 8	0 5	0 7	0 3	0 7	0 14	0 8	0 2	0 15	0 8	0 10	0 11	0 11	0 13	0 10	0 15	0 10	0 11	0 8	0 7	0 10	0 11
CP027619.1	1731100	C	T	ABCG71		0 8	0 7	0 7	0 15	0 4	0 7	0 7	0 9	0 4	0 3	0 3	0 4	0 5	0 1	0 7	0 2	0 6	0 3	0 5	0 4	0 4	0 29	0 6	0 4	0 7	0 4	0 6	0 16	0 8	0 1	0 14	0 6	0 7	0 10	0 8	0 14	0 10	0 12	0 6	0 11	0 11	0 7	0 9	0 11
CP027619.1	1731103	C	T	ABCG71		0 8	0 7	0 7	0 15	0 4	1 6	0 7	0 9	1 2	0 4	0 3	1 3	0 5	0 1	0 6	0 2	0 6	0 3	0 4	0 4	0 4	2 27	0 6	0 4	0 7	0 5	0 5	0 17	0 8	0 1	0 14	0 6	0 7	0 10	0 9	0 14	0 10	0 13	0 6	0 13	1 11	0 7	0 10	0 11
CP027619.1	1731112	CCCAGAA	ACCTGAT	ABCG71		0 7	0 7	0 7	0 13	0 3	0 7	0 9	0 9	0 3	0 4	0 2	0 3	0 5	0 1	0 5	0 2	0 5	0 4	0 4	0 4	0 3	0 26	0 7	0 2	0 6	0 5	0 5	0 16	0 7	0 2	0 12	0 6	0 6	0 10	0 6	0 13	0 9	0 10	0 5	0 11	0 12	0 6	0 10	0 10
CP027619.1	1731133	T	A	ABCG71		0 8	0 8	0 8	0 11	0 3	0 8	0 8	0 8	0 4	0 5	0 3	0 3	0 5	0 3	0 4	0 2	0 5	0 6	0 4	0 4	0 2	0 25	0 8	0 3	0 6	0 5	0 5	0 11	0 5	0 1	0 11	0 6	0 9	0 13	0 8	0 14	0 12	0 10	0 8	0 13	0 10	0 7	0 10	0 12
CP027619.1	1731142	G	A	ABCG71	v	0 8	1 7	0 10	1 12	0 4	1 8	0 9	0 8	1 2	1 5	0 2	0 3	0 5	0 3	0 3	1 2	0 6	0 5	0 4	0 4	0 1	3 24	0 9	0 4	0 6	0 5	0 6	1 13	0 5	1 0	0 11	0 6	2 9	0 10	0 8	2 13	2 11	1 8	3 7	1 13	1 10	0 5	0 10	0 11
CP027619.1	1731151	T	C	ABCG71		0 7	0 8	0 9	0 12	0 5	0 9	0 8	0 7	0 3	0 6	0 2	0 4	0 5	0 2	0 5	0 3	0 6	0 4	0 3	0 3	0 1	0 28	0 10	0 5	0 8	0 4	0 7	0 13	0 5	0 1	0 11	0 8	0 12	0 10	0 8	0 14	0 15	0 9	0 11	0 15	0 13	0 5	0 9	0 12
CP027619.1	1731177	GC	AG	ABCG71		0 7	0 6	0 8	0 12	0 5	0 10	0 7	0 10	0 4	0 7	0 2	0 2	0 4	0 4	0 5	0 2	0 7	0 6	0 3	0 3	0 1	0 29	0 9	0 6	0 6	0 4	0 6	0 17	0 7	0 2	0 11	0 8	0 12	0 11	0 9	0 20	0 16	0 15	0 12	0 17	0 13	0 5	0 7	0 18
CP027619.1	1731187	T	C	ABCG71		0 7	0 6	0 8	0 10	0 5	0 9	0 7	0 10	0 4	0 8	0 2	0 2	0 4	0 4	0 4	0 4	0 7	0 6	0 5	0 3	0 1	0 33	0 10	0 5	0 5	0 5	0 6	0 17	0 6	1 1	0 9	0 8	0 11	0 11	0 9	0 22	0 18	0 16	0 14	0 16	0 12	0 4	0 7	0 18
CP027619.1	1731211	T	G	ABCG71		0 7	0 5	0 6	0 10	0 5	0 9	0 6	0 12	0 4	0 10	0 3	0 3	0 4	0 4	0 5	0 6	0 6	0 8	0 5	0 3	0 2	0 30	0 7	0 5	0 4	0 4	0 7	0 18	0 5	0 3	0 8	0 10	0 10	0 8	0 11	0 20	0 14	0 15	0 16	0 15	0 10	0 4	0 2	0 19
CP027619.1	1731252	T	G	ABCG71	v	0 8	1 4	0 5	0 9	0 5	1 6	0 10	0 11	2 3	2 9	0 2	1 3	0 6	0 5	0 5	1 5	0 8	0 8	0 5	0 0	0 4	2 21	0 10	0 6	0 6	1 6	0 7	3 14	0 4	1 3	0 9	0 14	0 7	1 10	0 12	4 17	4 9	5 12	6 10	3 5	1 8	0 7	0 4	3 12
CP027619.1	1731393	G	A	ABCG71	v	0 11	3 2	0 8	0 9	0 11	0 5	0 5	0 11	8 0	0 4	2 1	6 0	9 0	0 6	3 4	0 7	0 6	0 7	1 1	0 4	0 5	6 30	0 8	0 6	0 7	0 3	0 3	0 15	0 6	0 3	0 14	0 9	0 16	0 18	0 22	14 0	0 13	0 17	0 12	0 10	0 17	0 7	0 17	0 8
CP027619.1	1731445	G	A	ABCG71		0 8	0 6	0 7	0 9	0 10	0 5	0 5	0 11	0 12	0 2	0 3	0 4	0 7	0 8	0 5	0 5	0 7	0 6	0 3	0 5	0 4	0 27	0 9	0 5	0 4	0 3	0 2	0 15	0 8	0 3	0 12	0 7	0 13	1 18	0 21	0 10	0 12	0 17	0 8	0 7	0 10	0 4	0 15	0 6
CP027619.1	1731479	C	T	ABCG71		0 7	0 5	0 6	0 9	0 10	0 5	0 6	0 9	0 11	0 2	0 5	0 2	0 10	0 6	0 5	0 4	0 7	0 6	0 4	0 5	0 4	0 27	0 9	0 3	0 5	0 2	0 2	0 12	0 7	0 2	0 15	0 3	0 13	0 11	0 14	0 12	0 12	0 17	0 5	0 8	0 9	0 5	0 10	0 5
CP027619.1	1731484	CC	GT	ABCG71		0 7	0 5	0 6	0 10	0 9	0 5	0 8	0 9	0 11	0 2	0 5	0 4	0 10	0 6	0 5	0 5	0 7	0 6	0 6	0 6	0 4	0 24	0 9	0 3	0 5	0 2	0 2	0 13	0 8	0 2	0 16	0 3	0 11	0 10	0 13	0 13	0 12	0 15	0 5	0 7	0 6	0 5	0 10	0 6
CP027619.1	1731500	CTGC	TTGA	ABCG71		0 7	0 4	0 8	0 9	0 8	0 4	0 8	0 9	0 11	0 4	0 3	0 4	0 8	0 6	0 5	0 6	0 7	0 4	0 5	0 5	0 5	0 24	0 8	0 3	0 4	0 3	0 2	0 13	0 8	0 1	0 14	0 2	0 12	0 8	0 11	0 15	0 10	0 15	0 6	0 11	0 7	0 5	0 9	0 6
CP027619.1	1731512	CATT	GATA	ABCG71		0 6	0 4	0 8	0 9	0 8	0 4	0 9	0 10	0 10	0 5	0 3	0 6	0 9	0 6	0 5	0 6	0 7	0 5	0 6	0 5	0 5	0 27	0 9	0 4	0 5	0 5	0 3	0 14	0 8	0 1	0 13	0 3	0 10	0 10	0 8	0 14	0 10	0 13	0 7	0 10	0 6	0 6	0 9	0 8
CP027619.1	1731522	T	A	ABCG71		0 6	0 4	0 8	0 10	0 10	0 3	0 10	0 10	0 11	0 5	0 3	0 5	0 9	0 6	0 6	0 6	0 5	0 5	0 6	0 7	0 5	0 29	0 8	0 3	0 6	0 5	0 3	0 15	0 8	0 1	0 13	0 4	0 10	0 9	0 7	0 13	0 11	0 13	0 7	0 11	0 6	0 6	0 11	0 9
CP027619.1	1731527	T	G	ABCG71		0 7	0 5	0 8	0 9	0 10	0 3	0 10	0 10	0 11	0 6	0 4	0 5	0 9	0 6	0 6	0 6	0 6	0 5	0 6	1 5	0 5	0 30	0 9	0 3	0 5	0 5	0 3	0 14	0 8	0 1	0 13	0 5	0 11	0 9	0 8	0 12	0 10	0 11	0 6	0 12	0 6	0 6	0 11	0 8
CP027619.1	1731564	T	C	ABCG71		0 6	0 3	0 8	0 7	0 10	0 4	0 9	0 10	0 8	0 7	0 4	0 5	0 7	0 7	0 5	0 7	0 6	0 3	0 7	0 4	0 5	0 30	0 10	0 4	0 5	0 4	0 1	0 14	0 6	0 2	0 9	0 8	0 8	0 9	0 7	0 16	0 8	0 10	0 9	0 13	0 6	0 6	0 15	0 11
CP027619.1	1731574	G	A	ABCG71		0 8	0 3	0 5	0 7	0 10	0 4	0 10	0 11	0 8	0 7	0 5	0 6	0 7	0 6	0 5	0 8	0 5	0 4	0 7	0 4	0 6	0 29	0 12	0 4	0 4	0 4	0 1	0 16	0 5	0 2	0 9	0 9	0 6	0 12	0 9	0 15	0 7	0 9	0 9	0 12	0 7	0 7	0 15	0 12
CP027619.1	1731651	CTCGTGTTGTTT	GTACAAAATA	ABCG71		0 5	0 4	0 1	0 9	0 7	0 4	0 6	0 9	0 6	0 7	0 3	0 5	0 4	0 4	0 4	0 8	0 6	0 3	0 4	0 5	0 8	0 24	0 10	0 3	0 5	0 4	0 3	0 12	0 3	0 3	0 11	0 8	0 5	0 8	0 9	0 11	0 5	0 8	0 9	0 10	0 2	0 3	0 14	0 13
CP027619.1	1731653	C	A	ABCG71		0 5	0 4	0 1	0 9	0 7	0 4	0 6	0 9	0 6	0 7	0 3	0 5	0 4	0 4	0 4	0 8	0 6	0 3	0 4	0 5	0 8	0 24	0 10	0 3	0 5	0 4	0 3	0 12	0 3	0 3	0 11	0 8	0 5	0 8	0 9	0 11	0 5	0 8	0 9	0 10	0 2	0 3	0 14	0 13
CP027619.1	1731665	A	G	ABCG71		0 5	0 6	0 1	0 10	0 9	0 6	0 6	0 9	0 7	0 7	0 3	0 5	0 4	0 4	0 3	0 10	0 6	0 3	0 4	0 7	0 8	0 25	0 12	0 5	0 5	0 5	0 3	0 14	0 3	0 3	0 13	0 9	0 8	0 8	0 11	0 13	0 6	0 8	0 10	0 12	0 5	0 3	0 18	0 16
CP027619.1	1731674	G	A	ABCG71		0 4	0 6	0 1	0 9	0 6	0 7	0 6	0 9	0 6	0 6	0 3	0 8	0 5	0 4	0 5	0 10	0 6	0 3	0 4	0 7	0 8	0 26	0 11	0 4	0 4	0 5	0 3	0 15	0 4	0 3	0 15	0 9	0 9	0 7	0 12	0 13	0 6	0 7	0 11	0 12	0 5	0 3	0 17	0 15
CP027619.1	1731689	CAATG	TAACT	ABCG71		0 3	0 5	0 0	0 10	0 5	0 7	0 6	0 9	0 6	0 6	0 4	0 8	0 4	0 2	0 4	0 11	0 6	0 3	0 4	0 7	0 8	0 23	0 10	0 3	0 4	0 4	0 3	0 16	0 4	0 3	0 16	0 7	0 10	0 7	0 13	0 9	0 8	0 6	0 10	0 12	0 9	0 3	0 15	0 12
CP027619.1	1731701	GCTG	ACTA	ABCG71		0 3	0 5	0 2	0 11	0 5	0 7	0 7	0 7	0 7	0 7	0 3	0 7	0 5	0 2	0 4	0 13	0 7	0 2	0 4	0 8	0 10	0 22	0 11	0 3	0 7	0 6	0 3	0 15	0 4	0 2	0 20	0 6	0 12	0 4	0 12	0 10	0 8	0 9	0 11	0 13	0 9	0 2	0 15	0 13
CP027619.1	1731709	C	G	ABCG71		0 4	0 4	0 2	0 10	0 5	0 8	0 8	0 5	0 8	0 7	0 3	0 8	0 5	0 2	0 3	0 12	0 6	0 2	0 5	0 9	0 11	0 26	0 11	0 3	0 8	0 6	0 4	0 16	0 3	0 2	0 22	0 7	0 14	0 5	0 16	0 9	0 7	0 9	0 12	0 14	0 11	0 2	0 15	0 13
CP027619.1	1731732	T	C	ABCG71		0 4	0 3	0 3	0 12	0 9	0 9	0 7	0 5	0 7	0 5	0 2	0 6	0 5	0 3	0 4	0 10	0 7	0 1	0 5	0 10	0 9	0 24	0 9	0 3	0 8	0 5	0 2	0 15	0 3	0 1	1 20	0 10	0 15	0 7	0 15	0 9	0 8	0 10	0 13	0 12	0 13	0 2	0 15	0 10
CP027619.1	1731734	T	C	ABCG71		0 4	0 3	0 3	0 12	0 9	0 9	0 7	0 5	0 7	0 5	0 2	0 7	0 5	0 3	0 4	0 10	0 7	0 1	0 5	0 10	0 9	0 23	0 9	0 3	0 8	0 6	0 2	0 16	0 3	0 1	0 21	0 11	0 15	0 7	0 15	0 9	0 8	0 10	0 12	0 12	0 13	0 2	0 15	0 10
CP027619.1	1731779	A	T	ABCG71		0 4	0 3	0 3	0 10	0 8	0 8	0 8	0 4	0 6	0 5	0 1	0 10	0 7	0 7	0 5	0 13	0 4	0 1	0 5	0 11	0 7	0 21	0 8	0 4	0 6	0 6	0 2	0 22	0 3	0 0	0 19	0 11	0 12	0 13	0 14	0 8	0 10	0 17	0 16	0 9	0 15	0 3	0 13	0 8
CP027619.1	1731801	G	A	ABCG71		0 5	0 4	0 3	0 12	0 7	0 8	0 8	0 6	0 5	0 7	0 1	0 10	0 7	0 7	0 5	0 13	0 4	0 2	0 6	0 10	0 8	0 20	0 10	0 4	0 7	0 5	1 1	0 19	0 3	0 0	0 15	0 10	0 11	0 17	0 17	0 8	0 12	0 19	0 15	0 12	0 13	0 3	0 13	0 6
CP027619.1	1731897	T	C	ABCG71		0 5	0 6	0 4	0 11	0 2	0 10	0 10	0 8	0 5	0 6	0 4	0 5	0 9	0 9	0 6	0 9	0 4	0 4	0 3	0 11	0 5	0 16	0 5	0 2	0 8	0 1	0 1	0 9	0 5	0 2	0 13	0 9	0 9	0 12	0 16	0 8	0 8	0 13	0 5	0 13	0 11	0 2	0 14	0 8
CP027619.1	1731906	CAA	GAG	ABCG71		0 4	0 6	0 4	0 13	0 2	0 9	0 8	0 8	0 5	0 6	0 4	0 5	0 9	0 9	0 6	0 9	0 4	0 5	0 3	0 10	0 2	0 16	0 6	0 3	0 9	0 2	0 1	0 9	0 4	0 2	0 16	0 9	0 9	0 11	0 15	0 7	0 7	0 12	0 6	0 13	0 12	0 2	0 14	0 8
CP027619.1	1731948	C	T	ABCG71		0 4	0 5	0 9	0 16	0 4	0 9	0 9	0 10	0 6	0 5	0 4	0 3	0 9	0 9	0 5	0 6	0 5	0 3	0 4	0 11	0 3	0 14	0 4	0 4	0 9	0 3	0 3	0 8	0 5	0 2	0 17	0 8	0 9	0 12	1 12	0 10	0 6	0 10	0 7	0 12	0 11	0 2	0 13	0 10
CP027619.1	1731966	T	A	ABCG71		0 5	0 5	0 8	0 13	0 5	0 9	0 11	0 7	0 7	0 6	0 4	0 3	0 9	0 10	0 3	0 8	0 4	0 3	0 4	0 12	0 3	0 16	0 3	0 4	0 9	0 3	0 3	0 6	0 6	0 2	0 15	0 9	0 8	0 14	0 14	0 13	0 5	0 10	0 6	0 13	0 8	0 3	0 12	0 8
CP027619.1	1731978	G	C	ABCG71		0 6	0 5	0 9	0 13	0 5	0 9	0 10	0 8	0 9	0 8	0 3	0 3	0 10	0 10	0 3	0 8	0 4	0 3	0 4	0 11	0 3	0 18	0 3	0 4	0 10	0 4	0 4	0 6	0 7	0 3	0 14	0 6	0 7	0 13	0 14	0 14	0 6	0 8	0 7	0 13	0 8	0 3	0 13	0 7
CP027619.1	1731984	GTTT	ATTC	ABCG71		0 4	0 4	0 8	0 12	0 3	0 9	0 10	0 8	0 9	0 8	0 3	0 3	0 8	0 10	0 2	0 8	0 4	0 4	0 5	0 12	0 3	0 18	0 3	0 4	0 10	0 5	0 5	0 8	0 7	0 3	0 13	0 7	0 7	0 12	0 14	0 15	0 6	0 8	0 7	0 13	0 8	0 3	0 15	0 5
CP027619.1	1731995	C	T	ABCG71		0 5	0 3	0 8	0 11	0 3	0 8	0 9	0 8	0 10	0 10	0 4	0 3	0 7	0 8	0 2	0 9	0 5	0 4	0 5	0 12	0 4	0 19	0 3	0 5	0 9	0 6	0 5	0 10	0 7	0 2	0 15	0 7	0 7	0 15	0 13	0 16	0 6	0 8	0 7	0 13	0 8	0 3	0 16	0 6
CP027619.1	1732020	G	A	ABCG71	v	0 5	4 0	0 8	6 5	0 6	7 0	12 0	2 5	10 0	0 10	4 0	5 0	7 0	10 0	1 0	12 0	5 0	0 5	5 0	7 0	3 0	20 0	5 0	0 4	5 2	0 9	1 4	0 13	7 0	1 1	0 14	0 6	0 8	17 0	0 14	16 0	0 5	2 6	0 6	0 10	7 0	0 3	0 15	0 5
CP027619.1	1732032	G	C	ABCG71		0 5	0 3	0 8	0 11	0 6	0 5	0 12	0 7	0 11	0 7	0 4	0 5	0 6	0 11	0 1	0 12	0 4	0 5	0 6	0 7	0 3	0 22	0 5	0 4	0 6	0 8	0 5	0 14	0 7	0 2	0 9	0 6	0 7	0 18	0 14	0 16	0 6	0 9	0 7	0 10	0 6	0 3	0 14	0 8
CP027619.1	1732040	TTGG	CTGC	ABCG71		0 5	0 3	0 8	0 11	0 6	0 5	0 12	0 6	0 11	0 7	0 2	0 5	0 6	0 11	0 1	0 10	0 4	0 6	0 6	0 8	0 3	0 23	0 5	0 4	0 6	0 8	0 5	0 14	0 6	0 2	0 9	0 7	0 7	0 16	0 13	0 16	0 6	0 10	0 7	0 9	0 6	0 3	0 14	0 8
CP027619.1	1732051	A	C	ABCG71		0 6	0 4	0 9	0 11	0 7	0 5	0 12	0 5	0 10	0 7	0 2	0 5	0 6	0 8	0 2	0 10	0 6	0 5	0 6	0 11	0 3	0 22	0 5	0 4	0 7	0 7	0 5	0 14	0 6	0 2	0 8	0 7	0 7	0 15	0 11	0 14	0 7	0 11	0 7	0 12	0 7	0 3	0 17	0 8
CP027619.1	1732088	C	T	ABCG71	v	0 7	4 3	0 5	0 8	0 6	0 7	0 12	0 4	8 0	0 7	2 1	5 0	8 0	0 4	0 2	0 10	0 7	0 4	5 0	0 10	0 2	2 21	0 6	0 3	0 7	0 9	2 3	0 18	0 7	0 2	0 13	0 7	0 7	0 14	0 18	12 0	0 6	0 13	0 8	0 14	0 13	0 2	0 16	0 7
CP027619.1	1732109	G	GT	ABCG71	v	0 8	4 3	0 5	0 8	0 4	0 4	0 7	0 5	6 0	0 3	0 3	0 3	0 7	0 4	0 3	0 9	0 7	0 4	1 4	0 6	0 2	0 18	0 5	0 2	0 3	0 6	2 2	0 12	0 5	0 0	0 10	0 6	0 6	0 14	0 20	0 8	0 6	0 11	0 9	0 17	0 12	0 0	0 13	0 6
CP027619.1	1732174	A	G	ABCG71		0 9	0 5	0 6	0 10	0 3	0 7	0 4	0 5	0 5	0 8	0 4	0 5	0 7	0 5	0 4	0 4	0 7	0 3	0 5	0 5	0 4	0 20	0 5	0 1	0 4	0 6	0 5	0 12	0 5	0 1	0 13	0 10	0 4	0 12	0 19	0 8	0 12	0 12	0 13	0 14	0 12	0 4	0 7	0 9
CP027619.1	1732180	AGCTAAT	TGCCAAA	ABCG71		0 8	0 5	0 7	0 10	0 3	0 7	0 3	0 5	0 3	0 8	0 4	0 5	0 6	0 5	0 4	0 4	0 7	0 4	0 4	0 4	0 4	0 17	0 6	0 1	0 4	0 5	0 5	0 7	0 4	0 1	0 13	0 11	0 3	0 9	0 13	0 8	0 10	0 13	0 15	0 9	0 10	0 4	0 6	0 11
CP027619.1	1732201	AGAT	CGAC	ABCG71		0 8	0 5	0 6	0 9	0 3	0 7	0 3	0 5	0 4	0 10	0 4	0 6	0 8	0 6	0 3	0 4	0 7	0 3	0 5	0 2	0 5	0 16	0 7	0 1	0 5	0 3	0 7	0 6	0 4	0 1	0 10	0 11	0 4	0 13	0 14	0 8	0 13	0 15	0 15	0 9	0 8	0 4	0 5	0 14
CP027619.1	1732213	A	G	ABCG71		0 7	0 6	0 6	0 10	0 3	0 7	0 3	0 5	0 5	1 8	0 4	0 7	0 7	0 7	0 4	0 5	0 7	0 3	0 6	0 3	0 5	0 19	0 7	0 0	0 4	0 3	0 5	0 8	0 4	0 1	0 9	0 14	0 4	0 13	0 13	0 7	0 14	0 16	0 15	0 10	0 9	0 4	0 5	0 12
CP027619.1	1732268	A	T	ABCG71		0 6	0 5	0 7	0 15	0 4	0 5	0 4	0 4	0 5	0 8	0 1	0 11	4 0	0 7	0 3	0 4	0 7	0 5	0 5	0 5	0 5	0 21	0 6	0 1	0 3	0 1	0 4	0 11	0 3	0 1	0 11	0 13	0 7	0 13	0 8	0 4	0 11	0 21	0 12	0 12	0 12	0 5	0 12	0 13
CP027619.1	1732343	C	G	ABCG71		0 2	0 7	0 5	0 16	0 1	0 6	0 5	0 6	0 6	0 6	0 1	0 7	0 5	0 5	0 5	0 2	0 5	0 4	0 5	0 5	0 3	0 23	0 7	0 1	0 3	0 4	0 3	0 15	0 1	0 2	0 14	0 11	0 10	0 13	0 16	0 9	0 5	0 15	0 9	0 11	0 9	0 2	0 15	0 10
CP027619.1	1732346	G	A	ABCG71	v	0 2	5 1	0 5	0 17	0 1	0 5	0 5	0 7	5 0	0 6	0 1	0 7	0 5	0 5	0 5	0 2	0 5	0 4	1 4	0 5	0 3	0 24	0 7	0 1	0 3	0 4	2 0	0 16	0 1	0 2	0 16	0 11	0 10	0 12	0 14	0 9	0 6	0 15	0 9	0 11	0 10	0 3	0 15	0 11
CP027619.1	1732400	G	T	ABCG71		0 2	0 7	0 4	0 13	0 3	0 8	0 6	0 10	0 3	0 7	0 2	0 3	0 7	0 3	0 5	0 2	0 3	0 6	0 5	0 1	0 4	0 23	0 8	0 0	0 4	0 6	0 3	0 12	0 3	0 1	0 17	0 7	0 8	0 11	0 14	0 13	0 7	0 8	0 7	0 15	0 9	0 2	0 12	0 10
CP027619.1	1732433	G	A	ABCG71		0 1	0 8	0 4	0 10	0 5	0 9	0 6	0 10	0 1	0 7	0 1	0 4	0 6	0 4	0 6	0 4	0 3	0 4	0 6	0 2	0 4	0 21	0 8	0 0	0 4	0 9	0 3	0 8	0 5	0 1	0 13	0 6	0 7	0 13	0 13	0 14	0 6	0 7	0 8	0 14	0 8	0 3	0 11	0 9
CP027619.1	1732451	T	C	ABCG71		0 3	0 7	0 3	0 7	0 5	0 8	0 7	0 9	0 0	0 5	0 1	0 5	0 6	0 4	0 8	0 5	0 4	0 7	0 5	0 4	0 4	0 20	0 8	0 1	0 4	0 10	0 5	0 7	0 5	0 1	0 12	0 6	0 6	0 17	0 14	0 11	0 6	0 7	0 6	0 13	0 11	0 3	0 10	0 4
CP027619.1	1732460	C	T	ABCG71		0 3	0 7	0 3	0 7	0 6	0 7	0 7	0 9	0 1	0 6	0 1	0 4	0 6	0 4	0 7	0 6	0 4	0 7	0 4	0 4	0 4	0 19	0 8	0 1	0 4	0 10	0 5	0 9	0 5	0 1	0 11	0 6	0 4	0 17	0 16	0 12	0 6	0 9	0 6	0 11	0 11	0 4	0 9	0 4
CP027619.1	1732480	AAAAC	GAAAT	ABCG71		0 3	0 7	0 2	0 7	0 7	0 7	0 7	0 6	0 2	0 4	0 1	0 4	0 3	0 4	0 6	0 8	0 4	0 8	0 7	0 4	0 4	0 21	0 7	0 1	0 3	0 10	0 6	0 11	0 6	0 1	0 7	0 7	0 3	0 17	0 14	0 11	0 4	0 7	0 4	0 12	0 14	0 4	0 9	0 4
CP027619.1	1732553	T	A	ABCG71	v	0 3	0 9	0 2	0 9	0 8	0 4	0 8	0 6	0 8	0 5	0 0	0 6	0 3	0 4	3 3	0 9	0 6	0 8	0 6	0 7	0 5	0 23	0 7	0 1	0 3	0 4	0 8	0 11	0 10	0 1	0 1	0 5	0 7	0 17	0 12	0 17	0 10	0 7	0 9	0 13	0 11	0 7	0 6	0 9
CP027619.1	1732590	G	A	ABCG71		0 3	0 9	0 1	0 10	0 6	0 5	0 8	0 8	0 8	0 5	0 1	0 5	0 4	0 2	0 3	0 12	0 3	0 7	0 6	0 3	0 9	0 23	0 9	0 1	0 5	0 2	0 5	0 8	0 15	0 2	0 3	0 9	0 7	0 11	0 10	0 15	0 16	0 9	0 12	0 11	0 7	0 7	0 3	0 14
CP027619.1	1732604	TGGTG	CGGTA	ABCG71		0 3	0 9	0 1	0 10	0 6	0 8	0 7	0 10	0 7	0 6	0 1	0 4	0 4	0 2	0 4	0 11	0 3	0 8	0 6	0 3	0 10	0 23	0 8	0 0	0 5	0 2	0 5	0 9	0 17	0 1	0 4	0 8	0 7	0 9	0 8	0 14	0 16	0 8	0 9	0 9	0 3	0 8	0 4	0 13
CP027619.1	1732620	AAC	GAG	ABCG71		0 3	0 9	0 1	0 11	0 6	0 8	0 6	0 12	0 6	0 5	0 1	0 5	0 4	0 2	0 5	0 9	0 4	0 8	0 5	0 3	0 10	0 22	0 9	0 0	0 7	0 2	0 4	0 8	0 17	0 1	0 4	0 8	0 6	0 11	0 7	0 12	0 17	0 8	0 9	0 9	0 4	0 6	0 3	0 14
CP027619.1	1732638	C	T	ABCG71		0 4	0 7	0 2	0 12	0 6	0 7	0 7	0 13	0 6	0 7	0 1	0 7	0 5	0 3	0 3	0 12	0 4	0 8	0 5	0 5	0 9	0 23	0 9	0 0	0 8	0 2	0 4	0 8	0 13	0 1	0 6	0 10	0 7	0 11	0 8	0 12	0 16	0 10	0 9	0 9	0 6	0 7	0 4	0 9
CP027619.1	1732647	C	G	ABCG71		0 4	0 7	0 2	0 15	0 5	0 7	0 8	0 13	0 7	0 8	0 1	0 8	0 4	0 4	0 3	0 12	0 4	0 8	0 5	0 5	0 8	0 21	0 9	0 0	0 7	0 2	0 4	0 9	0 13	0 1	0 7	0 10	0 6	0 11	0 6	0 8	0 16	0 9	0 9	0 9	0 6	0 7	0 3	0 8
CP027619.1	1732658	C	G	ABCG71		0 5	0 9	0 2	0 18	0 6	0 7	0 7	0 12	0 7	0 7	0 1	0 8	0 4	0 4	0 4	0 12	0 4	0 8	0 6	0 6	0 9	0 19	0 9	0 0	0 6	0 3	0 4	0 7	0 11	0 1	0 9	0 8	0 5	0 8	0 7	0 7	0 16	0 13	0 9	0 11	0 7	0 6	0 4	0 8
CP027619.1	1732707	G	A	ABCG71		0 6	0 9	0 1	0 16	0 5	0 6	0 5	0 10	0 4	0 7	0 1	0 7	0 3	0 5	0 5	0 13	0 2	0 8	0 8	0 4	0 9	0 19	0 10	0 0	0 9	0 3	0 2	0 12	0 10	0 1	0 7	0 9	0 6	0 7	0 11	0 5	0 9	0 16	0 12	0 12	0 7	0 7	0 7	0 6
CP027619.1	1732764	A	G	ABCG71		0 4	0 9	0 4	0 12	0 7	0 3	0 7	0 6	0 5	0 6	0 0	0 9	0 3	0 5	0 7	0 12	0 3	0 4	0 10	0 4	0 7	0 17	0 8	0 1	0 9	0 4	0 2	0 13	0 7	0 0	0 10	0 7	0 7	0 5	0 11	0 7	0 2	0 15	0 13	0 12	0 10	0 9	0 11	0 7
CP027619.1	1732800	A	G	ABCG71		0 4	0 11	0 4	0 5	0 7	0 3	0 5	0 4	0 2	0 5	0 0	0 9	0 2	0 4	0 6	0 9	0 3	0 5	0 7	0 4	0 11	0 19	0 9	0 1	0 8	0 3	0 2	0 9	0 7	0 2	0 9	0 8	0 9	0 9	0 10	0 10	0 4	0 9	0 13	0 11	0 8	0 7	0 12	0 5
CP027619.1	1732819	C	G	ABCG71		0 4	0 8	0 5	0 4	0 6	0 3	0 5	0 4	0 2	0 6	0 0	0 9	0 3	0 3	0 6	0 8	0 3	0 4	0 7	0 3	0 11	0 19	0 8	0 2	0 9	0 3	0 2	0 7	0 8	0 3	0 10	0 5	0 7	0 8	0 8	0 10	0 5	0 9	0 11	0 10	0 10	0 7	0 10	0 8
CP027619.1	1732830	GATAC	CACAT	ABCG71		0 3	0 11	0 6	0 5	0 5	0 4	0 4	0 4	0 2	0 5	0 0	0 8	0 3	0 3	0 6	0 8	0 4	0 4	0 6	0 2	0 10	0 21	0 7	0 3	0 12	0 6	0 2	0 7	0 8	0 3	0 11	0 6	0 8	0 9	0 7	0 10	0 5	0 8	0 9	0 9	0 9	0 6	0 9	0 8
CP027619.1	1732851	C	G	ABCG71		0 4	0 11	0 7	0 5	0 5	0 5	0 6	0 4	0 2	0 3	0 1	0 9	0 4	0 3	0 6	0 8	0 5	0 5	0 5	0 2	0 11	0 21	0 10	0 3	0 8	0 6	0 2	0 7	0 7	0 3	0 11	0 8	0 7	0 11	0 7	0 10	0 4	0 7	0 7	0 10	0 8	0 6	0 7	0 7
CP027619.1	1732866	C	T	ABCG71		0 4	0 11	0 6	0 4	0 4	0 8	0 5	0 4	0 4	0 3	0 2	0 9	0 5	0 3	0 7	0 7	0 5	0 6	0 4	0 3	0 10	0 22	0 10	0 2	0 10	0 5	0 1	0 6	0 6	0 3	0 11	0 8	0 8	0 12	0 6	0 10	0 7	0 6	0 5	0 9	0 8	0 6	0 6	0 8
CP027619.1	1732872	C	G	ABCG71		0 4	0 11	0 6	0 3	0 3	0 8	0 5	0 4	0 5	0 2	0 2	0 8	0 5	0 3	0 6	0 6	0 5	0 6	0 4	0 4	0 11	0 23	0 10	0 2	0 12	0 5	0 1	0 6	0 4	0 3	0 11	0 8	0 8	0 10	0 7	0 9	0 8	0 6	0 5	0 9	0 7	0 6	0 7	0 7
CP027619.1	1732875	T	A	ABCG71		0 4	0 11	0 7	0 4	0 3	0 7	0 5	0 4	0 5	0 2	0 2	0 7	0 5	0 3	0 5	0 6	0 5	0 6	0 4	0 4	0 11	0 24	0 10	0 3	0 12	0 5	0 1	0 6	0 4	0 3	0 8	0 8	0 8	0 12	0 7	0 9	0 8	0 6	0 4	0 10	0 7	0 6	0 6	0 8
CP027619.1	1732896	C	T	ABCG71		0 4	0 10	0 8	0 5	0 2	0 7	0 5	0 4	0 5	0 3	0 3	0 6	0 4	0 3	0 8	0 6	0 5	0 6	0 2	0 4	0 12	0 28	0 10	0 4	0 13	0 5	0 2	0 9	0 4	0 3	0 11	0 7	0 8	0 12	0 6	0 9	0 8	0 5	0 3	0 7	0 4	0 5	0 7	0 8
CP027619.1	1732902	C	T	ABCG71		0 4	0 11	0 9	0 5	0 4	0 7	0 5	0 5	0 5	0 3	0 3	0 6	0 4	0 3	0 8	0 6	0 5	0 8	0 1	0 4	0 12	0 26	0 11	0 4	0 13	0 6	0 2	0 9	0 3	0 3	0 13	0 8	0 9	0 11	0 6	0 10	0 8	0 5	0 3	0 7	0 4	0 5	0 6	0 9
CP027619.1	1732908	C	G	ABCG71		0 4	0 11	0 8	0 5	0 4	0 7	0 5	0 5	0 5	0 3	0 3	0 7	0 4	0 3	0 8	0 6	0 6	0 9	0 1	0 4	0 12	0 24	0 10	0 4	0 14	0 5	0 2	0 8	0 3	0 3	0 13	0 7	0 9	0 12	0 4	0 10	0 7	0 5	0 4	0 8	0 6	0 5	0 4	0 9
CP027619.1	1732923	T	C	ABCG71		0 5	0 11	0 10	0 6	0 5	0 7	0 5	0 4	0 5	0 2	0 3	0 5	0 4	0 2	0 8	0 6	0 7	0 8	0 3	0 5	0 13	0 29	0 8	0 4	0 15	0 5	0 2	0 9	0 4	0 3	0 10	0 6	0 7	0 9	0 5	0 10	0 8	0 3	0 4	0 8	1 7	0 4	0 4	0 10
CP027619.1	1732932	C	T	ABCG71		0 6	0 10	0 12	0 5	0 7	0 8	0 5	0 5	0 5	0 4	0 3	0 5	0 5	0 3	0 9	0 6	0 7	0 6	0 3	0 4	0 12	0 29	0 8	0 4	0 14	0 5	0 2	0 9	0 5	0 3	0 10	0 6	0 7	0 9	0 3	0 11	0 7	0 2	0 5	0 8	0 8	0 5	0 5	0 9
CP027619.1	1732940	GCAG	ACAA	ABCG71		0 6	0 9	0 12	0 5	0 6	0 8	0 6	0 5	0 6	0 4	0 3	0 5	0 5	0 3	0 8	0 6	0 7	0 6	0 4	0 4	0 13	0 29	0 8	0 4	0 14	0 4	0 2	0 7	0 5	0 2	0 11	0 5	0 8	0 9	0 3	0 11	0 6	0 3	0 5	0 8	0 9	0 5	0 7	0 7
CP027619.1	1732962	C	T	ABCG71		0 6	0 9	0 12	0 5	0 6	0 7	0 5	0 5	0 7	0 3	0 4	0 4	0 5	0 3	0 8	0 8	0 8	0 8	0 4	0 4	0 11	0 31	0 8	0 4	0 13	0 5	0 1	0 7	0 5	0 2	0 8	0 6	0 8	0 7	0 5	0 12	0 11	0 4	0 6	0 9	0 7	0 6	0 7	0 8
CP027619.1	1732983	T	G	ABCG71		0 5	0 6	0 11	0 5	0 5	0 7	0 6	0 4	0 7	0 3	0 4	0 4	0 4	0 3	0 8	0 8	0 8	0 8	0 4	0 4	0 12	0 33	0 10	0 2	0 12	0 4	0 3	0 10	0 6	0 1	0 7	0 4	0 8	0 6	0 5	0 12	0 9	0 6	0 7	0 9	0 6	0 6	0 7	0 7
CP027619.1	1733001	G	A	ABCG71		0 5	0 6	0 12	0 4	0 5	0 7	0 4	0 5	0 9	0 3	0 5	0 3	0 3	0 3	0 9	0 8	0 8	0 7	0 4	0 4	0 10	0 33	0 8	0 3	0 15	0 4	0 3	0 8	0 7	0 1	0 6	0 5	0 7	0 7	0 7	0 11	0 9	0 6	0 7	0 7	0 6	0 5	0 4	0 6
CP027619.1	1733009	ACGCC	GTGCT	ABCG71		0 6	0 7	0 12	0 3	0 5	0 5	0 3	0 6	0 8	0 3	0 5	0 3	0 2	0 2	0 8	0 9	0 8	0 8	0 5	0 3	0 10	0 36	0 8	0 3	0 12	0 4	0 4	0 6	0 7	0 2	0 4	0 4	0 6	0 6	0 8	0 8	0 8	0 6	0 7	0 7	0 6	0 6	0 4	0 5
CP027619.1	1733019	G	A	ABCG71		0 7	0 7	0 12	0 5	0 5	0 5	0 4	0 5	0 8	0 5	0 4	0 3	0 2	0 3	0 8	0 9	0 8	0 8	0 6	0 2	0 10	0 38	0 7	0 3	0 11	0 5	0 4	0 6	0 7	0 2	0 3	0 5	0 5	0 6	0 7	0 8	0 8	0 8	0 5	0 9	0 8	0 6	0 3	0 5
CP027619.1	1733028	T	C	ABCG71		0 7	0 8	0 10	0 7	0 5	0 6	0 4	0 5	0 7	0 5	0 4	0 3	0 2	0 3	0 6	0 9	0 9	0 9	0 6	0 3	0 10	0 36	0 7	0 2	0 11	0 4	0 4	0 7	0 7	0 3	0 1	0 4	0 4	0 7	0 6	0 8	0 10	0 9	0 5	0 10	0 7	0 7	0 4	0 3
CP027619.1	1733030	A	C	ABCG71	v	0 7	0 8	0 10	0 7	0 5	0 6	2 2	0 5	0 7	0 5	4 0	0 3	0 3	3 0	0 5	0 9	3 6	0 10	0 6	0 3	0 10	0 36	7 0	0 2	0 10	0 4	0 5	0 7	7 0	1 2	0 1	0 4	0 4	7 0	0 6	0 8	0 10	0 9	0 5	0 9	0 8	0 7	0 5	0 3
CP027619.1	1733033	G	T	ABCG71		0 7	0 8	0 10	0 7	0 5	1 6	0 5	0 5	0 7	0 5	0 4	0 3	0 3	0 3	0 6	0 9	0 8	0 10	0 6	0 3	0 10	0 35	0 7	0 2	0 12	0 4	0 5	0 8	0 7	0 3	0 1	0 4	0 4	0 6	0 8	0 8	0 10	0 10	0 4	0 10	0 8	0 7	0 5	0 3
CP027619.1	1733043	CACC	AACT	ABCG71		0 7	0 7	0 11	0 6	0 5	0 8	0 5	0 4	0 7	0 5	0 3	0 4	0 3	0 3	0 5	0 7	0 8	0 10	0 6	0 4	0 9	0 31	0 6	0 1	0 12	0 3	0 4	0 7	0 6	0 3	0 2	0 5	0 5	0 8	0 8	0 7	0 10	0 11	0 3	0 10	0 7	0 5	0 6	0 3
CP027619.1	1733073	G	A	ABCG71		0 6	0 7	0 7	0 10	0 4	0 10	0 5	0 4	0 8	0 4	0 4	0 4	0 3	0 3	0 6	0 8	0 8	0 7	0 7	0 3	0 10	0 34	0 6	0 3	0 10	0 2	0 4	0 10	0 6	0 2	0 4	0 7	0 4	0 7	0 12	0 8	0 10	0 9	0 5	0 9	0 8	0 5	0 5	0 4
CP027619.1	1733096	G	C	ABCG71		0 7	0 6	0 5	0 9	0 2	0 10	0 5	0 4	0 7	0 3	0 4	0 2	0 4	0 2	0 5	0 7	0 9	0 6	0 7	0 3	0 7	0 31	0 5	0 4	0 10	0 2	0 5	0 10	0 5	0 4	0 4	0 6	0 3	0 6	0 11	0 8	0 7	0 10	0 5	0 9	0 10	0 6	0 5	0 3
CP027619.1	1733112	G	T	ABCG71		0 8	0 6	0 5	0 10	0 3	0 11	0 7	0 5	0 6	0 4	0 3	0 2	0 4	0 2	0 7	0 7	0 8	0 6	0 8	0 2	0 6	0 33	0 6	0 5	0 11	0 2	0 5	0 9	0 4	0 5	0 4	0 7	0 4	0 6	0 12	0 8	0 5	0 10	0 4	0 10	0 9	0 6	0 6	0 4
CP027619.1	1733124	ATATC	GTATT	ABCG71		0 7	0 6	0 6	0 8	0 3	0 10	0 7	0 5	0 6	0 4	0 3	0 2	0 5	0 2	0 7	0 7	0 7	0 7	0 8	0 2	0 4	0 34	0 6	0 6	0 9	0 1	0 3	0 8	0 4	0 6	0 4	0 8	0 2	0 4	0 10	0 8	0 5	0 10	0 6	0 9	0 9	0 6	0 7	0 4
CP027619.1	1733134	CTCCTG	TCCCTA	ABCG71		0 8	0 6	0 5	0 8	0 4	0 9	0 6	0 5	0 6	0 3	0 3	0 2	0 5	0 2	0 7	0 7	0 6	0 7	0 8	0 2	0 4	0 34	0 4	0 6	0 8	0 2	0 3	0 8	0 3	0 7	0 5	0 7	0 2	0 4	0 11	0 11	0 7	0 10	0 7	0 8	0 11	0 8	0 8	0 6
CP027619.1	1733151	C	T	ABCG71		0 8	0 8	0 6	0 7	0 5	0 9	0 7	0 4	0 7	0 3	0 1	0 3	0 5	0 2	0 6	0 7	0 6	0 7	0 8	0 2	0 4	0 37	0 3	0 6	0 7	0 3	0 3	0 9	0 4	0 7	0 6	0 8	0 7	0 5	0 11	0 11	0 6	0 10	0 9	0 7	0 11	0 9	0 7	0 7
CP027619.1	1733167	TG	CT	ABCG71		0 6	0 8	0 6	0 9	0 6	0 8	0 5	0 4	0 6	0 3	0 2	0 3	0 6	0 2	0 6	0 7	0 6	0 5	0 9	0 2	0 8	0 36	0 3	0 6	0 5	0 3	0 3	0 8	0 4	0 6	0 5	0 8	0 7	0 3	0 8	0 11	0 4	0 8	0 10	0 7	0 11	0 9	0 7	0 7
CP027619.1	1733193	G	A	ABCG71	v	0 8	6 2	0 7	0 7	0 6	1 5	0 5	0 5	10 0	0 2	0 2	2 0	5 0	0 5	2 4	1 6	0 6	0 6	10 0	0 0	0 8	11 25	0 5	2 4	0 4	0 2	0 3	0 6	0 3	0 5	0 3	0 8	0 8	0 3	0 5	14 0	0 2	0 10	0 9	0 8	0 9	0 11	0 7	0 6
CP027619.1	1733241	T	C	ABCG71		0 7	0 8	0 6	0 4	0 8	0 7	0 8	0 4	0 11	0 4	0 1	0 4	0 5	0 7	0 5	0 6	0 4	0 9	0 7	0 3	0 9	0 31	0 4	0 5	0 4	0 4	0 4	0 6	0 4	0 4	0 7	0 5	0 10	0 5	0 3	0 12	0 3	0 9	0 10	0 6	0 7	0 11	0 8	0 6
CP027619.1	1733247	G	A	ABCG71		0 8	0 8	0 6	0 5	0 9	0 8	0 8	0 4	0 11	0 5	0 1	0 4	0 4	0 7	0 5	0 6	0 4	0 9	0 7	0 3	0 9	0 30	0 4	0 4	0 4	0 4	0 4	0 6	0 4	0 4	0 8	0 4	0 10	0 5	0 3	0 12	0 5	0 9	0 9	0 6	0 7	0 8	0 8	0 8
CP027619.1	1733253	C	G	ABCG71		0 9	0 9	0 6	0 5	0 9	0 8	0 7	0 4	0 11	0 5	0 1	0 4	0 4	0 7	0 5	0 5	0 4	0 9	0 6	0 3	0 9	0 28	0 5	0 4	0 3	0 3	0 4	0 7	0 4	0 4	0 7	0 4	0 10	0 5	0 3	0 11	0 5	0 8	0 9	0 6	0 5	0 8	0 7	0 9
CP027619.1	1733259	C	G	ABCG71		0 8	0 9	0 6	0 4	0 9	0 7	0 7	0 4	0 11	0 6	0 1	0 5	0 5	0 7	0 3	0 5	0 4	0 9	0 6	0 3	0 9	0 27	0 4	0 4	0 3	0 4	0 4	0 6	0 4	0 3	0 8	0 5	0 10	0 5	0 4	0 9	0 4	0 7	0 8	0 7	0 4	0 8	0 6	0 7
CP027619.1	1733271	G	A	ABCG71	v	0 8	5 2	0 6	0 4	0 9	2 5	0 6	0 4	10 0	0 5	0 2	0 5	0 3	0 7	0 3	0 4	0 5	0 9	1 6	0 3	0 11	0 25	0 3	0 4	0 3	0 4	0 4	0 4	0 6	0 3	0 8	0 4	0 7	0 4	0 4	0 7	0 3	0 7	0 9	0 7	0 4	0 7	0 7	0 6
CP027619.1	1733271	GACT	AACA	ABCG71	v	0 8	0 2	0 6	0 4	0 9	0 5	0 6	0 4	0 0	0 5	0 2	0 5	0 3	0 7	0 3	0 4	0 5	0 9	0 6	0 3	0 11	0 25	0 3	0 4	0 3	0 4	0 4	0 4	0 6	0 3	0 8	0 4	0 7	0 4	0 4	0 7	0 3	0 7	0 9	0 7	0 4	0 7	0 7	0 6
CP027619.1	1733288	A	C	ABCG71		0 7	0 6	0 3	0 4	0 10	0 7	0 5	0 4	0 8	0 5	0 4	0 4	0 4	0 7	0 3	0 6	0 4	0 10	0 8	0 4	0 12	0 26	0 4	0 3	0 4	0 3	0 4	0 4	0 6	0 2	0 12	0 5	0 7	0 4	0 5	0 8	0 5	0 5	0 8	0 7	0 3	0 6	0 6	0 9
CP027619.1	1733325	G	A	ABCG71		0 7	0 4	0 3	0 4	0 8	0 7	0 6	0 5	0 8	0 7	0 3	0 4	0 5	0 4	0 2	0 7	0 5	0 14	0 7	0 5	0 8	0 29	0 4	0 3	0 4	0 3	0 2	0 6	0 7	0 2	0 13	0 5	0 8	0 4	0 5	0 5	0 5	0 5	0 4	0 8	0 4	0 4	0 7	0 9
CP027619.1	1733331	G	A	ABCG71		0 6	0 4	0 3	0 4	0 8	0 6	0 6	0 5	0 9	0 7	0 3	0 4	0 6	0 3	0 2	0 6	0 5	0 14	0 6	0 5	0 8	0 27	0 4	0 3	0 4	0 3	0 4	0 5	0 7	0 2	0 13	0 5	0 9	0 5	0 4	0 4	0 5	0 4	0 5	0 8	0 5	0 4	0 8	0 9
CP027619.1	1733348	A	T	ABCG71		0 6	0 3	0 3	0 5	0 8	0 5	0 6	0 4	0 8	0 6	0 3	0 3	0 7	0 2	0 3	0 5	0 5	0 11	0 5	0 6	0 8	0 22	0 6	0 5	0 3	0 4	0 4	0 4	0 7	0 3	0 11	0 6	0 7	0 4	0 5	0 4	0 5	0 4	0 5	0 9	0 6	0 3	0 8	0 8
CP027619.1	1733354	TGGTGGCA	CGGTAGCG	ABCG71		0 6	0 3	0 3	0 5	0 6	0 4	0 8	0 3	0 7	0 6	0 3	0 2	0 6	0 2	0 3	0 5	0 6	0 11	0 5	0 5	0 7	0 17	0 6	0 3	0 3	0 3	0 3	0 4	0 7	0 3	0 10	0 6	0 6	0 4	0 3	0 3	0 5	0 4	0 5	0 8	0 7	0 2	0 7	0 8
CP027619.1	1733367	G	A	ABCG71		0 7	0 4	0 4	0 5	0 7	0 3	0 7	0 3	0 7	0 6	0 3	0 2	0 6	0 4	0 4	0 5	0 6	0 13	0 5	0 6	0 7	0 17	0 6	0 3	0 3	0 3	0 4	0 4	0 8	0 3	0 10	0 5	0 5	0 4	0 3	0 6	0 7	0 7	0 5	0 9	0 7	0 4	0 8	0 9
CP027619.1	1733376	A	T	ABCG71		0 7	0 4	0 4	0 5	0 5	0 3	0 8	0 3	0 7	0 4	0 3	0 2	0 6	0 5	0 4	0 5	0 5	0 12	0 6	0 5	0 8	0 17	0 6	0 4	0 3	0 3	0 3	0 5	0 7	0 2	0 9	0 6	0 5	0 4	0 3	0 6	0 5	0 7	0 6	0 10	1 7	0 4	0 10	0 6
CP027619.1	1733382	C	T	ABCG71		0 7	0 4	0 4	0 5	0 5	0 3	0 7	0 3	0 7	0 4	0 3	0 2	0 6	0 4	0 4	0 5	0 5	0 13	0 6	0 4	0 8	0 17	0 6	0 4	0 3	0 3	0 3	0 4	0 7	0 2	0 9	0 5	0 5	0 4	0 3	0 6	0 5	0 7	0 6	0 10	0 8	0 4	0 9	0 5
CP027619.1	1733387	GA	AG	ABCG71		0 6	0 4	0 4	0 5	0 5	0 2	0 7	0 3	0 6	0 4	0 3	0 1	0 6	0 5	0 4	0 6	0 5	0 14	0 6	0 4	0 8	0 19	0 6	0 4	0 2	0 3	0 2	0 4	0 7	0 2	0 9	0 4	0 5	0 6	0 4	0 6	0 5	0 7	0 6	0 9	0 8	0 4	0 9	0 5
CP027619.1	1733403	A	G	ABCG71		0 5	0 3	0 5	0 5	0 4	0 1	0 6	0 3	0 6	0 5	0 3	0 1	0 7	0 6	0 4	0 6	0 5	0 14	0 7	0 4	0 9	0 23	0 7	0 4	0 2	0 3	0 2	0 4	0 6	0 3	0 8	0 4	0 5	0 7	0 3	0 6	0 6	0 9	0 8	0 10	0 10	0 5	0 8	0 4
CP027619.1	1733409	CGTC	TGTG	ABCG71		0 5	0 3	0 5	0 5	0 4	0 2	0 6	0 4	0 6	0 5	0 2	0 0	0 6	0 6	0 4	0 6	0 4	0 13	0 7	0 4	0 8	0 22	0 7	0 4	0 2	0 3	0 2	0 4	0 5	0 2	0 7	0 3	0 5	0 6	0 3	0 5	0 6	0 10	0 9	0 9	0 10	0 5	0 6	0 5
CP027619.1	1733423	GACCC	AACCT	ABCG71		0 7	0 3	0 5	0 4	0 3	0 2	0 7	0 3	0 6	0 4	0 2	0 0	0 6	0 6	0 4	0 5	0 4	0 14	0 6	0 4	0 7	0 23	0 8	0 3	0 1	0 3	0 2	0 3	0 5	0 2	0 4	0 1	0 4	0 5	0 2	0 6	0 6	0 9	0 10	0 8	0 10	0 6	0 8	0 5
CP027619.1	1733448	C	T	ABCG71		0 6	0 4	0 5	0 2	0 2	0 4	0 6	0 6	0 5	0 5	0 0	0 0	0 6	0 6	0 4	0 4	0 3	0 12	0 5	0 5	0 7	0 23	0 10	0 5	0 2	0 2	0 3	0 5	0 5	0 2	0 5	0 1	0 5	0 6	0 6	0 6	0 8	0 10	0 13	0 8	0 11	0 6	0 11	0 4
CP027619.1	1733469	G	A	ABCG71		0 9	0 5	0 4	0 1	0 7	0 6	0 8	0 5	0 5	0 5	0 1	0 0	0 4	0 7	0 3	0 2	0 3	0 11	0 5	0 4	0 6	0 23	0 10	0 6	0 2	0 0	0 3	0 6	0 3	0 2	0 7	0 0	0 4	0 6	0 6	0 6	0 7	0 10	0 12	0 9	0 12	0 5	0 8	0 8
CP027619.1	1733475	T	C	ABCG71		0 9	0 6	0 4	0 1	0 7	0 6	0 10	0 6	0 7	0 5	0 1	0 0	0 4	0 7	0 4	0 2	0 4	0 10	0 4	0 4	0 6	0 22	0 10	0 7	0 2	0 0	0 3	0 6	0 3	0 2	0 7	0 1	0 4	0 6	0 6	0 7	0 8	0 10	0 12	0 9	0 11	0 5	0 8	0 7
CP027619.1	1733572	A	T	ABCG71	v	0 6	2 3	0 2	1 3	1 7	7 1	6 0	0 11	0 5	0 2	2 0	1 0	0 4	5 0	4 2	4 0	6 0	0 5	0 4	5 0	1 0	11 3	8 0	1 5	2 1	0 8	0 4	0 2	5 0	1 0	0 9	0 7	0 13	2 0	0 6	0 11	0 5	5 2	0 9	0 8	9 0	0 5	0 10	0 9
CP027619.1	1733576	TTTCAAGAAAATATGTATG	T	ABCG71	v	0 6	2 0	0 2	0 3	0 7	2 0	0 0	0 9	0 0	0 0	0 0	0 0	0 1	0 0	0 2	0 0	0 0	0 4	0 3	2 0	0 0	8 2	0 0	0 3	0 1	0 8	0 2	0 1	0 0	0 0	0 5	0 6	0 11	0 0	0 5	0 9	0 5	0 3	0 7	0 6	0 0	0 4	0 9	0 6
CP027619.1	1733591	T	TATGATACTA	ABCG71	v	0 6	0 0	0 2	0 3	0 7	0 0	0 0	0 9	4 0	0 0	0 0	0 0	0 1	0 0	0 2	0 0	0 0	0 4	0 3	0 0	0 0	0 2	0 0	0 3	0 1	0 8	1 2	0 1	0 0	0 0	0 5	0 6	0 11	0 0	0 5	0 9	0 5	0 3	0 7	0 6	0 0	0 4	0 9	0 6
CP027619.1	1733591	T	TTATACTG	ABCG71	v	0 6	0 0	0 2	1 3	1 7	2 0	6 0	0 9	0 0	0 0	1 0	1 0	0 1	5 0	4 2	4 0	6 0	0 4	0 3	1 0	0 0	0 2	6 0	1 3	0 1	0 8	0 2	0 1	4 0	1 0	0 5	0 6	0 11	1 0	0 5	0 9	0 5	4 3	0 7	0 6	8 0	0 4	0 9	0 6
CP027619.1	1733604	C	T	ABCG71	v	0 7	0 2	0 2	1 3	1 8	4 2	7 1	0 10	0 4	0 0	1 0	4 0	0 1	5 0	5 2	4 0	6 0	0 5	0 3	1 2	0 0	0 12	7 0	2 2	1 2	0 8	0 4	0 1	6 0	1 0	0 8	0 6	0 15	2 0	0 5	0 9	0 5	5 3	0 10	0 8	10 0	0 5	0 11	0 7
CP027619.1	1733648	C	T	ABCG71	v	0 8	0 1	0 3	0 5	0 3	2 0	4 2	0 8	4 0	0 4	2 0	5 0	0 3	6 0	5 0	4 0	3 0	0 5	0 3	1 4	0 0	0 15	5 0	1 3	1 1	0 8	1 3	0 0	7 0	1 0	0 7	0 4	0 17	1 0	0 4	0 6	0 4	5 3	1 8	0 14	9 0	0 4	0 12	0 10
CP027619.1	1733693	A	T	ABCG71	v	0 6	0 1	0 2	1 3	0 4	2 1	4 2	0 8	0 0	0 10	2 0	4 0	0 4	5 0	3 0	3 0	5 0	0 3	0 1	1 2	0 1	0 13	2 0	1 1	1 3	0 6	0 3	0 0	6 0	1 0	0 11	0 5	0 14	1 0	0 3	0 5	0 6	3 3	1 9	0 13	8 0	0 3	0 11	0 7
CP027619.1	1733750	TT	CC	ABCG71	v	0 6	0 1	0 4	0 3	0 3	0 2	0 0	0 4	0 0	0 7	0 0	0 0	0 4	0 0	0 1	0 0	0 0	0 4	0 1	0 3	0 2	0 13	0 0	0 1	0 2	0 3	0 5	0 0	0 0	0 0	0 10	0 5	0 8	0 0	0 4	0 4	0 8	0 2	0 9	0 10	0 0	0 3	0 12	0 6
CP027619.1	1733751	T	C	ABCG71	v	0 6	0 1	0 4	2 3	0 3	0 2	1 0	0 4	0 0	0 7	2 0	4 0	0 4	7 0	2 1	4 0	7 0	0 4	0 1	1 3	0 2	0 13	0 0	0 1	1 2	0 3	0 5	0 0	5 0	0 0	0 10	0 5	0 8	1 0	0 4	0 4	0 8	3 2	0 9	0 10	7 0	0 3	0 12	0 6
CP027619.1	1733782	T	A	ABCG71		0 6	0 1	0 4	0 3	0 5	0 2	0 1	0 3	0 0	0 7	0 2	0 0	0 4	0 1	0 0	0 0	0 1	0 2	0 1	0 1	0 2	0 13	0 2	0 2	0 2	0 3	0 5	0 0	0 4	0 0	0 7	0 5	0 6	0 1	0 3	0 5	0 4	0 2	0 8	0 8	0 0	0 4	0 8	0 4
CP027619.1	1733791	T	C	ABCG71	v	0 4	1 3	0 5	0 2	0 3	0 5	0 4	0 2	1 0	0 3	0 0	0 5	0 4	0 1	0 6	0 4	0 4	0 2	0 0	0 1	0 0	0 17	0 10	0 2	0 6	0 8	0 4	0 1	0 4	0 0	0 12	0 4	0 9	0 5	0 5	1 11	0 7	0 7	0 8	0 10	0 8	0 7	0 12	0 9
CP027619.1	1734003	T	TA	ABCG71	v	0 3	1 3	0 2	0 6	0 2	0 6	0 2	0 3	5 0	0 4	0 2	0 6	0 6	0 0	0 4	0 8	0 4	0 5	2 3	0 3	0 0	0 14	0 4	0 0	0 1	0 6	1 2	0 2	0 5	0 1	0 11	0 7	0 6	0 1	0 7	0 7	0 11	0 9	0 15	0 3	0 14	0 5	0 7	0 9
CP027619.1	1734022	C	T	ABCG71	v	0 4	0 5	0 2	0 9	0 2	0 6	0 3	0 3	0 5	0 4	0 1	0 6	0 6	0 0	0 5	0 8	0 5	0 8	0 5	0 2	0 0	0 15	0 6	0 0	0 2	0 6	0 4	0 1	0 5	0 1	0 13	0 7	0 10	0 3	0 9	0 9	0 11	0 11	0 15	0 5	0 15	0 6	0 11	0 10
CP027619.1	1734076	A	G	ABCG71	v	0 4	3 1	0 3	0 8	0 2	1 1	0 3	1 1	0 5	0 3	1 0	0 7	4 0	0 1	3 4	5 0	0 6	5 0	5 2	2 0	1 0	17 0	0 7	0 0	0 6	0 3	0 3	0 3	0 7	0 0	0 10	0 9	0 11	0 8	0 14	8 0	0 6	0 11	0 12	0 13	0 11	0 7	0 12	0 14
CP027619.1	1734090	G	A	ABCG71	v	0 4	5 0	0 3	0 10	0 4	2 0	0 4	1 2	5 2	0 3	1 0	0 8	5 8	0 5	3 8	5 6	0 6	4 0	7 0	3 0	1 0	17 0	0 6	0 0	0 6	0 4	2 1	0 3	0 7	0 0	0 9	0 10	0 11	0 8	0 12	10 0	0 5	0 11	0 12	0 15	0 11	0 7	0 11	0 13
CP027619.1	1734137	C	T	ABCG71	v	0 4	5 0	0 5	0 9	0 6	3 1	0 4	0 2	4 0	0 4	1 0	0 4	8 0	0 2	3 4	6 0	0 5	4 0	5 0	2 0	1 0	17 0	0 7	0 0	0 8	0 4	1 0	0 4	0 5	0 0	0 5	0 8	0 12	0 10	0 12	14 0	0 6	0 8	0 14	0 18	0 12	0 6	0 17	0 17
CP027619.1	1734148	G	T	ABCG71	v	0 4	3 2	0 5	0 8	0 7	4 2	0 4	0 3	0 5	0 4	0 1	0 5	7 0	0 4	3 4	4 0	0 5	5 0	2 3	3 0	1 0	16 0	0 6	0 0	0 8	0 4	0 1	0 4	0 6	0 0	0 7	0 8	0 10	0 11	0 15	17 0	0 7	0 7	0 15	0 17	0 13	0 6	0 15	0 17
CP027619.1	1734162	A	G	ABCG71	v	0 6	2 3	0 5	0 10	0 7	1 6	0 4	0 5	5 0	0 5	0 1	0 5	0 7	0 5	0 5	0 6	0 5	0 4	4 3	0 3	0 1	0 17	0 7	0 0	0 7	0 4	1 0	0 6	0 9	0 0	0 6	0 8	0 8	0 13	0 16	0 17	0 7	0 7	0 14	0 16	0 13	0 5	0 16	0 18
CP027619.1	1734297	T	TGTTTG	ABCG71	v	0 2	1 0	0 8	0 8	0 2	0 2	0 4	0 4	2 0	0 6	0 1	0 1	0 6	0 8	0 7	0 4	0 2	0 2	0 2	0 2	0 1	0 13	0 2	0 1	0 6	0 4	0 2	0 3	0 7	0 1	0 3	0 8	0 4	0 6	0 6	0 7	0 9	0 10	0 9	0 2	0 7	0 5	0 3	0 9
CP027619.1	1734353	A	T	ABCG71		0 4	0 2	0 8	0 7	0 5	0 3	0 7	0 5	0 4	0 7	0 2	0 1	0 6	0 6	0 7	0 8	0 2	0 6	0 4	0 4	0 3	0 18	0 2	0 3	0 7	0 6	0 4	0 14	0 7	0 2	0 5	0 11	0 6	0 6	0 11	0 12	0 17	0 12	0 12	0 7	0 18	0 4	0 4	0 14
CP027619.1	1734362	C	T	ABCG71		0 4	0 1	0 8	0 6	0 5	0 3	0 7	0 4	0 4	0 6	0 2	0 2	0 6	0 6	0 7	0 8	0 3	0 5	0 4	0 3	0 3	0 17	0 2	0 3	0 6	0 6	0 5	0 14	0 7	0 2	0 6	0 12	0 6	0 7	0 12	0 12	0 18	0 12	0 11	0 7	0 19	0 3	0 4	0 15
CP027619.1	1734369	C	T	ABCG71		0 4	0 1	0 8	0 5	0 5	0 3	0 8	0 5	0 4	0 7	0 2	0 2	0 7	0 6	0 7	0 8	0 3	0 6	0 5	0 3	0 3	0 17	0 2	0 3	0 6	0 8	0 5	0 15	0 7	0 2	0 7	0 11	0 7	0 7	0 12	0 14	0 17	0 11	0 13	0 6	0 18	0 3	0 4	0 15
CP027619.1	1734390	GAA	G	ABCG71	v	0 4	1 3	0 7	0 4	0 4	0 4	0 8	0 4	3 0	0 6	0 1	0 2	0 5	0 7	0 5	0 8	0 2	0 7	1 2	0 3	0 2	0 15	0 3	0 3	0 6	0 6	2 1	0 15	0 6	0 2	0 9	0 11	0 9	0 7	0 15	0 15	0 14	0 13	0 14	0 6	0 18	0 2	0 5	0 13
CP027619.1	1734486	A	CAACTTGAC	ABCG71		0 6	0 5	0 5	0 12	0 5	0 3	0 6	0 4	0 5	0 9	0 0	0 2	0 8	0 10	0 4	0 6	0 4	0 4	0 3	0 1	0 5	0 9	0 8	0 4	0 4	0 6	0 3	0 11	0 5	0 2	0 15	0 6	0 12	0 15	0 20	0 10	0 14	0 9	0 14	0 14	0 8	0 6	0 11	0 13
CP027619.1	1734504	AACA	CACT	ABCG71		0 3	0 5	0 6	0 12	0 5	0 4	0 7	0 5	0 5	0 7	0 0	0 2	0 10	0 11	0 7	0 3	0 3	0 4	0 4	0 2	0 5	0 15	0 9	0 3	0 4	0 5	0 1	0 11	0 6	0 2	0 11	0 6	0 13	0 17	0 19	0 10	0 16	0 9	0 16	0 18	0 8	0 6	0 11	0 14
CP027619.1	1734516	C	T	ABCG71		0 3	0 6	0 6	0 14	0 5	0 8	0 6	0 3	0 6	0 6	0 0	0 1	0 11	0 11	0 7	0 4	0 3	0 3	0 5	0 2	0 5	0 17	0 9	0 4	0 4	0 6	0 2	0 12	0 5	0 3	0 12	0 7	0 14	0 18	0 17	0 12	0 14	0 8	0 13	0 17	0 8	0 6	0 11	0 14
CP027619.1	1734525	CCCT	GCCG	ABCG71		0 3	0 6	0 6	0 12	0 6	0 8	0 7	0 4	0 6	0 6	0 0	0 2	0 10	0 10	0 7	0 4	0 3	0 3	0 5	0 3	0 5	0 19	0 7	0 4	0 4	0 7	0 2	0 13	0 5	0 4	0 9	0 7	0 15	0 19	0 16	0 13	0 11	0 8	0 13	0 17	0 10	0 6	0 12	0 14
CP027619.1	1734534	C	T	ABCG71		0 3	0 5	0 6	0 12	0 6	0 7	0 7	0 4	0 6	0 6	0 0	0 1	0 9	0 10	0 7	0 4	0 3	0 4	0 6	0 3	0 5	0 19	0 8	0 4	0 4	0 8	0 2	0 14	0 5	0 4	0 10	0 7	0 14	0 17	0 16	0 12	0 10	0 9	0 15	0 17	0 10	0 6	0 13	0 14
CP027619.1	1734546	C	T	ABCG71		0 4	0 3	0 6	0 12	0 6	0 7	0 7	0 4	0 7	0 6	0 1	0 3	0 8	0 9	0 5	0 4	0 3	0 3	0 5	0 4	0 5	0 23	0 8	0 4	0 4	0 8	0 2	0 14	0 5	0 4	0 9	0 7	0 12	0 18	0 16	0 12	0 9	0 9	0 14	0 16	0 11	0 6	0 12	0 15
CP027619.1	1734589	G	C	ABCG71	v	0 3	5 0	0 6	7 5	0 8	5 0	0 6	0 3	5 0	0 8	0 1	4 0	7 0	3 1	4 0	2 0	2 2	6 0	2 2	3 0	3 0	27 0	0 9	1 3	0 2	0 8	2 1	0 13	4 0	0 2	0 8	0 7	0 9	0 14	0 12	11 0	0 10	4 7	0 18	0 16	12 0	0 6	0 9	0 12
CP027619.1	1734597	C	T	ABCG71	v	0 4	3 2	0 6	0 12	0 7	0 6	0 6	0 3	6 0	0 8	0 1	0 4	0 6	0 4	0 4	0 3	0 3	0 6	2 3	0 4	0 3	0 28	0 10	0 4	0 2	0 8	2 1	0 13	0 4	0 2	0 7	0 6	0 9	0 13	0 11	0 11	0 10	0 10	0 19	0 12	0 11	0 6	0 8	0 14
CP027619.1	1734664	G	A	ABCG71		0 5	0 5	0 4	0 16	0 4	0 6	0 5	0 3	0 7	0 7	1 1	0 5	0 4	0 3	0 2	0 6	0 3	0 7	0 7	0 4	0 4	0 33	0 10	0 5	0 4	0 7	0 4	0 11	0 5	0 2	0 15	0 7	0 7	0 9	0 12	0 5	0 10	0 13	0 19	0 12	0 8	0 5	0 6	0 12
CP027619.1	1734676	G	A	ABCG71		0 6	0 4	0 5	0 18	0 3	0 7	0 4	0 3	0 8	0 7	0 2	0 4	0 4	0 3	0 2	0 8	0 4	0 7	0 6	0 5	0 6	0 30	0 10	0 4	0 4	0 7	0 4	0 13	0 5	0 2	0 17	0 6	0 9	0 11	0 13	0 5	0 10	0 14	0 17	0 13	0 7	0 5	0 6	0 14
CP027619.1	1734682	C	T	ABCG71		0 6	0 4	0 5	0 18	0 3	0 8	0 4	0 3	0 9	0 7	0 2	0 4	0 4	0 3	0 2	0 8	0 4	0 9	0 5	0 5	0 6	0 30	0 12	0 6	0 5	0 7	0 4	0 14	0 5	0 2	0 15	0 7	0 11	0 11	0 13	0 5	0 11	0 12	0 16	0 12	0 7	0 5	0 6	0 12
CP027619.1	1734688	C	T	ABCG71		0 6	0 4	0 5	0 18	0 3	0 8	0 5	0 4	0 9	0 8	0 2	0 4	0 4	0 3	0 2	0 8	0 4	0 9	0 5	0 4	0 6	0 30	0 12	0 6	0 5	0 6	0 4	0 15	0 5	0 2	0 15	0 7	0 10	0 11	0 12	0 5	0 10	0 15	0 17	0 13	0 6	0 5	0 4	0 13
CP027619.1	1734718	C	T	ABCG71		0 6	0 5	0 6	0 16	0 4	0 9	0 7	0 5	0 10	0 4	0 1	0 3	0 5	0 3	0 3	0 9	0 3	0 9	0 6	0 4	0 6	0 25	0 13	0 7	0 5	0 5	0 5	0 22	0 5	0 3	0 15	0 6	0 9	0 9	0 15	0 8	0 11	0 14	0 18	0 12	0 8	0 4	0 3	0 13
CP027619.1	1734739	ATCGTTC	GTCATTT	ABCG71		0 5	0 5	0 5	0 12	0 3	0 8	0 7	0 5	0 12	0 3	0 2	0 2	0 5	0 3	0 3	0 7	0 2	0 10	0 6	0 4	0 6	0 25	0 11	0 7	0 5	0 4	0 6	0 25	0 5	0 3	0 10	0 8	0 9	0 9	0 18	0 9	0 11	0 12	0 16	0 14	0 10	0 2	0 4	0 16
CP027619.1	1734754	GTAGGCG	ATACGCA	ABCG71		0 6	0 5	0 3	0 10	0 2	0 8	0 5	0 5	0 12	0 4	0 3	0 4	0 4	0 2	0 3	0 7	0 2	0 11	0 6	0 4	0 5	0 31	0 9	0 6	0 5	0 3	0 5	0 26	0 4	0 3	0 13	0 8	0 10	0 8	0 19	0 9	0 9	0 11	0 14	0 17	0 11	0 2	0 4	0 15
CP027619.1	1734769	C	T	ABCG71		0 6	0 5	0 3	0 9	0 3	0 8	0 4	0 6	0 11	0 5	0 3	0 4	0 4	0 3	0 3	0 7	0 3	0 11	0 6	0 5	0 4	0 34	0 8	0 6	0 4	0 5	0 4	0 24	0 4	0 2	0 10	0 12	0 9	0 9	0 20	0 9	0 9	0 13	0 14	0 16	0 13	0 2	0 4	0 15
CP027619.1	1734811	G	T	ABCG71		0 6	0 4	0 3	0 7	0 3	0 5	0 7	0 7	0 8	0 6	0 5	0 3	0 3	0 4	0 5	0 4	0 3	0 13	0 5	0 6	0 4	0 27	0 7	0 7	0 4	0 2	0 5	0 24	0 5	0 4	0 9	0 10	0 7	0 10	0 19	0 9	0 8	0 10	0 15	0 16	0 9	0 1	0 6	0 15
CP027619.1	1734822	C	T	ABCG71		0 5	0 4	0 2	0 9	0 3	0 4	0 7	0 7	0 8	0 6	0 5	0 4	0 3	0 3	0 5	0 3	0 3	0 11	0 4	0 6	0 3	0 28	0 8	0 8	0 4	0 2	0 4	0 25	4 0	0 4	0 9	0 10	0 8	0 8	0 19	0 9	0 8	0 13	0 13	0 18	0 10	0 1	0 9	0 15
CP027619.1	1734833	T	G	ABCG71	v	0 5	2 2	0 2	0 7	0 3	3 0	0 7	1 5	0 8	0 7	1 4	0 3	4 0	0 3	5 0	0 4	0 3	9 0	0 5	6 1	3 0	28 0	0 5	0 6	1 2	0 2	0 6	0 23	0 6	0 5	0 10	0 11	0 8	0 10	0 16	9 0	0 6	0 12	0 14	0 17	0 10	0 1	0 9	0 15
CP027619.1	1734858	T	G	ABCG71	v	0 6	3 0	0 1	0 6	0 2	3 0	0 5	1 5	6 0	0 9	1 4	0 5	3 0	0 4	6 0	0 8	0 4	12 0	1 3	7 0	5 0	33 0	0 6	0 5	2 2	0 2	2 5	0 17	0 7	0 6	0 12	0 8	0 11	0 13	0 14	8 0	0 7	0 12	0 10	0 14	0 7	0 1	0 7	0 9
CP027619.1	1734882	G	A	ABCG71	v	0 5	0 2	0 1	0 7	0 2	0 3	0 5	0 6	0 4	0 8	0 4	0 5	0 2	0 4	0 5	0 7	0 4	0 11	0 3	0 8	0 8	0 36	0 5	0 5	0 6	0 4	0 5	0 13	0 8	0 5	0 13	0 9	0 12	0 18	0 11	0 10	0 8	0 11	0 14	0 14	0 6	0 3	0 9	0 7
CP027619.1	1734889	G	A	ABCG71	v	0 6	3 0	0 2	0 8	0 2	3 0	0 5	0 6	0 3	0 8	0 4	0 5	1 0	0 4	6 0	0 8	0 5	10 0	0 3	8 0	8 0	35 0	0 8	0 5	3 3	0 4	0 5	0 14	0 7	0 6	0 13	0 9	0 9	0 17	0 9	10 0	0 9	0 10	0 14	0 15	0 8	0 3	0 12	0 9
CP027619.1	1734909	T	C	ABCG71	v	0 4	3 0	0 2	0 10	0 1	3 0	0 6	1 6	0 3	0 9	0 3	0 5	2 0	0 3	7 0	0 8	0 4	10 0	0 1	10 0	9 0	30 0	0 8	0 4	3 3	0 8	0 5	0 16	0 8	0 6	0 13	0 4	0 10	0 15	0 8	10 0	0 12	0 11	0 12	0 15	0 7	0 4	0 12	0 11
CP027619.1	1734911	C	T	ABCG71	v	0 4	0 3	0 2	0 11	0 1	0 3	0 6	0 7	3 0	0 8	0 3	0 5	0 2	0 3	0 7	0 8	0 3	0 10	0 1	0 10	0 9	0 30	0 8	0 4	0 6	0 8	1 5	0 16	0 8	0 6	0 14	0 4	0 11	0 15	0 8	0 10	0 12	0 11	0 12	0 15	0 7	0 4	0 12	0 10
CP027619.1	1734919	G	A	ABCG71		0 4	0 4	0 2	0 11	0 1	0 3	0 6	0 7	0 3	0 8	0 2	0 5	0 2	0 3	0 7	0 8	0 4	0 10	0 3	0 9	0 9	0 29	0 8	0 4	0 5	0 8	0 6	0 15	0 7	0 6	0 14	0 4	0 10	0 16	0 8	0 12	0 12	0 12	0 11	0 15	0 8	0 4	0 10	0 11
CP027619.1	1734926	A	G	ABCG71		0 4	0 4	0 2	0 10	0 1	0 3	0 5	0 7	0 3	0 6	0 2	0 5	0 2	0 3	0 8	0 9	0 5	0 10	0 3	0 10	0 8	0 31	0 8	0 4	0 4	0 8	0 6	0 14	0 6	0 5	0 14	0 3	0 10	0 15	0 8	0 12	0 13	0 12	0 12	0 15	0 8	0 4	0 12	0 12
CP027619.1	1734935	G	A	ABCG71		0 4	0 4	0 2	0 9	0 1	0 4	0 4	0 7	0 3	0 6	0 2	0 6	0 2	0 3	0 7	0 9	0 5	0 10	0 4	0 10	0 8	0 28	0 8	0 6	0 4	0 8	0 6	0 11	0 7	0 5	0 15	0 3	0 12	0 14	0 9	0 12	0 14	0 11	0 12	0 14	0 8	0 4	0 11	0 11
CP027619.1	1734944	G	A	ABCG71		0 3	0 4	0 2	0 7	0 1	0 6	0 4	0 7	0 3	0 6	0 2	0 6	0 2	0 1	0 10	0 10	0 5	0 10	0 4	0 10	0 8	0 26	0 7	0 5	0 3	0 9	0 5	0 13	0 6	0 5	0 14	0 3	0 13	0 14	0 9	0 11	0 14	0 11	0 11	0 11	0 7	0 4	0 9	0 11
CP027619.1	1735083	A	T	ABCG71	v	0 3	0 5	0 4	0 21	0 3	0 5	0 6	0 5	0 3	0 10	1 0	0 6	5 0	0 4	3 0	0 10	0 2	7 0	0 3	4 2	0 9	22 0	0 3	0 1	1 0	0 5	0 9	0 24	0 7	0 3	0 17	0 15	0 14	0 16	0 15	12 0	0 10	0 13	0 14	0 23	0 10	0 3	0 13	0 11
CP027619.1	1735124	T	C	ABCG71	v	0 3	0 3	1 5	0 15	0 3	0 3	0 5	0 7	0 3	0 11	0 3	0 7	0 3	0 4	0 2	0 11	0 2	0 7	0 3	0 8	0 8	0 27	0 8	0 1	0 1	0 3	0 8	0 27	0 9	0 3	0 16	0 12	0 16	0 15	0 22	0 13	0 9	0 10	0 18	0 21	0 10	0 3	0 13	0 11
CP027619.1	1735137	A	C	ABCG71	v	0 3	3 0	0 8	0 14	0 3	6 0	4 1	2 6	3 0	0 12	3 0	7 0	3 0	3 3	2 0	13 0	0 1	8 0	1 2	7 0	7 0	24 0	7 0	0 0	1 1	0 3	2 6	0 26	10 0	2 1	0 16	0 12	0 13	14 0	0 24	12 0	0 6	0 11	0 18	0 19	0 10	0 4	0 14	0 11
CP027619.1	1735181	G	A	ABCG71		0 2	0 4	0 9	0 9	0 4	0 4	0 5	0 7	0 3	0 9	0 3	0 8	0 1	0 7	0 3	0 16	0 1	0 9	0 3	0 5	0 6	1 22	0 6	0 1	0 2	0 2	0 5	0 20	0 7	0 3	0 11	0 13	0 12	0 12	0 21	0 10	0 8	0 9	0 18	0 14	0 10	0 5	0 8	0 10
CP027619.1	1735193	A	T	ABCG71	v	0 1	0 3	0 8	0 8	0 3	0 5	0 4	0 9	0 4	0 7	0 3	0 6	2 0	0 8	3 0	0 18	0 1	8 0	0 2	2 3	0 5	21 0	0 6	0 2	0 2	0 1	0 4	0 17	0 8	0 3	0 11	0 11	0 9	0 12	0 20	8 0	0 8	0 8	0 19	0 15	0 8	0 5	0 9	0 11
CP027619.1	1735195	G	A	ABCG71		0 1	0 3	0 8	0 8	0 3	0 5	0 4	0 9	0 3	0 7	0 3	0 5	0 2	0 8	0 3	0 19	0 1	0 8	0 2	0 5	0 4	0 21	0 6	0 2	0 2	0 1	0 5	0 17	0 8	0 3	0 11	0 10	0 10	0 12	0 20	0 9	0 8	0 8	0 19	0 14	0 8	0 5	0 10	0 11
CP027619.1	1735283	TTCCG	ATCCA	ABCG71		0 3	0 5	0 6	0 13	0 4	0 5	0 5	0 11	0 2	0 4	0 2	0 5	0 9	0 4	0 4	0 12	0 4	0 9	0 3	0 5	0 3	0 23	0 5	0 3	0 5	0 5	0 5	0 8	0 7	0 5	0 4	0 6	0 7	0 13	0 9	0 13	0 11	0 10	0 14	0 9	0 11	0 6	0 8	0 11
CP027619.1	1735293	G	A	ABCG71	v	0 3	4 4	0 7	0 12	0 4	1 4	0 5	0 11	4 0	0 5	0 2	0 5	10 0	0 4	3 1	0 12	0 4	10 0	1 2	1 2	0 4	25 0	0 5	0 3	2 3	0 5	3 2	0 8	0 7	0 4	0 7	0 7	0 7	0 12	0 9	14 0	0 13	0 10	0 12	0 10	0 13	0 5	0 7	0 9
CP027619.1	1735308	G	A	ABCG71		0 3	0 8	0 6	0 11	0 4	0 5	0 6	0 13	0 4	0 5	0 1	0 4	0 9	0 4	0 3	0 13	0 4	0 9	0 4	0 3	0 5	0 26	0 6	0 2	0 4	0 7	0 5	0 9	0 7	0 4	0 8	0 7	0 6	0 11	0 9	0 15	0 11	0 8	0 12	0 11	0 14	0 5	0 9	0 10
CP027619.1	1735323	A	G	ABCG71		0 5	0 7	0 6	0 12	0 4	0 5	0 5	0 12	0 4	0 6	0 1	0 4	0 10	0 5	0 3	0 10	0 5	0 9	0 2	0 4	0 5	0 31	0 7	0 2	0 5	0 9	0 4	0 9	0 8	0 4	0 9	0 6	0 3	0 11	0 9	0 14	0 11	0 7	0 11	0 9	0 14	0 4	0 7	0 13
CP027619.1	1735365	G	A	ABCG71		0 5	0 7	0 8	0 10	0 5	0 8	0 5	0 9	0 2	0 5	0 1	0 4	0 9	0 2	0 5	0 9	0 5	0 10	0 2	0 2	0 5	0 25	0 6	0 2	0 6	0 10	0 3	0 8	0 7	0 4	0 10	0 5	0 2	0 9	0 6	0 8	0 8	0 7	0 7	0 7	0 10	0 6	0 6	0 10
CP027619.1	1735403	C	T	ABCG71	v	0 5	0 7	0 6	0 10	0 5	0 9	0 5	0 7	0 3	0 6	0 1	0 4	0 9	0 3	0 4	0 7	0 7	0 10	0 2	2 1	0 4	17 7	0 6	0 2	0 7	0 7	0 1	0 10	0 7	0 1	0 11	0 6	0 6	0 6	0 6	0 9	0 5	0 4	0 8	0 12	0 17	0 5	0 4	0 10
CP027619.1	1735579	A	G	ABCG71		0 5	0 4	0 4	0 5	0 6	0 6	0 3	0 5	0 3	0 15	0 3	0 2	0 10	0 2	0 5	0 9	0 5	0 8	0 6	0 0	0 6	0 20	0 5	0 4	0 6	0 7	0 4	0 14	0 12	0 4	0 6	0 7	0 8	0 10	0 17	0 13	0 7	0 7	0 17	0 4	0 9	0 8	0 8	0 5
CP027619.1	1735594	C	T	ABCG71		0 6	0 4	0 5	0 5	0 5	0 6	0 2	0 5	0 4	0 12	0 3	0 2	0 10	0 2	0 4	0 7	0 4	0 9	0 6	0 0	0 6	0 21	0 6	0 4	0 6	0 7	0 4	0 12	0 13	0 4	0 5	0 9	0 6	0 9	0 18	0 11	0 8	0 5	0 15	0 5	0 9	0 6	0 8	0 8
CP027619.1	1735600	G	C	ABCG71		0 7	0 4	0 4	0 5	0 5	0 6	0 3	0 5	0 4	0 12	0 3	0 2	0 11	0 2	0 4	0 5	0 4	0 8	0 6	0 0	0 5	0 21	0 5	0 4	0 6	0 7	0 3	0 13	0 13	0 5	0 5	0 8	0 7	0 9	0 17	0 11	0 8	0 4	0 13	0 5	0 9	0 5	0 8	0 7
CP027619.1	1735630	T	C	ABCG71		0 7	0 2	0 5	0 10	0 6	0 6	0 4	0 6	0 5	0 7	0 1	0 1	0 11	0 3	0 4	0 6	0 5	0 7	0 6	0 2	0 5	0 21	0 6	0 4	0 7	0 5	0 4	0 4	0 11	0 4	0 5	0 5	0 6	0 8	0 14	0 6	0 11	0 4	0 14	0 5	0 10	0 4	0 8	0 8
CP027619.1	1735636	A	T	ABCG71		0 7	0 2	0 5	0 10	0 6	0 5	0 4	0 7	0 5	0 7	0 1	0 2	0 11	0 3	0 4	0 6	0 5	0 7	0 7	0 3	0 5	0 21	0 6	0 4	0 7	0 5	0 3	0 3	0 10	0 4	0 5	0 6	0 7	0 8	0 13	0 6	0 9	0 5	0 15	0 5	0 10	0 4	0 7	0 8
CP027619.1	1735648	G	A	ABCG71		0 7	0 2	0 5	0 11	0 6	0 5	0 4	0 7	0 5	0 7	0 2	0 3	0 10	0 3	0 4	0 6	0 7	0 9	0 7	0 3	0 4	0 23	0 5	0 4	0 7	0 5	0 3	0 3	0 9	0 6	0 5	0 6	0 7	0 5	0 13	0 8	0 9	0 7	0 13	0 5	0 11	0 3	0 6	0 8
CP027619.1	1735660	G	A	ABCG71		0 7	0 2	0 5	0 12	0 6	0 5	0 4	0 5	0 6	0 5	0 2	0 4	0 10	0 2	0 4	0 6	0 6	0 8	0 6	0 4	0 3	0 21	0 5	0 3	0 7	0 6	0 3	0 2	0 11	0 6	0 4	0 4	0 6	0 6	0 10	0 9	0 10	0 7	0 12	0 5	0 9	0 3	0 5	0 8
CP027619.1	1735672	A	T	ABCG71		0 7	0 1	0 6	0 11	0 5	0 4	0 4	0 4	0 6	0 2	0 3	0 4	0 8	0 1	0 3	0 7	0 6	0 10	0 5	0 4	0 3	0 22	0 5	0 3	0 7	0 5	0 3	0 4	0 11	0 5	0 4	0 5	0 5	0 9	0 10	0 10	0 10	0 7	0 12	0 5	0 11	0 5	0 5	0 7
CP027619.1	1735681	CACG	AACA	ABCG71		0 7	0 2	0 6	0 10	0 5	0 4	0 4	0 4	0 4	0 3	0 3	0 3	0 8	0 1	0 5	0 7	0 7	0 11	0 5	0 4	0 3	0 22	0 4	0 3	0 6	0 4	0 3	0 4	0 11	0 5	0 4	0 5	0 5	0 9	0 5	0 12	0 9	0 6	0 10	0 5	0 14	0 5	0 4	0 7
CP027619.1	1735689	C	T	ABCG71		0 6	0 2	0 6	0 12	0 6	0 4	0 5	0 5	0 4	0 4	0 3	0 3	0 8	0 1	0 4	0 7	0 7	0 10	0 4	0 4	0 3	0 23	0 5	0 4	0 7	0 6	0 3	0 4	0 11	0 5	0 4	0 4	0 5	0 9	0 5	0 13	0 9	0 6	0 10	0 5	0 14	0 6	0 4	0 7
CP027619.1	1735699	GCTGGGA	ATGATGG	ABCG71		0 4	0 2	0 6	0 12	0 5	0 5	0 5	0 4	0 3	0 3	0 4	0 3	0 8	0 1	0 3	0 8	0 6	0 9	0 4	0 4	0 3	0 17	0 4	0 3	0 6	0 5	0 3	0 6	0 10	0 3	0 2	0 5	0 3	0 8	0 4	0 13	0 9	0 5	0 9	0 4	0 13	0 3	0 3	0 7
CP027619.1	1735711	A	G	ABCG71		0 5	0 2	0 6	0 13	0 5	0 5	0 5	0 4	0 3	0 4	0 3	0 3	0 8	0 1	0 3	0 8	0 6	0 8	0 4	0 5	0 3	0 19	0 4	0 4	0 6	0 5	0 3	0 7	0 11	0 3	0 2	0 5	0 3	0 9	0 4	0 13	0 9	0 4	0 9	0 4	0 14	0 4	0 4	0 5
CP027619.1	1735717	ATTGTTG	A	ABCG71	v	0 3	1 1	0 5	0 10	0 4	2 2	0 3	0 4	3 0	0 3	0 3	0 2	0 9	0 1	0 3	0 7	0 6	0 7	0 3	0 5	0 2	0 16	0 5	0 3	0 4	0 5	2 1	0 5	0 9	0 3	0 3	0 3	0 2	0 7	0 4	0 9	0 7	0 4	0 9	0 3	0 10	0 4	0 3	0 4
CP027619.1	1735741	GACG	TACT	ABCG71		0 3	0 3	0 5	0 11	0 4	0 5	0 4	0 5	0 4	0 3	0 5	0 3	0 8	0 1	0 4	0 9	0 8	0 9	0 3	0 6	0 4	0 18	0 5	0 5	0 4	0 8	0 4	0 5	0 9	0 3	0 3	0 4	0 2	0 9	0 5	0 12	0 6	0 4	0 12	0 3	0 11	0 4	0 4	0 5
CP027619.1	1735771	G	A	ABCG71		0 4	0 4	0 5	0 8	0 3	0 3	0 4	0 6	0 4	0 3	0 7	0 7	0 8	0 2	0 5	0 8	0 9	0 8	0 4	0 5	0 6	0 18	0 6	0 5	0 2	0 7	0 3	0 6	0 9	0 2	0 3	0 3	0 2	0 11	0 3	0 12	0 6	0 0	0 8	0 3	0 9	0 5	0 2	0 7
CP027619.1	1735780	A	T	ABCG71		0 4	0 5	0 5	0 8	0 2	0 4	0 4	0 6	0 3	0 2	0 7	0 6	0 7	0 2	0 4	0 8	0 7	0 9	0 4	0 4	0 6	0 19	0 7	0 5	0 2	0 7	0 3	0 6	0 10	0 2	0 3	0 3	1 1	0 10	0 4	0 9	0 6	0 2	0 8	0 3	0 8	0 5	0 1	0 7
CP027619.1	1735825	AT	GC	ABCG71		0 3	0 5	0 5	0 8	0 4	0 6	0 5	0 7	0 3	0 0	0 5	0 4	0 9	0 4	0 3	0 4	0 7	0 8	0 4	0 5	0 7	0 18	0 8	0 5	0 4	0 4	0 4	0 2	0 8	0 1	0 5	0 5	0 2	0 9	0 5	0 5	0 6	0 4	0 6	0 5	0 13	0 5	0 2	0 6
CP027619.1	1735834	C	G	ABCG71		0 3	0 4	0 5	0 8	0 4	0 6	0 6	0 7	0 3	0 0	0 6	0 4	0 10	0 4	0 3	0 5	0 6	0 8	0 5	0 5	0 7	0 19	0 8	0 6	0 4	0 4	0 4	0 2	0 7	0 3	0 4	0 7	0 3	0 10	0 5	0 5	0 6	0 4	0 6	0 6	0 12	0 5	0 2	0 7
CP027619.1	1735840	G	A	ABCG71		0 3	0 5	0 5	0 8	0 3	0 5	0 5	0 6	0 3	0 0	0 6	0 4	0 11	0 4	0 4	0 5	0 6	0 8	0 5	0 5	0 7	0 19	0 7	0 6	0 3	0 3	0 4	0 2	0 8	0 3	0 6	0 7	0 3	0 9	0 5	0 4	0 6	0 4	0 4	0 6	0 12	0 4	0 2	0 6
CP027619.1	1735849	T	C	ABCG71		0 4	0 6	0 5	0 10	0 3	0 5	0 5	0 6	0 3	0 1	0 5	0 4	0 12	0 4	0 4	0 4	0 6	0 8	0 5	0 5	0 7	0 20	0 7	0 6	0 3	0 4	0 4	0 2	0 7	0 3	0 5	0 7	0 3	0 9	0 6	0 4	0 3	0 4	0 2	0 7	0 10	0 4	0 2	0 5
CP027619.1	1735876	GAAT	AAAC	ABCG71		0 6	0 6	0 6	0 11	0 5	0 7	0 5	0 10	0 3	0 4	0 4	0 6	0 10	0 4	0 6	0 6	0 5	0 8	0 5	0 4	0 7	0 16	0 6	0 6	0 5	0 1	0 5	0 2	0 5	0 4	0 5	0 8	0 3	0 5	0 4	0 5	0 1	0 3	0 3	0 7	0 10	0 6	0 4	0 2
CP027619.1	1735930	A	G	ABCG71	v	0 7	3 2	0 5	0 8	0 9	3 4	0 5	0 9	4 0	0 8	0 1	0 5	0 9	0 6	0 9	0 7	0 5	0 8	0 4	0 6	0 9	0 21	0 5	0 5	0 6	0 5	2 2	0 4	0 8	0 4	0 8	0 9	0 2	0 3	0 1	0 8	0 1	0 4	0 5	0 3	0 6	0 6	0 8	0 2
CP027619.1	1735941	TGCTGTGGC	GGCTATGAT	ABCG71		0 8	0 5	0 4	0 7	0 8	0 6	0 4	0 7	0 3	0 8	0 1	0 6	0 11	0 6	0 8	0 8	0 5	0 6	0 4	0 5	0 9	0 19	0 4	0 7	0 5	0 6	0 3	0 4	0 7	0 4	0 6	0 7	0 2	0 2	0 2	0 8	0 1	0 4	0 6	0 3	0 5	0 6	0 9	0 2
CP027619.1	1735961	GCAGATTCC	CCCGATGCT	ABCG71		0 7	0 6	0 4	0 5	0 8	0 8	0 4	0 8	0 3	0 7	0 1	0 6	0 9	0 6	0 7	0 9	0 6	0 6	0 4	0 4	0 8	0 18	0 4	0 5	0 4	0 6	0 3	0 4	0 9	0 3	0 4	0 4	0 2	0 2	0 3	0 8	0 4	0 4	0 12	0 2	0 7	0 6	0 9	0 1
CP027619.1	1735978	CTCC	TTCT	ABCG71		0 7	0 9	0 4	0 5	0 7	0 9	0 5	0 11	0 4	0 6	0 0	0 7	0 9	0 5	0 7	0 11	0 6	0 6	0 4	0 4	0 9	0 15	0 4	0 6	0 4	0 5	0 3	0 4	0 10	0 2	0 6	0 5	0 4	0 3	0 3	0 8	0 4	0 4	0 13	0 1	0 7	0 7	0 10	0 2
CP027619.1	1736006	G	A	ABCG71	v	0 7	6 4	0 4	0 3	0 8	2 8	0 4	0 10	3 0	0 6	1 0	0 7	7 0	0 5	5 2	10 0	5 1	6 0	0 3	2 2	0 9	15 0	0 4	0 5	0 4	0 7	2 0	0 3	0 10	0 1	0 5	0 5	0 4	0 3	0 5	9 0	0 7	0 4	0 12	0 4	9 0	0 9	1 9	0 3
CP027619.1	1736032	A	G	ABCG71	v	0 6	5 4	0 6	1 3	0 6	3 9	0 4	0 7	4 0	0 8	1 0	0 5	7 0	0 6	4 2	9 0	4 1	4 0	0 2	2 1	0 10	16 0	0 3	0 4	0 3	0 6	3 1	0 1	0 10	0 1	0 7	0 4	0 5	0 2	0 5	11 0	0 8	1 4	0 13	0 4	11 0	0 7	0 9	0 2
CP027619.1	1736091	T	C	ABCG71	v	0 5	6 4	0 5	4 2	0 7	2 8	0 2	0 9	5 0	0 11	1 0	0 5	5 0	0 2	4 1	5 0	8 0	3 0	0 1	1 1	0 7	17 0	0 2	0 2	0 3	0 1	2 5	0 1	0 8	0 2	0 6	0 4	0 12	0 3	0 3	13 0	0 6	2 4	0 10	0 7	12 0	0 6	0 6	0 3
CP027619.1	1736167	C	G	ABCG71	v	0 5	0 9	0 2	4 2	0 7	0 6	0 1	0 12	0 4	0 9	1 1	0 6	3 0	0 4	4 1	4 0	6 3	7 0	0 3	1 2	0 4	21 0	0 3	0 3	1 5	0 3	0 7	0 2	0 6	1 3	0 2	0 1	0 10	0 6	0 2	7 0	0 7	1 4	0 6	0 4	10 0	0 3	0 4	0 3
CP027619.1	1736263	T	C	ABCG71	v	0 7	5 4	0 3	0 11	0 3	0 5	0 3	0 8	9 0	0 4	0 2	0 4	0 2	0 7	0 4	0 6	0 6	0 9	0 3	0 2	0 1	0 19	0 9	0 4	0 4	0 4	4 1	0 0	0 7	0 1	0 6	0 5	0 3	0 3	0 3	0 4	0 3	0 6	0 6	0 8	0 7	0 2	0 11	0 5
CP027619.1	1736276	G	A	ABCG71	v	0 7	5 4	0 4	6 6	0 2	0 4	0 4	0 6	8 0	0 5	1 1	0 4	2 0	0 6	2 2	5 0	3 1	8 0	1 2	0 2	0 1	17 0	0 9	0 4	0 3	0 4	4 2	0 0	0 8	0 2	0 7	0 6	0 2	0 3	0 2	3 0	0 3	2 5	1 5	0 7	7 0	0 2	0 11	0 5
CP027619.1	1736287	C	G	ABCG71	v	0 7	3 4	0 4	5 7	0 0	0 4	0 4	0 6	8 0	0 4	0 1	0 6	2 0	0 6	2 2	6 0	3 1	8 0	1 2	0 2	0 1	18 0	0 10	0 4	1 3	0 4	3 2	0 0	0 7	0 2	0 7	0 6	0 2	0 2	0 2	3 0	0 2	1 4	1 7	0 7	5 0	0 2	0 11	0 4
CP027619.1	1736351	CTAA	C	ABCG71	v	0 2	0 1	0 4	0 4	0 0	0 1	0 1	0 6	1 0	0 2	0 0	0 8	4 0	0 5	1 2	2 0	2 0	4 0	1 3	0 1	0 0	18 0	0 6	0 3	2 2	0 4	0 3	0 0	0 6	0 1	0 2	0 1	0 3	1 0	0 0	4 0	0 1	0 3	0 8	0 5	2 0	0 0	0 11	0 1
CP027619.1	1736366	ATATTA	TT	ABCG71	v	0 2	0 1	0 4	0 4	0 0	0 1	0 1	0 6	0 0	0 2	0 0	0 8	0 0	0 5	0 2	0 0	0 0	0 0	0 3	2 1	0 0	0 0	0 6	0 3	0 2	0 4	0 3	0 0	0 6	0 1	0 2	0 1	0 3	0 0	0 0	0 0	0 1	0 3	0 8	0 5	0 0	0 0	0 11	0 1
CP027619.1	1736370	TAA	T	ABCG71	v	0 2	0 1	0 4	0 4	0 0	0 1	0 1	0 6	8 0	0 2	0 0	0 8	0 0	0 5	0 2	0 0	0 0	0 0	0 3	0 1	0 0	0 0	0 6	0 3	0 2	0 4	1 3	0 0	0 6	0 1	0 2	0 1	0 3	0 0	0 0	0 0	0 1	0 3	0 8	0 5	0 0	0 0	0 11	0 1
CP027619.1	1810814	G	T	4CL8		0 7	0 3	0 3	0 9	0 3	0 4	0 6	0 6	0 2	0 6	0 0	0 3	0 9	0 4	0 5	0 11	0 3	0 3	0 6	0 4	0 7	1 26	0 2	0 4	0 1	0 4	0 8	0 14	0 6	0 1	0 7	0 8	0 7	0 6	0 14	0 15	0 5	0 8	0 10	0 5	0 9	0 3	0 9	0 5
CP027619.1	1810817	A	C	4CL8		0 6	0 3	0 3	0 7	0 3	0 3	0 5	0 5	0 1	0 6	0 1	0 2	0 8	0 4	0 2	0 11	0 3	0 0	0 4	0 3	0 6	0 23	0 3	0 3	0 1	0 4	0 7	0 10	0 5	0 1	0 7	0 9	0 5	0 5	0 10	0 14	0 4	0 7	0 8	0 2	0 8	0 3	0 7	0 5
CP027619.1	1810864	G	A	4CL8	v	7 0	3 0	4 0	10 0	5 0	4 0	8 0	4 0	2 0	7 0	1 0	6 0	6 0	4 0	2 1	0 10	5 0	0 2	6 0	4 0	9 0	7 22	3 0	6 0	2 0	7 0	8 0	6 0	7 0	2 0	7 0	11 0	5 0	4 0	0 8	11 0	4 0	7 0	10 0	0 0	9 0	0 3	0 8	5 0
CP027619.1	1810942	C	A	4CL8	v	9 0	4 0	4 0	10 0	6 0	3 0	8 0	4 0	4 0	4 0	4 0	9 0	11 0	4 0	4 1	0 16	7 0	0 5	5 0	5 0	15 0	8 24	3 0	5 0	5 0	5 0	10 0	6 0	6 0	1 0	5 0	5 0	3 0	4 0	0 8	4 0	5 0	8 0	9 0	6 0	5 0	0 3	0 3	6 0
CP027619.1	1810967	C	G	4CL8	v	12 0	3 0	4 0	9 0	6 0	3 0	10 0	4 0	4 0	4 0	3 0	10 0	10 0	4 0	4 1	0 14	6 0	0 6	5 0	5 0	16 0	8 18	2 0	6 0	7 0	3 0	8 0	6 0	7 0	1 0	5 0	4 0	2 0	5 0	0 8	4 0	3 0	7 0	8 0	6 0	3 0	0 3	0 5	6 0
CP027619.1	1811132	G	C	4CL8		0 8	0 6	0 6	0 10	0 5	0 4	0 7	0 5	0 5	0 2	0 1	0 7	0 8	0 3	0 1	0 9	0 9	0 4	0 7	0 3	0 18	0 34	0 3	0 7	0 5	0 4	0 6	0 13	0 3	0 7	0 3	0 8	0 7	0 10	0 12	0 7	0 7	0 7	0 12	0 6	0 8	0 2	0 11	0 12
CP027619.1	1811150	ACTC	CCTT	4CL8	v	7 0	6 0	7 0	13 0	5 0	5 0	5 0	3 0	6 0	2 0	0 0	4 0	9 0	4 0	1 0	0 8	7 0	0 5	6 0	4 0	18 0	9 24	3 0	4 0	4 0	2 0	6 0	12 0	2 0	7 0	5 0	9 0	7 0	7 0	0 12	8 0	8 0	6 0	15 0	5 0	10 0	0 2	0 12	11 0
CP027619.1	1811182	G	A	4CL8		0 10	0 5	0 9	0 15	0 6	0 4	0 4	0 3	0 5	0 3	0 1	0 6	0 9	0 4	0 2	0 10	0 6	0 5	0 9	0 3	0 18	0 34	0 3	0 3	0 4	0 5	0 8	0 16	0 3	0 9	0 6	0 5	0 7	0 6	0 13	0 8	0 6	0 10	0 19	0 5	0 7	0 2	0 12	0 9
CP027619.1	1811222	TCTCTTTCCAG	GCTCCTTACAA	4CL8		0 11	0 4	0 9	0 14	0 4	0 6	0 3	0 4	0 4	0 6	0 1	0 5	0 8	0 3	0 2	0 6	0 6	0 4	0 9	0 4	0 11	0 28	0 5	0 4	0 3	0 5	0 9	0 10	0 4	0 5	0 7	0 7	0 5	0 9	0 14	0 12	0 8	0 6	0 14	0 7	0 6	0 2	0 12	0 7
CP027619.1	1811245	C	G	4CL8		0 12	0 4	0 10	0 12	0 5	0 6	0 2	0 3	0 4	0 6	0 1	0 7	0 11	0 2	0 2	0 6	0 7	0 5	0 10	0 3	0 11	1 27	0 5	0 5	0 3	0 7	0 11	0 9	0 7	0 5	0 8	0 8	0 5	0 9	0 15	0 13	0 9	0 8	0 13	0 7	0 10	0 2	0 17	0 7
CP027619.1	1811250	G	A	4CL8		0 11	0 6	0 10	1 11	0 5	0 6	0 1	0 2	0 4	0 6	0 1	0 7	0 11	0 2	0 2	0 6	0 8	0 7	0 8	0 2	0 8	0 28	0 6	0 5	0 3	0 6	0 12	0 9	0 7	0 4	0 8	0 8	0 5	0 9	0 14	0 13	0 9	0 8	0 14	0 8	0 10	0 2	0 16	0 7
CP027619.1	1811282	A	G	4CL8	v	10 0	5 0	8 0	7 0	5 0	6 0	2 0	4 0	4 0	6 0	2 0	9 0	8 0	2 0	2 0	0 5	6 0	0 8	7 0	1 0	5 0	4 16	5 0	5 0	2 0	7 0	10 0	6 0	9 0	3 0	5 0	6 0	5 0	8 0	1 8	10 0	5 0	7 0	10 0	8 0	7 0	0 0	0 12	6 0
CP027619.1	1811295	C	G	4CL8		0 13	0 9	0 8	0 9	0 5	0 7	0 1	0 4	0 2	0 6	0 2	0 10	0 9	0 3	0 2	0 6	0 7	0 12	0 9	0 1	0 9	0 24	0 6	0 5	0 3	0 5	0 12	0 7	0 9	0 3	0 6	0 6	0 8	0 8	0 12	0 11	0 5	0 5	0 10	0 9	0 7	0 3	0 13	0 7
CP027619.1	1811302	T	C	4CL8		0 13	0 9	0 7	0 7	0 4	0 8	0 1	0 6	0 2	0 6	0 2	0 10	0 10	0 4	0 2	0 5	0 8	0 11	0 9	0 1	0 9	0 26	0 6	0 5	0 3	0 4	0 12	0 8	0 10	0 3	0 5	0 6	0 8	0 8	0 12	0 10	0 5	0 4	0 11	0 11	0 7	0 3	0 12	0 9
CP027619.1	1811311	C	G	4CL8		0 13	0 8	0 6	0 7	0 5	0 8	0 1	0 7	0 2	0 6	0 2	0 9	0 9	0 4	0 4	0 5	0 8	0 12	0 9	0 2	0 8	0 26	0 6	0 5	0 2	0 4	0 10	0 7	0 9	0 3	0 5	0 6	0 8	0 8	0 12	0 9	0 4	0 4	0 9	0 10	0 7	0 2	0 10	0 9
CP027619.1	1811338	C	T	4CL8		0 10	0 7	0 6	0 8	0 6	0 9	0 3	0 7	0 5	0 5	0 1	0 10	0 9	0 4	0 4	0 6	0 7	0 10	0 5	0 3	0 10	0 19	0 6	0 4	0 2	0 4	0 10	0 9	0 9	0 0	0 6	0 1	0 6	0 5	0 10	0 8	0 3	0 6	0 8	0 7	0 7	0 3	0 8	0 8
CP027619.1	1811343	A	C	4CL8	v	10 0	7 0	6 0	8 0	5 0	6 0	3 0	6 0	5 0	4 0	1 0	10 0	9 0	4 0	3 0	0 5	7 0	0 10	4 1	2 1	11 0	6 13	6 0	3 0	2 0	4 0	10 0	8 0	9 0	0 0	5 0	1 0	5 0	4 0	0 10	8 0	3 0	5 0	9 0	5 0	7 0	0 3	0 8	8 0
CP027619.1	1811371	C	G	4CL8		0 11	0 7	0 9	0 9	0 5	0 9	0 4	0 6	0 3	0 5	0 1	0 10	0 10	0 3	0 5	0 5	0 10	0 15	0 7	0 3	0 13	0 21	0 5	0 4	0 2	0 4	0 7	0 10	0 9	0 1	0 5	0 2	0 5	0 7	0 7	0 5	0 1	0 9	0 10	0 7	0 9	0 4	0 5	0 8
CP027619.1	1811377	A	G	4CL8		0 11	0 7	0 9	0 9	0 4	0 9	0 4	0 6	0 3	0 5	0 1	0 9	0 9	0 3	0 5	0 5	0 8	0 16	0 6	0 4	0 13	0 22	0 5	0 4	0 2	0 4	0 6	0 10	0 9	0 1	0 6	0 2	0 5	0 6	0 10	0 5	0 1	0 10	0 9	0 7	0 10	0 5	0 5	0 8
CP027619.1	1811383	CCTT	TCTC	4CL8		0 11	0 8	0 9	0 9	0 3	0 9	0 4	0 7	0 3	0 5	0 1	0 8	0 7	0 3	0 5	0 5	0 7	0 16	0 6	0 4	0 13	0 24	0 5	0 3	0 2	0 4	0 5	0 9	0 7	0 1	0 6	0 2	0 6	0 7	0 10	0 5	0 1	0 11	0 10	0 8	0 10	0 5	0 8	0 9
CP027619.1	1811506	C	T	4CL8		0 12	0 7	0 10	0 11	0 3	0 9	0 6	0 8	0 3	0 6	0 1	0 9	0 10	0 3	0 3	0 7	0 11	0 12	0 9	0 5	0 5	0 25	0 7	0 3	0 6	0 8	0 6	0 13	0 3	0 2	0 7	0 7	0 6	0 10	0 11	0 4	0 6	0 10	0 22	0 10	0 6	0 8	0 12	0 9
CP027619.1	1811515	A	G	4CL8		0 11	0 9	0 9	0 9	0 3	0 9	0 6	0 9	0 3	0 5	0 2	0 9	0 9	0 3	0 2	0 7	0 8	0 10	0 8	0 5	0 6	0 26	0 5	0 2	0 6	0 8	0 5	0 14	0 3	0 1	0 8	0 8	0 5	0 9	0 10	0 4	0 7	0 12	0 21	0 9	0 6	0 9	0 10	0 9
CP027619.1	1811545	T	A	4CL8		0 11	0 7	0 10	0 11	0 4	0 11	0 6	0 8	0 2	0 2	0 2	0 8	0 6	0 2	0 2	0 7	0 8	0 8	0 10	0 4	0 6	0 25	0 6	0 4	0 6	0 5	0 5	0 12	0 4	0 1	0 11	0 7	0 5	0 7	0 9	0 3	0 9	0 11	0 24	0 4	0 4	0 10	0 10	0 10
CP027619.1	1811563	G	C	4CL8		0 11	0 6	0 10	0 9	0 4	0 10	0 7	0 8	0 2	0 2	0 2	0 6	0 6	0 2	0 2	0 5	0 10	0 8	0 11	0 5	0 6	0 24	0 6	0 4	0 7	0 5	0 5	0 13	0 4	0 1	0 15	0 3	0 5	0 7	0 6	0 4	0 8	0 10	0 22	0 4	0 3	0 8	0 11	0 10
CP027619.1	1811572	G	A	4CL8		0 13	0 5	0 9	0 9	0 4	0 9	0 8	0 8	0 2	0 2	0 2	0 4	0 5	0 2	0 2	0 5	0 11	0 8	0 12	0 5	0 6	0 27	0 7	0 4	0 7	0 6	0 4	0 13	0 3	0 1	0 15	0 2	0 6	0 7	0 5	0 3	0 9	0 9	0 21	0 5	0 2	0 8	0 10	0 9
CP027619.1	1811579	G	A	4CL8		0 12	0 5	0 8	0 10	0 5	0 9	0 8	0 6	0 2	0 2	0 2	0 3	0 5	0 3	0 2	0 6	0 12	0 8	0 12	0 5	0 6	0 26	0 7	0 5	0 6	0 6	0 3	0 13	0 3	0 2	0 15	0 3	0 6	0 6	0 5	0 4	0 9	0 8	0 22	0 6	0 3	0 7	0 9	0 8
CP027619.1	1811596	AGTC	CGTG	4CL8		0 11	0 5	0 7	0 10	0 5	0 10	0 7	0 7	0 0	0 2	0 3	0 4	0 4	0 5	0 2	0 7	0 9	0 8	0 9	0 5	0 7	0 26	0 8	0 5	0 7	0 6	0 3	0 8	0 4	0 3	0 10	0 3	0 6	0 6	0 6	0 4	0 8	0 8	0 21	0 8	0 4	0 7	0 7	0 7
CP027619.1	1811687	G	A	4CL8	v	0 7	0 4	0 6	0 13	0 5	0 12	0 6	0 8	0 3	0 4	0 3	0 5	0 4	0 5	0 2	0 6	0 10	0 2	0 6	0 6	0 7	0 23	0 5	0 7	0 7	0 4	0 5	0 9	0 5	0 3	0 10	0 4	0 8	0 10	0 7	0 10	0 5	0 6	0 6	0 10	0 11	0 8	0 9	0 5
CP027619.1	1811689	C	T	4CL8		0 7	0 4	0 6	0 12	0 5	0 12	0 7	0 8	0 3	0 4	0 3	0 5	0 4	0 5	0 2	0 6	0 10	0 2	0 5	0 6	0 7	0 23	0 5	0 7	0 7	0 4	0 5	0 9	0 5	0 3	0 9	0 4	0 8	0 10	0 7	0 10	0 5	0 6	0 6	0 10	0 11	0 8	0 9	0 5
CP027619.1	1811696	G	A	4CL8	v	7 0	4 0	6 1	11 0	6 0	11 0	7 0	7 0	4 0	4 0	3 0	5 0	4 0	5 0	1 0	0 6	10 0	0 1	3 2	4 3	7 0	5 17	4 0	6 1	2 5	2 0	5 0	8 0	5 0	2 1	9 0	4 0	8 0	10 0	0 7	10 0	5 0	6 0	6 0	10 0	11 0	0 8	0 10	6 0
CP027619.1	1811788	G	A	4CL8	v	6 0	4 0	6 0	9 0	4 0	9 0	8 0	4 0	8 0	9 0	3 0	1 0	5 0	4 0	1 0	0 6	7 0	0 2	4 0	3 1	9 0	4 13	7 0	4 1	2 3	5 0	3 0	10 0	4 0	1 0	8 0	7 0	7 0	9 0	0 8	6 0	1 0	12 0	5 0	8 0	12 0	0 7	0 7	8 0
CP027619.1	1811806	A	G	4CL8		0 5	0 5	0 6	0 9	0 4	0 10	0 7	0 2	0 11	0 7	0 3	0 2	0 5	0 3	0 2	0 4	0 6	0 2	0 4	0 4	0 10	0 15	0 7	0 4	0 4	0 8	0 4	0 9	0 4	0 1	0 9	0 6	0 6	0 9	0 9	0 6	0 1	0 13	0 7	0 10	0 9	0 8	0 12	0 11
CP027619.1	1811837	G	C	4CL8	v	5 0	5 0	4 0	8 0	5 0	7 0	7 0	1 0	12 0	5 0	3 0	2 0	4 0	3 0	3 0	0 4	6 0	0 4	4 0	2 2	8 0	3 12	6 0	2 1	3 2	10 0	5 0	9 0	3 0	0 0	7 0	8 0	6 0	9 0	0 12	5 0	4 0	13 0	10 0	12 0	8 0	0 7	0 12	12 0
CP027619.1	1811914	G	GGAC	4CL8	v	3 0	4 0	1 0	5 0	4 0	9 0	4 0	1 0	9 0	5 0	1 0	5 0	4 0	3 0	2 0	0 5	1 0	0 4	4 1	0 2	9 0	1 14	6 0	3 1	3 1	9 0	4 0	6 0	5 0	0 1	5 0	7 0	9 0	8 0	0 15	4 0	6 0	9 0	11 0	5 0	0 0	0 9	0 8	7 0
CP027619.1	1811923	GTCG	ATCA	4CL8	v	5 0	4 0	3 0	7 0	5 0	8 0	5 0	2 0	10 0	7 0	2 0	6 0	6 0	3 0	4 0	0 6	1 0	0 4	4 1	1 2	9 0	2 15	7 0	3 1	3 1	7 0	4 0	10 0	5 0	1 1	6 0	9 0	10 0	9 0	0 14	6 0	7 0	11 0	12 0	9 0	0 0	0 8	0 6	7 0
CP027619.1	1811967	C	A	4CL8	v	5 0	3 0	4 0	10 0	8 0	5 0	6 0	3 0	6 0	7 0	3 0	7 0	8 0	3 0	2 0	0 8	1 0	0 4	6 1	3 3	10 0	3 18	8 0	3 0	2 2	7 0	3 0	14 0	6 0	1 2	11 0	8 0	7 0	7 0	0 7	7 0	7 0	13 0	13 0	6 0	1 0	0 4	0 5	6 0
CP027619.1	1811972	A	G	4CL8		0 5	0 2	0 4	1 9	0 8	0 5	0 5	0 3	0 6	0 7	0 3	0 6	0 8	1 3	0 2	0 9	0 1	0 4	0 7	0 6	0 10	1 21	0 8	0 3	0 4	1 6	0 3	0 14	0 6	0 3	0 10	0 7	0 7	2 7	0 7	0 7	0 7	0 13	0 13	0 6	0 1	0 5	0 3	0 6
CP027619.1	1811975	T	C	4CL8	v	4 3	2 2	4 5	9 9	8 8	5 4	5 3	3 3	6 8	7 1	3 5	6 9	7 8	3 4	2 6	0 9	1 4	0 4	6 2	3 6	9 10	3 22	8 5	3 3	2 4	6 4	3 3	13 8	6 7	1 3	10 13	7 5	6 1	6 8	0 7	7 5	7 7	13 5	12 10	6 2	1 2	0 5	0 3	5 6
CP027619.1	1811982	G	T	4CL8	v	4 4	2 2	5 4	9 9	8 8	4 5	4 4	3 3	8 6	1 6	5 2	9 6	8 7	4 3	7 2	0 9	4 1	0 3	2 7	3 5	10 9	5 18	7 8	3 3	2 2	6 6	3 2	9 13	7 5	1 3	14 10	6 6	2 6	8 5	0 8	5 7	7 7	5 12	10 11	3 5	2 1	0 5	0 3	6 5
CP027619.1	1811985	C	T	4CL8		0 8	0 4	0 9	0 17	0 16	0 9	0 9	0 6	0 15	0 6	0 7	0 15	0 16	0 7	0 9	0 9	0 5	0 3	0 8	0 8	0 19	0 24	0 15	0 7	0 4	0 12	0 5	0 22	0 11	0 5	0 24	0 12	0 8	0 13	0 8	0 12	0 14	0 17	0 22	0 9	0 3	0 6	0 3	0 11
CP027619.1	1811993	G	A	4CL8		0 5	0 2	0 5	0 11	1 8	2 5	0 5	0 3	1 9	0 2	0 5	0 11	1 9	0 4	0 7	0 8	0 5	0 3	0 3	0 5	0 12	0 21	1 7	1 4	0 4	0 7	0 4	0 10	0 8	0 4	1 14	0 6	0 2	1 9	0 6	1 7	0 7	1 5	0 11	1 3	0 3	0 6	0 3	0 6
CP027619.1	1812030	A	G	4CL8		0 3	0 4	0 6	0 10	0 6	0 7	0 5	0 5	0 9	0 6	0 3	0 6	0 7	0 6	0 5	0 10	0 6	0 2	0 3	0 4	0 13	0 19	0 7	0 5	0 5	0 6	0 3	1 10	0 10	0 3	0 12	0 7	0 3	0 13	0 2	0 8	0 5	0 6	0 8	0 4	0 11	0 6	0 4	0 6
CP027619.1	1812055	A	G	4CL8		0 5	0 4	0 6	0 11	0 7	0 9	0 5	0 4	0 9	0 6	0 2	0 7	0 7	0 5	0 5	0 12	0 6	0 3	0 5	0 5	0 11	0 21	0 6	0 5	0 6	0 4	0 5	0 13	0 11	0 2	0 9	0 6	0 4	0 12	0 3	0 2	0 2	0 8	0 9	0 4	0 11	0 4	0 4	0 5
CP027619.1	1812076	C	T	4CL8	v	7 0	4 0	5 0	9 0	8 0	9 0	6 0	5 0	6 0	7 0	2 0	9 0	9 0	6 0	5 0	0 11	5 0	0 2	6 2	2 3	11 0	5 17	6 0	4 0	1 3	6 0	5 0	14 0	11 0	1 1	9 0	5 0	3 0	13 0	0 3	2 0	1 0	9 0	7 0	3 0	11 0	0 5	0 5	4 0
CP027619.1	1812085	G	A	4CL8	v	7 0	3 0	5 0	12 0	9 0	8 0	6 0	5 0	6 0	6 0	3 0	9 0	10 0	5 0	6 0	0 10	4 0	0 2	6 2	2 2	13 0	6 19	7 0	4 0	2 3	6 0	6 0	12 0	12 0	1 1	9 0	5 0	4 0	12 0	0 4	4 0	1 0	8 0	6 0	3 0	11 0	0 5	0 3	4 0
CP027619.1	1812143	G	C	4CL8	v	0 5	0 5	0 7	0 8	0 8	0 10	0 6	0 6	0 6	0 7	0 3	0 6	0 11	0 8	0 4	8 0	0 2	2 0	2 7	2 3	0 13	22 4	0 5	0 5	3 5	0 3	0 6	0 8	0 13	0 0	0 6	0 6	0 4	0 7	8 0	0 5	0 3	0 6	0 8	0 8	0 8	0 4	0 4	0 9
CP027619.1	1812525	A	G	4CL8		0 4	0 5	0 6	0 11	0 4	0 4	0 8	0 5	0 8	0 9	0 4	0 8	0 4	0 7	0 2	0 6	0 1	0 4	0 6	0 7	0 8	0 26	0 9	0 7	0 3	0 4	0 7	0 5	0 8	0 0	0 8	0 5	0 4	0 8	0 8	0 2	0 3	0 9	0 6	0 5	0 10	0 7	0 6	0 9
CP027619.1	1812532	G	C	4CL8		0 5	0 5	0 6	0 12	0 4	0 3	0 8	0 5	0 7	0 9	0 4	0 6	0 4	0 7	0 3	0 6	0 2	0 4	0 6	0 7	0 8	0 28	0 10	0 7	0 3	0 5	0 7	0 5	0 8	0 1	0 8	0 5	0 4	0 7	0 7	0 3	0 3	0 10	0 7	0 4	0 10	0 7	0 6	0 10
CP027619.1	1812544	T	C	4CL8		0 6	0 5	0 7	0 12	0 4	0 3	0 8	0 5	0 7	0 9	0 4	0 6	0 3	0 7	0 5	0 5	0 2	0 4	0 7	0 7	0 6	0 28	0 8	0 6	0 3	0 4	0 7	0 5	0 9	0 1	0 9	0 4	0 4	0 6	0 6	0 3	0 4	0 9	0 10	0 3	0 9	0 8	0 6	0 11
CP027619.1	1812553	T	C	4CL8		0 6	0 5	0 7	0 14	0 4	0 3	0 8	0 6	0 8	0 6	0 5	0 6	0 3	0 7	0 5	0 5	0 2	0 5	0 7	0 8	0 6	0 27	0 7	0 7	0 4	0 4	0 7	0 4	0 9	0 1	0 10	0 3	0 4	0 6	0 6	0 3	0 5	0 7	0 9	0 4	0 9	0 9	0 6	0 9
CP027619.1	1812559	C	T	4CL8		0 6	0 5	0 6	0 15	0 4	0 4	0 8	0 6	0 7	0 6	0 5	0 6	0 3	0 6	0 5	0 5	0 2	0 5	0 6	0 7	0 6	0 27	0 7	0 7	0 4	0 4	0 9	0 4	0 9	0 1	0 9	0 3	0 4	0 6	0 6	0 3	0 5	0 7	0 9	0 4	0 9	0 9	0 6	0 11
CP027619.1	1812568	G	C	4CL8		0 5	0 5	0 8	0 15	0 4	0 4	0 7	0 6	0 7	0 4	0 5	0 7	0 3	0 6	0 5	0 4	0 2	0 5	0 6	0 7	0 5	0 25	0 5	0 6	0 5	0 3	0 9	0 4	0 7	0 1	0 9	0 2	0 5	0 5	0 7	0 2	0 5	0 6	0 9	0 4	0 7	0 9	0 7	0 10
CP027619.1	1812589	G	T	4CL8		0 5	0 7	0 6	0 14	0 2	0 4	0 6	0 4	0 9	0 4	0 4	0 7	0 5	0 4	0 4	0 5	0 3	0 6	0 8	0 6	0 6	0 25	0 6	0 6	0 6	0 2	0 10	0 4	0 7	0 1	0 8	0 3	0 2	0 5	0 7	0 5	0 5	0 5	0 5	0 4	0 7	0 10	0 7	0 10
CP027619.1	1812597	GTAAG	CTAAA	4CL8		0 6	0 7	0 5	0 14	0 2	0 3	0 6	0 3	0 9	0 2	0 3	0 7	0 6	0 4	0 4	0 4	0 2	0 5	0 6	0 4	0 6	0 22	0 6	0 6	0 6	0 2	0 10	0 3	0 6	0 1	0 7	0 5	0 3	0 6	0 8	0 5	0 5	0 6	0 5	0 4	0 6	0 10	0 5	0 7
CP027619.1	1812678	AT	A	4CL8	v	0 5	0 6	0 5	0 2	0 1	0 4	0 2	0 5	0 9	0 6	0 4	0 3	0 8	0 9	0 3	3 0	0 3	13 0	1 4	2 1	0 7	14 5	0 5	1 5	5 2	0 1	0 8	0 0	0 4	0 0	0 10	0 4	0 7	0 5	4 0	0 7	0 3	0 4	0 10	0 7	0 6	0 5	0 8	0 2
CP027619.1	1812711	C	T	4CL8	v	0 5	0 7	0 6	0 3	0 1	0 5	0 3	0 6	0 7	0 8	0 3	0 5	0 8	0 8	0 3	5 0	0 3	12 0	1 6	2 4	0 6	14 5	0 5	1 5	4 1	0 2	0 8	0 1	0 6	0 0	0 8	0 7	0 8	0 4	6 0	0 9	0 4	0 6	0 14	0 10	0 7	0 3	0 9	0 7
CP027619.1	1812742	G	A	4CL8	v	0 7	0 7	0 5	0 3	0 2	0 5	0 3	0 6	0 4	0 7	0 4	0 6	0 6	0 10	0 2	6 0	0 4	12 0	1 6	1 5	0 5	16 7	0 4	1 4	4 0	0 2	0 8	0 3	0 7	0 0	0 7	0 7	0 8	0 4	6 0	0 10	0 5	0 7	0 14	0 9	0 4	0 4	0 7	0 7
CP027619.1	1812777	AAG	GAA	4CL8	v	0 6	0 6	0 3	0 3	0 4	0 4	0 3	0 5	0 3	0 2	0 2	0 7	0 4	0 10	0 2	6 0	0 3	10 0	1 6	1 6	0 5	15 9	0 4	1 4	3 0	0 3	0 8	0 4	0 4	0 0	0 5	0 6	0 7	0 5	5 0	0 7	0 9	0 9	0 14	0 6	0 7	0 5	0 4	0 10
CP027619.1	1812777	AAGC	GAA	4CL8	v	0 6	0 6	0 3	0 3	0 4	0 4	0 3	0 5	0 3	0 2	0 2	0 7	0 4	0 10	0 2	0 0	0 3	0 0	0 6	0 6	0 5	0 9	0 4	0 4	0 0	0 3	0 8	0 4	0 4	0 0	0 5	0 6	0 7	0 5	0 0	0 7	0 9	0 9	0 14	0 6	0 7	0 5	0 4	0 10
CP027619.1	1812782	C	T	4CL8	v	0 6	0 6	0 3	0 3	0 4	0 4	0 4	0 5	0 3	0 2	0 2	0 7	0 4	0 10	0 2	0 7	0 3	0 11	0 7	0 7	0 6	0 26	0 4	0 6	0 3	0 3	0 8	0 4	0 4	0 0	0 7	0 6	0 8	0 6	0 7	0 10	0 9	0 11	0 14	0 6	0 8	0 6	0 5	0 11
CP027619.1	1812790	G	A	4CL8	v	0 5	0 7	0 3	0 3	0 4	0 4	0 4	0 5	0 4	0 2	0 4	0 6	0 4	0 7	0 1	7 0	0 3	11 0	0 7	1 6	0 6	16 10	0 4	2 7	3 0	0 3	0 8	0 5	0 4	0 0	0 8	0 4	0 7	0 6	7 0	0 10	0 9	0 12	0 9	0 6	0 7	0 6	0 5	0 11
CP027619.1	1812890	G	A	4CL8	v	0 3	0 3	0 3	0 8	0 2	0 3	0 2	0 5	0 1	0 5	0 1	0 3	0 4	0 4	0 3	0 8	0 2	0 9	1 1	0 5	0 6	0 19	0 4	0 8	0 2	0 4	0 3	0 3	0 4	0 2	0 14	0 6	0 5	0 6	0 12	0 9	10 0	0 13	0 6	0 7	0 5	0 6	0 10	0 16
CP027619.1	1812891	A	G	4CL8	v	0 4	0 3	0 3	0 8	0 3	0 3	0 3	0 5	0 2	0 5	0 2	0 3	0 4	0 5	0 3	8 0	0 2	9 0	0 2	0 5	0 6	10 9	0 4	1 8	1 2	0 4	0 3	0 3	0 4	0 2	0 14	0 6	0 5	0 6	12 0	0 10	0 9	0 13	0 6	0 7	0 5	0 6	0 10	0 16
CP027619.1	1812943	AT	A	4CL8	v	0 7	0 3	0 4	0 10	0 2	0 5	0 3	0 5	0 2	0 7	0 1	0 5	0 3	0 4	0 4	7 0	0 2	4 0	1 1	0 2	0 4	10 6	0 4	0 4	1 4	0 3	0 3	0 0	0 4	0 2	0 9	0 6	0 8	0 10	9 0	0 6	0 8	0 11	0 6	0 7	0 12	0 5	0 10	0 12
CP027619.1	1813025	T	C	4CL8	v	0 9	0 4	0 4	0 10	0 5	0 7	0 3	0 6	0 6	0 8	0 4	0 9	0 5	0 5	0 2	9 0	0 4	2 0	1 3	1 3	0 5	14 7	0 4	0 4	1 3	0 1	0 2	0 0	0 1	0 2	0 6	0 6	0 5	0 8	14 0	0 6	0 5	0 9	0 4	0 9	0 12	0 5	0 9	0 7
CP027619.1	1813149	G	A	4CL8		0 6	0 3	0 6	0 10	0 5	0 3	0 10	0 8	0 4	0 8	0 1	0 8	0 7	0 1	0 5	0 12	0 5	0 5	0 4	0 3	0 5	0 19	0 8	0 7	0 4	0 3	0 2	0 2	0 6	0 0	0 7	0 10	0 6	0 10	0 4	0 11	0 3	0 8	0 13	0 6	0 11	0 7	0 11	0 9
CP027619.1	1813286	C	A	4CL8		0 8	0 7	0 6	0 13	0 3	0 4	0 6	0 4	0 5	0 5	0 4	0 7	0 6	0 3	0 4	0 7	0 7	0 5	0 8	0 10	0 7	0 25	0 6	0 5	0 3	0 5	0 2	0 2	0 5	0 3	0 9	0 9	0 8	0 2	0 11	0 10	0 11	0 9	0 9	0 8	0 4	0 7	0 6	0 12
CP027619.1	1813296	G	A	4CL8		0 8	0 7	0 5	0 13	0 3	0 3	0 7	0 4	0 4	0 7	0 4	0 6	0 6	0 3	0 6	0 8	0 9	0 5	0 8	0 9	0 8	0 23	0 7	0 5	0 3	0 5	0 1	0 2	0 5	0 3	0 8	0 8	0 8	0 4	0 14	0 11	0 12	0 8	0 9	0 9	0 4	0 6	0 5	0 12
CP027619.1	1813314	T	G	4CL8		0 8	0 6	0 5	0 11	0 6	0 2	0 8	0 4	0 4	0 6	0 4	0 4	0 5	0 3	0 7	0 8	0 6	0 3	0 8	0 10	0 8	0 23	0 9	0 5	0 3	0 3	0 2	0 2	0 6	0 3	0 9	0 5	0 9	0 7	0 16	0 10	0 11	0 10	0 8	0 9	0 7	0 5	0 8	0 11
CP027619.1	1813320	T	A	4CL8		0 8	0 6	0 6	0 11	0 5	0 2	0 8	0 4	0 4	0 6	0 4	0 4	0 5	0 3	0 8	0 7	0 6	0 2	0 9	0 10	0 9	0 24	0 9	0 5	0 3	0 3	0 2	0 2	0 6	0 3	0 11	0 6	0 9	0 7	0 14	0 11	0 11	0 10	0 7	0 10	0 6	0 5	0 9	0 12
CP027619.1	1813345	G	A	4CL8	v	0 5	0 6	0 6	0 11	0 4	0 2	0 7	0 5	0 4	0 7	0 6	0 3	0 9	0 2	0 8	0 4	0 7	0 2	0 9	0 8	0 10	0 24	0 9	0 6	0 3	0 3	0 2	0 3	0 7	0 3	0 8	0 7	0 12	0 9	0 12	0 11	0 11	0 11	0 5	0 9	0 8	0 5	0 8	0 12
CP027619.1	1813454	TAATG	T	4CL8	v	0 3	0 3	0 8	0 11	0 2	0 2	0 1	0 7	0 1	0 7	0 4	0 4	0 10	0 6	0 7	4 0	0 6	5 0	0 3	0 9	0 9	0 16	0 3	0 5	0 2	0 2	0 2	0 8	0 8	1 0	0 3	0 8	0 8	0 11	0 9	0 8	0 7	0 7	0 7	0 8	0 4	0 5	0 4	0 18
CP027619.1	1813496	G	T	4CL8		0 4	0 2	0 6	0 19	0 4	0 2	0 1	0 7	0 3	0 6	0 4	0 5	0 7	0 6	0 7	0 5	0 5	0 6	0 2	0 9	0 7	0 15	0 4	0 5	0 1	0 4	0 4	0 9	0 11	0 0	0 7	0 8	0 10	0 14	0 10	0 17	0 7	0 12	0 9	0 6	0 5	0 4	0 9	0 16
CP027619.1	1813517	A	T	4CL8		0 3	0 2	0 6	0 22	0 5	0 2	0 0	0 6	0 3	0 2	0 4	0 4	0 6	0 6	0 7	0 4	0 6	0 8	0 1	0 11	0 9	0 16	0 5	0 6	0 2	0 4	0 4	0 7	0 12	0 0	0 7	0 9	0 9	0 10	0 11	0 18	0 7	0 12	0 11	0 8	0 6	0 1	0 11	0 17
CP027619.1	1813527	G	T	4CL8		0 3	0 2	0 7	0 22	0 6	0 2	0 0	0 6	0 3	0 3	0 4	0 4	0 7	0 8	0 7	0 4	0 4	0 8	0 1	0 12	0 7	0 17	0 6	0 5	0 2	0 5	0 4	0 8	0 12	0 0	0 7	0 9	0 9	0 11	0 11	0 19	0 7	0 11	0 12	0 8	0 6	0 2	0 12	0 16
CP027619.1	1813532	G	T	4CL8		0 3	0 2	0 7	0 22	0 6	0 3	0 1	0 6	0 3	0 3	0 4	0 4	0 7	0 7	0 7	0 4	0 4	0 7	0 0	0 12	0 7	0 18	0 6	0 5	0 2	0 5	0 4	0 8	0 12	0 0	0 7	0 9	0 9	0 11	0 10	0 20	0 7	0 11	0 12	0 7	0 6	0 2	0 13	0 16
CP027619.1	1813544	A	T	4CL8		0 3	0 2	0 6	0 20	0 7	0 3	0 2	0 7	0 3	0 4	0 4	0 4	0 9	0 8	0 6	0 4	0 3	0 9	0 0	0 12	0 7	0 18	0 7	0 4	0 1	0 5	0 4	0 7	0 12	0 0	0 10	0 12	0 7	0 12	0 9	0 19	0 7	0 12	0 11	0 7	0 6	0 2	0 13	0 13
CP027619.1	1813609	A	G	4CL8	v	0 6	0 0	0 9	0 9	0 6	0 3	0 4	0 6	0 4	0 8	0 3	0 4	0 7	0 6	0 5	5 0	0 4	0 11	0 1	0 8	0 7	0 18	0 5	0 7	0 3	0 5	0 4	0 6	0 12	0 0	0 8	0 12	0 6	0 8	0 8	0 9	0 8	0 10	0 13	0 10	0 7	0 4	0 10	0 9
CP027619.1	1813711	T	C	4CL8	v	0 6	0 1	0 4	0 15	0 3	0 6	0 3	0 7	0 2	0 4	0 1	0 2	0 8	0 5	0 5	6 0	0 8	7 0	0 5	0 4	0 3	0 22	0 9	0 5	4 2	0 9	0 6	0 7	0 10	0 2	0 11	0 7	0 8	0 7	0 15	0 5	0 13	0 8	0 12	0 10	0 6	0 6	0 9	0 7
CP027619.1	1813738	A	T	4CL8	v	0 5	0 2	0 4	0 17	0 3	1 7	0 3	0 6	0 2	0 4	0 1	0 3	0 11	0 7	0 4	5 0	0 7	7 0	0 4	0 2	0 2	0 20	0 10	0 1	4 2	0 6	0 6	0 7	0 7	0 2	0 11	0 7	0 9	0 7	0 14	0 10	0 13	0 7	0 12	0 9	0 5	0 4	0 8	0 9
CP027619.1	1813947	A	C	4CL8		0 7	0 4	0 6	0 13	0 2	0 8	0 7	0 6	0 3	0 3	0 5	0 5	0 5	0 8	0 8	0 9	0 5	0 5	0 11	0 2	0 3	0 17	0 7	0 5	0 11	0 5	0 7	0 10	0 5	0 4	0 9	0 6	0 8	0 13	0 8	0 18	0 14	0 12	0 11	0 8	0 8	0 3	0 8	0 15
CP027619.1	1813967	CT	C	4CL8	v	0 7	0 5	0 6	0 11	0 2	0 6	0 8	0 4	0 3	0 2	0 7	0 5	0 4	0 7	0 5	0 7	0 6	0 5	0 8	0 2	0 2	0 16	0 9	1 4	6 4	0 4	0 7	0 6	0 5	0 3	0 8	0 5	0 8	0 13	0 6	0 14	0 12	0 13	0 9	0 9	0 9	0 4	0 5	0 17
CP027619.1	1814160	ACCAAATCT	A	4CL8	v	0 8	0 5	0 8	0 9	0 4	0 2	0 1	0 6	0 5	0 5	0 3	0 4	0 4	0 5	0 8	2 0	0 7	3 0	0 4	1 2	0 3	12 2	0 8	1 3	5 2	0 5	0 6	0 15	0 2	1 0	0 8	0 9	0 6	0 6	12 0	0 11	0 12	0 9	0 10	0 10	0 6	0 10	0 9	0 8
CP027619.1	3126494	G	GA	CCR6	v	0 3	0 5	0 9	0 13	0 2	0 8	0 4	0 1	0 2	0 5	0 2	0 3	0 1	0 1	0 5	0 7	1 4	0 3	0 4	0 6	0 4	0 21	0 5	0 2	0 2	0 2	0 3	0 10	0 4	0 1	0 6	0 8	0 14	0 12	0 9	0 13	0 9	5 7	0 9	0 5	0 4	0 5	0 11	0 9
CP027619.1	3126601	C	T	CCR6	v	0 4	0 8	0 8	0 13	0 2	0 7	0 3	0 0	0 3	0 3	0 1	0 4	0 0	0 3	0 6	0 2	0 4	0 2	0 3	0 11	0 4	0 26	0 5	0 2	0 2	0 4	0 3	0 3	0 5	0 4	0 7	0 5	0 10	0 11	0 5	0 15	0 9	0 12	0 4	0 8	0 4	0 3	0 11	0 6
CP027619.1	3127483	G	A	CCR6		0 6	0 3	0 8	0 7	0 9	0 1	0 6	0 6	0 0	0 5	0 5	0 5	0 6	0 6	0 10	0 6	0 7	0 7	0 7	0 8	0 9	0 20	0 4	0 7	0 15	0 4	0 8	0 4	0 6	0 3	0 3	0 1	0 2	0 7	0 7	0 6	0 3	0 5	0 5	0 7	0 6	0 5	0 3	0 4
CP027619.1	3127498	C	T	CCR6		0 6	0 3	0 8	0 6	0 9	0 2	0 8	0 6	0 0	0 5	0 4	0 3	0 5	0 6	0 10	0 7	0 8	0 5	0 7	0 8	0 10	0 20	0 5	0 6	0 15	0 5	0 9	0 4	0 8	0 3	0 3	0 1	0 3	0 7	0 8	0 6	0 3	0 7	0 6	0 7	0 7	0 5	0 4	0 4
CP027619.1	3127500	T	C	CCR6	v	0 6	0 2	0 8	0 6	0 8	0 2	0 8	0 6	0 0	0 5	0 4	0 3	0 5	0 6	0 10	0 7	0 8	0 5	0 7	0 8	0 10	0 21	0 5	0 7	0 14	0 6	0 9	0 4	0 7	0 3	0 5	0 1	0 4	0 7	0 8	0 6	0 3	0 7	0 6	0 7	0 8	0 5	0 4	0 4
CP027619.1	3127505	G	T	CCR6	v	0 6	0 3	0 9	0 6	0 8	0 2	0 9	0 6	0 0	0 6	0 4	0 3	0 5	0 6	0 9	0 6	0 7	0 5	0 6	0 8	0 10	0 24	0 5	0 7	0 14	0 6	0 9	0 4	0 7	0 3	0 6	0 1	0 4	0 7	0 7	0 5	0 3	0 7	0 6	0 7	0 7	0 5	0 3	0 4
CP027619.1	3127507	C	T	CCR6		0 6	0 3	0 8	0 5	0 8	0 2	0 9	0 6	0 0	0 6	0 4	0 3	0 5	0 6	0 8	0 6	0 7	0 5	0 6	0 8	0 10	0 24	0 5	0 7	0 13	0 6	0 9	0 4	0 7	0 3	0 7	0 1	0 4	0 7	0 7	0 5	0 4	0 7	0 6	0 7	0 7	0 4	0 3	0 4
CP027619.1	3127519	T	G	CCR6		0 5	0 4	0 7	0 5	0 10	0 2	0 10	0 6	0 0	0 9	0 3	0 4	0 7	0 6	0 6	0 6	0 8	0 6	0 6	0 8	0 10	0 24	0 5	0 7	0 12	0 3	0 8	0 3	0 7	0 2	0 6	0 2	0 4	0 8	0 7	0 6	0 5	0 5	0 7	0 6	0 6	0 4	0 5	0 4
CP027619.1	3127543	G	C	CCR6		0 5	0 7	0 6	0 6	0 10	0 3	0 9	0 6	0 1	0 8	0 2	0 2	0 6	0 6	0 4	0 4	0 9	0 6	0 7	0 5	0 9	0 20	0 6	0 7	0 11	0 3	0 6	0 4	0 6	0 1	0 7	0 4	0 5	0 7	0 8	0 7	0 5	0 5	0 8	0 9	0 5	0 5	0 7	0 4
CP027619.1	3128195	C	G	CCR6		0 3	0 4	0 3	0 8	0 4	0 3	0 6	0 3	0 3	0 8	0 1	0 12	0 2	0 3	0 9	0 11	0 6	0 4	0 6	0 3	0 12	0 15	0 6	0 4	0 6	0 6	0 3	0 22	0 4	0 3	0 5	0 13	0 11	0 13	0 8	0 16	0 9	0 6	0 17	0 13	0 9	0 8	0 8	0 9
CP027619.1	3128201	GGAGGGAACT	CAAGGAAAGG	CCR6		0 3	0 2	0 3	0 7	0 3	0 3	0 5	0 2	0 3	0 9	0 2	0 10	0 1	0 2	0 7	0 8	0 4	0 5	0 6	0 3	0 12	0 14	0 6	0 3	0 6	0 5	0 3	0 17	0 3	0 1	0 5	0 13	0 10	0 13	0 9	0 14	0 7	0 8	0 16	0 13	0 9	0 8	0 8	0 10
CP027619.1	3128232	CGTCTGAT	TGTCGGAC	CCR6		0 2	0 3	0 5	0 5	0 3	0 1	0 4	0 1	0 5	0 13	0 2	0 10	0 2	0 3	0 6	0 5	0 4	0 3	0 7	0 2	0 6	0 15	0 7	0 3	0 7	0 9	0 5	0 20	0 4	0 1	0 6	0 15	0 11	0 11	0 13	0 17	0 8	0 8	0 19	0 13	0 13	0 6	0 5	0 6
CP027619.1	3128261	A	CT	CCR6		0 3	0 7	0 5	0 6	0 6	0 3	0 4	0 2	0 4	0 12	0 3	0 11	0 6	0 4	0 8	0 7	0 6	0 3	0 6	0 3	0 8	0 17	0 8	0 4	0 8	0 10	0 4	0 18	0 5	0 1	0 7	0 13	0 8	0 9	0 19	0 15	0 7	0 9	0 21	0 14	0 10	0 6	0 8	0 7
CP027619.1	3128280	G	C	CCR6		0 3	0 7	0 6	0 10	0 5	0 2	0 5	0 2	0 4	0 11	0 3	0 10	0 7	0 4	0 7	0 7	0 7	0 3	0 6	0 1	0 10	0 16	0 8	0 3	0 7	0 11	0 4	0 17	0 5	0 1	0 10	0 12	0 8	0 9	0 20	0 15	0 7	0 11	0 23	0 16	0 13	0 4	0 10	0 7
CP027619.1	3128285	ATTGATACTT	A	CCR6		0 3	0 7	0 4	0 8	0 5	0 2	0 4	0 2	0 3	0 10	0 2	0 8	0 7	0 3	0 7	0 8	0 6	0 3	0 4	0 1	0 8	0 15	0 7	0 4	0 7	0 9	0 4	0 16	0 4	0 0	0 10	0 11	0 5	0 11	0 18	0 12	0 8	0 9	0 21	0 17	0 14	0 3	0 10	0 9
CP027619.1	3128313	GACA	AAAAC	CCR6		0 4	0 7	0 4	0 10	0 5	0 5	0 4	0 4	0 4	0 9	0 2	0 10	0 7	0 5	0 8	0 10	0 9	0 5	0 5	0 2	0 10	0 16	0 9	0 5	0 6	0 8	0 5	0 15	0 6	0 1	0 13	0 10	0 5	0 9	0 17	0 12	0 7	0 11	0 18	0 16	0 17	0 6	0 13	0 8
CP027619.1	3128321	CCTG	TCTC	CCR6		0 4	0 5	0 4	0 10	0 6	0 5	0 3	0 4	0 4	0 11	0 3	0 10	0 7	0 6	0 6	0 8	0 9	0 6	0 5	0 3	0 9	0 17	0 10	0 5	0 6	0 11	0 6	0 17	0 6	0 1	0 13	0 8	0 5	0 8	0 15	0 12	0 7	0 10	0 18	0 15	0 16	0 6	0 13	0 8
CP027619.1	3128673	CT	C	CCR6	v	0 3	0 1	0 4	0 7	1 10	6 0	2 5	0 11	0 7	0 11	0 4	0 5	0 2	0 8	0 2	2 0	4 2	0 4	0 1	3 0	5 0	26 6	0 5	0 7	0 5	0 9	0 5	0 16	4 0	2 1	0 11	0 12	0 5	0 11	20 0	1 14	0 8	5 4	0 22	0 17	0 10	0 4	0 10	1 16
CP027619.1	3128702	T	C	CCR6		0 3	0 1	0 3	0 8	0 10	0 6	0 6	0 10	0 5	0 10	0 4	0 5	0 1	0 9	0 1	0 1	0 7	0 6	0 1	0 2	0 5	0 35	0 7	0 7	0 5	0 11	0 6	0 17	0 3	0 4	0 12	0 11	0 5	0 12	0 17	0 15	0 10	0 8	0 21	0 15	0 12	0 5	0 13	0 18
CP027619.1	3128761	G	C	CCR6		0 3	0 1	0 4	0 13	0 11	0 6	0 8	0 7	0 3	0 8	0 2	0 6	0 3	0 7	0 4	0 0	0 7	0 7	0 3	0 3	0 6	0 28	0 6	0 11	0 9	0 9	0 7	0 16	0 0	0 3	0 13	0 7	0 7	0 13	0 17	0 9	0 6	0 5	0 13	0 13	0 9	0 5	0 18	0 7
CP027619.1	3128780	G	A	CCR6		0 3	0 1	0 4	0 13	0 9	0 6	0 7	0 5	0 2	0 6	0 1	0 7	0 3	0 7	0 4	0 0	0 6	0 8	0 3	0 4	0 5	0 30	0 5	0 9	0 10	0 8	0 7	0 16	0 0	0 4	0 15	0 8	0 11	0 9	0 19	0 8	0 8	0 3	0 10	0 14	0 9	0 4	0 15	0 5
CP027619.1	3129027	T	C	CCR6		0 7	0 3	0 3	0 8	0 8	0 4	0 10	0 6	0 2	0 4	0 2	0 11	0 6	0 7	0 8	0 4	0 5	0 8	0 6	0 3	0 11	0 20	0 6	0 5	0 7	1 6	0 5	0 10	0 3	0 0	0 14	0 11	0 6	0 10	0 11	0 12	0 10	0 8	0 14	0 7	0 11	0 12	0 11	0 13
CP027619.1	4278073	C	A	ABCG81	v	0 7	0 1	0 2	0 16	0 6	0 9	0 0	0 8	0 5	0 9	0 1	0 4	0 1	0 7	0 6	0 9	0 2	0 3	0 5	1 2	0 9	0 27	0 3	0 0	0 8	0 7	0 3	0 12	5 0	1 1	0 14	1 11	0 7	0 9	0 15	0 8	0 9	0 9	0 18	0 17	0 10	0 5	0 18	0 8
CP027619.1	4278169	T	A	ABCG81	v	0 5	0 1	0 3	0 11	0 2	0 8	0 3	0 5	0 6	0 12	0 1	0 5	0 2	0 4	0 10	0 12	2 2	0 10	0 5	0 1	0 4	0 25	0 9	0 1	0 6	0 10	0 5	0 13	0 4	0 0	0 13	0 11	0 8	0 14	0 17	0 14	0 7	0 11	0 15	0 14	0 12	0 4	0 14	0 12
CP027619.1	4278192	A	T	ABCG81		0 4	0 1	0 3	0 10	1 3	0 7	0 4	0 5	0 8	0 8	0 2	0 5	0 2	0 7	0 10	0 12	0 4	0 9	0 7	0 0	0 5	0 22	0 10	0 1	0 7	0 11	0 5	0 8	3 0	0 0	0 13	0 11	0 8	0 13	0 16	0 15	0 8	0 9	0 17	0 16	0 11	0 5	0 15	0 10
CP027619.1	4278301	C	A	ABCG81	v	0 2	0 1	0 4	0 14	3 6	5 1	2 4	0 5	0 7	0 4	0 5	0 3	0 6	6 2	0 5	7 0	0 3	0 11	0 9	0 0	11 0	0 27	0 8	1 0	1 6	0 5	0 6	0 9	3 0	2 0	0 12	0 16	0 10	0 17	0 16	0 18	9 0	0 15	0 17	0 16	0 11	0 5	0 10	0 15
CP027619.1	4278346	T	A	ABCG81	v	0 3	0 1	0 4	0 11	3 6	0 6	0 9	0 4	0 9	0 8	0 4	0 4	0 6	0 10	0 4	0 9	0 3	0 12	0 7	0 0	0 11	0 25	0 8	0 1	0 7	0 6	0 6	0 12	3 0	2 0	0 11	0 15	0 7	0 18	0 17	0 16	0 11	0 15	0 13	0 20	0 9	0 4	0 9	0 11
CP027619.1	4278431	G	T	ABCG81		0 5	0 0	0 3	0 8	0 8	0 5	0 8	0 4	0 5	0 6	0 2	0 2	0 5	0 11	0 5	0 8	0 5	0 5	0 8	0 1	0 6	0 14	0 8	0 2	0 13	0 8	0 4	0 15	0 1	0 1	0 10	0 8	0 8	0 9	0 11	0 10	0 7	0 9	0 15	0 15	0 9	0 6	0 12	0 10
CP027619.1	4278437	TTAA	T	ABCG81		0 4	0 0	0 2	0 9	0 7	0 5	0 8	0 4	0 6	0 5	0 2	0 2	0 5	0 10	0 5	0 7	0 5	0 4	0 7	0 1	0 6	0 11	0 8	0 2	0 12	0 7	0 3	0 16	0 1	0 1	0 10	0 9	0 8	0 9	0 10	0 7	0 7	0 8	0 12	0 15	0 9	0 6	0 12	0 9
CP027619.1	4278454	T	A	ABCG81		0 6	0 0	0 3	0 11	0 6	0 5	0 8	0 7	0 7	0 5	0 1	0 2	0 5	0 10	0 3	0 6	0 5	0 4	0 8	0 1	0 5	0 12	0 8	0 2	0 13	0 7	0 4	0 15	0 1	0 1	0 11	0 10	0 10	0 9	0 14	0 8	0 7	0 9	0 16	0 11	0 11	0 10	0 13	0 11
CP027619.1	4278571	T	C	ABCG81		0 5	0 3	0 5	0 5	0 5	0 5	0 2	0 9	0 8	0 13	0 3	0 1	0 7	0 7	0 4	0 11	0 4	0 6	0 7	0 4	0 7	0 20	0 10	0 3	0 5	0 2	0 2	0 12	0 2	0 0	0 9	0 9	0 9	0 7	0 21	0 13	0 12	0 9	0 17	0 11	0 11	0 12	0 9	0 8
CP027619.1	4278576	TGTAT	CGTAG	ABCG81		0 5	0 3	0 6	0 5	0 4	0 5	0 2	0 9	0 9	0 11	0 3	0 2	0 6	0 7	0 4	0 11	0 3	0 5	0 7	0 4	0 7	0 17	0 9	0 3	0 4	0 2	0 2	0 11	0 2	0 0	0 9	0 9	0 9	0 6	0 17	0 14	0 11	0 10	0 15	0 12	0 11	0 12	0 8	0 6
CP027619.1	4278610	G	A	ABCG81		0 3	0 3	0 5	0 6	0 4	0 5	0 1	0 7	0 5	0 5	0 4	0 4	0 7	0 7	0 6	0 12	0 3	0 7	0 6	0 5	0 7	0 19	0 9	0 4	0 5	0 3	0 1	0 9	0 4	0 2	0 12	0 11	0 7	0 7	0 17	0 14	0 7	0 15	0 14	0 13	0 9	0 9	0 8	0 8
CP027619.1	4278624	T	C	ABCG81	v	0 4	0 3	0 5	0 7	0 4	0 7	1 2	0 7	0 5	0 4	0 2	0 4	0 6	3 4	0 7	0 11	0 4	5 0	0 5	0 5	0 6	0 19	0 8	0 3	0 6	0 3	0 2	0 7	4 0	1 1	0 10	0 9	0 6	0 8	0 19	12 0	0 6	0 15	0 12	0 14	9 0	0 8	0 7	0 8
CP027619.1	4278633	TA	T	ABCG81		0 6	0 3	0 6	0 9	0 3	0 7	0 4	0 9	0 5	0 4	0 2	0 4	0 6	0 7	0 7	0 10	0 4	0 5	0 4	0 6	0 6	0 21	0 7	0 2	0 6	0 3	0 2	0 7	0 4	0 2	0 10	0 10	0 6	0 8	0 19	0 13	0 7	0 15	0 15	0 14	0 11	0 8	0 7	0 9
CP027619.1	4278646	CGTTAC	GGCTAT	ABCG81		0 6	0 2	0 7	0 9	0 4	0 6	0 4	0 9	0 4	0 4	0 2	0 4	0 5	0 6	0 7	0 10	0 4	0 5	0 3	0 8	0 7	0 23	0 8	0 3	0 6	0 4	0 3	0 3	0 4	0 2	0 13	0 10	0 6	0 9	0 17	0 10	0 7	0 14	0 18	0 15	0 13	0 7	0 6	0 12
CP027619.1	4278657	G	T	ABCG81		0 5	0 1	0 6	0 9	0 4	0 6	0 4	0 9	0 3	0 5	0 1	0 5	0 6	0 6	0 7	0 10	0 4	0 5	0 4	0 8	0 6	0 25	0 8	0 3	0 7	0 4	0 3	0 4	0 5	0 2	0 14	0 9	0 7	0 9	0 18	0 11	0 7	0 13	0 18	0 14	0 14	0 8	0 6	0 13
CP027619.1	4278669	GGAA	AGAG	ABCG81		0 5	0 1	0 7	0 11	0 4	0 6	0 4	0 10	0 3	0 4	0 1	0 5	0 5	0 6	0 7	0 11	0 6	0 5	0 3	0 5	0 5	0 25	0 6	0 2	0 7	0 3	0 4	0 6	0 4	0 2	0 14	0 9	0 7	0 10	0 20	0 14	0 7	0 13	0 19	0 13	0 13	0 7	0 8	0 14
CP027619.1	4278679	C	CAT	ABCG81		0 6	0 2	0 7	0 11	0 4	0 6	0 5	0 10	0 3	0 4	0 1	0 5	0 4	0 6	0 8	0 9	0 8	0 5	0 3	0 4	0 4	0 23	0 6	0 2	0 9	0 3	0 5	0 6	0 5	0 2	0 13	0 9	0 6	0 9	0 19	0 14	0 5	0 13	0 17	0 12	0 13	0 7	0 8	0 13
CP027619.1	4278735	C	G	ABCG81		0 5	0 3	0 5	0 12	0 7	0 6	0 6	0 11	0 0	0 8	0 2	0 6	0 4	0 6	0 10	0 8	0 10	0 5	0 2	0 5	0 7	0 27	0 9	0 2	0 9	0 4	0 6	0 9	0 5	0 3	0 16	0 12	0 3	0 11	0 15	0 11	0 11	0 8	0 14	0 14	0 20	0 6	0 7	0 16
CP027619.1	4278754	G	A	ABCG81		0 6	0 4	0 5	0 11	0 8	0 5	0 6	0 12	0 1	0 7	0 1	0 7	0 4	0 6	0 8	0 9	0 9	0 4	0 2	0 4	0 7	0 28	0 10	0 2	0 9	0 4	0 6	0 12	0 5	0 1	0 16	0 10	0 3	0 11	0 12	0 10	0 11	0 8	0 12	0 16	0 15	0 5	0 8	0 16
CP027619.1	4278763	A	C	ABCG81		0 6	0 4	0 5	0 10	0 9	0 4	0 6	0 12	0 1	0 7	0 1	0 8	0 5	0 6	0 8	0 9	0 10	0 4	0 3	0 4	0 7	0 26	0 11	0 2	0 8	0 4	0 6	0 13	0 6	0 1	0 17	0 10	0 3	0 10	0 13	0 10	0 11	0 8	0 10	0 16	0 14	0 5	0 8	0 14
CP027619.1	4278769	T	C	ABCG81		0 6	0 4	0 5	0 9	0 9	0 2	0 4	0 11	0 1	0 7	0 1	0 8	0 5	0 6	0 8	0 9	0 10	0 5	0 3	0 4	0 8	0 26	0 12	0 2	0 7	0 4	0 5	0 14	0 6	0 1	0 16	0 9	0 4	0 8	0 12	0 10	0 10	0 7	0 9	0 15	0 14	0 5	0 8	0 14
CP027619.1	4278778	C	G	ABCG81		0 5	0 3	0 4	0 10	0 10	0 2	0 4	0 9	0 1	0 7	0 1	0 8	0 5	0 6	0 8	0 9	0 9	0 5	0 3	0 4	0 9	0 25	0 12	0 2	0 8	0 4	0 5	0 15	0 6	0 2	0 16	0 10	0 4	0 8	0 9	0 10	0 9	0 7	0 9	0 15	0 12	0 5	0 9	0 13
CP027619.1	4278788	GAGACATC	AGATAAA	ABCG81		0 4	0 3	0 5	0 8	0 8	0 3	0 5	0 9	0 1	0 7	0 1	0 8	0 5	0 3	0 8	0 8	0 9	0 5	0 2	0 1	0 8	0 21	0 12	0 2	0 8	0 4	0 4	0 14	0 6	0 2	0 14	0 7	0 4	0 5	0 8	0 5	0 9	0 8	0 7	0 13	0 11	0 4	0 7	0 11
CP027619.1	4278807	C	A	ABCG81		0 5	0 4	0 4	0 8	0 8	0 4	0 7	0 9	0 1	0 9	0 1	0 7	0 4	0 5	0 10	0 9	0 10	0 5	0 3	0 1	0 8	0 21	0 12	0 3	0 9	0 6	0 3	0 14	0 5	0 2	0 14	0 7	0 5	0 9	0 10	0 9	0 13	0 9	0 9	0 13	0 15	0 3	0 7	0 13
CP027619.1	4278821	C	T	ABCG81		0 4	0 4	0 3	0 8	0 8	0 4	0 6	0 9	0 1	0 9	0 1	0 7	0 6	0 4	0 11	0 9	0 8	0 6	0 4	0 1	0 7	0 25	0 12	0 3	0 8	0 5	0 2	0 14	0 6	0 2	0 14	0 7	0 5	0 12	0 10	0 10	0 11	0 12	0 10	0 9	0 14	0 3	0 11	0 12
CP027619.1	4278828	CGTCG	TGTCA	ABCG81		0 5	0 3	0 3	0 7	0 9	0 5	0 8	0 8	0 1	0 9	0 1	0 7	0 6	0 4	0 10	0 7	0 5	0 6	0 4	0 1	0 8	0 27	0 13	0 3	0 8	0 4	0 2	0 13	0 5	0 3	0 12	0 6	0 5	0 10	0 9	0 11	0 9	0 13	0 10	0 8	0 14	0 2	0 10	0 11
CP027619.1	4278839	T	G	ABCG81		0 6	0 3	0 3	0 8	0 9	0 5	0 8	0 7	0 1	0 8	0 1	0 6	0 6	0 3	0 10	0 7	0 5	0 6	0 4	0 1	0 8	0 24	0 12	0 4	0 8	0 4	0 3	0 13	0 5	0 2	0 13	0 3	0 6	0 12	0 10	0 11	0 7	0 14	0 11	0 7	0 11	0 3	0 10	0 11
CP027619.1	4278851	C	G	ABCG81		0 6	0 3	0 3	0 7	0 9	0 5	0 7	0 7	0 1	0 5	0 1	0 6	0 6	0 3	0 10	0 7	0 5	0 6	0 4	0 1	0 8	0 27	0 13	0 4	0 7	0 7	0 2	0 12	0 5	0 2	0 11	0 4	0 6	0 11	0 13	0 11	0 8	0 14	0 12	0 5	0 10	0 4	0 8	0 10
CP027619.1	4278860	G	A	ABCG81		0 7	0 4	0 3	0 6	0 8	0 5	0 6	0 6	0 2	0 4	0 1	0 5	0 6	0 3	0 8	0 6	0 5	0 4	0 4	0 1	0 8	0 22	0 11	0 4	0 8	0 11	0 3	0 14	0 4	0 2	0 9	0 2	0 7	0 10	0 12	0 13	0 8	0 14	0 11	0 5	0 10	0 4	0 9	0 9
CP027619.1	4278865	TAAGAT	AGAG	ABCG81		0 7	0 3	0 3	0 5	0 5	0 5	0 6	0 6	0 2	0 5	0 2	0 4	0 6	0 3	0 7	0 6	0 6	0 4	0 4	0 1	0 7	0 22	0 11	0 4	0 8	0 11	0 3	0 11	0 0	0 0	0 8	0 3	0 7	0 11	0 11	0 13	0 8	0 14	0 11	0 4	0 10	0 4	0 8	0 8
CP027619.1	4278866	A	G	ABCG81	v	0 7	0 3	0 3	0 5	2 5	0 5	0 6	0 6	0 2	0 5	0 2	0 4	0 6	0 3	0 7	0 6	0 6	0 4	0 4	0 1	0 7	0 22	0 11	0 4	0 8	0 11	0 3	0 11	4 0	2 0	0 8	0 3	0 7	0 11	0 11	0 13	0 8	0 14	0 11	0 4	0 10	0 4	0 8	0 8
CP027619.1	4278881	T	C	ABCG81		0 8	0 3	0 5	0 5	0 8	0 5	0 9	0 8	0 3	0 7	0 2	0 5	0 9	0 3	0 7	0 7	0 6	0 5	0 4	0 1	0 6	0 24	0 11	0 4	0 8	0 12	0 3	0 12	0 5	0 2	0 7	0 5	0 10	0 11	0 18	0 13	0 9	0 14	0 10	0 3	0 13	0 3	0 9	0 7
CP027619.1	4278887	C	T	ABCG81		0 8	0 3	0 7	0 5	0 7	0 5	0 9	0 8	0 3	0 8	0 1	0 6	0 8	0 3	0 7	0 6	0 6	0 5	0 5	0 1	0 6	0 24	0 10	0 4	0 8	0 13	0 3	0 12	0 5	0 3	0 6	0 5	0 10	0 11	0 19	0 13	0 9	0 14	0 11	0 3	0 13	0 4	0 9	0 7
CP027619.1	4278979	C	T	ABCG81		0 10	0 5	0 7	0 11	0 7	0 3	0 5	0 15	0 4	0 9	0 3	0 5	0 8	0 3	0 2	0 5	0 8	0 4	0 5	0 0	0 5	0 27	0 9	0 4	0 8	0 4	0 4	0 12	0 8	0 3	0 6	0 9	0 8	0 9	0 19	0 14	0 13	0 10	0 12	0 13	0 10	0 8	0 7	0 3
CP027619.1	4278988	T	G	ABCG81		0 10	0 5	0 8	0 11	0 7	0 2	0 5	0 15	0 4	0 9	0 3	0 5	0 9	0 4	0 2	0 6	0 9	0 4	0 5	0 1	0 5	0 28	0 11	0 2	0 8	0 2	0 3	0 13	0 9	0 3	0 6	0 9	0 7	0 9	0 19	0 12	0 12	0 11	0 12	0 15	0 11	0 7	0 7	0 6
CP027619.1	4279001	C	A	ABCG81		0 9	0 5	0 8	0 12	0 6	0 4	0 5	0 14	0 5	0 9	0 4	0 7	0 9	0 4	0 2	0 6	0 8	0 4	0 5	0 1	0 5	0 25	0 10	0 2	0 7	0 1	0 4	0 13	0 9	0 3	0 8	0 8	0 4	0 7	0 13	0 12	0 12	0 13	0 15	0 14	0 10	0 6	0 6	0 5
CP027619.1	4279042	T	G	ABCG81		0 9	0 5	0 6	0 13	0 5	0 6	0 3	0 15	0 4	0 8	0 4	0 5	0 9	0 3	0 1	0 6	0 8	0 3	0 9	0 1	0 5	0 21	0 8	0 3	0 7	0 2	0 3	0 11	0 10	0 2	0 9	0 10	0 5	0 7	0 14	0 15	0 9	0 16	0 14	0 14	0 11	0 5	0 7	0 8
CP027619.1	4279049	T	G	ABCG81		0 8	0 5	0 5	0 13	0 5	0 7	0 3	0 14	0 4	0 8	0 4	0 5	0 11	0 4	0 1	0 6	0 8	0 3	0 10	0 1	0 5	0 20	0 7	0 3	0 7	0 3	0 3	0 10	0 10	0 2	0 9	0 10	0 5	0 8	0 14	0 15	0 6	0 16	0 15	0 13	0 11	0 6	0 7	0 8
CP027619.1	4279059	C	T	ABCG81		0 8	0 5	0 6	0 11	0 5	0 7	0 4	0 14	0 4	0 8	0 3	0 5	0 11	0 3	0 1	0 7	0 7	0 4	0 9	0 1	0 5	0 20	0 10	0 4	0 7	0 4	0 3	0 10	0 9	0 2	0 10	0 10	0 5	0 9	0 14	0 15	0 5	0 17	0 14	0 10	0 12	0 6	0 8	0 8
CP027619.1	4279066	T	A	ABCG81	v	0 8	0 4	0 6	0 10	0 4	0 7	0 3	0 12	0 5	0 7	0 4	0 4	0 12	0 3	0 1	0 7	0 7	0 5	0 9	0 1	0 5	0 18	0 9	0 4	0 9	0 4	0 3	0 10	9 0	0 1	0 11	0 9	0 5	0 10	0 16	0 12	0 5	0 17	0 13	0 10	0 10	0 6	0 8	0 7
CP027619.1	4279066	TGAT	AAC	ABCG81	v	0 8	0 4	0 6	0 10	0 4	0 7	0 3	0 12	0 5	0 7	0 4	0 4	0 12	0 3	0 1	0 7	0 7	0 5	0 9	0 1	0 5	0 18	0 9	0 4	0 9	0 4	0 3	0 10	0 0	0 1	0 11	0 9	0 5	0 10	0 16	0 12	0 5	0 17	0 13	0 10	0 10	0 6	0 8	0 7
CP027619.1	4279093	CA	AG	ABCG81	v	0 8	0 4	0 6	0 8	0 4	0 6	0 4	0 12	0 5	0 6	0 4	0 4	0 13	0 3	0 1	0 6	0 6	0 4	0 8	0 1	0 5	0 21	0 9	0 3	0 10	0 8	0 4	0 16	9 0	0 2	0 12	0 12	0 4	0 10	0 19	0 12	0 7	0 11	0 12	0 8	0 13	0 7	0 6	0 11
CP027619.1	4279106	G	A	ABCG81	v	0 8	0 3	0 4	0 7	0 3	0 8	0 5	0 11	0 5	0 9	0 2	0 4	0 14	0 2	0 1	0 6	0 6	0 3	0 8	0 1	0 6	0 21	0 11	0 4	0 9	0 8	0 4	0 14	9 0	0 2	0 12	0 16	0 4	0 8	0 21	0 11	0 7	0 9	0 11	0 6	0 14	0 7	0 7	0 14
CP027619.1	4279191	C	T	ABCG81		0 7	0 2	0 6	0 7	0 4	0 6	0 7	0 7	0 9	0 7	0 4	0 3	0 13	0 4	0 2	0 7	0 6	0 6	0 7	0 0	0 4	0 23	0 11	0 5	0 14	0 7	0 6	0 12	0 8	0 3	0 10	0 12	0 5	0 8	0 16	0 8	0 11	0 8	0 12	0 8	0 15	0 6	0 5	0 13
CP027619.1	4279211	GTCG	ATCC	ABCG81		0 6	0 2	0 7	0 6	0 4	0 4	0 7	0 8	0 8	0 8	0 3	0 4	0 7	0 6	0 2	0 7	0 5	0 4	0 6	0 1	0 4	0 22	0 8	0 4	0 13	0 3	0 6	0 7	0 7	0 3	0 6	0 9	0 7	0 8	0 12	0 11	0 12	0 11	0 10	0 8	0 19	0 5	0 7	0 13
CP027619.1	4279258	G	C	ABCG81		0 6	0 3	0 6	0 10	0 3	0 3	0 9	0 8	0 9	0 6	0 4	0 5	0 6	0 6	0 1	0 6	0 4	0 6	0 7	0 2	0 6	0 21	0 8	0 6	0 10	0 10	0 6	0 13	0 9	0 2	0 10	0 4	0 6	0 14	0 16	0 13	0 13	0 17	0 14	0 1	0 16	0 6	0 10	0 7
CP027619.1	4279270	TGG	CGA	ABCG81		0 6	0 3	0 6	0 10	0 3	0 3	0 9	0 10	0 6	0 7	0 3	0 4	0 5	0 7	0 1	0 6	0 4	0 6	0 8	0 2	0 6	0 24	0 8	0 5	0 9	0 9	0 6	0 13	0 9	0 2	0 7	0 3	0 7	0 12	0 14	0 13	0 13	0 20	0 11	0 1	0 16	0 5	0 11	0 9
CP027619.1	4279287	C	A	ABCG81	v	0 5	0 2	0 7	0 12	0 2	0 3	0 9	0 11	0 6	0 7	0 2	0 6	0 7	0 5	0 1	0 6	0 3	0 6	0 8	0 2	0 6	0 23	0 6	0 4	0 7	0 9	0 5	0 15	6 0	1 1	0 6	0 6	0 6	0 12	0 16	0 12	0 12	0 20	0 11	0 1	0 14	0 6	0 12	0 8
CP027619.1	4279335	G	A	ABCG81		0 4	0 3	0 7	0 11	0 1	0 5	0 9	0 12	0 4	0 8	0 1	0 6	0 8	0 7	0 2	0 7	0 2	0 6	0 7	0 6	0 7	0 23	0 4	0 6	0 8	0 10	0 6	0 20	0 9	0 1	0 7	0 12	0 6	0 17	0 14	0 8	0 7	0 20	0 12	0 5	0 7	0 10	0 9	0 11
CP027619.1	4279354	A	G	ABCG81		0 6	0 3	0 6	0 13	0 1	0 5	0 9	0 14	0 5	0 6	0 1	0 5	0 9	0 9	0 2	0 6	0 2	0 6	0 6	0 6	0 7	0 20	0 3	0 8	0 7	0 11	0 5	0 19	0 8	0 0	0 7	0 14	0 6	0 16	0 13	0 8	0 8	0 19	0 15	0 8	0 8	0 10	0 9	0 12
CP027619.1	4279361	A	C	ABCG81	v	0 6	0 2	0 6	0 15	0 1	0 5	0 9	0 13	0 4	0 6	0 1	0 5	0 9	0 6	0 4	0 6	0 2	0 6	0 7	0 5	0 7	0 20	0 4	0 8	0 7	0 10	0 6	0 20	8 0	0 0	0 6	0 15	0 6	0 16	0 11	0 8	0 9	0 21	0 13	0 9	0 8	0 10	0 9	0 11
CP027619.1	4279361	A	T	ABCG81	v	0 6	0 2	0 6	0 15	0 1	0 5	0 9	0 13	0 4	0 6	0 1	0 5	0 9	0 6	0 4	0 6	0 2	0 6	0 7	0 5	0 7	0 20	0 4	0 8	0 7	0 10	0 6	0 20	0 0	0 0	0 6	0 15	0 6	0 16	0 11	0 8	0 9	0 21	0 13	0 9	0 8	0 10	0 9	0 11
CP027619.1	4279380	C	T	ABCG81		0 4	0 2	0 6	0 16	0 1	0 6	0 9	0 12	0 4	0 5	0 3	0 6	0 6	0 8	0 4	0 6	0 2	0 4	0 6	0 6	0 5	0 20	0 3	0 6	0 6	0 7	0 6	0 15	0 9	0 0	0 5	0 15	0 8	0 15	0 9	0 9	0 9	0 20	0 11	0 13	0 8	0 8	0 9	0 11
CP027619.1	4279387	C	G	ABCG81	v	0 4	0 4	0 6	0 14	0 0	0 6	0 9	0 12	0 2	0 4	0 3	0 6	0 6	0 8	0 5	0 7	0 2	0 4	0 8	0 5	0 5	0 22	0 4	0 5	0 7	0 7	0 6	0 15	8 0	0 0	0 4	0 15	0 8	0 16	0 10	0 9	0 9	0 20	0 11	0 14	0 7	0 8	0 8	0 12
CP027619.1	4279418	TCATATGATCAGATTCCACGAG	CCATTATCATGAA	ABCG81		0 3	0 3	0 6	0 9	0 1	0 6	0 2	0 7	0 2	0 6	0 2	0 4	0 4	0 7	0 4	0 5	0 1	0 2	0 8	0 7	0 4	0 16	0 3	0 5	0 5	0 5	0 6	0 10	0 7	0 0	0 8	0 8	0 5	0 10	0 8	0 12	0 5	0 17	0 6	0 16	0 8	0 5	0 8	0 8
CP027619.1	4279448	CTTT	AC	ABCG81		0 4	0 3	0 6	0 12	0 1	0 4	0 2	0 7	0 2	0 5	0 2	0 6	0 4	0 9	0 4	0 5	0 3	0 2	0 11	0 5	0 3	0 21	0 5	0 6	0 7	0 5	0 6	0 11	0 8	0 0	0 9	0 10	0 8	0 11	0 11	0 20	0 5	0 18	0 9	0 12	0 8	0 5	0 9	0 8
CP027619.1	4279465	G	A	ABCG81		0 5	0 4	0 5	0 11	0 1	0 4	0 3	0 8	0 3	0 6	0 2	0 6	0 3	0 9	0 3	0 3	0 3	0 2	0 11	0 7	0 5	0 23	0 6	0 7	0 7	0 6	0 5	0 14	0 7	0 0	0 9	0 11	0 6	0 12	0 13	0 19	0 7	0 19	0 10	0 12	0 8	0 5	0 11	0 8
CP027619.1	4279501	T	C	ABCG81	v	0 5	0 4	0 3	0 10	2 1	0 5	0 7	0 5	0 3	0 7	0 2	0 5	0 2	0 6	0 5	0 5	0 3	0 2	0 12	0 6	0 4	0 19	0 5	0 5	0 6	0 5	0 4	0 21	5 0	0 0	0 13	0 15	0 5	0 11	0 14	0 18	0 8	0 17	0 11	0 6	0 10	0 1	0 11	0 11
CP027619.1	4279531	A	G	ABCG81		0 4	0 4	0 6	0 12	0 4	0 5	0 11	0 5	0 3	0 6	0 0	0 5	0 3	0 5	0 4	0 5	0 4	0 3	0 11	0 5	0 6	0 21	0 4	0 5	0 7	0 7	0 3	0 16	0 5	0 0	0 11	0 13	0 5	0 9	0 14	0 16	0 9	0 16	0 12	0 6	0 11	0 4	0 10	0 11
CP027619.1	4279540	A	T	ABCG81		0 5	0 3	0 7	0 12	0 5	0 6	0 11	0 5	0 3	0 5	0 0	0 5	0 3	0 6	0 3	0 6	0 4	0 3	0 9	0 4	0 5	0 23	0 4	0 6	0 7	0 7	0 3	0 16	0 5	0 0	0 11	0 13	0 6	0 9	0 13	0 16	0 10	0 13	0 14	0 7	0 12	0 4	0 10	0 12
CP027619.1	4279558	T	G	ABCG81		0 5	0 3	0 6	0 11	0 4	0 6	0 12	0 6	0 4	0 6	0 0	0 5	0 4	0 5	0 4	0 6	0 5	0 3	0 7	0 4	0 5	0 25	0 4	0 6	0 8	0 8	0 3	0 19	0 5	0 0	0 11	0 13	0 7	0 10	0 12	0 11	0 11	0 13	0 14	0 7	0 11	0 4	0 11	0 13
CP027619.1	4279570	C	T	ABCG81		0 6	0 2	0 5	0 11	0 4	0 6	0 11	0 6	0 3	0 6	0 0	0 4	0 5	0 6	0 4	0 6	0 5	0 3	0 8	0 6	0 4	0 25	0 4	0 7	0 7	0 8	0 2	0 16	0 5	0 0	0 11	0 11	0 7	0 9	0 11	0 10	0 11	0 12	0 15	0 7	0 11	0 4	0 8	0 14
CP027619.1	4279601	A	G	ABCG81	v	0 5	0 3	0 5	0 11	1 4	0 6	0 11	0 6	0 3	0 5	0 0	0 2	0 4	0 3	0 8	0 7	0 2	0 3	0 7	0 6	0 5	0 22	0 5	0 5	0 4	0 7	0 3	0 11	6 0	0 1	0 10	0 10	0 8	0 11	0 11	0 10	0 9	0 13	0 12	0 10	0 18	0 4	0 7	0 14
CP027619.1	4279601	AAGGG	GAGGC	ABCG81	v	0 5	0 3	0 5	0 11	0 4	0 6	0 11	0 6	0 3	0 5	0 0	0 2	0 4	0 3	0 8	0 7	0 2	0 3	0 7	0 6	0 5	0 22	0 5	0 5	0 4	0 7	0 3	0 11	0 0	0 1	0 10	0 10	0 8	0 11	0 11	0 10	0 9	0 13	0 12	0 10	0 18	0 4	0 7	0 14
CP027619.1	4279610	T	C	ABCG81	v	0 4	0 4	0 5	0 10	1 4	0 5	0 11	0 6	0 3	0 5	0 0	0 3	0 4	0 3	0 8	0 7	0 3	0 4	0 8	0 6	0 4	0 25	0 6	0 6	0 5	0 7	0 3	0 12	6 0	0 1	0 10	0 10	0 8	0 12	0 13	0 12	0 10	0 13	0 12	0 10	0 20	0 4	0 8	0 12
CP027619.1	4279612	A	C	ABCG81		0 4	0 5	0 5	0 10	0 5	0 5	0 11	0 5	0 3	0 5	0 0	0 3	0 4	0 3	0 8	0 7	0 3	0 4	0 8	0 6	0 3	0 26	0 6	0 6	0 5	0 7	0 3	0 12	0 6	0 1	0 10	0 10	0 8	0 12	0 13	0 11	0 10	0 13	0 12	0 9	0 20	0 6	0 7	0 13
CP027619.1	4279627	G	A	ABCG81		0 5	0 5	0 5	0 10	0 5	0 4	0 9	0 4	0 1	0 5	0 0	0 3	0 4	0 4	0 7	0 7	0 3	0 3	0 6	0 5	0 4	0 27	0 6	0 5	0 6	0 9	0 3	0 13	0 5	0 1	0 14	0 8	0 9	0 14	0 16	0 11	0 10	0 12	0 13	0 9	0 19	0 6	0 7	0 10
CP027619.1	4279648	A	G	ABCG81		0 4	0 4	0 5	0 10	0 6	0 5	0 9	0 4	0 1	0 9	0 0	0 4	0 5	0 4	0 7	0 7	0 3	0 5	0 6	0 5	0 5	0 31	0 6	0 6	0 7	0 8	0 3	0 15	0 6	0 1	0 14	0 8	0 10	0 18	0 18	0 13	0 12	0 13	0 14	0 8	0 17	0 7	0 6	0 9
CP027619.1	4279669	C	A	ABCG81	v	0 3	0 6	0 6	0 10	0 7	0 4	0 9	0 4	0 1	0 9	0 0	0 5	0 5	0 4	0 7	0 5	0 2	0 4	0 6	0 5	0 4	0 31	0 7	0 6	0 6	0 5	0 2	0 20	5 0	0 1	0 13	0 9	0 9	0 17	0 17	0 15	0 11	0 17	0 12	0 4	0 18	0 6	0 10	1 10
CP027619.1	4279707	A	G	ABCG81		0 2	0 6	0 4	0 11	0 6	0 3	0 6	0 4	0 1	0 10	0 0	0 6	0 3	0 3	0 9	0 2	0 1	0 6	0 7	0 4	0 3	0 27	0 9	0 5	0 5	0 4	0 2	0 20	0 4	0 1	0 13	0 15	0 9	0 26	0 24	0 16	0 8	0 22	0 11	0 7	0 17	0 4	0 9	0 10
CP027619.1	4279754	G	A	ABCG81	v	0 2	0 4	0 5	0 13	0 8	0 2	0 8	0 5	0 2	0 9	0 1	0 6	0 2	0 3	0 5	0 6	0 3	0 7	0 3	0 2	0 2	0 27	0 8	0 4	0 6	0 4	0 2	0 20	7 0	2 0	0 8	0 12	0 10	0 22	0 21	0 16	0 9	0 25	0 8	0 9	0 10	0 8	0 14	0 15
CP027619.1	4279818	A	G	ABCG81		0 3	0 5	0 5	0 14	0 7	0 1	0 7	0 5	0 4	0 3	0 3	0 5	0 1	0 2	0 4	0 9	0 3	0 8	0 3	0 4	0 5	0 27	0 12	0 4	0 5	0 4	0 4	0 15	0 9	0 3	1 7	0 11	0 10	0 17	0 16	0 10	0 9	0 23	0 6	0 11	0 6	0 7	0 12	0 12
CP027619.1	4279824	G	GT	ABCG81	v	0 4	0 5	0 3	0 12	0 7	0 1	0 5	0 5	0 4	0 4	0 3	0 4	0 1	0 2	0 3	9 0	0 3	0 0	0 3	0 4	0 5	0 27	0 12	2 1	0 4	0 4	0 4	0 13	0 9	0 3	0 7	0 7	0 8	0 15	0 10	0 0	0 10	0 17	0 6	0 11	0 0	0 8	0 12	0 12
CP027619.1	4279831	A	T	ABCG81	v	0 4	0 5	0 3	0 12	0 7	0 1	2 5	0 5	0 4	0 4	0 3	0 4	0 1	1 2	0 3	0 0	0 3	7 0	0 3	0 4	0 5	0 27	0 12	0 1	0 4	0 4	0 4	0 13	0 9	0 3	0 7	0 7	0 8	0 15	0 10	10 0	0 10	0 17	0 6	0 11	7 0	0 8	0 12	0 12
CP027619.1	4279846	A	C	ABCG81		0 4	0 5	0 4	0 14	0 7	0 1	0 7	0 7	0 3	0 4	0 3	0 4	0 2	0 3	0 1	0 10	0 4	0 8	0 2	0 4	0 6	0 26	0 14	0 4	0 5	0 4	0 4	0 10	0 10	0 4	0 9	0 10	0 9	0 16	0 10	0 14	0 9	0 17	0 6	0 7	0 7	0 7	0 16	0 10
CP027619.1	4279851	C	T	ABCG81		0 4	0 6	0 6	0 13	0 7	0 0	0 7	0 9	0 3	0 4	0 3	0 4	0 2	0 3	0 1	0 10	0 4	0 8	0 2	0 5	0 6	0 25	0 13	0 4	0 5	0 4	0 4	0 10	0 10	0 4	0 9	0 10	0 7	0 16	0 10	0 14	0 8	0 17	0 6	0 7	0 7	0 7	0 16	0 10
CP027619.1	4279907	A	G	ABCG81	v	0 4	0 8	0 7	0 15	0 5	0 0	0 8	0 8	0 4	0 6	0 2	0 5	0 2	0 2	0 3	0 8	0 6	0 8	0 3	0 4	0 6	0 22	0 12	0 3	0 6	0 3	0 3	0 10	0 8	0 3	0 9	0 12	0 10	0 15	0 9	0 15	0 12	0 18	0 10	0 4	0 11	0 4	0 9	0 11
CP027619.1	4280067	T	A	ABCG81	v	0 4	0 8	0 8	0 10	0 3	0 8	0 8	0 4	0 3	0 5	0 2	0 5	0 2	0 4	0 2	0 10	0 6	0 6	0 3	0 4	0 6	0 18	0 6	0 2	0 3	0 7	0 4	0 12	4 0	0 0	0 13	0 11	0 10	0 23	0 12	0 14	0 4	0 16	0 14	0 10	0 17	0 4	0 11	0 16
CP027619.1	4280124	A	G	ABCG81	v	0 6	0 7	0 10	0 7	0 2	0 6	0 6	0 3	0 3	0 5	0 4	0 5	0 3	0 7	0 1	0 8	0 6	0 2	0 3	0 4	0 4	0 17	0 5	0 1	0 5	0 6	0 5	0 16	7 0	2 2	0 15	0 9	0 7	0 30	0 20	0 22	0 6	0 21	0 10	0 12	0 15	0 5	0 9	0 5
CP027619.1	4280167	GTGA	ATG	ABCG81	v	0 3	0 7	0 9	0 11	0 3	0 5	0 7	0 4	0 3	0 3	0 4	0 8	0 3	0 6	0 1	0 10	0 3	0 2	0 2	0 3	0 5	0 19	0 7	0 1	0 6	0 4	0 4	0 12	8 0	2 2	0 11	0 7	0 7	0 20	0 18	0 18	0 9	0 18	0 9	0 13	0 10	0 4	0 9	0 5
CP027619.1	4280192	TGACA	CGACT	ABCG81		0 4	0 6	0 9	0 13	0 4	0 6	0 5	0 5	0 4	0 5	0 4	0 7	0 4	0 7	0 2	0 11	0 4	0 2	0 5	0 5	0 5	0 19	0 6	0 2	0 8	0 4	0 4	0 15	0 8	0 5	0 11	0 7	0 8	0 14	0 17	0 14	0 11	0 18	0 7	0 14	0 9	0 4	0 8	0 8
CP027619.1	4280203	T	C	ABCG81		0 4	0 6	0 10	0 12	0 4	0 6	0 7	0 5	0 4	0 4	0 4	0 6	0 4	0 6	0 2	0 9	0 5	0 2	0 5	0 5	0 5	0 18	0 7	0 2	0 7	0 4	0 4	0 12	0 9	0 5	0 9	0 7	0 11	0 14	0 19	0 14	0 12	0 18	0 11	0 15	0 11	0 5	0 8	0 11
CP027619.1	4280209	A	G	ABCG81		0 4	0 7	0 8	0 13	0 4	0 6	0 7	0 5	0 4	0 5	0 4	0 6	0 3	0 6	0 2	0 8	0 5	0 2	0 5	0 5	0 5	0 20	0 7	0 3	0 7	0 5	0 5	0 12	0 10	0 5	0 9	0 7	0 12	0 14	0 17	0 14	0 11	0 18	0 11	0 11	0 13	0 5	0 8	0 11
CP027619.1	4280224	C	T	ABCG81		0 4	0 6	0 9	0 16	0 5	0 9	0 6	0 5	0 4	0 8	0 5	0 6	0 4	0 6	0 3	0 7	0 4	0 5	0 4	0 5	0 5	0 22	0 8	0 3	0 7	0 4	0 5	0 10	0 11	0 5	0 8	0 8	0 12	0 12	0 15	0 7	0 11	0 17	0 13	0 10	0 11	0 5	0 9	0 9
CP027619.1	4280238	GAAG	TAAA	ABCG81		0 3	0 6	0 10	0 14	0 5	0 9	0 9	0 5	0 3	0 8	0 4	0 6	0 3	0 7	0 4	0 6	0 4	0 5	0 4	0 5	0 5	0 24	0 7	0 3	0 6	0 3	0 4	0 12	0 0	0 2	0 7	0 10	0 11	0 9	0 11	0 2	0 11	0 19	0 13	0 8	0 11	0 4	0 8	0 10
CP027619.1	4280241	G	A	ABCG81	v	0 3	0 6	0 10	0 14	0 5	0 9	0 9	0 5	0 3	0 8	0 4	0 6	0 3	0 7	0 4	0 6	0 4	0 5	0 4	0 5	0 5	0 24	0 7	0 3	0 6	0 3	0 4	0 12	9 0	3 2	0 7	0 10	0 11	0 9	1 11	0 2	0 11	0 19	0 13	0 8	0 11	0 4	0 8	0 10
CP027619.1	4280247	AAC	TAT	ABCG81		0 3	0 6	0 9	0 16	0 5	0 9	0 9	0 5	0 3	0 8	0 4	0 6	0 2	0 7	0 4	0 6	0 4	0 5	0 4	0 5	0 5	0 23	0 6	0 3	0 7	0 3	0 4	0 12	0 9	0 5	0 7	0 10	0 12	0 9	0 12	0 2	0 11	0 20	0 12	0 7	0 13	0 4	0 8	0 12
CP027619.1	4280255	GG	AT	ABCG81		0 2	0 5	0 8	0 16	0 5	0 9	0 9	0 6	0 3	0 8	0 3	0 6	0 2	0 8	0 4	0 5	0 5	0 6	0 3	0 4	0 5	0 24	0 7	0 3	0 7	0 3	0 3	0 11	0 9	0 5	0 7	0 11	0 12	0 8	0 13	0 2	0 12	0 19	0 13	0 7	0 13	0 4	0 7	0 12
CP027619.1	4280301	A	G	ABCG81		0 2	0 5	0 9	0 13	0 7	0 7	0 7	0 5	0 2	0 6	0 2	0 6	0 2	0 6	0 3	0 6	0 4	0 6	0 3	0 5	0 4	0 30	0 7	0 4	0 10	0 4	0 4	0 8	0 8	0 2	0 7	0 11	0 12	0 13	0 13	0 10	0 9	0 18	0 13	0 7	0 15	0 5	0 7	0 15
CP027619.1	4280319	T	C	ABCG81		0 2	0 5	0 11	0 13	0 7	0 7	0 7	0 4	0 3	0 4	0 1	0 5	0 2	0 6	0 3	0 4	0 4	0 6	0 2	0 5	0 3	0 30	0 5	0 5	0 9	0 4	0 4	0 8	0 9	0 2	0 7	0 10	0 14	0 17	0 15	0 11	0 16	0 17	0 13	0 6	0 14	0 4	0 11	0 15
CP027619.1	4280352	A	G	ABCG81		0 4	0 5	0 9	0 9	0 8	0 5	0 6	0 4	0 6	0 4	0 2	0 7	0 1	0 7	0 4	0 4	0 2	0 7	0 0	0 5	0 1	0 32	0 4	0 5	0 13	0 4	0 5	0 8	0 8	0 2	0 8	0 10	0 9	0 20	0 12	0 14	0 14	0 14	0 8	0 11	0 12	0 3	0 13	0 18
CP027619.1	4280400	T	C	ABCG81		0 5	0 6	0 5	0 14	0 8	0 3	0 2	0 2	0 7	0 5	0 3	0 4	0 5	0 7	0 4	0 3	0 5	0 7	0 1	0 4	0 3	0 31	0 5	0 6	0 13	0 4	0 4	0 9	0 7	0 1	0 9	0 8	0 10	0 17	0 9	0 13	0 12	0 15	0 12	0 16	0 7	0 4	0 11	0 17
CP027619.1	4280414	AAACC	GGAAATG	ABCG81		0 5	0 6	0 7	0 13	0 9	0 3	0 3	0 2	0 7	0 4	0 3	0 4	0 6	0 6	0 4	0 3	0 3	0 5	0 3	0 6	0 2	0 27	0 3	0 6	0 14	0 4	0 3	0 10	0 7	0 1	0 7	0 6	0 11	0 14	0 9	0 10	0 12	0 14	0 11	0 16	0 6	0 4	0 13	0 17
CP027619.1	4280446	CA	TG	ABCG81		0 6	0 5	0 6	0 12	0 8	0 5	0 3	0 1	0 6	0 3	0 3	0 3	0 6	0 7	0 5	0 2	0 4	0 5	0 4	0 5	0 3	0 30	0 3	0 6	0 13	0 5	0 4	0 11	0 7	0 0	0 9	0 7	0 8	0 13	0 7	0 11	0 4	0 13	0 10	0 13	0 8	0 4	0 11	0 14
CP027619.1	4280450	CAAAA	AAAAT	ABCG81	v	0 6	0 5	0 5	0 11	0 8	0 5	0 3	0 1	0 7	0 3	0 3	0 3	0 6	0 6	0 5	0 2	0 4	0 7	0 5	0 5	0 3	0 28	0 4	0 4	0 15	0 5	0 4	0 11	7 0	0 0	0 10	0 7	0 9	0 14	0 8	0 10	0 5	0 14	0 10	0 12	0 8	0 5	0 11	0 12
CP027619.1	4280460	GT	G	ABCG81	v	0 7	0 5	0 4	0 12	0 6	0 5	0 3	0 1	0 7	0 5	0 3	0 3	0 6	0 6	0 5	0 3	0 5	0 7	0 5	0 4	0 3	0 28	0 4	0 4	0 13	0 5	0 4	0 12	6 0	0 0	0 10	0 7	0 9	0 15	0 8	0 7	0 5	0 13	0 11	0 11	0 8	0 4	0 13	0 12
CP027619.1	4280479	G	A	ABCG81		0 6	0 6	0 5	0 13	0 7	0 5	0 4	0 1	0 4	0 6	0 3	0 5	0 8	0 7	0 8	0 3	0 5	0 9	0 5	0 5	0 4	0 29	0 4	0 5	0 15	0 6	0 3	0 14	0 7	0 1	0 7	0 7	0 10	0 16	0 9	0 10	0 5	0 14	0 11	0 10	0 6	0 4	0 10	0 10
CP027619.1	4280485	GTG	ATA	ABCG81		0 6	0 6	0 4	0 11	0 6	0 4	0 4	0 1	0 5	0 6	0 3	0 4	0 8	0 6	0 7	0 3	0 5	0 9	0 5	0 5	0 4	0 30	0 4	0 5	0 14	0 6	0 3	0 14	0 7	0 2	0 9	0 7	0 7	0 16	0 8	0 10	0 5	0 12	0 9	0 9	0 6	0 4	0 10	0 10
CP027619.1	4280533	G	A	ABCG81		0 6	0 3	0 6	0 6	0 5	0 4	0 4	0 2	0 3	0 7	0 1	0 6	0 11	0 5	0 6	0 5	0 5	0 7	0 5	0 5	0 4	0 29	0 5	0 5	0 15	0 5	0 2	0 13	0 8	0 2	0 12	0 6	0 7	0 21	0 10	0 15	0 9	0 10	0 7	0 13	0 12	0 4	0 7	0 4
CP027619.1	4280542	G	T	ABCG81		0 6	0 3	0 6	0 6	0 6	0 4	0 5	0 2	0 5	0 7	0 0	0 6	0 10	0 5	0 6	0 5	0 4	0 6	0 5	0 5	0 3	0 28	0 4	0 5	0 17	0 6	0 3	0 12	0 7	0 2	0 12	0 6	0 7	0 20	0 10	0 15	0 8	0 11	0 8	0 14	0 12	0 2	0 8	0 4
CP027619.1	4280551	CCCG	ACCA	ABCG81		0 6	0 3	0 8	0 7	0 5	0 4	0 5	0 2	0 6	0 7	0 0	0 5	0 9	0 5	0 6	0 4	0 3	0 6	0 5	0 5	0 3	0 27	0 4	0 6	0 17	0 7	0 3	0 12	0 7	0 2	0 9	0 8	0 5	0 17	0 11	0 14	0 8	0 11	0 9	0 13	0 10	0 2	0 9	0 4
CP027619.1	4280563	T	C	ABCG81		0 6	0 3	0 6	0 7	0 6	0 4	0 5	0 2	0 7	0 8	0 0	0 5	0 8	0 5	0 8	0 4	1 2	0 6	0 6	0 3	0 5	0 30	0 4	0 6	0 17	0 6	0 5	0 11	0 7	0 2	0 9	0 9	0 7	0 17	0 11	0 13	0 8	0 14	0 10	0 13	0 10	0 2	0 8	0 4
CP027619.1	4280595	G	A	ABCG81		0 7	0 4	0 5	0 9	0 7	0 5	0 6	0 2	0 10	0 7	0 0	0 5	0 8	0 5	0 8	0 5	0 3	0 9	0 7	0 3	0 5	0 24	0 5	0 9	0 15	0 6	0 4	0 9	0 7	0 2	0 11	0 6	0 11	0 9	0 13	0 10	0 9	0 14	0 7	0 16	0 14	0 2	0 5	0 5
CP027619.1	4280646	A	G	ABCG81	v	0 9	0 4	0 5	0 10	0 5	0 7	0 5	0 4	0 11	0 6	0 1	0 1	0 5	0 4	0 7	0 6	0 2	0 6	0 7	0 3	0 3	0 22	0 5	0 7	0 8	0 7	0 5	0 13	6 0	0 0	0 10	0 4	0 13	0 8	0 15	0 7	0 8	0 20	0 12	0 11	0 12	0 5	0 7	0 11
CP027619.1	4280670	GAATATCAAGT	TAATGTGAAGC	ABCG81		0 8	0 4	0 3	0 9	0 6	0 6	0 5	0 2	0 11	0 6	0 1	0 0	0 4	0 5	0 8	0 4	0 1	0 5	0 8	0 1	0 3	0 19	0 4	0 7	0 6	0 4	0 5	0 14	0 4	0 0	0 8	0 2	0 12	0 10	0 15	0 8	0 10	0 18	0 10	0 9	0 14	0 5	0 6	0 11
CP027619.1	4280687	AGG	GGC	ABCG81		0 8	0 3	0 3	0 11	0 5	0 6	0 6	0 4	0 12	0 6	0 1	0 2	0 3	0 5	0 7	0 4	0 1	0 5	0 9	0 2	0 4	0 22	0 5	0 8	0 7	0 4	0 5	0 15	0 4	0 0	0 8	0 1	0 11	0 12	0 15	0 10	0 10	0 18	0 9	0 11	0 14	0 6	0 7	0 13
CP027619.1	4280696	T	G	ABCG81		0 8	0 3	0 4	0 12	0 6	0 6	0 5	0 4	0 11	0 6	0 2	0 2	0 4	0 5	0 7	0 4	0 1	0 6	0 10	0 2	0 4	0 23	0 5	0 8	0 7	0 4	0 4	0 16	0 4	0 0	0 8	0 1	0 9	0 12	0 17	0 10	0 10	0 16	0 10	0 10	0 14	0 7	0 7	0 14
CP027619.1	4280709	A	G	ABCG81		0 9	0 3	0 2	0 11	0 5	0 6	0 6	0 4	0 12	0 6	0 2	0 2	0 4	0 5	0 6	0 4	0 3	0 6	0 9	0 2	0 2	0 22	0 4	0 7	0 7	0 3	0 4	0 16	0 3	0 0	0 10	0 2	0 6	0 15	0 17	0 10	0 11	0 17	0 12	0 9	0 13	0 7	0 8	0 14
CP027619.1	4280736	A	G	ABCG81		0 8	0 2	0 3	0 10	0 3	0 4	0 5	0 4	0 11	0 3	0 3	0 3	0 5	0 4	0 5	0 4	0 3	0 3	0 8	0 2	0 3	0 26	0 4	0 5	0 8	0 3	0 5	0 16	0 7	0 1	0 9	0 8	0 7	0 13	0 13	0 8	0 7	0 13	0 11	0 7	0 8	0 7	0 7	0 16
CP027619.1	4280769	G	A	ABCG81		0 9	0 4	0 5	0 11	0 4	0 4	0 8	0 8	0 11	0 2	0 4	0 4	0 5	0 2	0 3	0 6	0 5	0 4	0 10	0 2	0 4	0 22	0 6	0 8	0 9	0 3	0 6	0 17	0 8	0 2	0 9	0 9	0 5	0 14	0 11	0 9	0 6	0 10	0 9	0 9	0 7	0 8	0 10	0 16
CP027619.1	4280796	G	A	ABCG81		0 6	0 3	0 5	0 11	0 6	0 3	0 8	0 8	0 8	0 4	0 4	0 4	0 6	0 1	0 4	0 7	0 5	0 6	0 8	0 1	0 6	0 22	0 5	0 6	0 7	0 7	0 7	0 16	0 10	0 2	0 8	0 11	0 6	0 13	0 7	0 10	0 6	0 10	0 9	0 9	0 4	0 8	0 8	0 13
CP027619.1	4280854	G	A	ABCG81	v	0 6	0 3	0 4	0 12	0 3	0 4	0 7	0 8	0 13	0 4	0 3	0 4	0 4	0 0	0 3	0 6	0 3	0 7	0 6	0 1	0 6	0 14	0 5	0 7	0 8	0 7	0 8	0 15	8 0	3 0	0 9	0 8	0 6	0 12	0 10	0 9	0 10	0 11	0 8	0 8	0 3	0 11	0 8	0 13
CP027619.1	4280872	G	C	ABCG81		0 6	0 3	0 4	0 10	0 4	0 3	0 6	0 8	0 12	0 6	0 3	0 3	0 4	0 1	0 5	0 5	0 2	0 7	0 5	0 1	0 6	0 13	0 4	0 5	0 7	0 7	0 7	0 15	0 5	0 1	0 7	0 5	0 8	0 17	0 9	0 10	0 10	0 11	0 7	0 8	0 4	0 11	0 9	0 15
CP027619.1	4280882	GATT	CGAATCTTCGTGATATA	ABCG81		0 5	0 3	0 3	0 10	0 5	0 3	0 5	0 7	0 10	0 6	0 2	0 4	0 3	0 1	0 5	0 4	0 3	0 8	0 6	0 1	0 5	0 10	0 5	0 7	0 7	0 5	0 6	0 12	0 3	0 1	0 6	0 5	0 10	0 15	0 10	0 11	0 10	0 10	0 5	0 8	0 4	0 11	0 7	0 12
CP027619.1	4280896	C	A	ABCG81		0 3	0 3	0 3	0 11	0 4	0 3	0 6	0 8	0 10	0 6	1 0	0 4	0 4	0 1	0 6	0 4	0 3	0 9	0 6	0 1	0 5	0 10	0 3	0 7	0 7	0 5	0 6	0 11	0 4	0 1	0 7	0 3	0 10	0 14	0 11	0 11	0 11	0 11	0 4	0 8	0 7	0 10	0 7	0 8
CP027619.1	4280914	AAATC	TAATT	ABCG81		0 2	0 0	0 2	0 10	0 4	0 2	0 2	0 6	0 9	0 6	0 2	0 5	0 5	0 1	0 6	0 4	0 1	0 8	0 4	0 1	0 4	0 11	0 3	0 6	0 6	0 4	0 7	0 10	0 3	0 1	0 8	0 2	0 11	0 16	0 13	0 9	0 9	0 9	0 6	0 8	0 8	0 9	0 7	0 8
CP027619.1	4280923	A	G	ABCG81	v	0 3	0 0	0 2	0 11	0 4	0 3	0 1	0 8	0 8	0 7	0 2	0 5	0 4	0 1	0 5	0 4	0 3	0 8	0 4	0 1	0 5	0 12	0 4	0 6	0 7	0 3	0 7	0 11	4 0	1 0	0 11	0 4	0 10	0 16	0 13	0 10	0 9	0 9	0 5	0 9	0 8	0 9	0 8	0 10
CP027619.1	4280935	C	G	ABCG81		0 3	0 0	0 1	0 10	0 3	0 4	0 1	0 8	0 8	0 7	0 2	0 7	0 4	0 1	0 5	0 5	0 3	0 8	0 4	0 1	0 5	0 12	0 4	0 6	0 7	0 3	0 8	0 9	0 4	0 1	0 13	0 4	0 11	0 18	0 11	0 9	0 10	0 8	0 5	0 10	0 7	0 10	0 11	0 11
CP027619.1	4281006	G	A	ABCG81		0 5	0 3	0 4	0 9	0 5	0 5	0 2	0 9	0 3	0 4	0 4	0 5	0 4	0 2	0 9	0 7	0 4	0 6	0 5	0 2	0 7	0 27	0 5	0 5	0 5	0 5	0 9	0 11	0 5	0 2	0 16	0 6	0 8	0 14	0 11	0 11	0 11	0 12	0 5	0 16	0 9	0 7	0 11	0 7
CP027619.1	4281018	C	T	ABCG81		0 5	0 3	0 4	0 9	0 4	0 6	0 3	0 9	0 3	0 4	0 3	0 5	0 3	0 2	0 8	0 8	0 4	0 6	0 4	0 3	0 7	0 27	0 6	0 6	0 5	0 6	0 9	0 11	0 5	0 2	0 14	0 6	0 9	0 14	0 12	0 14	0 10	0 13	0 5	0 15	0 7	0 7	0 13	0 7
CP027619.1	4281090	C	CAACGAACG	ABCG81	v	0 5	0 6	0 5	0 6	0 5	0 5	0 6	0 5	0 2	0 5	0 5	0 4	0 4	0 3	0 6	0 6	0 2	0 7	0 5	0 3	0 5	0 26	0 6	0 5	0 8	0 3	0 9	0 15	5 0	2 2	0 9	0 4	0 3	0 12	0 15	0 12	0 9	0 13	0 6	0 6	0 12	0 7	0 12	0 11
CP027619.1	4281103	GTAAG	ATAAA	ABCG81		0 5	0 5	0 4	0 11	0 6	0 5	0 6	0 5	0 2	0 6	0 5	0 5	0 4	0 3	0 6	0 6	0 3	0 8	0 6	0 4	0 7	0 22	0 6	0 6	0 8	0 3	0 9	0 16	0 7	0 6	0 9	0 3	0 4	0 12	0 16	0 13	0 10	0 12	0 5	0 6	0 12	0 7	0 12	0 11
CP027619.1	4281115	A	G	ABCG81		0 4	0 5	0 5	0 12	0 3	0 7	0 5	0 5	0 2	0 4	0 4	0 5	0 4	0 3	0 4	0 7	0 3	0 8	0 7	0 5	0 8	0 26	0 6	0 7	0 7	0 3	0 10	0 17	0 7	0 6	0 8	0 4	0 6	0 12	0 16	0 11	0 11	0 12	0 6	0 5	1 10	0 6	0 12	0 11
CP027619.1	4281121	A	G	ABCG81		0 4	0 5	0 5	0 12	0 4	0 8	0 5	0 5	0 2	0 4	0 4	0 6	0 4	0 3	0 3	0 6	0 3	0 7	0 7	0 5	0 8	0 26	0 6	0 6	0 8	0 3	0 10	0 17	0 6	0 6	0 8	0 6	0 6	0 12	0 16	0 9	0 10	0 12	0 6	0 4	0 9	0 7	0 12	0 11
CP027619.1	4281139	G	T	ABCG81		0 3	0 6	0 5	0 11	0 5	0 11	0 6	1 3	0 2	0 2	0 5	0 6	0 3	0 2	0 2	0 5	0 4	0 7	0 5	0 3	0 8	0 20	0 6	0 6	0 10	0 4	0 10	0 19	0 5	0 6	0 10	0 8	0 6	0 12	0 19	0 6	0 9	0 9	0 6	0 3	0 11	0 6	0 9	0 10
CP027619.1	4281157	GAACCA	TATCCT	ABCG81		0 3	0 3	0 6	0 10	0 5	0 10	0 6	0 2	0 4	0 1	0 4	0 8	0 4	0 3	0 4	0 3	0 4	0 8	0 7	0 4	0 7	0 18	0 6	0 5	0 11	0 4	0 10	0 17	0 5	0 6	0 10	0 10	0 5	0 11	0 19	0 5	0 8	0 5	0 8	0 5	0 11	0 7	0 9	0 10
CP027619.1	4281219	C	T	ABCG81		0 7	0 5	0 7	0 16	0 7	0 11	0 5	0 5	0 4	0 5	0 3	0 9	0 5	0 4	0 3	0 5	0 4	0 10	0 11	0 5	0 9	0 16	0 6	0 5	0 13	0 9	0 6	0 16	0 6	0 8	0 9	0 16	0 6	0 15	0 18	0 8	0 10	0 7	0 10	0 7	0 14	0 7	0 10	0 11
CP027619.1	4281225	G	A	ABCG81		0 6	0 5	0 7	0 11	0 5	0 11	0 5	0 7	0 4	0 5	0 2	0 10	0 4	0 6	0 2	0 5	0 4	0 10	0 10	0 5	0 9	0 13	0 4	0 5	0 14	0 10	0 6	0 16	0 6	0 6	0 9	0 17	0 5	0 16	0 18	0 7	0 11	0 6	0 10	0 9	0 13	0 7	0 8	0 13
CP027619.1	4281236	A	G	ABCG81	v	0 8	0 4	0 6	0 12	0 5	0 12	0 4	0 7	0 5	0 5	0 2	0 8	0 3	0 6	0 2	0 7	0 4	0 9	0 11	0 6	0 9	0 12	0 7	0 6	0 11	0 10	0 6	0 15	0 4	0 6	0 9	0 16	0 4	0 17	0 18	0 7	0 10	0 8	0 9	0 9	13 0	0 6	0 8	0 13
CP027619.1	4281255	A	G	ABCG81	v	0 8	0 4	0 5	0 15	0 4	0 10	0 6	0 8	0 8	0 4	0 2	0 7	0 4	0 6	0 2	0 6	0 4	0 9	0 10	0 5	0 8	0 10	0 7	0 7	0 13	0 10	0 4	0 15	5 0	3 3	0 9	0 13	0 7	0 15	0 16	0 10	0 10	0 7	0 9	0 9	0 13	0 8	0 11	0 14
CP027619.1	4281261	G	A	ABCG81		0 7	0 4	0 4	0 17	0 4	0 10	0 6	0 8	0 8	0 6	0 2	0 7	0 4	0 6	0 2	0 5	0 4	0 9	0 9	0 5	0 7	0 10	0 7	0 6	0 14	0 9	0 4	0 14	0 6	0 6	0 9	0 11	0 8	0 14	0 16	0 12	0 9	0 7	0 10	0 9	0 11	0 8	0 11	0 14
CP027619.1	4281304	A	G	ABCG81		0 10	0 3	0 3	0 19	0 5	0 10	0 4	0 10	0 5	0 5	0 1	0 4	0 3	0 7	0 3	0 6	0 5	0 6	0 7	0 5	0 6	0 11	0 7	0 9	0 10	0 9	0 5	0 16	0 7	0 5	0 13	0 13	0 11	0 12	0 13	0 14	0 10	0 11	0 11	0 9	0 10	0 7	0 10	0 11
CP027619.1	4281324	T	G	ABCG81		0 10	0 2	0 2	0 20	0 6	0 10	0 5	0 11	0 8	0 5	0 1	0 5	0 2	0 5	0 2	0 5	0 4	0 5	0 7	0 6	0 8	0 12	0 6	0 9	0 13	0 7	0 5	0 15	0 5	0 3	0 14	0 9	0 12	0 14	0 14	0 15	0 9	0 9	0 12	0 10	0 8	0 6	0 10	0 12
CP027619.1	4281363	T	A	ABCG81		0 10	0 1	0 1	0 20	0 4	0 8	0 7	0 9	0 9	0 6	0 0	0 3	0 3	0 2	0 3	0 5	0 5	0 4	0 7	0 4	0 5	0 15	0 5	0 10	0 13	0 5	0 6	0 21	0 2	0 1	1 15	0 8	0 13	0 18	0 14	0 17	0 14	0 10	0 10	0 13	0 9	0 6	0 12	0 10
CP027619.1	4281381	G	A	ABCG81		0 8	0 1	0 2	0 18	0 4	0 7	0 7	0 8	0 8	0 7	0 0	0 4	0 3	0 4	0 3	0 4	0 7	0 5	0 3	0 3	0 5	0 18	0 3	0 8	0 13	0 5	0 5	0 19	0 2	0 1	0 15	0 9	0 10	0 20	0 13	0 16	0 12	0 9	0 12	0 15	0 13	0 5	0 11	0 12
CP027619.1	4281414	T	C	ABCG81	v	0 9	0 2	0 3	0 19	1 2	0 8	0 7	0 9	0 5	0 6	0 1	0 4	0 2	0 4	0 3	0 4	0 5	0 4	0 3	0 5	0 5	0 20	0 5	0 7	0 10	0 3	0 6	0 16	2 0	0 0	0 13	0 8	0 6	0 21	0 12	0 15	0 14	0 11	0 12	0 15	0 13	0 4	0 15	0 11
CP027619.1	4281433	G	T	ABCG81	v	0 10	0 2	0 3	0 19	1 2	0 7	0 7	0 10	0 5	0 6	0 1	0 6	0 2	0 4	0 5	0 6	0 6	0 5	0 3	0 5	0 4	0 20	0 4	0 6	0 9	0 4	0 3	0 16	3 0	0 0	0 10	0 6	0 7	0 20	0 16	0 14	0 13	0 8	0 11	0 14	0 14	0 4	0 16	0 11
CP027619.1	4281448	G	C	ABCG81		0 8	0 2	0 4	0 17	0 4	0 5	0 7	0 10	0 5	0 6	0 1	0 7	0 3	0 4	0 6	0 6	0 4	0 4	0 3	0 6	0 5	0 17	0 5	0 8	0 9	0 4	0 3	0 16	0 3	0 0	0 11	0 5	0 7	0 20	0 16	0 13	0 15	0 10	0 9	0 17	0 14	0 4	0 18	0 11
CP027619.1	4281468	A	G	ABCG81	v	0 7	0 4	0 4	0 13	1 3	0 3	0 6	0 12	0 3	0 5	0 2	0 8	0 3	0 4	0 5	0 6	0 4	0 3	0 2	0 7	0 4	0 19	0 6	0 8	0 6	0 7	0 2	0 18	3 0	0 0	0 11	0 5	0 7	0 18	1 11	0 14	0 15	0 10	0 9	0 16	0 13	0 4	0 16	0 11
CP027619.1	4281523	G	C	ABCG81	v	0 8	0 4	0 2	0 15	0 3	0 3	0 6	0 10	0 3	0 6	0 3	0 7	0 4	0 3	0 6	0 5	0 6	0 3	0 1	0 7	0 2	0 20	0 5	0 6	0 2	0 7	0 2	0 16	8 0	0 0	0 12	0 8	0 6	0 16	0 13	0 11	0 13	0 8	0 15	0 8	0 10	0 3	0 13	0 4
CP027619.1	4281530	A	T	ABCG81		0 9	0 4	0 2	0 13	0 3	0 3	0 6	0 12	0 3	0 6	0 4	0 7	0 5	0 3	0 7	0 5	0 5	0 3	0 1	0 7	0 3	0 23	0 5	0 6	0 2	0 7	0 2	0 16	0 8	0 0	0 13	0 9	0 7	0 18	0 15	0 9	0 13	0 9	0 14	0 9	0 10	0 3	0 13	0 5
CP027619.1	4281583	C	T	ABCG81		0 7	0 3	0 4	0 11	0 4	0 2	0 7	0 12	0 5	0 7	0 4	0 5	0 5	0 4	0 9	0 4	0 6	0 4	0 3	0 5	0 3	0 33	0 7	0 7	0 7	0 6	0 1	0 16	0 8	0 2	0 11	0 15	0 5	0 20	0 20	0 4	0 10	0 8	0 15	0 6	0 18	0 4	0 10	0 5
CP027619.1	4281591	T	G	ABCG81		0 8	0 3	0 4	0 13	0 3	0 3	0 7	0 11	0 5	0 6	0 4	0 6	0 5	0 4	0 8	0 3	0 6	0 4	0 3	0 5	0 4	0 33	0 8	0 7	0 6	0 6	0 2	0 15	0 8	0 2	0 10	0 15	0 5	0 19	0 21	0 2	0 10	0 8	0 15	1 6	0 18	0 3	0 11	0 6
CP027619.1	4281611	G	A	ABCG81		0 8	0 2	0 4	0 14	0 3	0 2	0 6	0 8	0 4	0 7	0 4	0 5	0 3	0 5	0 7	0 3	0 6	0 5	0 3	0 2	0 3	0 31	0 6	0 6	0 6	0 8	0 3	0 14	0 9	0 2	0 12	0 12	0 4	0 22	0 17	0 5	0 8	0 7	0 13	0 9	0 19	0 4	0 9	0 9
CP027619.1	4281623	GT	AC	ABCG81		0 8	0 2	0 4	0 13	0 3	0 2	0 7	0 8	0 4	0 8	0 3	0 3	0 4	0 6	0 7	0 3	0 5	0 5	0 4	0 3	0 4	0 29	0 7	0 7	0 6	0 6	0 3	0 16	0 11	0 2	0 14	0 14	0 3	0 22	0 20	0 7	0 8	0 6	0 13	0 9	0 21	0 4	0 9	0 11
CP027619.1	4281639	A	G	ABCG81		0 9	0 2	0 7	0 14	0 3	0 3	0 8	0 8	0 5	0 7	0 3	0 2	0 4	0 6	0 7	0 7	0 4	0 7	0 3	0 3	0 4	0 30	0 8	0 7	0 7	0 7	0 4	0 17	0 11	0 2	0 14	0 12	0 4	0 19	0 22	0 8	0 7	0 6	0 12	0 8	0 21	0 5	0 11	0 12
CP027619.1	4281647	ACAACGGAA	GCAATGGAT	ABCG81		0 9	0 3	0 8	0 11	0 4	0 4	0 7	0 9	0 5	0 7	0 3	0 2	0 3	0 4	0 6	0 7	0 4	0 7	0 3	0 3	0 4	0 26	0 8	0 7	0 6	0 8	0 5	0 15	0 8	0 2	0 12	0 8	0 3	0 16	0 18	0 9	0 5	0 4	0 10	0 7	0 19	0 6	0 9	0 12
CP027619.1	4281666	G	A	ABCG81	v	0 11	0 3	0 8	0 14	0 4	0 4	0 7	0 10	0 5	0 8	0 2	0 2	0 2	0 6	0 6	0 7	0 4	0 6	0 3	0 3	0 5	0 25	0 8	0 10	0 6	0 8	0 5	0 18	8 0	1 1	0 19	0 10	0 4	0 16	0 17	0 11	0 6	0 3	0 10	0 9	0 18	0 6	0 9	0 14
CP027619.1	4281667	A	T	ABCG81		0 11	0 3	0 9	0 14	0 4	0 4	0 7	0 10	0 5	0 8	0 2	0 2	0 2	0 6	0 6	0 7	0 3	0 6	0 3	0 3	0 5	0 26	0 8	0 9	0 6	0 8	0 5	0 19	0 8	0 2	0 19	0 10	0 4	0 16	0 18	0 13	0 6	0 3	0 10	0 9	0 18	0 6	0 9	0 14
CP027619.1	4281676	C	G	ABCG81		0 6	0 3	0 9	0 14	0 5	0 4	0 7	0 9	0 5	0 7	0 1	0 2	0 1	0 6	0 5	0 7	0 3	0 7	0 3	0 4	0 5	0 21	0 8	0 9	0 6	0 9	0 5	0 18	0 7	0 2	0 19	0 11	0 6	0 15	0 15	0 13	0 7	0 5	0 10	0 8	0 16	0 6	0 9	0 13
CP027619.1	4281682	A	G	ABCG81		0 6	0 3	0 9	0 15	0 5	0 4	0 7	0 8	0 4	0 7	0 1	0 3	0 2	0 6	0 7	0 8	0 2	0 8	0 3	0 4	0 5	0 22	0 8	0 9	0 6	0 10	0 5	0 19	0 7	0 2	0 20	0 11	0 7	0 12	0 13	0 13	0 7	0 3	0 8	0 9	0 12	0 6	0 9	0 14
CP027619.1	4281689	C	T	ABCG81		0 6	0 3	0 8	0 15	0 5	0 4	0 7	0 8	0 4	0 7	0 2	0 3	0 2	0 5	0 7	0 9	0 2	0 8	0 4	0 4	0 4	0 20	0 8	0 8	0 6	0 10	0 5	0 20	0 7	0 1	0 21	0 12	0 8	0 13	0 13	0 16	0 6	0 4	0 10	0 9	0 11	0 6	0 9	0 14
CP027619.1	4281697	G	A	ABCG81		0 6	0 3	0 9	0 15	0 5	0 3	0 8	0 8	0 4	0 6	0 1	0 3	0 2	0 6	0 6	0 10	0 2	0 7	0 3	0 4	0 4	0 17	0 8	0 8	0 5	0 9	0 5	0 19	0 9	0 1	0 21	0 11	0 7	0 13	0 14	0 16	0 5	0 3	0 10	0 9	0 11	0 5	0 9	0 17
CP027619.1	4281721	G	A	ABCG81		0 4	0 4	0 11	0 14	0 3	0 3	0 6	0 7	0 3	0 7	0 2	0 3	0 2	0 5	0 4	0 8	0 2	0 7	0 3	0 4	0 4	0 17	0 7	0 7	0 3	0 8	0 5	0 21	0 9	0 0	0 16	0 11	0 7	0 12	0 16	0 18	0 7	0 5	0 8	0 8	0 11	0 3	0 10	0 14
CP027619.1	4281760	A	C	ABCG81		0 6	0 2	0 12	0 16	0 3	0 6	0 5	0 8	0 4	0 8	0 1	0 2	0 2	0 6	0 4	0 10	0 1	0 9	0 6	0 3	0 4	0 19	0 9	0 6	0 3	0 8	0 5	0 18	0 8	0 1	0 15	0 9	0 12	0 10	0 13	0 15	0 6	0 9	0 10	0 13	0 10	0 2	0 6	0 15
CP027619.1	4281808	GCTCGGT	ACTGGGG	ABCG81		0 6	0 1	0 9	0 15	0 4	0 6	0 1	0 6	0 4	0 8	0 3	0 2	0 4	0 6	0 7	0 6	0 1	0 9	0 6	0 2	0 6	0 20	0 6	0 6	0 7	0 5	0 4	0 16	0 8	0 2	0 5	0 11	0 9	0 11	0 13	0 15	0 6	0 10	0 16	0 13	0 17	0 5	0 8	0 14
CP027619.1	4281826	T	A	ABCG81		0 7	0 2	0 8	0 18	0 3	0 6	0 1	0 6	0 5	0 7	0 3	0 2	0 5	0 9	0 7	0 8	0 1	0 9	0 6	0 3	0 5	0 20	0 7	0 6	0 7	0 7	0 4	0 16	0 9	0 2	0 7	0 10	0 9	0 10	0 14	0 14	0 6	0 13	0 17	0 14	0 18	0 5	0 9	0 14
CP027619.1	4281850	A	T	ABCG81		0 7	0 2	0 8	0 21	0 3	0 7	0 0	0 4	0 5	0 4	0 2	0 2	0 4	0 11	0 6	0 8	0 2	0 9	0 4	0 4	0 6	0 20	0 9	0 8	0 7	0 8	0 4	0 15	0 8	0 3	0 10	0 10	0 12	0 18	0 14	0 12	0 7	0 13	0 20	0 16	0 15	0 7	0 9	0 14
CP027619.1	4281862	GAATC	G	ABCG81		0 5	0 1	0 6	0 22	0 3	0 7	0 0	0 4	0 4	0 5	0 2	0 2	0 4	0 11	0 5	0 8	0 2	0 8	0 4	0 4	0 6	0 17	0 11	0 8	0 9	0 8	0 4	0 13	0 7	0 4	0 9	0 11	0 9	0 23	0 13	0 11	0 6	0 13	0 17	0 13	0 13	0 7	0 11	0 12
CP027619.1	4281874	A	C	ABCG81		0 5	0 2	0 6	0 24	0 3	0 7	0 0	0 6	0 4	0 4	0 2	0 2	0 4	0 10	0 4	0 8	0 1	0 9	0 2	0 4	0 6	0 15	0 11	0 9	0 9	0 8	0 4	0 17	0 6	0 4	0 10	0 11	0 8	0 24	0 14	0 11	0 9	0 16	0 18	0 13	0 15	0 9	0 12	0 13
CP027619.1	4281891	G	T	ABCG81		0 4	0 2	0 6	0 17	0 3	0 9	0 0	0 7	0 4	0 6	0 2	0 2	0 3	0 9	0 4	0 9	0 2	0 8	0 1	0 4	0 6	0 14	0 12	0 9	0 9	0 8	0 4	0 14	0 6	0 4	0 10	0 11	0 8	0 20	0 15	0 12	0 8	0 14	0 17	0 10	0 12	0 9	0 12	0 9
CP027619.1	4281903	A	C	ABCG81		0 3	0 3	0 8	0 19	0 3	0 8	0 0	0 7	0 5	0 7	0 2	0 2	0 4	0 10	0 4	0 9	0 2	0 8	0 2	0 4	0 6	0 14	0 11	0 9	0 9	0 9	0 3	0 13	0 6	0 4	0 10	0 9	0 8	0 20	0 15	0 9	0 10	0 15	0 18	0 9	0 11	0 9	0 14	0 10
CP027619.1	4281910	TAAGC	CAAGT	ABCG81	v	0 5	0 3	0 6	0 18	2 1	0 6	0 0	0 7	0 5	0 8	0 2	0 3	0 3	0 9	0 4	0 8	0 2	0 6	0 2	0 5	0 6	0 14	0 11	0 8	0 7	0 11	0 2	0 12	8 0	1 2	0 9	0 8	0 7	0 21	0 17	0 9	0 9	0 17	0 17	0 9	0 12	0 7	0 14	0 8
CP027619.1	4281910	TAA	CAC	ABCG81	v	0 5	0 3	0 6	0 18	0 1	0 6	0 0	0 7	0 5	0 8	0 2	0 3	0 3	0 9	0 4	0 8	0 2	0 6	0 2	0 5	0 6	0 14	0 11	0 8	0 7	0 11	0 2	0 12	0 0	0 2	0 9	0 8	0 7	0 21	0 17	0 9	0 9	0 17	0 17	0 9	0 12	0 7	0 14	0 8
CP027619.1	4281929	TGAA	GGAAG	ABCG81		0 6	0 3	0 7	0 19	0 2	0 7	0 0	0 6	0 5	0 9	0 2	0 3	0 4	0 9	0 4	0 7	0 2	0 6	0 1	0 4	0 7	0 15	0 15	0 6	0 7	0 9	0 0	0 13	0 8	0 3	0 9	0 6	0 8	0 25	0 17	0 7	0 10	0 15	0 14	0 6	0 13	0 6	0 12	0 6
CP027619.1	4282000	C	T	ABCG81		0 6	0 3	0 5	0 12	0 2	0 8	0 3	0 9	0 6	0 12	0 2	0 4	0 5	0 5	0 7	0 6	0 2	0 5	0 3	0 3	0 8	0 15	0 16	0 6	0 6	0 9	0 1	0 11	0 7	0 2	0 8	0 5	0 10	0 18	0 15	0 9	0 13	0 10	0 12	0 10	0 16	0 5	0 11	0 10
CP027619.1	4282009	T	C	ABCG81	v	0 7	0 3	0 5	0 12	2 2	0 8	0 3	0 7	0 9	0 11	0 2	0 4	0 5	0 6	0 8	0 8	0 2	0 5	0 3	0 3	0 8	0 16	0 17	0 6	0 4	0 9	0 1	0 10	8 0	3 0	0 8	0 5	0 10	0 17	0 17	0 8	0 12	0 10	0 13	0 10	0 15	0 5	0 11	0 10
CP027619.1	4282009	T	G	ABCG81	v	0 7	0 3	0 5	0 12	0 2	0 8	0 3	0 7	0 9	0 11	0 2	0 4	0 5	0 6	0 8	0 8	0 2	0 5	0 3	0 3	0 8	0 16	0 17	0 6	0 4	0 9	0 1	0 10	0 0	0 0	0 8	0 5	0 10	0 17	0 17	0 8	0 12	0 10	0 13	0 10	0 15	0 5	0 11	0 10
CP027619.1	4282021	A	G	ABCG81		0 7	0 2	0 4	0 12	0 4	0 9	0 3	0 5	0 9	0 9	0 3	0 4	0 5	0 8	0 8	0 8	0 2	0 4	0 3	0 3	0 9	0 15	0 17	0 8	0 5	0 7	0 1	0 12	0 8	0 2	0 10	0 7	0 9	0 16	0 15	0 10	0 13	0 12	0 10	0 11	0 16	0 5	0 10	0 11
CP027619.1	4282039	A	G	ABCG81		0 7	0 2	0 4	0 13	0 5	0 7	0 4	0 5	0 9	0 8	0 2	0 4	0 6	0 8	0 10	0 7	0 1	0 6	0 5	0 4	0 9	0 15	0 15	0 11	0 6	0 7	0 1	0 14	0 9	0 2	0 11	0 10	0 8	0 14	0 16	0 11	0 11	0 11	0 8	0 10	0 13	0 4	0 9	0 11
CP027619.1	4282076	A	T	ABCG81		0 3	0 2	0 2	0 14	0 5	0 5	0 5	0 6	0 9	0 8	0 2	0 3	0 6	0 8	0 9	0 9	0 1	0 6	0 5	0 5	0 6	0 16	0 13	0 10	0 6	0 8	0 2	0 17	0 9	0 2	0 12	0 9	0 7	0 11	0 14	0 12	0 7	0 10	0 9	0 8	0 13	0 4	0 5	0 14
CP027619.1	4282086	T	A	ABCG81		0 3	0 3	0 2	0 15	0 5	0 6	0 5	0 6	0 9	0 8	0 2	0 3	0 6	0 7	0 8	0 9	0 1	0 5	0 5	0 5	0 6	0 13	1 13	0 11	0 6	0 8	0 3	0 18	0 10	0 2	0 11	0 9	0 7	0 10	0 13	0 13	0 8	0 10	0 8	0 9	0 12	0 3	0 4	0 14
CP027619.1	4282101	C	T	ABCG81	v	0 3	0 3	0 2	0 11	2 2	0 7	0 4	0 4	0 9	0 7	0 2	0 2	0 6	0 6	0 8	0 8	0 2	0 5	0 4	0 5	0 8	0 14	0 14	0 11	0 7	0 8	0 3	0 17	10 0	1 0	0 10	0 10	0 6	0 14	0 11	0 13	0 9	0 8	0 9	0 7	0 12	0 3	0 4	0 13
CP027619.1	4282126	C	T	ABCG81		0 4	0 4	0 2	0 12	0 6	0 7	0 3	0 6	0 9	0 6	0 3	0 1	0 8	0 6	0 8	0 7	0 2	0 6	0 4	0 5	0 8	0 15	0 17	0 12	0 7	0 8	0 2	0 15	0 10	0 0	0 10	0 9	0 6	0 17	0 13	0 10	0 6	0 8	0 10	0 9	0 11	0 4	0 4	0 11
CP027619.1	4282147	G	A	ABCG81		0 5	0 8	0 3	0 12	0 6	0 8	0 4	0 8	0 8	0 6	0 3	0 2	0 5	0 8	0 7	0 7	0 3	0 6	0 5	0 5	0 7	0 19	0 15	0 11	0 6	0 11	0 2	0 17	0 10	0 1	0 8	0 9	0 6	0 16	0 12	0 12	0 7	0 7	0 8	0 13	0 13	0 3	0 3	0 11
CP027619.1	4282196	A	G	ABCG81		0 9	0 10	0 2	0 8	0 4	0 8	0 3	0 10	0 8	0 5	0 6	0 2	0 3	0 6	0 5	0 9	0 3	0 5	0 3	0 5	0 8	0 21	0 13	0 5	0 5	0 8	0 1	0 17	0 9	0 1	0 5	0 7	0 7	0 12	0 12	0 14	0 8	0 7	0 9	0 15	0 15	0 5	0 2	0 15
CP027619.1	4282206	C	G	ABCG81		0 10	0 9	0 2	0 7	0 4	0 8	0 3	0 10	0 8	0 5	0 6	0 2	0 3	0 5	0 3	0 8	0 3	0 5	0 2	0 5	0 7	0 21	0 13	0 6	0 5	0 8	0 2	0 18	0 10	0 3	0 6	0 7	0 5	0 12	0 14	0 13	0 8	0 8	0 8	0 15	0 13	0 6	0 3	0 13
CP027619.1	4282224	G	A	ABCG81		0 10	0 10	0 1	0 7	0 4	0 7	0 3	0 9	0 7	0 5	0 5	0 2	0 3	0 6	0 4	0 6	0 3	0 6	0 3	0 4	0 5	0 24	0 11	0 6	0 5	1 8	0 2	0 17	0 10	0 3	0 7	0 8	0 6	0 12	0 14	0 11	0 8	0 8	0 7	0 15	0 12	0 6	0 5	0 16
CP027619.1	4282251	T	C	ABCG81		0 11	0 10	0 2	0 11	0 6	0 6	0 3	0 9	0 6	0 6	0 5	0 2	0 4	0 8	0 5	0 7	0 2	0 9	0 3	0 4	0 4	0 25	0 11	0 4	0 4	0 8	0 1	0 14	0 10	0 5	0 9	0 9	0 8	0 12	0 17	0 15	0 8	0 9	0 9	0 12	0 11	0 6	0 9	0 15
CP027619.1	4282284	TTCTA	CTTTT	ABCG81		0 10	0 7	0 5	0 13	0 5	0 6	0 3	0 7	0 6	0 6	0 5	0 1	0 4	0 7	0 5	0 5	0 2	0 7	0 2	0 5	0 5	0 25	0 6	0 4	0 3	0 5	0 3	0 9	0 7	0 5	0 10	0 10	0 9	0 14	0 17	0 9	0 7	0 9	0 10	0 9	0 12	0 4	0 10	0 15
CP027619.1	4282295	CT	AG	ABCG81		0 9	0 5	0 5	0 16	0 6	0 4	0 2	0 5	0 6	0 5	0 5	0 0	0 4	0 7	0 5	0 6	0 2	0 7	0 2	0 5	0 5	0 23	0 7	0 3	0 4	0 4	0 3	0 12	0 7	0 5	0 12	0 9	0 12	0 16	0 15	0 13	0 8	0 10	0 13	0 9	0 13	0 5	0 12	0 12
CP027619.1	4282304	CAT	TAG	ABCG81		0 8	0 5	0 5	0 17	0 6	0 4	0 2	0 5	0 7	0 5	0 5	0 0	0 4	0 7	0 5	0 7	0 2	0 7	0 3	0 4	0 5	0 25	0 5	0 3	0 4	0 5	0 3	0 10	0 0	0 1	0 13	0 9	0 12	0 17	0 17	0 12	0 10	0 10	0 12	0 9	0 11	0 4	0 12	0 12
CP027619.1	4282306	T	G	ABCG81	v	0 8	0 5	0 5	0 17	0 6	0 4	0 2	0 5	0 7	0 5	0 5	0 0	0 4	0 7	0 5	0 7	0 2	0 7	0 3	0 4	0 5	0 25	0 5	0 3	0 4	0 5	0 3	0 10	7 0	4 1	0 13	0 9	0 12	0 17	0 17	0 12	0 10	0 10	0 12	0 9	0 11	0 4	0 12	0 12
CP027619.1	4282311	TAATA	CAATG	ABCG81		0 8	0 5	0 5	0 17	0 7	0 4	0 3	0 6	0 5	0 5	0 5	0 0	0 4	0 6	0 6	0 6	0 2	0 8	0 3	0 4	0 5	0 21	0 7	0 3	0 4	0 7	0 3	0 8	0 6	0 4	0 12	0 9	0 13	0 16	0 18	0 12	0 9	0 12	0 11	0 8	0 10	0 3	0 12	0 11
CP027619.1	4282325	CAT	C	ABCG81		0 7	0 4	0 5	0 18	0 8	0 3	0 3	0 10	0 5	0 5	0 4	0 1	0 3	0 7	0 6	0 4	0 3	0 8	0 3	0 4	0 5	0 23	0 6	0 2	0 5	0 7	0 4	0 6	0 6	0 4	0 11	0 9	0 13	0 16	0 20	0 14	0 11	0 12	0 11	0 8	0 11	0 2	0 13	0 11
CP027619.1	4282345	A	G	ABCG81		0 8	0 5	0 6	0 19	0 7	0 4	0 3	0 10	0 5	0 9	0 2	0 2	0 4	0 7	0 7	0 5	0 3	0 9	0 3	0 3	0 6	0 26	0 7	0 2	0 5	0 7	0 4	0 10	0 5	0 5	0 14	0 9	0 13	0 18	0 19	0 16	0 11	0 14	0 12	0 9	0 14	0 3	0 13	0 10
CP027619.1	4282350	G	A	ABCG81		0 8	0 7	0 6	0 19	0 7	0 4	0 3	0 10	0 4	0 9	0 1	0 2	0 4	0 7	0 7	0 5	0 3	0 9	0 4	0 5	0 6	0 26	0 8	0 2	0 4	0 6	0 3	0 10	0 5	0 4	0 15	0 10	0 14	0 17	0 18	0 16	0 12	0 14	0 12	0 9	0 13	0 3	0 14	0 10
CP027619.1	4282356	A	G	ABCG81	v	0 7	0 7	0 6	0 15	1 6	0 4	0 3	0 10	0 4	0 8	0 1	0 2	0 4	0 7	0 7	0 5	0 3	0 9	0 4	0 4	0 7	0 27	0 9	0 1	0 3	0 7	0 3	0 10	4 0	1 2	0 15	0 9	0 16	0 18	0 17	0 16	0 13	0 14	0 11	0 10	0 13	0 2	0 15	0 11
CP027619.1	4282364	AGA	TGC	ABCG81		0 9	0 6	0 6	0 13	0 8	0 5	0 2	0 11	0 4	0 8	0 1	0 2	0 4	0 6	0 8	0 5	0 3	0 9	0 5	0 4	0 7	0 26	0 8	0 2	0 4	0 7	0 3	0 12	0 2	0 3	0 15	0 11	0 14	0 17	0 19	0 15	0 15	0 14	0 13	0 10	0 13	0 2	0 13	0 12
CP027619.1	4282374	C	G	ABCG81		0 9	0 5	0 6	0 13	0 8	0 7	0 2	0 10	0 3	0 8	0 1	0 2	0 4	0 5	0 7	0 5	0 3	0 9	0 5	0 6	0 7	0 26	0 7	0 3	0 4	0 7	0 4	0 11	0 2	0 4	0 14	0 10	0 15	0 17	0 19	0 15	0 18	0 17	0 13	0 12	0 12	0 3	0 11	0 12
CP027619.1	4282380	T	G	ABCG81		0 10	0 5	0 6	0 12	0 8	0 7	0 2	0 10	0 3	0 8	0 1	0 2	0 4	0 5	0 7	0 5	0 3	0 8	0 6	0 6	0 8	0 26	0 7	0 3	0 4	0 8	0 4	0 12	0 2	0 4	0 12	0 11	0 15	0 17	0 21	0 14	0 18	0 15	0 15	0 12	0 13	0 3	0 11	0 13
CP027619.1	4282387	C	CA	ABCG81	v	0 9	0 5	0 5	0 10	1 6	0 7	0 2	0 10	0 3	0 6	0 1	0 2	0 4	0 5	0 5	0 4	0 3	0 7	0 6	0 6	0 8	0 26	0 6	0 4	0 4	0 8	0 4	0 11	3 0	0 2	0 14	0 10	0 15	0 19	0 21	0 15	0 17	0 16	0 15	0 11	0 13	0 5	0 11	0 12
CP027619.1	4282387	C	CAAGA	ABCG81	v	0 9	0 5	0 5	0 10	0 6	0 7	0 2	0 10	0 3	0 6	0 1	0 2	0 4	0 5	0 5	0 4	0 3	0 7	0 6	0 6	0 8	0 26	0 6	0 4	0 4	0 8	0 4	0 11	0 0	0 2	0 14	0 10	0 15	0 19	0 21	0 15	0 17	0 16	0 15	0 11	0 13	0 5	0 11	0 12
CP027619.1	4282402	AC	A	ABCG81		0 9	0 4	0 7	0 10	0 6	0 7	0 2	0 10	0 3	0 8	0 1	0 2	0 4	0 3	0 6	0 6	0 3	0 6	0 6	0 7	0 8	0 28	0 5	0 4	0 6	0 8	0 4	0 13	0 2	0 2	0 15	0 9	0 16	0 19	0 21	0 18	0 16	0 16	0 14	0 10	0 12	0 5	0 11	0 13
CP027619.1	4282435	A	G	ABCG81	v	0 9	0 6	0 5	0 6	2 5	0 9	0 2	0 13	0 3	0 8	0 2	0 5	0 3	0 2	0 5	0 8	0 2	0 5	0 7	0 6	0 6	0 27	0 6	0 4	0 8	0 10	0 3	0 14	2 0	0 2	0 11	0 11	0 12	0 18	0 17	0 17	0 16	0 16	0 12	0 11	0 12	0 7	0 11	0 13
CP027619.1	4282520	AAA	CAT	ABCG81		0 4	0 9	0 4	0 12	0 5	0 8	0 2	0 6	0 3	0 5	0 2	0 5	0 4	0 5	0 3	0 6	0 1	0 1	0 4	0 3	0 6	0 20	0 8	0 7	0 7	0 12	0 5	0 18	0 2	0 0	0 9	0 11	0 7	0 14	0 15	0 17	0 9	0 17	0 14	0 11	0 12	0 5	0 7	0 11
CP027619.1	4282530	T	C	ABCG81		0 3	0 8	0 4	0 12	0 5	0 7	0 2	0 6	0 4	0 4	0 3	0 5	0 4	0 5	0 4	0 6	0 1	0 2	0 3	0 4	0 5	0 20	0 8	0 6	0 7	0 13	0 5	0 17	0 2	0 0	0 9	0 12	0 4	0 14	0 15	0 18	0 9	0 16	0 13	0 12	0 12	0 5	0 7	0 11
CP027619.1	4282570	AGG	TGA	ABCG81		0 3	0 7	0 4	0 14	0 4	0 7	0 5	0 9	0 5	0 5	0 4	0 6	0 4	0 7	0 5	0 5	0 2	0 3	0 4	0 5	0 6	0 16	0 8	0 5	0 6	0 9	0 7	0 17	0 1	0 1	0 12	0 11	0 5	0 11	0 14	0 17	0 12	0 10	0 13	0 14	0 13	0 3	0 4	0 12
CP027619.1	4282599	CT	TTG	ABCG81		0 2	0 6	0 4	0 12	0 5	0 5	0 5	0 8	0 3	0 4	0 5	0 3	0 5	0 8	0 5	0 7	0 2	0 3	0 3	0 4	0 7	0 17	0 8	0 7	0 5	0 8	0 5	0 16	0 0	0 1	0 10	0 10	0 5	0 13	0 15	0 14	0 11	0 11	0 9	0 13	0 8	0 2	0 6	0 10
CP027619.1	4282608	C	T	ABCG81		0 2	0 6	0 5	0 10	0 4	0 5	0 5	0 8	0 3	0 5	0 5	0 3	0 5	0 8	0 5	0 7	0 2	0 3	0 3	0 5	0 7	0 20	0 7	0 8	0 5	0 9	0 4	0 13	0 1	0 1	0 11	0 11	0 6	0 13	0 14	0 14	0 11	0 10	0 8	0 13	0 7	0 3	0 7	0 12
CP027619.1	4282623	TATA	GATG	ABCG81		0 2	0 4	0 4	0 9	0 4	0 6	0 5	0 8	0 3	0 7	0 5	0 2	0 5	0 10	0 5	0 8	0 3	0 3	0 4	0 5	0 8	0 18	0 6	0 10	0 4	0 8	0 4	0 10	0 3	0 1	0 9	0 12	0 10	0 14	0 12	0 12	0 11	0 8	0 6	0 15	0 7	0 3	0 10	0 16
CP027619.1	4282636	GA	G	ABCG81		0 0	0 5	0 4	0 8	0 3	0 5	0 5	0 8	0 3	0 8	0 4	0 2	0 6	0 9	0 4	0 8	0 3	0 4	0 4	0 6	0 7	0 19	0 5	0 9	0 5	0 4	0 4	0 12	0 3	0 1	0 9	0 11	0 8	0 10	0 12	0 10	0 12	0 9	0 5	0 15	0 5	0 3	0 11	0 13
CP027619.1	4282654	G	T	ABCG81		0 0	0 5	0 7	0 10	0 2	0 4	0 5	1 7	0 2	0 10	0 6	0 6	0 8	0 9	0 5	0 8	0 3	0 4	0 4	0 6	0 5	0 19	0 5	0 9	0 5	0 3	0 4	0 13	0 3	0 1	0 7	0 15	0 12	0 10	0 10	0 6	0 11	0 11	0 6	0 15	0 8	0 3	0 12	0 13
CP027619.1	4282660	G	A	ABCG81		0 0	0 3	0 7	0 9	0 2	0 4	0 5	0 8	0 3	0 10	0 6	0 5	0 8	0 10	0 6	0 8	0 3	0 4	0 4	0 6	0 4	0 18	0 4	0 10	0 5	0 3	0 4	0 12	0 3	0 1	0 8	0 14	0 13	0 11	0 9	0 8	0 9	0 10	0 7	0 15	0 7	0 2	0 12	0 13
CP027619.1	4282671	T	G	ABCG81		0 0	0 4	0 7	0 9	0 4	0 3	0 5	0 9	0 3	0 9	0 5	0 7	0 7	0 9	0 5	0 9	0 3	0 3	0 5	0 6	0 4	0 18	0 5	0 10	0 5	0 3	0 4	0 10	0 3	0 1	0 8	0 11	0 11	0 11	0 12	0 8	0 9	0 12	0 7	0 16	0 7	0 3	0 12	0 12
CP027619.1	4282676	G	T	ABCG81		0 0	0 4	0 7	0 7	0 4	0 3	0 5	0 9	0 3	0 9	0 5	0 8	0 7	0 9	0 5	0 9	0 3	0 2	0 4	0 5	0 4	0 18	0 6	0 10	0 5	0 3	0 4	0 10	0 3	0 1	0 7	0 13	0 12	0 10	0 13	0 8	0 8	0 11	0 7	0 13	0 6	0 4	0 12	0 12
CP027619.1	4282703	C	G	ABCG81		0 3	0 7	0 5	0 7	0 4	0 4	0 5	0 7	0 3	0 8	0 4	0 8	0 6	0 8	0 3	0 9	0 2	0 1	0 2	0 4	0 3	0 18	0 7	0 10	0 5	0 3	0 4	0 12	0 4	0 1	0 8	0 11	0 14	0 11	0 12	1 6	0 10	0 11	0 7	0 12	0 11	0 5	0 12	0 13
CP027619.1	4282754	C	T	ABCG81		0 5	0 6	0 5	0 10	0 2	0 6	0 3	0 4	0 3	0 5	0 2	0 8	0 7	0 5	0 4	0 7	0 2	0 2	0 5	0 3	0 4	0 18	0 7	0 10	0 4	0 6	0 3	0 16	0 3	0 1	0 11	0 11	0 12	0 14	0 13	0 12	0 13	0 10	0 12	0 13	0 14	0 7	0 7	0 10
CP027619.1	4282760	G	T	ABCG81		1 4	0 6	0 5	0 9	0 3	0 6	0 3	0 5	0 3	0 8	0 2	0 8	0 7	0 6	0 4	0 7	0 2	0 2	0 6	0 3	0 4	0 18	0 7	0 10	0 4	0 6	1 2	0 17	0 4	0 1	0 12	0 11	0 13	0 14	0 14	0 12	0 12	0 10	0 13	0 13	0 14	0 6	0 9	0 12
CP027619.1	4282774	T	C	ABCG81		0 5	0 6	0 5	0 6	0 4	0 6	0 2	0 5	0 4	0 7	0 2	0 8	0 6	0 5	0 4	0 6	0 1	0 3	0 5	0 3	0 5	0 21	0 6	0 8	0 4	0 7	0 4	0 19	0 2	0 1	0 14	0 11	0 11	0 16	0 15	0 13	0 12	0 11	0 11	0 15	0 12	0 6	0 7	0 12
CP027619.1	4282788	C	A	ABCG81		0 5	0 6	0 5	0 6	0 5	0 7	0 2	0 5	0 4	0 6	0 2	0 8	0 5	0 5	0 4	0 7	0 1	0 2	0 5	0 2	0 6	0 19	0 8	0 7	0 2	0 8	0 3	0 23	0 2	0 2	0 15	0 11	0 11	0 17	0 13	0 15	1 13	0 10	0 12	0 14	0 13	0 6	0 7	0 14
CP027619.1	4282795	A	AT	ABCG81		0 5	0 6	0 2	0 5	0 5	0 8	0 2	0 5	0 5	0 6	0 2	0 9	0 4	0 5	0 5	0 7	0 0	0 2	0 5	0 2	0 5	0 18	0 7	0 7	0 2	0 9	0 3	0 24	0 2	0 2	0 16	0 12	0 11	0 16	0 12	0 18	0 13	0 11	0 12	0 13	0 13	0 6	0 7	0 12
CP027619.1	4282832	A	G	ABCG81	v	0 4	0 6	0 2	0 7	0 4	0 8	0 3	0 5	0 4	0 7	0 3	0 3	0 7	0 4	0 5	0 6	0 0	0 2	0 5	0 3	0 7	0 19	0 7	0 3	0 1	0 11	0 2	0 25	3 0	3 0	0 15	0 11	0 12	0 18	0 14	0 17	0 10	0 14	0 15	0 15	0 11	0 3	0 10	0 12
CP027619.1	4282886	G	A	ABCG81		0 5	0 4	0 2	0 8	0 5	0 11	0 6	0 4	0 3	0 4	0 3	0 4	0 7	0 4	0 3	0 8	0 0	0 2	0 6	0 3	0 8	0 19	0 9	0 4	0 1	0 8	0 3	0 24	0 5	0 2	0 8	0 13	0 10	0 12	0 21	0 19	0 9	0 19	0 12	0 13	0 15	0 3	0 11	0 9
CP027619.1	4282901	A	C	ABCG81		0 5	0 4	0 2	0 8	0 7	0 8	0 6	0 2	0 3	0 4	0 3	0 5	0 5	0 4	0 5	0 5	0 0	0 2	0 5	0 4	0 9	0 19	0 9	0 4	0 1	0 9	0 2	0 22	0 6	0 3	0 8	0 13	0 9	0 10	0 22	0 20	0 8	0 17	0 13	0 11	0 18	0 2	0 13	0 10
CP027619.1	4282902	G	A	ABCG81	v	0 5	0 4	0 2	0 8	0 7	0 8	0 6	0 2	0 3	0 4	0 3	0 5	0 5	0 4	0 5	0 5	0 0	0 2	0 5	0 3	0 9	0 19	0 10	0 4	0 1	0 9	0 2	0 22	5 0	3 0	0 8	0 13	0 9	0 10	0 22	0 20	0 7	0 17	0 13	0 11	0 17	0 2	0 13	0 10
CP027619.1	4282953	A	G	ABCG81	v	0 6	0 4	0 2	0 8	0 7	0 9	0 6	0 1	0 2	0 5	0 2	0 4	0 7	0 2	0 5	0 7	0 2	0 2	0 6	0 1	0 8	0 18	0 10	0 6	0 0	0 10	0 2	0 20	6 0	2 0	0 8	0 16	0 9	0 6	0 21	0 19	0 12	0 18	0 15	0 9	0 15	0 3	0 13	0 14
CP027619.1	4283026	A	G	ABCG81	v	0 6	0 5	0 1	0 11	0 5	0 7	0 2	0 7	0 1	0 7	0 0	0 3	0 6	0 1	0 4	0 6	0 6	0 3	0 6	0 4	0 5	0 27	0 9	0 5	0 3	0 10	0 4	0 14	6 0	2 2	0 12	0 16	0 15	0 12	0 13	0 14	0 15	0 14	0 12	0 14	0 8	0 2	0 8	0 19
CP027619.1	4283043	CAA	AAG	ABCG81		0 6	0 5	0 0	0 11	0 3	0 8	0 2	0 7	0 2	0 10	0 0	0 3	0 6	0 1	0 3	0 6	0 6	0 4	0 5	0 3	0 5	0 30	0 11	0 5	0 3	0 9	0 4	0 13	0 5	0 2	0 13	0 17	0 12	0 12	0 9	0 9	0 12	0 10	0 12	0 15	0 6	0 4	0 9	0 15
CP027619.1	4283083	G	T	ABCG81	v	0 7	0 6	0 3	0 12	0 2	0 7	0 4	0 8	0 1	0 8	0 1	0 2	0 6	0 2	0 5	0 4	0 6	0 4	0 3	0 6	0 4	0 36	0 10	0 3	0 4	0 7	0 6	0 16	5 1	1 3	0 14	0 11	0 12	0 10	0 13	0 3	0 13	0 12	0 11	0 14	0 7	0 4	0 14	0 15
CP027619.1	4283098	G	A	ABCG81	v	0 6	0 5	0 3	0 14	0 1	0 6	0 5	0 8	0 1	0 9	0 1	0 2	0 6	0 2	0 6	0 5	0 6	0 5	0 5	0 6	0 3	0 38	0 10	0 3	0 4	0 6	0 6	0 17	6 0	1 3	0 13	0 10	0 12	0 10	0 15	0 5	0 11	0 12	0 10	0 13	0 11	0 5	0 14	0 18
CP027619.1	4283130	C	A	ABCG81		0 7	0 7	0 3	0 9	0 3	0 6	0 6	0 5	0 2	0 7	0 3	0 4	0 7	0 5	0 6	0 6	0 9	0 8	0 7	0 7	0 4	0 30	0 9	0 2	0 7	0 9	0 4	0 20	0 8	0 3	0 11	0 8	0 6	0 11	0 14	0 6	0 10	0 15	0 9	0 10	0 14	0 5	0 15	0 14
CP027619.1	4283145	CTA	TTC	ABCG81		0 5	0 5	0 3	0 10	0 4	0 7	0 5	0 4	0 2	0 8	0 4	0 3	0 8	0 4	0 5	0 6	0 9	0 7	0 5	0 7	0 7	0 31	0 9	0 2	0 4	0 6	0 4	0 21	0 8	0 3	0 12	0 9	0 6	0 12	0 12	0 8	0 9	0 14	0 10	0 9	0 15	0 5	0 12	0 13
CP027619.1	4283155	C	A	ABCG81		0 5	0 7	0 3	0 10	0 5	0 8	0 5	0 7	0 3	0 6	0 4	0 3	0 7	0 4	0 5	0 8	0 9	0 9	0 5	0 7	0 7	0 31	0 8	0 2	0 5	0 6	0 4	0 21	0 9	0 2	1 10	0 10	0 9	0 11	0 14	0 8	0 9	0 14	0 9	0 8	0 17	0 5	0 12	0 13
CP027619.1	4283179	ATC	GTG	ABCG81		0 5	0 10	0 4	0 9	0 6	0 8	0 4	0 7	0 4	0 6	0 4	0 6	0 8	0 6	0 5	0 7	0 7	0 11	0 7	0 4	0 7	0 26	0 7	0 1	0 6	0 8	0 4	0 24	0 8	0 1	0 9	0 11	0 8	0 11	0 14	0 10	0 9	0 14	0 7	0 11	0 17	0 8	0 11	0 9
CP027619.1	4283194	G	C	ABCG81		0 5	0 9	0 5	0 9	0 7	0 8	0 4	0 9	0 3	0 6	0 5	0 6	0 10	0 8	0 4	0 7	0 7	0 11	0 6	0 4	0 6	0 23	0 6	0 1	0 6	0 8	0 7	0 23	0 7	0 1	0 9	0 16	0 9	0 11	0 12	0 12	0 6	0 12	0 8	0 11	0 18	0 6	0 11	0 11
CP027619.1	4283220	C	A	ABCG81		0 7	0 9	0 5	0 10	0 8	0 9	0 3	0 9	0 3	0 5	0 5	0 6	0 10	0 8	0 5	0 9	0 7	0 11	0 6	0 6	0 5	0 25	0 5	0 1	0 5	0 9	0 7	0 22	0 7	0 0	0 8	0 17	0 9	0 11	0 14	0 13	0 6	0 8	0 10	0 13	0 12	0 7	0 10	0 8
CP027619.1	4283246	ATA	CTT	ABCG81		0 6	0 10	0 4	0 13	0 8	0 11	0 3	0 7	0 3	0 5	0 5	0 7	0 11	0 7	0 2	0 7	0 5	0 12	0 4	0 10	0 5	0 25	0 4	0 1	0 5	0 8	0 5	0 23	0 6	0 0	0 8	0 21	0 8	0 10	0 17	0 12	0 4	0 8	0 12	0 14	0 9	0 6	0 10	0 7
CP027619.1	4283280	A	C	ABCG81		0 4	0 10	0 6	0 12	0 8	0 11	0 2	0 8	0 2	0 8	0 4	0 8	0 11	0 5	0 5	0 6	0 3	0 12	0 2	0 9	0 5	0 31	0 7	0 2	0 2	0 7	0 5	0 23	0 5	0 1	0 11	0 24	0 7	0 11	0 20	0 15	0 5	0 8	0 11	0 14	0 11	0 5	0 8	0 6
CP027619.1	4283288	T	C	ABCG81		0 4	0 10	0 6	0 13	0 7	0 10	0 2	0 7	0 2	0 6	0 4	0 8	0 11	0 5	0 5	0 7	0 3	0 13	0 2	0 9	0 4	0 30	0 7	0 2	0 2	0 4	0 5	0 20	0 5	0 1	0 10	0 24	0 6	0 10	0 22	0 16	0 5	0 10	0 11	0 14	0 11	0 5	0 7	0 8
CP027619.1	4283302	CT	GA	ABCG81		0 4	0 10	0 6	0 13	0 7	0 8	0 3	0 5	0 2	0 6	0 3	0 8	0 11	0 6	0 5	0 4	0 4	0 12	0 2	0 8	0 4	0 30	0 5	0 2	0 2	0 5	0 5	0 20	0 4	0 1	0 10	0 19	0 7	0 14	0 21	0 16	0 4	0 11	0 9	0 12	0 10	0 5	0 7	0 8
CP027619.1	4283314	AA	TG	ABCG81		0 3	0 10	0 6	0 12	0 7	0 8	0 3	0 5	0 2	0 6	0 3	0 6	0 10	0 7	0 4	0 4	0 4	0 11	0 0	0 10	0 4	0 26	0 5	0 2	0 0	0 5	0 5	0 18	0 4	0 2	0 9	0 18	0 9	0 15	0 21	0 14	0 4	0 13	0 10	0 11	0 13	0 4	0 9	0 9
CP027619.1	4283333	A	G	ABCG81		0 6	0 9	0 8	0 13	0 6	0 9	0 4	0 8	0 2	0 7	0 3	0 5	0 9	0 4	0 4	0 5	0 4	0 9	0 0	0 10	0 4	0 28	0 7	0 1	0 2	0 6	0 6	0 18	0 3	0 3	0 10	0 17	0 8	0 17	0 21	0 18	0 6	0 15	0 8	0 10	0 13	0 3	0 12	0 9
CP027619.1	4283345	C	A	ABCG81	v	0 6	0 10	0 8	0 12	0 4	0 7	0 6	0 6	0 2	0 6	0 2	0 5	0 7	0 5	0 4	0 7	0 4	0 12	0 0	0 10	0 5	0 26	0 8	0 3	0 3	0 7	0 3	0 16	3 0	2 1	0 10	0 18	0 8	0 16	0 20	0 15	0 8	0 15	0 10	0 11	0 14	0 4	0 11	0 12
CP027619.1	4283349	GGAAC	CGAAG	ABCG81		0 4	0 10	0 8	0 11	0 4	0 7	0 6	0 6	0 2	0 6	0 2	0 5	0 7	0 5	0 4	0 7	0 4	0 12	0 0	0 8	0 5	0 24	0 8	0 3	0 3	0 7	0 3	0 15	0 4	0 3	0 10	0 18	0 8	0 16	0 18	0 16	0 9	0 14	0 12	0 11	0 14	0 2	0 9	0 14
CP027619.1	4283373	C	T	ABCG81	v	0 4	0 9	0 7	0 12	0 4	0 5	0 6	0 6	0 2	0 9	0 1	0 4	0 10	0 6	0 7	0 6	0 4	0 11	0 2	0 7	0 5	0 24	0 8	0 3	0 3	0 9	0 4	0 18	3 0	3 1	0 9	0 15	0 9	0 18	0 19	0 18	0 13	0 14	0 12	0 11	0 17	0 3	0 8	0 21
CP027619.1	4283377	G	GTTGGAC	ABCG81		0 4	0 9	0 7	0 10	0 4	0 4	0 6	0 6	0 2	0 8	0 1	0 4	0 8	0 6	0 7	0 7	0 4	0 9	0 3	0 6	0 5	0 22	0 8	0 3	0 3	0 9	0 4	0 15	0 3	0 4	0 8	0 15	0 9	0 18	0 19	0 17	0 12	0 14	0 13	0 11	0 15	0 3	0 8	0 21
CP027619.1	4283392	C	T	ABCG81		0 5	0 8	0 7	0 11	0 6	0 4	0 5	0 6	0 3	0 5	0 2	0 6	0 9	0 7	0 8	0 8	0 4	0 8	0 5	0 3	0 6	0 19	0 9	0 3	0 4	0 9	0 4	0 18	0 3	0 4	0 11	0 13	0 11	0 17	0 16	0 18	0 14	0 14	0 14	0 13	0 15	0 5	0 8	0 22
CP027619.1	4283397	A	TT	ABCG81		0 5	0 8	0 7	0 10	0 6	0 3	0 5	0 6	0 3	0 5	0 2	0 6	0 10	0 6	0 8	0 8	0 4	0 9	0 5	0 3	0 6	0 22	0 9	0 3	0 4	0 9	0 4	0 17	0 3	0 4	0 11	0 12	0 10	0 16	0 18	0 16	0 15	0 14	0 15	0 11	0 14	0 5	0 8	0 22
CP027619.1	4283431	C	T	ABCG81		0 4	0 9	0 6	0 16	0 7	0 5	0 5	0 5	0 4	0 7	0 2	0 4	0 10	0 6	0 6	0 8	0 3	0 10	0 6	0 5	0 4	0 15	0 7	0 4	0 5	0 10	0 4	0 16	0 6	0 3	0 13	0 12	1 12	0 12	0 21	0 15	0 15	0 10	0 15	0 11	0 12	0 5	0 10	0 21
CP027619.1	4283436	A	C	ABCG81		0 4	0 9	0 7	0 16	0 8	0 5	0 5	0 6	0 4	0 7	0 2	0 5	0 9	0 6	0 6	0 9	0 3	0 10	0 6	0 5	0 3	0 18	0 7	0 4	0 5	0 11	0 4	0 14	0 6	0 3	0 15	0 11	0 13	0 11	0 20	0 15	0 15	0 10	0 15	0 11	0 9	0 5	0 12	0 20
CP027619.1	4283446	GT	AC	ABCG81		0 4	0 9	0 7	0 16	0 8	0 6	0 5	0 6	0 4	0 6	0 2	0 5	0 11	0 5	0 6	0 9	0 2	0 9	0 6	0 5	0 3	0 19	0 8	0 5	0 6	0 11	0 4	0 14	0 7	0 3	0 16	0 9	0 12	0 10	0 21	0 15	0 14	0 10	0 14	0 12	0 9	0 5	0 8	0 20
CP027619.1	4283456	G	C	ABCG81		0 4	0 6	0 7	0 14	0 7	0 7	0 4	0 5	0 5	0 6	0 2	0 5	0 10	0 5	0 7	0 8	0 3	0 8	0 7	0 4	0 3	0 17	0 9	0 5	0 6	0 11	0 5	0 13	0 6	0 2	0 18	0 9	0 11	0 11	0 18	0 12	0 15	0 9	0 14	0 13	0 10	0 4	0 9	0 20
CP027619.1	4283469	CT	C	ABCG81		0 2	0 4	0 7	0 13	0 7	0 7	0 3	0 4	0 3	0 7	0 2	0 5	0 10	0 5	0 8	0 9	0 1	0 10	0 8	0 4	0 3	0 19	0 7	0 5	0 6	0 10	0 4	0 16	0 6	0 2	0 18	0 7	0 11	0 10	0 19	0 10	0 15	0 10	0 12	0 10	0 10	0 7	0 10	0 17
CP027619.1	4283477	C	T	ABCG81		0 2	0 4	0 6	0 13	0 8	0 7	0 3	0 5	0 3	0 5	0 2	0 5	0 10	0 5	0 8	0 9	0 1	0 10	0 8	0 5	0 3	0 18	0 7	0 5	0 6	0 10	0 4	0 15	0 6	0 2	0 19	0 9	0 11	0 11	0 19	0 10	0 14	0 11	0 12	0 10	0 10	0 8	0 11	0 18
CP027619.1	4283481	GACA	G	ABCG81		0 1	0 4	0 5	0 12	0 9	0 6	0 4	0 3	0 3	0 4	0 2	0 6	0 11	0 5	0 8	0 7	0 1	0 11	0 8	0 5	0 3	0 16	0 6	0 4	0 5	0 8	0 4	0 16	0 7	0 1	0 17	0 8	0 10	0 11	0 18	0 11	0 14	0 9	0 10	0 9	0 10	0 7	0 11	0 15
CP027619.1	4283488	T	TTTG	ABCG81		0 1	0 3	0 7	0 15	0 9	0 6	0 4	0 4	0 3	0 5	0 2	0 6	0 12	0 3	0 8	0 7	0 1	0 8	0 8	0 5	0 2	0 16	0 5	0 3	0 4	0 8	0 5	0 16	0 8	0 1	0 15	0 8	0 10	0 10	0 17	0 9	0 12	0 9	0 10	0 9	0 7	0 7	0 11	0 13
CP027619.1	4283508	G	T	ABCG81		0 1	0 3	0 7	0 14	0 11	0 6	0 4	0 6	0 3	0 6	0 3	0 6	0 11	0 3	0 6	0 9	0 1	0 8	0 8	0 5	0 4	0 18	0 6	0 4	0 6	0 8	0 6	0 17	0 8	0 1	0 18	0 7	0 8	0 8	0 19	0 10	0 12	0 11	0 9	0 8	0 9	0 7	0 11	0 13
CP027619.1	4283514	TAC	CAT	ABCG81		0 1	0 3	0 7	0 14	0 10	0 7	0 4	0 5	0 4	0 6	0 3	0 6	0 10	0 4	0 5	0 8	0 1	0 8	0 7	0 3	0 5	0 19	0 6	0 5	0 7	0 8	0 5	0 17	0 9	0 0	0 14	0 6	0 9	0 9	0 19	0 9	0 10	0 11	0 9	0 7	0 8	0 6	0 11	0 12
CP027619.1	4283546	T	G	ABCG81		0 1	0 4	0 6	0 10	0 9	0 9	0 4	0 6	0 3	0 4	0 3	0 6	0 8	0 5	0 5	0 7	0 1	0 7	0 4	0 6	0 5	0 15	0 7	0 6	0 8	0 11	0 6	0 21	0 9	0 3	0 15	0 12	0 7	0 9	0 13	0 9	0 7	0 12	0 12	0 7	0 8	0 6	0 16	0 11
CP027619.1	4283604	G	C	ABCG81	v	0 1	0 1	0 6	0 16	0 7	0 6	0 6	0 9	0 3	0 4	0 3	0 4	0 6	0 5	0 4	0 8	0 1	0 5	0 6	0 5	0 5	0 20	0 6	0 4	0 7	0 7	0 8	0 22	7 0	3 1	0 10	0 18	0 9	0 11	0 19	0 13	0 7	0 9	0 12	0 9	0 9	0 9	0 13	0 11
CP027619.1	4283612	AAA	CAC	ABCG81		0 1	0 1	0 6	0 13	0 7	0 6	0 6	0 9	0 2	0 4	0 3	0 4	0 6	0 4	0 3	0 7	0 1	0 6	0 5	0 5	0 6	0 23	0 6	0 4	0 8	0 7	0 7	0 19	0 9	0 4	0 10	0 19	0 10	0 10	0 17	0 12	0 8	0 8	0 12	0 9	0 9	0 8	0 11	0 10
CP027619.1	4283663	G	A	ABCG81	v	0 1	0 2	0 6	0 19	0 8	0 6	0 2	0 7	0 1	0 6	0 4	0 7	0 6	0 6	0 3	0 4	0 1	0 4	0 8	0 9	0 3	0 25	0 6	0 7	0 10	0 4	0 7	0 19	8 0	3 1	0 11	0 20	0 11	0 13	0 19	0 17	0 8	0 7	0 11	0 10	0 12	0 6	0 11	0 12
CP027619.1	4283686	T	A	ABCG81		0 1	0 2	0 7	0 18	0 8	0 6	0 3	0 6	0 1	0 7	0 4	0 8	0 7	0 6	0 3	0 7	0 2	0 5	0 9	0 6	0 5	0 26	0 4	0 6	0 10	0 4	0 7	0 16	0 8	0 2	0 13	0 17	0 9	0 14	0 19	0 15	0 8	0 5	0 10	0 12	0 11	0 5	0 11	0 11
CP027619.1	4283710	ATG	CCA	ABCG81		0 0	0 1	0 7	0 17	0 8	0 4	0 2	0 9	0 2	0 8	0 4	0 6	0 6	0 6	0 4	0 7	0 2	0 4	0 12	0 6	0 4	0 30	0 8	0 7	0 9	0 3	0 9	0 19	0 8	0 2	0 15	0 18	0 10	0 15	0 14	0 15	0 7	0 7	0 11	0 12	0 12	0 8	0 12	0 12
CP027619.1	4283723	AGAC	GGAT	ABCG81		0 0	0 2	0 6	0 13	0 8	0 3	0 2	0 10	0 2	0 8	0 4	0 5	0 6	0 7	0 4	0 6	0 3	0 4	0 10	0 5	0 4	0 31	0 8	0 7	0 8	0 3	0 11	0 18	0 10	0 2	0 13	0 16	0 9	0 15	0 12	0 14	0 7	0 9	0 9	0 12	0 12	0 9	0 9	0 12
CP027619.1	4283738	A	G	ABCG81		0 1	0 2	0 7	0 14	0 8	0 3	0 3	0 10	0 3	0 7	0 4	0 6	0 5	0 6	0 5	0 6	0 2	0 3	0 11	0 6	0 6	0 31	0 8	0 6	0 8	0 3	0 12	0 18	0 11	0 2	0 15	0 16	0 8	0 19	0 15	0 18	0 9	0 10	0 8	0 13	0 16	0 8	0 8	0 12
CP027619.1	4283807	A	T	ABCG81		0 3	0 2	0 7	0 10	0 4	0 3	0 3	0 11	0 5	0 6	0 5	0 6	0 12	0 7	0 4	0 9	0 3	0 3	0 8	0 9	0 7	0 27	0 9	0 6	0 5	0 6	0 15	0 13	0 7	0 3	0 13	0 12	0 11	0 17	0 22	0 15	0 9	0 13	0 10	0 12	0 13	0 9	0 6	0 12
CP027619.1	4283815	T	A	ABCG81		0 3	0 2	0 7	0 10	0 4	0 4	0 3	0 11	0 5	0 7	0 4	0 6	0 11	0 8	0 4	0 7	0 5	0 3	0 8	0 8	0 8	0 29	0 8	0 5	0 4	0 7	0 15	0 14	0 7	0 3	0 13	0 13	0 12	0 15	0 21	0 15	0 9	0 14	0 10	0 13	0 13	0 9	0 6	0 13
CP027619.1	4283836	T	A	ABCG81		0 4	0 2	0 7	0 13	0 3	0 4	0 2	0 12	0 6	0 7	0 4	0 7	0 11	0 9	0 3	0 5	0 4	0 3	0 9	0 8	0 5	0 25	0 9	0 5	0 5	0 7	0 15	0 12	0 7	0 3	0 10	0 11	0 11	0 18	0 24	0 12	0 12	0 11	0 9	0 15	0 9	0 8	0 6	0 13
CP027619.1	4283842	A	G	ABCG81		0 4	0 2	0 7	0 14	0 3	0 4	0 2	0 10	0 6	0 7	0 2	0 7	0 11	0 9	0 3	0 5	0 4	0 3	0 8	0 8	0 5	0 24	0 9	0 5	0 5	0 7	0 15	0 13	0 7	0 3	0 10	0 13	0 11	0 16	0 25	0 12	0 10	0 11	0 10	0 15	0 10	0 6	0 7	0 11
CP027619.1	4283853	T	A	ABCG81		0 4	0 2	0 7	0 13	0 3	0 4	0 2	0 10	0 5	0 7	0 2	0 8	0 11	0 9	0 3	0 5	0 4	0 3	0 7	0 7	1 5	0 24	0 9	0 6	0 5	0 7	0 15	0 15	0 7	0 2	0 12	0 16	0 10	0 16	0 24	0 13	0 10	0 9	0 11	0 13	0 8	0 7	0 8	0 13
CP027619.1	4283860	C	T	ABCG81		0 4	0 2	0 7	0 13	0 3	0 4	0 2	0 10	0 5	0 7	0 1	0 8	0 11	0 9	0 1	0 4	0 5	0 3	0 8	0 8	0 6	0 23	0 7	0 6	0 5	0 7	0 14	0 15	0 8	0 2	0 13	0 16	0 10	0 16	0 23	0 10	0 9	0 11	0 12	0 13	0 7	0 6	0 8	0 13
CP027619.1	4283868	C	T	ABCG81		0 5	0 2	0 7	0 13	0 3	0 4	0 2	0 9	0 5	0 7	0 2	0 8	0 11	0 9	0 1	0 5	0 4	0 3	0 9	0 8	0 6	0 23	0 7	0 6	0 5	0 6	0 14	0 15	0 6	0 2	0 13	0 15	0 9	0 17	0 22	0 10	0 8	0 9	0 10	0 13	0 6	0 5	0 8	0 11
CP027619.1	4283873	TGTACGAAG	GGTATGGAA	ABCG81		0 4	0 1	0 7	0 12	0 3	0 4	0 2	0 10	0 4	0 7	0 1	0 8	0 12	0 8	0 0	0 5	0 4	0 3	0 8	0 8	0 3	0 21	0 8	0 6	0 6	0 6	0 12	0 16	0 4	0 2	0 12	0 14	0 9	0 17	0 21	0 9	0 9	0 9	0 9	0 12	0 6	0 5	0 7	0 8
CP027619.1	4283886	G	A	ABCG81		0 4	0 1	0 8	0 14	0 3	0 4	0 2	0 12	0 5	0 7	0 3	0 7	0 13	0 8	0 0	0 6	0 4	0 5	0 8	0 7	0 4	0 23	0 8	0 8	0 6	0 6	0 11	0 18	0 4	0 2	0 13	0 14	0 10	0 15	0 22	0 10	0 10	0 8	0 9	0 13	0 6	0 5	0 7	0 9
CP027619.1	4283899	G	C	ABCG81	v	0 4	0 2	0 9	0 15	0 2	0 5	0 2	0 12	0 4	0 7	0 3	0 7	0 12	0 6	0 0	0 6	0 4	0 6	0 9	0 7	0 5	0 21	0 8	0 7	0 5	0 5	0 11	0 19	4 0	1 0	0 14	0 14	0 11	0 12	0 20	0 11	0 11	0 8	0 7	0 14	0 5	0 4	0 5	0 8
CP027619.1	4283904	A	G	ABCG81		0 3	0 2	0 8	0 16	0 2	0 5	0 2	0 12	0 4	0 5	0 2	0 7	0 11	0 6	0 0	0 6	0 3	0 6	0 8	0 7	0 5	0 19	0 8	0 6	0 6	0 4	0 13	0 19	0 5	0 1	0 14	0 15	0 10	0 12	0 19	0 10	0 11	0 9	0 8	0 13	0 5	0 3	0 5	0 9
CP027619.1	4283909	AAATTTCATC	GAATATCACT	ABCG81		0 2	0 1	0 8	0 14	0 2	0 5	0 2	0 11	0 5	0 5	0 2	0 7	0 14	0 6	0 0	0 4	0 3	0 5	0 8	0 7	0 5	0 19	0 5	0 6	0 6	0 5	0 13	0 19	0 5	0 1	0 12	0 14	0 10	0 11	0 15	0 9	0 9	0 8	0 6	0 11	0 5	0 3	0 4	0 8
CP027619.1	4284050	CC	GT	ABCG81		0 4	0 5	0 2	0 12	0 4	0 4	0 6	0 12	0 3	0 3	0 2	0 0	0 7	0 5	0 4	0 5	0 4	0 0	0 6	0 3	0 10	0 14	0 8	0 1	0 6	0 5	0 7	0 12	0 7	0 0	0 10	0 8	0 13	0 11	0 18	0 17	0 7	0 7	0 16	0 14	0 9	0 3	0 20	0 16
CP027619.1	4284071	A	C	ABCG81		0 2	0 4	0 2	0 16	0 5	0 6	0 6	0 10	0 2	0 5	0 3	0 0	0 7	0 5	0 4	0 4	0 3	0 2	0 5	0 2	0 8	0 12	0 9	0 1	0 6	0 3	0 4	0 14	0 6	0 0	0 11	0 12	0 11	0 13	0 16	0 14	0 6	0 5	0 13	0 15	0 12	0 3	0 19	0 17
CP027619.1	4284076	T	C	ABCG81		0 3	0 4	0 2	0 16	0 5	0 5	0 6	0 11	0 1	0 5	0 3	0 1	0 8	0 5	0 4	0 4	0 3	0 2	0 5	0 2	0 8	0 11	0 9	0 1	0 6	0 3	0 2	0 15	0 6	0 0	0 12	0 14	0 10	0 10	0 17	0 14	0 7	0 5	0 14	0 15	0 10	0 3	0 19	0 16
CP027619.1	4284092	C	G	ABCG81		0 4	0 4	0 2	0 17	0 4	0 5	0 7	0 9	0 2	0 5	0 3	0 2	0 7	0 4	0 3	0 1	0 4	0 3	0 5	0 2	0 8	0 11	0 10	0 1	0 8	0 4	0 2	0 14	0 8	0 1	0 13	0 15	0 10	0 11	0 13	0 14	0 7	0 6	0 13	0 12	0 11	0 2	0 19	0 12
CP027619.1	4284106	T	A	ABCG81		0 4	0 2	0 2	0 17	0 5	0 5	0 6	0 8	0 3	0 6	0 2	0 3	0 7	0 2	0 3	0 1	0 4	0 3	0 4	0 2	1 8	0 14	0 8	0 1	0 5	0 5	0 2	0 14	0 8	0 1	0 15	0 14	0 13	0 12	0 10	0 11	0 7	0 6	0 13	0 13	0 12	0 2	0 17	0 10
CP027619.1	4284119	T	C	ABCG81		0 4	0 3	0 3	0 15	0 6	0 6	0 7	0 9	0 3	0 6	0 3	0 3	0 7	0 3	0 4	0 1	0 4	0 3	0 4	0 2	0 11	0 14	0 9	0 1	0 5	0 6	0 2	0 15	0 8	0 2	0 13	0 14	0 13	0 14	0 11	0 11	0 7	0 6	0 13	0 14	0 14	0 3	0 15	0 13
CP027619.1	4284124	G	A	ABCG81		0 4	0 2	0 3	0 14	0 6	0 6	0 9	0 9	0 3	0 5	0 3	0 3	0 5	0 3	0 4	0 1	0 4	0 3	0 4	0 2	0 11	0 14	0 9	0 0	0 5	0 5	0 2	0 15	0 8	0 3	0 14	0 14	0 13	0 16	0 10	0 11	0 7	0 8	0 13	0 14	0 14	0 3	0 14	0 13
CP027619.1	4284138	T	G	ABCG81		0 5	0 2	0 3	0 15	0 6	0 9	0 7	0 10	0 3	0 5	0 3	0 4	0 5	0 2	0 4	0 1	0 5	0 3	0 3	0 3	0 11	0 14	0 8	0 0	0 4	0 6	0 2	0 15	0 7	0 3	0 12	0 15	0 11	0 15	0 11	0 10	0 7	0 8	0 10	0 12	0 16	0 4	0 12	0 14
CP027619.1	4284366	C	T	ABCG81		0 8	0 4	0 6	0 10	0 9	0 4	0 8	0 5	0 6	0 8	0 3	0 11	0 13	0 4	0 5	0 3	0 4	0 4	0 8	0 4	0 10	0 17	0 16	0 4	0 4	0 12	0 2	0 10	0 5	0 0	0 10	0 14	0 3	0 11	0 22	0 11	0 12	0 8	0 16	0 11	0 10	0 7	0 10	0 11
CP027619.1	4284402	T	C	ABCG81	v	0 10	0 4	0 6	0 14	0 7	0 6	0 8	0 7	0 6	0 5	0 1	0 12	0 13	0 5	0 6	0 4	0 5	0 5	0 8	0 5	0 9	0 21	0 14	0 3	0 5	0 11	0 4	0 11	6 0	0 0	0 10	0 11	0 4	0 12	0 19	0 15	0 10	0 6	0 17	0 12	0 9	0 7	0 16	0 10
CP027619.1	4284414	A	G	ABCG81		0 10	0 3	0 6	0 12	0 4	0 6	0 7	0 6	0 6	0 5	0 1	0 12	0 13	0 6	0 7	0 4	0 5	0 6	0 10	0 5	0 8	0 23	0 14	0 4	0 6	0 11	0 4	0 11	0 7	0 0	0 9	0 10	0 4	0 14	0 19	0 17	0 7	0 7	0 20	0 10	0 8	0 6	0 15	0 10
CP027619.1	4284425	G	T	ABCG81		0 10	0 3	0 6	0 12	0 5	0 6	0 7	0 4	0 5	0 4	0 0	0 10	0 11	0 6	0 4	0 3	0 4	0 9	0 10	0 5	0 9	0 23	0 14	0 5	0 6	0 10	0 5	0 12	1 6	0 1	0 9	0 8	0 3	0 15	0 17	0 15	0 6	0 6	0 18	0 14	0 8	0 7	0 17	0 9
CP027619.1	4284430	A	T	ABCG81		0 10	0 3	0 6	0 13	0 5	0 6	0 7	0 4	0 5	0 2	0 0	0 10	0 12	0 6	0 4	0 3	0 4	0 9	0 10	0 6	0 10	0 21	0 14	0 5	0 6	0 10	0 5	0 10	0 7	0 1	0 9	0 8	0 3	0 15	0 17	0 15	0 5	0 6	0 17	0 14	0 9	0 7	0 17	0 8
CP027619.1	4284447	C	A	ABCG81	v	0 13	0 2	0 7	0 11	0 5	0 7	0 7	0 4	0 5	0 2	0 0	0 9	0 14	0 5	0 6	0 4	0 4	0 9	0 10	0 6	0 9	0 22	0 12	0 6	0 6	0 9	0 5	0 11	7 0	2 0	0 12	0 9	0 3	0 16	0 18	0 13	0 6	0 6	0 17	0 16	0 8	0 8	0 18	0 12
CP027619.1	4284602	A	T	ABCG81		0 8	0 6	0 6	0 14	0 4	0 4	0 4	0 6	0 4	0 7	0 4	0 4	0 10	0 7	0 7	0 5	0 11	0 10	0 8	0 9	0 9	0 23	0 10	0 6	0 4	0 6	0 7	0 17	0 9	0 7	0 15	0 14	0 11	0 9	0 11	0 9	0 11	0 5	0 6	0 5	0 14	0 7	0 13	0 11
CP027619.1	4284680	G	A	ABCG81		0 6	0 6	0 7	0 13	0 2	0 6	0 6	0 7	0 5	0 4	0 2	0 3	0 8	0 8	0 7	0 4	0 8	0 9	0 4	0 9	0 10	0 19	0 8	0 8	0 3	0 7	0 5	0 13	0 8	0 3	0 13	0 19	0 9	0 7	0 11	0 11	0 8	0 9	0 6	0 6	0 10	0 15	0 8	0 7
CP027619.1	4284685	TACACTTTTCTG	CACGATTCTCTC	ABCG81		0 6	0 6	0 6	0 12	0 2	0 3	0 5	0 6	0 6	0 4	0 2	0 3	0 7	0 8	0 7	0 4	0 9	0 8	0 4	0 6	0 6	0 16	0 6	0 8	0 2	0 7	0 5	0 11	0 8	0 3	0 10	0 19	0 7	0 8	0 10	0 9	0 7	0 8	0 5	0 7	0 8	0 12	0 7	0 6
CP027619.1	4284712	G	A	ABCG81		0 5	0 5	0 6	0 12	0 3	0 5	0 7	0 7	0 6	0 4	0 2	0 3	0 8	0 7	0 10	0 5	0 8	0 10	0 6	0 5	0 8	0 23	0 9	0 6	0 3	0 6	0 4	0 13	0 7	0 3	0 13	0 19	0 6	0 11	0 11	0 12	0 9	0 9	0 8	0 8	0 10	0 14	0 6	0 5
CP027619.1	4284724	GT	CG	ABCG81		0 5	0 7	0 5	0 11	0 2	0 6	0 8	0 9	0 6	0 2	0 2	0 4	0 8	0 7	0 9	0 5	0 9	0 8	0 7	0 6	0 8	0 26	0 10	0 6	0 3	0 6	0 3	0 9	0 5	0 2	0 12	0 17	0 6	0 14	0 10	0 9	0 7	0 10	0 8	0 8	0 7	0 13	0 6	0 6
CP027619.1	4284731	GC	AG	ABCG81		0 5	0 6	0 6	0 11	0 2	0 6	0 8	0 8	0 6	0 2	0 2	0 4	0 7	0 8	0 8	0 5	0 9	0 9	0 7	0 5	0 7	0 26	0 11	0 5	0 2	0 6	0 3	0 9	0 5	0 1	0 12	0 19	0 4	0 13	0 10	0 10	0 8	0 7	0 8	0 9	0 7	0 13	0 4	0 6
CP027619.1	4284744	C	T	ABCG81		0 5	0 6	0 5	0 10	0 3	0 6	0 7	0 9	0 7	0 3	0 2	0 3	0 8	0 7	0 9	0 5	0 6	0 9	0 6	0 4	0 7	0 25	0 11	0 4	0 2	0 8	0 2	0 10	0 4	0 0	0 13	0 17	0 3	0 12	0 12	0 11	0 9	0 7	0 8	0 9	0 5	0 14	0 7	0 8
CP027619.1	4284752	ACATC	TCTTT	ABCG81		0 5	0 6	0 6	0 10	0 3	0 5	0 8	0 12	0 6	0 5	0 1	0 3	0 7	0 6	0 8	0 5	0 6	0 9	0 6	0 4	0 8	0 23	0 9	0 3	0 2	0 9	0 2	0 10	0 4	0 1	0 12	0 16	0 2	0 13	0 11	0 10	0 10	0 7	0 7	0 7	0 5	0 14	0 8	0 8
CP027619.1	4284777	C	A	ABCG81	v	0 3	0 6	0 5	0 8	0 3	0 5	0 6	0 11	0 6	0 5	0 1	0 4	0 7	0 6	0 8	0 5	5 2	0 10	0 4	0 4	0 9	0 25	0 11	0 2	0 2	0 11	0 2	0 10	0 3	0 1	0 10	0 17	0 4	0 12	0 17	0 11	0 10	0 5	0 8	0 8	0 5	0 14	0 11	0 9
CP027619.1	4284815	C	A	ABCG81		0 5	0 9	0 3	0 7	0 3	0 3	0 8	0 10	0 5	0 3	0 1	0 5	0 5	0 5	0 9	0 3	0 7	0 8	0 5	0 3	0 9	0 28	0 12	0 1	0 2	0 7	0 2	0 11	0 2	0 1	0 8	0 7	0 3	0 15	0 17	0 10	0 8	0 7	0 11	0 8	0 3	0 8	0 10	0 9
CP027619.1	4284824	G	T	ABCG81		0 5	0 9	0 3	0 8	0 3	0 4	0 8	0 10	0 5	0 3	0 1	0 5	0 5	0 5	0 7	0 3	0 8	0 8	0 5	0 3	0 10	0 28	0 12	0 1	0 2	0 9	0 2	0 10	0 2	0 1	0 8	0 6	0 3	0 14	0 17	0 13	0 9	0 8	0 11	0 8	0 4	0 9	0 10	0 9
CP027619.1	4284929	A	C	ABCG81	v	0 8	0 6	0 4	0 14	2 2	0 6	0 4	0 5	0 3	0 3	0 1	0 5	0 5	0 4	0 4	0 1	0 4	0 5	0 2	0 4	0 7	0 17	0 3	0 3	0 5	0 9	0 2	0 11	2 5	1 2	0 8	0 11	0 7	0 15	0 9	0 13	0 7	0 9	0 14	0 11	0 9	0 4	0 10	0 11
CP027619.1	4284935	A	C	ABCG81		0 8	0 5	0 4	0 15	0 5	0 6	0 4	0 5	0 3	0 3	0 1	0 4	0 5	0 4	0 4	0 1	0 4	0 5	0 2	0 4	0 7	0 17	0 3	0 3	0 5	0 9	0 3	0 11	0 6	0 3	0 8	0 11	0 7	0 13	0 9	0 14	0 8	0 10	0 14	0 11	0 10	0 4	0 12	0 10
CP027619.1	4284950	A	C	ABCG81	v	0 7	0 3	0 4	0 13	1 6	0 5	0 3	0 5	0 3	0 5	0 1	0 5	0 4	0 4	0 4	0 1	0 5	0 7	0 1	0 4	0 5	0 16	0 5	0 2	0 6	0 7	0 4	0 10	3 2	2 1	0 9	0 14	0 8	0 12	0 10	0 10	0 8	0 11	0 14	0 9	0 10	0 4	0 14	0 10
CP027619.1	4284979	T	C	ABCG81		0 8	0 3	0 5	0 12	0 8	0 5	0 1	0 8	0 2	0 7	0 0	0 5	0 5	0 3	0 4	0 3	0 2	0 5	0 2	0 3	0 4	0 20	0 4	0 1	0 6	0 7	0 4	0 10	0 5	0 4	0 9	0 15	0 6	0 8	0 12	0 9	0 9	0 12	0 10	0 3	0 7	0 3	0 13	0 10
CP027619.1	4284994	G	A	ABCG81	v	0 3	0 2	0 3	0 13	1 5	0 4	0 1	0 6	0 2	0 8	0 1	0 3	0 4	0 2	0 3	0 1	0 3	0 5	0 2	0 4	0 3	0 22	0 5	0 2	0 6	0 4	0 4	0 13	0 0	0 1	0 8	0 13	0 4	0 6	0 11	0 8	0 12	0 10	0 10	0 2	0 11	0 2	0 13	0 8
CP027619.1	4285016	A	C	ABCG81		0 9	0 6	0 5	0 12	0 10	0 8	0 3	0 8	0 3	0 8	0 2	0 6	0 6	0 4	0 5	0 5	0 4	0 6	0 4	0 9	0 6	0 23	0 5	0 2	0 5	0 4	0 4	0 12	0 1	0 4	0 9	0 13	0 7	0 7	0 12	0 9	0 11	0 10	0 8	0 3	0 9	0 3	0 12	0 11
CP027619.1	4285029	CA	C	ABCG81	v	0 10	0 6	0 6	0 11	3 6	0 7	0 2	0 9	0 5	0 7	0 2	0 5	0 6	0 4	0 4	0 6	0 4	0 6	0 4	0 9	0 7	0 24	0 4	0 4	0 6	0 3	0 2	0 12	2 0	1 3	0 11	0 11	0 5	0 7	0 10	0 8	0 11	0 12	0 9	0 6	0 10	0 4	0 12	0 11
CP027619.1	4285037	G	GA	ABCG81	v	0 8	0 6	0 5	0 7	0 4	0 7	2 1	0 9	0 5	0 7	0 2	0 3	0 5	2 0	1 3	1 5	0 4	6 0	0 4	0 8	0 7	0 22	0 4	0 4	0 6	0 3	0 5	1 12	0 0	0 3	0 13	0 8	0 6	0 7	0 10	8 0	1 9	0 13	0 6	1 5	8 1	0 4	0 11	0 11
CP027619.1	4285037	G	GC	ABCG81	v	0 8	0 6	0 5	0 7	2 4	0 7	0 1	0 9	0 5	0 7	0 2	0 3	0 5	0 0	0 3	0 5	0 4	0 0	0 4	0 8	0 7	0 22	0 4	0 4	0 6	0 3	0 5	0 12	3 0	1 3	0 13	0 8	0 6	0 7	0 10	0 0	0 9	0 13	0 6	0 5	0 1	0 4	0 11	0 11
CP027619.1	4285060	G	A	ABCG81		0 10	0 9	0 6	0 7	0 8	0 8	0 2	0 10	0 7	0 8	0 2	0 4	0 5	0 3	0 4	0 7	0 6	0 8	0 8	0 8	0 7	0 23	0 6	0 4	0 4	0 3	0 5	0 16	0 3	0 4	0 13	0 11	0 7	0 8	0 11	0 6	0 9	0 10	0 7	0 6	0 11	0 4	0 9	0 12
CP027619.1	4285074	C	T	ABCG81		0 10	0 8	0 7	0 9	0 9	0 8	0 2	0 11	0 7	0 7	0 2	0 4	0 4	0 4	0 4	0 7	0 6	0 8	0 9	0 6	0 6	0 23	0 6	0 4	0 5	0 3	0 7	0 17	0 3	0 3	0 9	0 11	0 7	0 10	0 11	0 9	0 8	0 10	0 6	0 6	0 10	0 3	0 8	0 11
CP027619.1	4285087	TAATG	CAATT	ABCG81		0 8	0 8	0 7	0 9	0 9	0 9	0 2	0 10	0 7	0 4	0 2	0 5	0 4	0 4	0 2	0 7	0 5	0 9	0 9	0 7	0 6	0 25	0 6	0 6	0 7	0 4	0 7	0 16	0 3	0 3	0 11	0 10	0 7	0 12	0 11	0 8	0 7	0 8	0 5	0 6	0 10	0 2	0 6	0 9
CP027619.1	4285096	C	G	ABCG81	v	0 8	0 9	0 8	0 8	3 6	0 10	1 1	0 10	0 7	0 4	0 3	0 5	0 4	2 3	0 2	0 6	1 3	9 0	0 9	0 9	0 6	0 23	0 6	0 6	0 7	0 4	0 7	0 18	3 0	1 2	0 13	0 8	0 7	0 14	0 10	7 0	0 8	0 9	0 5	0 7	8 0	0 2	0 6	0 9
CP027619.1	4285102	G	T	ABCG81		0 7	0 9	0 9	0 8	0 8	0 10	0 2	0 10	0 7	0 4	0 3	0 5	0 5	0 4	0 3	0 6	0 5	0 9	0 9	0 8	0 6	0 24	0 5	0 7	0 7	0 4	0 7	0 20	0 4	0 3	0 13	0 8	0 7	0 13	0 10	0 8	0 9	0 11	0 5	0 7	0 8	0 2	0 6	0 9
CP027619.1	4285106	G	A	ABCG81	v	0 7	0 8	0 8	0 8	3 6	0 10	0 2	0 10	0 7	0 3	0 3	0 5	0 5	0 4	0 3	0 6	0 5	0 9	0 9	0 7	0 6	0 26	0 6	0 7	0 8	0 3	0 7	0 19	4 0	1 2	0 13	0 8	0 7	0 13	0 11	0 8	0 9	0 11	0 6	0 7	0 9	0 1	0 4	0 9
CP027619.1	4285112	C	G	ABCG81		0 7	0 7	0 7	0 7	0 9	0 11	0 2	0 9	0 7	0 3	0 2	0 5	0 7	0 4	0 3	0 6	0 6	0 10	0 8	0 8	0 6	0 25	0 6	0 8	0 8	0 3	0 7	0 16	0 5	0 3	0 13	0 8	0 6	0 14	0 10	0 9	0 7	0 9	0 7	0 7	0 9	0 1	0 5	0 10
CP027619.1	4285113	T	C	ABCG81		0 7	0 7	0 7	0 7	0 9	0 11	0 2	0 10	0 7	0 2	0 2	0 6	0 7	0 4	0 3	0 7	0 6	0 10	0 8	0 8	0 6	0 25	0 6	0 8	0 8	0 3	0 7	0 16	0 5	0 3	0 13	0 8	0 6	0 14	0 10	0 9	0 7	0 9	0 7	0 7	0 9	0 1	0 5	0 10
CP027619.1	4285122	AAAA	GAAC	ABCG81		0 5	0 9	0 6	0 7	0 8	0 9	0 2	0 9	0 6	0 1	0 2	0 4	0 6	0 4	0 3	0 7	0 5	0 10	0 7	0 9	0 6	0 24	0 5	0 9	0 8	0 3	0 8	0 16	0 4	0 1	0 14	0 9	0 8	0 16	0 6	0 11	0 7	0 8	0 7	0 8	0 7	0 1	0 4	0 9
CP027619.1	4285133	T	C	ABCG81		0 7	0 9	0 6	0 6	0 9	0 10	0 2	0 8	0 5	0 1	0 2	0 4	0 5	0 6	0 3	0 7	0 7	0 10	0 8	0 9	0 5	0 27	0 6	0 9	0 8	0 3	0 8	0 16	0 6	0 1	0 14	0 9	0 7	0 17	0 8	0 10	0 7	0 8	0 7	0 6	0 7	0 1	0 5	0 8
CP027619.1	4285145	GTC	CTT	ABCG81		0 8	0 8	0 6	0 6	0 9	0 11	0 2	0 6	0 5	0 1	0 2	0 4	0 5	0 6	0 3	0 6	0 7	0 11	0 8	0 7	0 5	0 26	0 6	0 8	0 9	0 2	0 9	0 16	0 5	0 1	0 11	0 12	0 8	0 16	0 9	0 9	0 5	0 6	0 7	0 5	0 6	0 1	0 3	0 7
CP027619.1	4285175	C	T	ABCG81		0 6	0 7	0 6	0 9	0 8	0 10	0 2	0 6	0 3	0 3	0 2	0 4	0 5	0 6	0 2	0 8	0 8	0 9	0 7	0 6	0 4	0 24	0 9	0 6	0 8	0 3	0 10	0 15	0 5	0 1	0 12	0 13	0 9	0 16	0 7	0 9	0 5	0 6	0 7	0 7	0 7	0 2	0 5	0 11
CP027619.1	4285213	G	A	ABCG81		0 7	0 5	0 5	0 7	0 8	0 10	0 4	0 7	0 2	0 2	0 2	0 3	0 4	0 6	0 2	0 5	0 8	0 6	0 6	0 5	0 5	0 24	0 6	0 7	0 8	0 3	0 8	0 12	0 5	0 1	0 9	0 12	0 9	0 13	0 7	0 8	0 9	0 11	0 10	0 9	0 6	0 2	0 6	0 11
CP027619.1	4285234	CAA	AAG	ABCG81		0 5	0 5	0 4	0 9	0 6	0 11	0 6	0 6	0 3	0 2	0 2	0 2	0 4	0 6	0 3	0 6	0 8	0 9	0 6	0 5	0 4	0 24	0 6	0 6	0 3	0 4	0 5	0 11	0 6	0 1	0 7	0 13	0 9	0 11	0 7	0 13	0 8	0 8	0 12	0 9	0 6	0 2	0 7	0 10
CP027619.1	4285258	A	G	ABCG81		0 7	0 5	0 2	0 8	0 5	0 8	0 7	0 8	0 3	0 2	0 1	0 2	0 3	0 8	0 2	0 7	0 9	0 9	0 9	0 4	0 6	0 24	0 5	0 5	0 2	0 5	0 6	0 12	0 6	0 1	0 4	0 14	0 8	0 9	0 7	0 13	0 7	0 10	0 11	0 7	0 6	0 3	0 9	0 10
CP027619.1	4285279	A	G	ABCG81		0 8	0 2	0 2	0 9	0 4	0 5	0 7	0 7	0 5	0 2	0 0	0 3	0 3	0 9	0 3	0 7	0 6	0 9	0 8	0 4	0 6	0 22	0 6	0 5	0 3	0 6	0 5	0 9	0 4	0 1	0 5	0 11	0 6	0 12	0 8	0 18	0 7	0 10	0 11	0 7	0 7	0 4	0 10	0 10
CP027619.1	4285390	G	C	ABCG81	v	0 11	0 2	0 4	0 16	0 2	0 4	0 8	0 8	0 6	0 7	0 2	0 6	0 5	0 8	0 4	0 7	0 5	8 0	0 8	0 3	0 5	0 25	0 4	0 4	0 5	0 5	0 6	0 13	2 0	2 1	0 6	0 12	0 7	0 9	0 8	0 16	0 12	0 11	0 15	0 4	0 14	0 4	0 10	0 10
CP027619.1	4285405	A	T	ABCG81	v	0 10	0 2	0 5	0 16	0 2	0 4	0 8	0 6	0 6	0 7	0 2	0 6	0 6	0 8	0 4	0 8	0 6	9 0	0 7	0 2	0 7	0 27	0 5	0 5	0 7	0 4	0 5	0 18	2 0	2 1	0 7	0 11	0 8	0 9	0 8	0 12	0 13	0 10	0 13	0 5	0 13	0 4	0 10	0 14
CP027619.1	4285408	A	T	ABCG81		0 10	0 2	0 5	0 14	0 2	0 4	0 8	0 7	0 6	0 7	0 2	0 6	0 6	0 7	0 4	0 8	0 4	0 9	0 7	0 3	0 6	0 26	0 5	0 5	0 7	0 4	0 6	0 18	0 2	0 3	0 8	0 10	0 8	0 11	0 8	0 12	0 13	0 10	0 13	0 6	0 13	0 4	0 12	0 14
CP027619.1	4285429	A	G	ABCG81		0 10	0 2	0 7	0 11	0 2	0 5	0 11	0 7	0 4	0 7	0 2	0 5	0 7	0 6	0 4	0 9	0 5	0 13	0 7	0 3	0 7	0 26	0 5	0 5	0 6	0 3	0 6	0 18	0 4	0 3	0 9	0 10	0 8	0 10	0 8	0 10	0 14	0 8	0 14	0 7	0 13	0 3	0 14	0 12
CP027619.1	4285504	G	A	ABCG81	v	0 9	0 3	0 10	0 8	0 4	0 4	0 12	0 6	0 4	0 3	0 4	0 5	0 8	0 6	0 7	0 11	0 6	12 0	0 9	0 6	0 10	0 19	0 4	0 3	0 5	0 2	0 6	0 19	4 0	1 0	0 13	0 5	0 1	0 11	0 7	0 9	0 7	0 7	0 12	0 7	0 10	0 4	0 9	0 11
CP027619.1	4285614	C	A	ABCG81	v	0 12	0 6	0 10	0 10	0 4	0 4	0 7	0 10	0 8	0 1	0 1	0 5	0 6	0 4	0 5	0 11	0 4	7 0	0 11	0 6	0 7	0 17	0 4	0 4	0 3	0 8	0 4	0 12	4 0	0 0	0 8	0 5	0 11	0 7	0 9	0 8	0 5	0 12	0 14	0 10	0 11	0 9	0 4	0 11
CP027619.1	4285683	T	TGAAAGCCTATAGGC	ABCG81		0 12	0 7	0 8	0 6	0 4	0 1	0 10	0 9	0 10	0 3	0 1	0 2	0 6	0 2	0 5	0 14	0 4	3 1	0 6	0 7	0 8	0 23	0 4	0 6	0 2	0 1	0 3	0 15	3 0	0 1	0 4	0 6	0 6	0 10	0 9	0 13	0 5	0 11	0 7	0 7	0 6	0 5	0 6	0 8
CP027619.1	4285737	G	GGGAT	ABCG81	v	0 14	0 4	0 10	0 9	0 7	0 4	0 6	0 5	0 11	0 4	0 2	0 4	0 7	0 5	0 7	0 16	0 2	4 0	0 5	0 8	0 9	0 23	0 2	0 7	0 5	0 3	0 3	0 16	5 0	0 2	0 4	0 10	0 5	0 14	0 9	0 10	0 6	0 9	0 9	0 3	0 6	0 9	0 8	0 4
CP027619.1	4285737	G	T	ABCG81	v	0 14	0 4	0 10	0 9	0 7	0 4	0 6	0 5	0 11	0 4	0 2	0 4	0 7	0 5	0 7	0 16	0 2	1 0	0 5	0 8	0 9	0 23	0 2	0 7	0 5	0 3	0 3	0 16	0 0	0 2	0 4	0 10	0 5	0 14	0 9	0 10	0 6	0 9	0 9	0 3	0 6	0 9	0 8	0 4
CP027619.1	4285783	C	T	ABCG81	v	0 11	0 7	0 6	0 10	0 5	0 4	0 4	0 10	0 9	0 7	0 1	0 5	0 5	0 5	0 7	0 11	0 0	6 0	0 8	0 7	0 14	0 23	0 3	0 6	0 6	0 3	0 4	0 12	7 0	1 2	0 6	0 9	0 5	0 16	0 10	0 11	0 10	0 10	0 11	0 7	0 12	0 9	0 7	0 5
CP027619.1	4285816	G	GGGA	ABCG81	v	0 7	0 6	0 8	0 9	0 4	0 5	0 2	0 10	0 8	0 5	0 3	0 4	0 3	0 4	0 7	0 11	0 0	2 0	0 8	0 6	0 10	0 23	0 2	0 5	0 4	0 2	0 3	0 10	8 0	1 3	0 8	0 8	0 5	0 12	0 11	0 9	0 11	0 8	0 8	0 8	0 11	0 11	0 6	0 8
CP027619.1	4285876	A	G	ABCG81	v	0 7	0 7	0 12	0 10	0 3	0 3	0 1	0 9	0 10	0 6	0 3	0 3	0 4	0 2	0 8	0 7	0 0	1 0	0 5	0 3	0 9	0 19	0 4	0 8	0 3	0 2	0 3	0 14	7 0	1 3	0 7	0 7	0 3	0 9	0 10	0 11	0 14	0 8	0 11	0 7	0 9	0 9	0 3	0 13
CP027619.1	4285939	G	A	ABCG81	v	0 9	0 4	0 12	0 11	1 5	0 3	0 2	0 8	0 5	0 3	0 4	0 2	0 5	0 2	0 7	0 10	0 1	3 0	0 3	0 2	0 7	0 16	0 4	0 8	0 4	0 6	0 2	0 11	5 0	0 1	0 6	0 0	0 4	0 7	0 9	0 7	0 10	0 6	0 15	0 2	0 5	0 5	0 5	0 12
CP027619.1	4285972	TAG	T	ABCG81	v	0 7	0 3	0 9	0 9	1 6	0 2	0 2	0 4	0 4	0 1	0 1	0 2	0 4	0 2	0 3	0 7	0 3	4 0	0 3	0 2	0 6	0 11	0 4	0 7	0 4	0 5	0 3	0 5	7 0	0 1	0 4	0 0	0 3	0 8	0 7	0 4	0 9	0 4	0 14	0 2	0 6	0 4	0 3	0 10
CP027619.1	4285990	A	G	ABCG81		0 9	0 3	0 12	0 9	0 5	0 2	0 2	0 10	0 5	0 3	0 2	0 5	0 4	0 2	0 4	0 10	0 3	0 5	0 3	0 2	0 8	0 16	0 5	0 7	0 5	0 6	0 5	0 7	0 6	0 1	0 4	0 1	0 5	0 10	0 7	0 6	0 12	0 7	0 14	0 3	0 9	0 6	0 3	0 8
CP027619.1	4285996	A	G	ABCG81	v	0 10	0 4	0 12	0 9	0 5	0 2	0 3	0 10	0 5	0 3	0 2	0 5	0 3	0 2	0 6	0 11	0 4	0 4	0 3	0 3	0 6	0 16	0 4	0 9	0 5	0 6	0 5	0 5	0 6	0 1	0 4	0 1	0 5	0 10	0 6	6 0	0 9	0 7	0 15	0 4	0 10	0 6	0 3	0 6
CP027619.1	4286007	AGA	GGG	ABCG81	v	0 12	0 3	0 12	0 9	1 4	0 2	0 2	0 10	0 3	0 4	0 2	0 6	0 3	0 3	0 5	0 12	0 5	4 0	0 3	0 3	0 7	0 17	0 4	0 7	0 6	0 6	0 4	0 5	6 0	0 1	0 3	0 2	0 5	0 9	0 6	0 6	0 8	0 7	0 15	0 3	0 9	0 7	0 3	0 6
CP027619.1	4286020	G	A	ABCG81	v	0 13	0 4	0 11	0 8	1 5	0 3	0 2	0 10	0 2	0 4	0 2	0 6	0 3	0 4	0 5	0 10	0 5	4 0	0 3	0 3	0 6	0 17	0 5	0 6	0 6	0 6	0 3	0 5	5 0	0 0	0 2	0 2	0 5	0 9	0 5	0 7	0 9	0 8	0 14	0 3	0 9	0 5	0 2	0 4
CP027619.1	4286020	GGGAGG	AGAGAGA	ABCG81	v	0 13	0 4	0 11	0 8	0 5	0 3	0 2	0 10	0 2	0 4	0 2	0 6	0 3	0 4	0 5	0 10	0 5	0 0	0 3	0 3	0 6	0 17	0 5	0 6	0 6	0 6	0 3	0 5	0 0	0 0	0 2	0 2	0 5	0 9	0 5	0 7	0 9	0 8	0 14	0 3	0 9	0 5	0 2	0 4
CP027619.1	4286049	T	C	ABCG81		0 11	0 5	0 13	0 6	0 7	0 3	0 2	0 11	0 4	0 5	0 2	0 7	0 1	0 3	0 5	0 8	0 4	0 5	0 4	0 5	0 4	0 19	0 3	0 8	0 4	0 5	0 3	0 8	0 8	0 1	0 4	0 4	0 6	0 8	0 6	0 9	0 7	0 7	0 8	0 7	0 12	0 4	0 4	0 5
CP027619.1	4286057	A	C	ABCG81	v	0 11	0 6	0 11	0 5	0 7	0 4	0 2	0 12	0 5	0 5	0 2	0 7	0 1	0 3	0 5	0 8	0 4	5 0	0 4	0 5	0 4	0 19	0 3	0 8	0 5	0 4	0 3	0 11	8 0	0 1	0 4	0 4	0 6	0 8	0 4	0 9	0 7	0 9	0 7	0 8	0 13	0 4	0 5	0 4
CP027619.1	4286063	A	G	ABCG81	v	0 9	0 6	0 11	0 6	0 5	0 4	0 2	0 12	0 6	0 5	0 2	0 7	0 2	0 3	0 5	0 7	0 4	6 0	0 3	0 5	0 4	0 20	0 3	0 8	0 6	0 4	0 3	0 16	9 0	0 1	0 5	0 5	0 6	0 8	0 4	0 9	0 7	0 8	0 7	0 8	0 13	0 4	0 6	0 4
CP027619.1	4286112	C	T	ABCG81	v	0 10	0 6	0 11	0 11	1 4	0 8	0 1	0 11	0 5	0 7	0 2	0 6	0 3	0 4	0 4	0 8	0 5	6 0	0 3	0 5	0 5	0 18	0 4	0 7	0 5	0 1	0 4	0 21	7 0	0 1	0 7	0 10	0 4	0 8	0 9	0 7	0 6	0 10	0 8	0 14	0 10	0 2	0 10	0 3
CP027619.1	4286128	T	C	ABCG81	v	0 10	0 8	0 11	0 12	2 3	0 7	0 1	0 13	0 7	0 6	0 2	0 5	0 3	0 7	0 3	0 8	0 5	7 0	0 3	0 6	0 3	0 21	0 5	0 6	0 5	0 1	0 5	0 22	7 0	1 3	0 7	0 8	0 4	0 11	0 9	0 8	0 8	0 10	0 9	0 14	0 10	0 3	0 10	0 3
CP027619.1	4286137	A	G	ABCG81	v	0 11	0 9	0 9	0 12	2 3	0 9	0 1	0 9	0 7	0 8	0 1	0 4	0 3	0 8	0 6	0 7	0 6	8 0	0 3	0 7	0 3	0 20	0 4	0 6	0 5	0 3	0 4	0 23	7 0	1 3	0 7	0 9	0 4	0 11	0 8	0 10	0 7	0 9	0 8	0 14	0 11	0 4	0 10	0 3
CP027619.1	4286227	C	A	ABCG81		0 7	0 7	0 7	0 7	0 1	0 6	0 4	0 10	0 6	0 5	0 0	0 5	0 6	0 8	0 7	0 7	0 8	0 6	0 4	0 6	0 2	0 22	0 4	0 2	0 5	0 5	0 9	0 16	0 6	0 4	0 11	0 7	0 6	0 19	0 12	0 18	0 9	0 11	0 11	0 10	0 7	0 6	0 6	0 10
CP027619.1	4286287	ATA	TTG	ABCG81		0 4	0 4	0 7	0 6	0 1	0 5	0 3	0 10	0 6	0 4	0 1	0 7	0 7	0 6	0 5	0 7	0 8	0 4	0 4	0 4	0 3	0 21	0 5	0 4	0 9	0 6	0 5	0 16	0 9	0 1	0 10	0 7	0 5	0 17	0 13	0 16	0 13	0 10	0 12	0 10	0 10	0 5	0 7	0 14
CP027619.1	4286304	CC	GT	ABCG81		0 4	0 4	0 8	0 8	0 1	0 5	0 4	0 11	0 8	0 4	0 1	0 7	0 8	0 6	0 5	0 6	0 6	0 5	0 2	0 4	0 3	0 21	0 5	0 4	0 7	0 6	0 7	0 19	0 12	0 1	0 7	0 8	0 5	0 14	0 14	0 16	0 14	0 11	0 12	0 8	0 9	0 5	0 7	0 15
CP027619.1	4286332	A	G	ABCG81		0 4	0 5	0 9	0 12	0 3	0 8	0 2	0 12	0 8	0 5	0 2	0 8	0 8	0 7	0 5	0 6	0 4	0 6	0 3	0 4	0 4	1 22	0 4	0 3	0 6	0 5	0 8	0 16	0 11	0 0	0 8	0 7	0 6	0 8	0 13	0 17	0 11	0 10	0 12	0 6	0 7	0 6	0 10	0 17
CP027619.1	4286372	G	A	ABCG81		0 4	0 9	0 9	0 11	0 3	0 10	0 3	0 11	0 5	0 5	0 3	0 9	0 8	0 8	0 6	0 5	0 5	0 8	0 4	0 3	0 6	0 23	0 7	0 7	0 6	0 3	0 5	0 15	0 10	0 2	0 9	0 10	0 4	0 10	0 12	0 20	0 15	0 6	0 7	0 5	0 10	0 5	0 8	0 13
CP027619.1	4286381	C	T	ABCG81		0 6	0 9	0 9	0 11	0 3	0 11	0 3	0 11	0 5	0 4	0 3	0 10	0 9	0 7	0 7	0 7	0 5	0 7	0 4	0 4	0 6	0 24	0 6	0 6	0 6	0 3	0 3	0 14	0 9	0 3	0 9	0 12	0 5	0 14	0 13	0 19	0 14	0 6	0 6	0 2	0 10	0 5	0 9	0 13
CP027619.1	4286395	C	T	ABCG81		0 6	0 9	0 10	0 11	0 4	0 9	0 3	0 11	0 5	0 6	0 2	0 11	0 9	0 8	0 7	0 8	0 6	0 8	0 4	0 2	0 6	0 26	0 7	0 6	0 6	0 2	0 3	0 15	0 11	0 3	0 8	0 11	0 6	0 12	0 11	0 19	0 13	0 5	0 7	0 1	0 10	0 7	0 7	0 13
CP027619.1	4286405	G	T	ABCG81		0 6	0 9	0 10	0 12	0 4	0 7	0 3	0 9	0 5	0 5	0 2	0 11	0 10	0 8	0 7	0 7	0 7	0 9	0 4	0 2	0 6	0 25	0 6	0 6	0 5	0 3	0 3	0 14	0 9	0 3	0 10	0 14	0 6	0 10	0 11	0 19	0 12	0 5	0 9	0 2	0 9	0 7	0 5	0 11
CP027619.1	4286423	CCCAAGC	TCCAAGT	ABCG81		0 5	0 8	0 9	0 9	0 4	0 7	0 3	0 11	0 6	0 5	0 2	0 12	0 8	0 5	0 4	0 6	0 6	0 9	0 2	0 2	0 6	0 23	0 6	0 5	0 6	0 2	0 3	0 5	0 10	0 5	0 12	0 14	0 7	0 10	0 8	0 16	0 12	0 3	0 6	0 2	0 11	0 8	0 6	0 10
CP027619.1	4286423	CCCAAGC	TCCGAGT	ABCG81		0 5	0 8	0 9	0 9	0 4	0 7	0 3	0 11	0 6	0 5	0 2	0 12	0 8	0 5	0 4	0 6	0 6	0 9	0 2	0 2	0 6	0 23	0 6	0 5	0 6	0 2	0 3	0 5	0 10	0 5	0 12	0 14	0 7	0 10	0 8	0 16	0 12	0 3	0 6	0 2	0 11	0 8	0 6	0 10
CP027619.1	4286441	C	G	ABCG81		0 7	0 10	0 9	0 9	0 4	0 8	0 3	0 13	0 5	0 5	0 3	0 12	0 8	0 6	0 6	0 7	0 6	0 10	0 3	0 2	0 6	0 25	0 7	0 5	0 5	0 3	0 3	0 8	0 9	0 6	0 10	0 16	0 8	0 11	0 8	0 14	0 12	0 3	0 6	0 5	0 10	0 7	0 8	0 7
CP027619.1	4286453	G	C	ABCG81		0 6	0 10	0 8	0 9	0 4	0 8	0 4	0 14	0 5	0 5	0 3	0 13	0 7	0 6	0 6	0 8	0 9	0 10	0 3	0 2	0 5	0 23	0 8	0 4	0 6	0 3	0 3	0 8	0 8	0 6	0 12	0 18	0 10	0 12	0 9	0 12	0 11	0 6	0 7	0 5	0 13	0 7	0 6	0 8
CP027619.1	4286465	T	C	ABCG81		0 7	0 8	0 7	0 10	0 5	0 7	0 4	0 11	0 5	0 4	0 3	0 11	0 7	0 6	0 7	0 7	0 8	0 10	0 2	0 2	0 5	0 23	0 8	0 4	0 6	0 2	0 3	0 11	0 12	0 6	0 12	0 18	0 9	0 12	0 9	0 14	0 9	0 6	0 8	0 6	0 14	0 6	0 6	0 7
CP027619.1	4286494	T	G	ABCG81	v	0 10	0 6	0 6	0 10	0 3	0 6	0 5	0 12	0 5	0 6	0 3	0 11	0 5	0 7	0 4	0 9	0 8	0 13	0 2	0 3	1 8	0 24	0 7	0 3	0 7	0 1	0 3	0 14	0 15	0 5	0 10	0 16	0 10	0 10	0 8	0 11	0 10	0 9	0 8	0 12	0 12	0 6	0 10	0 7
CP027619.1	4286498	T	C	ABCG81		0 9	0 4	0 6	0 11	0 3	0 5	0 5	0 12	0 6	0 5	0 3	0 9	0 4	0 7	0 4	0 9	0 9	0 12	0 2	0 3	0 10	0 23	0 6	0 3	0 7	0 1	0 3	0 14	0 15	0 5	0 11	0 15	0 10	0 9	0 7	0 9	0 10	0 10	0 8	0 12	0 12	0 6	0 12	0 7
CP027619.1	4286503	T	C	ABCG81		0 9	0 4	0 4	0 11	0 3	0 5	0 4	0 12	0 6	0 5	0 3	0 8	0 4	0 7	0 4	0 9	0 8	0 12	0 2	0 3	0 10	0 23	0 6	0 3	0 7	0 2	0 3	0 14	0 16	0 5	0 11	0 14	0 10	0 7	0 8	0 10	0 10	0 11	0 9	0 12	0 12	0 6	0 11	0 5
CP027619.1	4286534	C	T	ABCG81	v	0 7	0 4	0 4	0 12	1 2	0 4	0 6	0 12	0 7	0 6	0 3	0 7	0 5	0 7	0 6	0 8	0 10	11 0	0 1	0 1	0 12	0 17	0 7	0 2	0 6	0 3	0 3	0 14	18 0	2 1	0 11	0 12	0 8	0 6	0 7	0 14	0 10	0 9	0 8	0 14	0 10	0 7	0 13	0 4
CP027619.1	4286539	T	C	ABCG81	v	0 7	0 4	0 5	0 12	1 1	0 4	0 7	0 12	0 8	0 7	0 3	0 7	0 6	0 8	0 6	0 8	0 10	10 0	0 1	0 1	0 12	0 20	0 6	0 2	0 6	0 3	0 3	0 14	19 0	2 2	0 12	0 10	0 7	0 7	0 6	0 17	0 11	0 10	0 8	0 14	0 10	0 7	0 12	0 4
CP027619.1	4286561	C	T	ABCG81		0 8	0 5	0 8	0 13	0 1	0 5	0 7	0 12	0 8	0 7	0 4	0 7	0 5	0 9	0 8	0 8	0 10	0 8	0 1	0 2	0 14	0 21	0 7	0 2	0 7	0 4	0 3	0 14	0 17	0 3	0 13	0 9	0 8	0 6	0 7	0 18	0 8	0 9	0 10	0 11	0 10	0 5	0 11	0 6
CP027619.1	4286589	GC	A	ABCG81		0 7	0 3	0 4	0 13	0 2	0 5	0 8	0 8	0 5	0 7	0 4	0 7	0 7	0 10	0 9	0 9	0 10	0 9	0 0	0 2	0 16	0 19	0 6	0 2	0 7	0 5	0 3	0 9	0 16	0 2	0 13	0 5	0 9	0 5	0 6	0 17	0 8	0 6	0 7	0 11	0 8	0 3	0 12	0 7
CP027619.1	4286628	A	C	ABCG81	v	0 5	0 4	0 3	0 8	0 4	0 5	0 5	0 10	0 6	0 4	0 6	0 8	0 5	0 9	0 9	0 6	0 6	7 0	0 1	0 1	0 16	0 24	0 5	0 1	0 6	0 6	0 3	0 7	10 0	1 2	0 13	0 6	0 9	0 7	0 6	0 23	0 6	0 4	0 10	0 8	0 10	0 3	0 7	0 11
CP027619.1	4286654	AC	GG	ABCG81	v	0 4	0 6	0 4	0 5	0 4	0 5	0 8	0 12	0 5	0 3	0 5	0 9	0 6	0 6	0 9	0 7	0 5	7 0	0 1	0 1	0 16	0 21	0 4	0 0	0 6	0 7	0 3	0 7	7 0	1 2	0 11	0 6	0 11	0 7	0 7	0 19	0 5	0 8	0 10	0 10	0 10	0 3	0 10	0 13
CP027619.1	4286748	T	C	ABCG81	v	0 2	0 6	0 1	0 5	0 6	0 7	0 4	0 14	0 6	0 3	0 3	0 6	0 6	0 3	0 6	0 4	0 1	6 0	0 2	0 2	0 13	0 19	0 7	0 1	0 4	0 5	0 4	0 9	9 0	1 1	0 17	0 12	0 6	0 11	0 13	0 18	0 10	0 11	0 9	0 9	0 14	0 2	0 12	0 20
CP027619.1	4286759	G	A	ABCG81	v	0 2	0 6	0 1	0 7	0 6	0 6	0 5	0 14	0 5	0 3	0 1	0 7	0 7	0 3	0 6	0 3	0 2	8 0	0 3	0 2	0 12	0 18	0 7	0 1	0 4	0 5	0 4	1 9	8 0	1 1	0 20	0 12	0 8	0 12	0 13	0 17	0 11	0 11	0 8	0 8	0 13	0 4	0 11	0 18
CP027619.1	4286782	C	T	ABCG81	v	0 3	0 4	0 1	0 10	0 6	0 9	0 5	0 11	0 5	0 5	0 2	0 8	0 7	0 2	0 8	0 2	0 3	6 0	0 3	0 3	0 10	0 19	0 7	0 1	0 2	0 5	0 4	0 10	7 0	1 1	0 19	0 15	0 8	0 12	0 14	0 18	0 13	0 6	0 7	0 4	0 13	0 5	0 10	0 16
CP027619.1	4286790	A	C	ABCG81	v	0 3	0 4	0 1	0 10	0 7	8 1	1 2	0 11	0 6	0 6	0 2	0 6	0 7	1 1	0 8	2 0	0 3	0 6	0 3	2 1	7 0	0 19	0 7	0 1	0 2	0 4	0 3	0 10	0 9	1 1	0 20	0 15	0 8	0 11	0 14	0 17	0 13	0 6	0 7	0 4	13 0	0 4	0 9	0 16
CP027619.1	4286800	AT	A	ABCG81	v	0 3	0 4	0 0	0 9	0 7	0 8	0 2	0 9	0 7	0 6	0 2	0 6	0 7	0 2	0 9	0 2	0 3	0 0	0 3	0 3	0 7	0 19	0 7	0 1	0 3	0 4	0 3	0 6	0 0	0 1	0 19	0 15	0 8	0 10	0 12	0 14	0 11	0 4	0 7	0 5	0 11	0 4	0 8	0 12
CP027619.1	4286801	T	G	ABCG81	v	0 3	0 4	0 0	0 9	0 7	0 8	0 2	0 9	0 7	0 6	0 2	0 6	0 7	0 2	0 9	0 2	0 3	4 0	0 3	0 3	0 7	0 19	0 7	0 1	0 3	0 4	0 3	0 6	8 0	1 1	0 19	0 15	0 8	0 10	0 12	0 14	0 11	0 4	0 7	0 5	0 11	0 4	0 8	0 12
CP027619.1	4286839	G	C	ABCG81	v	0 3	0 3	0 1	0 10	0 8	0 9	0 2	0 8	0 6	0 8	0 2	0 6	0 6	0 2	0 9	0 3	0 3	4 0	0 4	0 2	0 6	0 19	0 6	0 0	0 3	0 5	0 3	0 6	6 0	1 1	0 18	0 13	0 18	0 10	0 10	0 9	0 12	0 4	0 8	0 7	0 10	0 6	0 11	0 9
CP027619.1	4286839	G	T	ABCG81	v	0 3	0 3	0 1	0 10	0 8	0 9	0 2	0 8	0 6	0 8	0 2	0 6	0 6	0 2	0 9	0 3	0 3	0 0	0 4	0 2	0 6	0 19	0 6	0 0	0 3	0 5	0 3	0 6	0 0	0 1	0 18	0 13	0 18	0 10	0 10	0 9	0 12	0 4	0 8	0 7	0 10	0 6	0 11	0 9
CP027619.1	4286869	GAATA	AAATT	ABCG81	v	0 5	0 3	0 1	0 12	0 9	0 8	0 3	0 7	0 7	0 9	0 1	0 5	0 3	0 5	0 10	0 1	0 3	4 0	0 3	0 2	0 5	0 15	0 6	0 0	0 3	0 5	0 3	0 4	6 0	1 0	0 17	0 10	0 17	0 5	0 5	0 8	0 9	0 6	0 7	0 6	0 8	0 5	0 8	0 7
CP027619.1	4286900	C	T	ABCG81	v	0 5	0 4	0 1	0 9	0 11	0 5	0 3	0 5	0 7	0 9	0 2	0 3	0 3	0 6	0 10	0 1	0 3	4 0	0 4	0 2	0 2	0 14	0 5	0 0	0 3	0 6	0 2	0 2	6 0	0 0	0 18	0 9	0 17	0 4	0 5	0 9	0 10	0 6	0 5	0 7	0 10	0 8	0 10	0 6
CP027619.1	4286908	C	T	ABCG81	v	0 6	0 4	0 1	0 8	0 11	0 6	0 2	0 5	0 7	0 8	0 2	0 2	0 2	0 6	0 9	0 1	0 2	0 3	0 3	0 2	0 2	0 15	0 5	0 0	0 3	0 5	0 1	0 4	0 6	0 0	0 16	0 9	0 17	0 3	0 6	0 12	0 9	0 7	0 6	0 7	0 10	0 10	0 11	0 7
CP027619.1	4286909	ATA	GTG	ABCG81	v	0 6	0 4	0 1	0 8	0 10	0 6	0 2	0 5	0 7	0 8	0 2	0 2	0 2	0 6	0 8	0 1	0 2	3 0	0 3	0 2	0 2	0 16	0 5	0 0	0 3	0 4	0 1	0 4	6 0	0 0	0 17	0 10	0 17	0 3	0 6	0 12	0 9	0 8	0 6	0 8	0 10	0 10	0 11	0 7
CP027619.1	4286927	A	AATTCAT	ABCG81	v	0 5	0 4	0 1	0 10	0 9	0 8	0 2	0 3	0 8	0 9	0 1	0 1	0 2	0 7	0 8	0 1	0 1	3 0	0 4	0 1	0 2	0 16	0 6	0 0	0 3	0 4	0 2	0 3	5 1	0 0	0 14	0 10	0 15	0 3	0 6	0 14	0 10	0 11	0 7	0 6	0 7	0 11	0 12	0 7
CP027619.1	4286937	G	A	ABCG81	v	0 5	0 5	0 1	0 11	0 8	0 8	0 2	0 2	0 7	0 7	0 1	0 1	0 2	0 8	0 7	0 2	0 1	0 0	0 4	0 2	0 2	0 14	0 7	0 0	0 3	0 4	0 2	0 3	6 0	0 0	0 12	0 10	0 11	0 3	0 9	0 14	0 10	0 10	0 7	0 6	0 7	0 11	0 11	0 9
CP027619.1	4287066	A	C	ABCG81	v	0 2	0 5	0 3	0 7	0 5	0 10	0 1	0 3	0 5	0 5	0 4	0 2	0 2	0 7	0 5	0 1	0 3	4 0	0 2	0 1	0 3	0 14	0 6	0 0	0 4	0 4	0 4	0 6	8 0	0 3	0 16	0 8	0 12	0 3	0 6	0 11	0 6	0 9	0 12	0 13	0 13	0 9	0 12	0 7
CP027619.1	4287164	C	T	ABCG81	v	0 5	0 4	0 3	0 7	0 3	0 9	0 3	0 5	0 3	0 5	0 3	0 1	0 3	0 4	0 8	0 3	0 6	8 0	0 3	0 1	0 7	0 17	0 8	0 2	0 6	0 2	0 3	0 4	7 0	0 2	0 18	0 8	0 7	0 10	0 17	0 11	0 11	0 12	0 7	0 10	0 13	0 7	0 9	0 8
CP027619.1	4287191	TG	T	ABCG81	v	0 5	0 3	0 3	0 7	0 3	0 9	0 3	0 4	0 1	0 8	0 3	0 1	0 3	0 3	0 6	0 4	0 3	8 0	0 3	0 1	0 11	0 19	0 7	0 2	0 5	0 2	0 3	0 4	6 0	0 1	0 19	0 5	0 8	0 9	0 14	0 8	0 11	0 7	0 7	0 5	0 15	0 5	0 10	0 5
CP027619.1	4287227	T	TGA	ABCG81	v	0 7	0 2	0 5	0 4	0 4	0 7	0 4	1 5	0 1	0 7	0 1	0 1	0 3	0 3	0 6	0 3	1 1	0 0	0 3	0 2	0 9	0 16	0 10	0 2	0 5	0 3	0 3	0 2	0 0	0 0	0 10	0 3	0 10	0 5	0 9	0 2	0 3	0 7	0 11	0 4	0 16	0 4	0 8	0 4
CP027619.1	4287243	A	AGAGAGG	ABCG81	v	0 7	0 2	0 5	0 4	0 4	0 7	0 4	0 5	0 1	0 7	0 1	0 1	0 3	0 3	0 6	0 3	0 1	5 0	0 3	0 2	0 9	0 16	0 10	0 2	0 5	0 3	0 3	0 2	5 0	0 0	0 10	0 3	0 10	0 5	0 9	0 2	0 3	0 7	0 11	0 4	0 16	0 4	0 8	0 4
CP027619.1	4287268	T	A	ABCG81		0 6	0 3	0 9	0 11	0 4	0 8	0 5	0 7	0 1	0 8	0 0	0 3	0 3	0 7	0 8	0 5	0 6	0 9	0 2	0 2	0 9	0 20	0 10	0 2	0 8	0 6	0 3	0 4	0 8	0 3	0 12	0 5	0 15	0 5	0 6	0 1	0 6	0 6	0 11	0 4	0 15	0 6	0 8	0 3
CP027619.1	4287298	C	G	ABCG81		0 7	0 3	0 11	0 11	0 4	0 9	0 3	0 5	0 3	0 13	0 0	0 4	0 3	0 8	0 5	0 3	0 5	0 8	0 3	0 2	0 9	0 16	0 11	0 3	0 7	0 6	0 3	0 4	0 8	0 4	0 7	0 9	0 15	0 5	0 7	0 1	0 7	0 5	0 11	0 7	0 15	0 4	0 8	0 6
CP027619.1	4287322	C	G	ABCG81		0 7	0 2	0 10	0 12	0 4	0 7	0 4	0 5	0 4	0 8	0 0	0 4	0 3	0 8	0 7	0 3	0 5	0 10	0 3	0 4	0 10	0 20	0 9	0 4	0 7	0 5	0 0	0 6	0 8	0 3	0 6	0 9	0 11	0 3	0 8	0 6	0 5	0 6	0 8	0 6	0 11	0 5	0 6	0 7
CP027619.1	4287349	G	C	ABCG81		0 8	0 3	0 11	0 13	0 2	0 7	0 5	0 5	0 5	0 9	0 0	0 6	0 3	0 8	0 7	0 2	0 7	0 11	0 4	0 5	0 10	0 18	0 7	0 4	0 8	0 4	0 0	0 8	0 7	0 3	0 5	0 10	0 8	0 4	0 8	0 7	0 9	0 8	0 8	0 8	0 12	0 4	0 7	0 6
CP027619.1	4287355	G	A	ABCG81		0 6	0 3	0 10	0 12	0 1	0 6	0 4	0 4	0 5	0 8	0 0	0 6	0 3	0 8	0 6	0 3	0 7	0 11	0 5	0 5	0 11	0 17	0 7	0 4	0 7	0 4	0 0	1 7	0 7	0 3	0 5	0 10	0 9	0 4	0 8	0 7	0 9	0 8	0 7	0 9	0 12	0 4	0 8	0 7
CP027619.1	4287373	C	A	ABCG81		0 6	0 3	0 10	0 11	0 1	0 7	1 4	0 3	0 5	0 7	0 0	0 6	0 3	0 7	0 5	0 3	1 6	0 9	0 4	0 3	0 10	0 18	0 6	0 3	0 7	0 4	0 0	0 11	0 9	0 4	0 5	0 12	0 6	0 5	0 9	0 7	0 8	0 7	0 7	0 10	0 13	0 6	0 8	0 9
CP027619.1	4287385	A	G	ABCG81		0 6	0 4	0 10	0 9	0 2	0 6	0 4	0 3	0 7	0 6	0 0	0 7	0 3	0 7	0 5	0 3	0 8	0 8	0 4	0 3	0 9	0 21	0 5	0 3	0 6	0 2	0 1	0 12	0 8	0 5	0 5	0 14	0 6	0 6	0 11	0 7	0 7	0 10	0 8	0 10	0 11	0 5	0 8	0 9
CP027619.1	4287412	G	T	ABCG81		0 6	0 3	0 8	0 9	0 3	0 7	1 4	0 3	0 10	0 6	0 1	0 7	0 6	0 5	0 4	0 5	0 6	0 7	0 6	0 5	0 8	0 18	0 9	0 6	0 7	0 2	0 1	0 16	0 8	0 4	0 3	0 9	0 4	0 7	0 8	0 8	0 8	0 9	0 7	0 12	0 9	0 5	0 10	0 7
CP027619.1	4287418	A	G	ABCG81		0 7	0 3	0 7	0 10	0 3	0 7	0 8	0 3	0 11	0 5	0 1	0 6	0 5	0 5	0 5	0 5	0 6	0 7	0 6	0 5	0 10	0 20	0 9	0 6	0 6	0 2	0 1	0 15	0 9	0 4	0 2	0 9	0 5	0 7	0 9	0 8	0 8	0 9	0 9	0 12	0 9	0 5	0 11	0 7
CP027619.1	4287432	C	T	ABCG81		0 7	0 2	0 7	0 9	0 4	0 8	0 7	0 3	0 10	0 5	0 1	0 6	1 5	0 5	0 5	0 5	0 6	0 8	0 6	0 6	0 10	0 23	0 7	0 6	0 8	0 2	0 1	0 18	0 9	0 4	0 2	0 7	0 5	0 8	0 6	0 6	0 8	0 8	0 11	0 11	0 8	0 7	0 10	0 7
CP027619.1	4287442	G	T	ABCG81		0 7	0 2	0 7	0 10	0 4	0 7	0 7	0 3	0 11	0 6	0 1	0 6	0 5	0 8	0 5	0 6	0 6	0 8	0 6	0 7	0 10	0 22	0 7	0 6	0 8	0 3	0 2	0 17	0 9	0 3	0 2	0 8	0 8	0 9	0 7	0 6	0 8	0 11	0 12	0 12	0 8	0 8	0 10	0 5
CP027619.1	4287451	G	A	ABCG81	v	0 7	0 3	0 7	0 13	1 3	0 6	0 7	0 3	0 11	0 8	0 1	0 7	0 5	0 6	0 5	0 6	0 7	9 0	0 4	0 7	0 9	0 24	0 6	0 6	0 9	0 3	0 2	0 16	9 0	1 2	0 2	0 9	0 7	0 9	0 9	0 6	0 7	0 11	0 10	0 13	0 7	0 8	0 12	0 8
CP027619.1	4287459	T	G	ABCG81		0 7	0 3	0 8	0 13	0 4	0 6	0 7	0 2	0 11	0 8	0 1	0 7	0 5	0 6	0 5	0 7	0 7	0 8	0 4	0 5	0 7	0 24	0 6	0 5	0 9	0 2	0 4	0 16	0 7	0 3	0 4	0 12	0 8	0 8	0 8	0 6	0 6	0 11	0 9	0 12	0 7	0 8	0 12	0 8
CP027619.1	4287538	T	A	ABCG81	v	0 8	0 3	0 8	0 11	1 2	0 5	0 7	0 5	0 9	0 9	0 2	0 9	0 7	0 9	0 1	0 11	0 6	6 0	0 5	0 8	0 6	0 25	0 6	0 8	0 8	0 2	0 7	0 10	8 0	1 1	0 11	0 9	0 10	0 12	0 12	0 10	0 9	0 13	0 9	0 11	0 8	0 6	0 12	0 8
CP027619.1	4287587	A	G	ABCG81	v	0 8	0 4	0 6	0 14	1 1	0 4	0 7	0 5	0 8	0 10	0 2	0 7	0 3	0 8	0 0	0 8	0 3	7 0	0 3	0 7	0 9	0 21	0 6	0 5	0 10	0 1	0 9	0 9	7 0	2 1	0 13	0 5	0 6	0 16	0 15	0 10	0 4	0 11	0 6	0 9	0 13	0 2	0 10	0 7
CP027619.1	4287606	T	A	ABCG81		0 7	0 5	0 7	0 13	0 3	0 2	0 7	0 5	0 7	0 11	0 2	0 7	0 5	0 9	0 0	0 10	0 3	0 6	0 3	0 6	0 9	0 21	0 7	0 5	0 9	0 1	0 7	0 8	0 5	0 3	0 11	0 5	0 6	0 11	0 16	0 8	0 5	0 11	0 7	0 8	0 17	1 2	0 10	0 8
CP027619.1	4287660	C	T	ABCG81		0 6	0 5	0 6	0 17	0 2	0 1	0 14	0 5	0 9	0 13	0 1	0 9	0 3	0 13	0 1	0 8	0 3	0 6	0 1	0 8	0 7	0 21	0 6	0 8	0 8	0 4	0 7	0 11	0 4	0 2	0 11	0 6	0 10	0 11	0 15	0 4	0 6	0 9	0 12	0 11	0 15	0 5	0 10	0 7
CP027619.1	4287666	GACA	AACG	ABCG81		0 6	0 5	0 6	0 16	0 2	0 1	0 14	0 4	0 6	0 14	0 1	0 7	0 2	0 12	0 1	0 7	0 3	0 6	0 1	0 9	0 5	0 19	0 6	0 7	0 8	0 5	0 7	0 11	0 4	0 2	0 11	0 6	0 10	0 10	0 15	0 3	0 7	0 7	0 11	0 10	0 14	0 6	0 9	0 7
CP027619.1	4287677	T	C	ABCG81	v	0 5	0 5	0 7	0 16	0 3	0 1	0 12	0 6	0 7	0 14	0 1	0 6	0 3	0 13	0 1	0 7	0 3	0 7	0 1	0 7	0 5	0 16	0 6	0 6	0 8	0 5	0 5	0 10	0 4	0 2	0 11	0 7	0 10	0 10	0 14	0 3	0 9	0 6	0 9	0 8	0 15	0 6	0 8	0 6
CP027619.1	4287678	AGGTTGTACGGAGGAAGTGTT	A	ABCG81	v	0 4	0 5	0 7	0 11	0 3	0 0	4 7	0 5	0 6	0 11	0 1	0 5	0 3	0 12	0 1	0 6	0 3	0 6	0 0	2 4	4 0	0 14	0 5	0 6	0 6	0 5	0 5	0 9	0 3	0 1	0 8	0 6	0 9	0 10	0 11	0 1	0 9	0 4	0 8	0 7	0 12	0 5	0 6	0 5
CP027619.1	4287678	AGGT	GGGC	ABCG81	v	0 4	0 5	0 7	0 11	0 3	0 0	0 7	0 5	0 6	0 11	0 1	0 5	0 3	0 12	0 1	0 6	0 3	0 6	0 0	0 4	0 0	0 14	0 5	0 6	0 6	0 5	0 5	0 9	0 3	0 1	0 8	0 6	0 9	0 10	0 11	0 1	0 9	0 4	0 8	0 7	0 12	0 5	0 6	0 5
CP027619.1	4287708	A	C	ABCG81		0 6	0 5	0 8	0 11	0 3	0 1	0 14	0 4	0 5	0 15	0 1	0 7	0 6	0 13	0 2	0 8	0 3	0 6	0 0	0 7	0 9	0 14	0 6	0 6	0 6	0 7	0 6	0 10	0 6	0 1	0 7	0 6	0 9	0 9	0 11	0 3	0 12	0 5	0 12	0 8	0 14	0 7	0 7	0 3
CP027619.1	4287743	G	C	ABCG81		0 6	0 5	0 8	0 10	0 2	0 3	0 15	0 5	0 7	0 13	0 2	0 9	0 5	0 13	0 2	0 10	0 2	0 9	0 2	0 8	0 7	0 20	0 7	0 5	0 4	0 8	0 7	0 12	0 6	0 1	0 6	0 8	0 8	0 6	0 13	0 5	0 12	0 5	0 13	0 9	0 9	0 9	0 8	0 4
CP027619.1	4287748	ATC	GTG	ABCG81		0 6	0 4	0 7	0 10	0 1	0 3	0 15	0 5	0 7	0 13	0 2	0 8	0 4	0 11	0 4	0 10	0 2	0 9	0 2	0 8	0 7	0 20	0 6	0 5	0 5	0 6	0 6	0 12	0 7	0 1	0 6	0 8	0 7	0 6	0 12	0 5	0 11	0 5	0 11	0 9	0 8	0 8	0 6	0 5
CP027619.1	4287774	A	G	ABCG81	v	0 7	0 4	0 5	0 10	1 2	0 3	0 14	0 4	0 7	0 11	0 2	0 8	0 5	0 12	0 5	0 9	0 3	7 0	0 2	0 9	0 8	0 22	0 6	0 4	0 6	0 6	0 8	0 11	10 0	2 0	0 6	0 9	0 7	0 7	0 12	0 6	0 9	0 4	0 10	0 7	0 10	0 7	0 7	0 6
CP027619.1	4287779	A	G	ABCG81		0 8	0 4	0 5	0 9	0 3	0 3	0 12	0 4	0 6	0 12	0 2	0 8	0 6	0 12	0 5	0 9	0 3	0 8	0 2	0 7	0 8	0 23	0 6	0 3	0 6	0 7	0 8	0 12	0 10	0 2	0 7	0 8	0 7	0 9	0 11	0 7	0 10	0 5	0 10	0 7	0 13	0 9	0 8	0 6
CP027619.1	4287804	A	G	ABCG81		0 10	0 3	0 6	0 7	0 3	0 4	0 11	0 6	0 5	0 11	0 3	0 6	0 6	0 10	0 5	0 9	0 3	0 9	0 4	0 9	0 9	0 28	0 5	0 2	0 6	0 5	0 7	0 14	0 10	0 2	0 6	0 7	0 3	0 5	0 9	0 9	0 8	0 7	0 12	0 4	0 10	0 9	0 10	0 7
CP027619.1	4287809	G	A	ABCG81		0 10	0 3	0 6	0 9	0 3	0 4	0 11	0 6	0 5	0 11	0 3	0 6	0 6	0 10	0 5	0 10	0 3	0 9	0 4	0 9	0 10	0 27	0 5	0 1	0 5	0 5	0 9	0 16	0 10	0 2	0 7	0 7	0 2	0 6	0 9	0 8	0 8	0 6	0 12	0 6	0 10	0 9	0 9	0 7
CP027619.1	4288012	C	T	ABCG81	v	0 8	0 6	0 9	0 10	1 2	0 7	0 6	0 3	0 9	0 10	0 3	0 4	0 2	0 1	0 5	0 6	0 2	9 0	0 6	0 7	0 8	0 33	0 7	0 5	0 8	0 1	0 3	0 10	7 0	1 2	0 9	0 12	0 7	0 16	0 13	0 9	0 5	0 10	0 14	0 7	0 15	0 12	0 8	0 9
CP027619.1	4288016	T	G	ABCG81		0 9	0 5	0 9	0 11	0 4	0 7	0 6	0 3	0 7	0 10	0 4	0 4	0 2	0 1	0 5	0 5	0 2	0 9	0 6	0 8	0 9	0 32	0 5	0 3	0 8	0 1	0 3	0 9	0 6	0 3	0 9	0 11	0 7	0 16	0 12	0 10	0 5	1 9	0 14	0 7	0 15	0 12	0 8	0 9
CP027619.1	4288025	A	G	ABCG81		0 8	0 5	0 8	0 10	0 4	0 6	0 7	0 3	0 10	0 10	0 5	0 4	0 3	0 1	0 5	0 6	0 2	0 10	0 6	0 8	0 9	0 31	0 6	0 3	0 8	0 2	0 3	0 10	0 6	0 3	0 9	0 11	0 7	0 14	0 12	0 10	0 6	0 10	0 14	0 7	0 15	0 11	0 9	0 8
CP027619.1	4288031	A	G	ABCG81		0 8	0 5	0 8	0 9	0 4	0 6	0 8	0 3	0 11	0 12	0 5	0 5	0 3	0 1	0 5	0 5	0 1	0 11	0 5	0 8	0 10	0 31	0 7	0 3	0 6	0 2	0 3	0 10	0 6	0 3	0 8	0 11	0 5	0 13	0 11	0 9	0 7	0 11	0 14	0 7	0 16	0 11	0 8	0 10
CP027619.1	4288048	C	G	ABCG81		0 8	0 4	0 7	0 10	0 6	0 6	0 10	0 3	0 12	0 11	0 5	0 3	0 2	0 1	0 5	0 4	0 2	0 11	0 6	0 10	0 13	0 32	0 7	0 3	0 4	0 2	0 2	0 14	0 6	0 3	0 8	0 13	0 6	0 12	0 12	0 9	0 9	0 12	0 15	0 6	0 16	0 11	0 9	0 9
CP027619.1	4288055	AT	TG	ABCG81		0 8	0 4	0 7	0 9	0 6	0 6	0 8	0 4	0 10	0 12	0 4	0 3	0 2	0 1	0 5	0 4	0 2	0 11	0 5	0 9	0 13	0 33	0 8	0 3	0 4	0 2	0 2	0 14	0 6	0 3	0 8	0 12	0 6	0 10	0 12	0 8	0 9	0 13	0 15	0 6	0 16	0 10	0 11	0 8
CP027619.1	4288056	T	G	ABCG81		0 8	0 4	0 7	0 9	0 6	0 6	0 8	0 4	0 10	0 12	0 4	0 3	0 2	0 1	0 5	0 4	0 2	0 11	0 5	0 9	0 13	0 33	0 8	0 3	0 4	0 2	0 2	0 14	0 6	0 3	0 8	0 12	0 6	0 10	0 12	0 8	0 9	0 13	0 15	0 6	0 16	0 10	0 11	0 8
CP027619.1	4288067	G	A	ABCG81		0 8	0 5	0 7	0 9	0 6	0 6	0 10	0 4	0 10	0 11	0 3	0 3	0 3	0 1	0 5	0 5	0 2	0 11	0 5	0 8	0 13	0 34	0 8	0 3	0 4	0 2	0 1	0 12	0 7	0 2	0 7	0 12	0 7	0 11	0 12	0 6	0 9	0 15	0 11	0 8	0 13	0 8	0 10	0 9
CP027619.1	4288076	T	TC	ABCG81		0 7	0 5	0 7	0 8	0 5	0 7	0 11	0 5	0 11	0 10	0 3	0 1	0 3	0 0	0 5	0 5	0 2	0 11	0 5	0 7	0 12	0 32	0 7	0 4	0 5	0 2	0 1	0 12	0 7	0 1	0 7	0 12	0 8	0 11	0 14	0 6	0 9	0 14	0 10	0 7	0 10	0 6	0 10	0 9
CP027619.1	4288082	TG	CC	ABCG81		0 7	0 5	0 10	0 9	0 5	0 9	0 11	0 5	0 11	0 10	0 3	0 2	0 3	0 0	0 4	0 5	0 2	0 11	0 5	0 7	0 13	0 35	0 7	0 6	0 6	0 2	0 2	0 12	0 7	0 1	0 8	0 12	0 9	0 11	0 14	0 7	0 8	0 14	0 11	0 9	0 10	0 6	0 11	0 10
CP027619.1	4288092	GGCTTACT	AAGC	ABCG81		0 6	0 5	0 6	0 10	0 4	0 9	0 10	0 4	0 9	0 8	0 3	0 4	0 2	0 0	0 4	0 5	0 1	0 7	0 4	0 6	0 13	0 33	0 4	0 5	0 6	0 4	0 2	0 12	0 5	0 1	0 12	0 12	0 8	0 10	0 12	0 6	0 9	0 11	0 9	0 9	0 8	0 4	0 11	0 8
CP027619.1	4288108	A	G	ABCG81		0 6	0 5	0 5	0 11	0 4	0 9	0 10	0 4	0 10	0 8	0 4	0 6	0 2	0 2	0 3	0 5	0 2	0 7	0 4	0 8	0 13	0 35	0 5	0 6	0 7	0 6	0 2	0 14	0 5	0 1	0 12	0 13	0 8	0 13	0 14	0 8	0 9	0 11	0 10	1 8	0 9	0 5	0 12	0 10
CP027619.1	4288137	G	T	ABCG81		0 8	0 5	0 5	0 10	0 3	0 13	0 12	0 5	0 7	0 9	0 4	0 7	0 3	0 3	0 4	0 6	0 3	0 10	0 3	0 8	0 16	0 31	0 5	0 8	0 6	0 6	0 3	0 16	0 6	0 2	0 11	0 11	0 6	0 10	0 14	0 6	0 11	0 13	0 6	0 8	0 10	0 5	0 12	0 9
CP027619.1	4288143	G	C	ABCG81		0 7	0 5	0 5	0 8	0 3	0 13	0 13	0 5	0 7	0 8	0 4	0 6	0 3	0 3	0 4	0 5	0 3	0 9	0 3	0 8	0 16	0 30	0 6	0 8	0 7	0 6	0 3	0 16	0 5	0 3	0 11	0 10	1 4	0 12	0 15	0 5	0 11	0 13	0 6	0 8	0 9	0 5	0 12	0 9
CP027619.1	4288149	CCCA	GCCG	ABCG81		0 7	0 6	0 6	0 8	0 3	0 10	0 11	0 4	0 7	0 6	0 4	0 6	0 4	0 4	0 4	0 5	0 3	0 8	0 3	0 9	0 15	0 26	0 6	0 8	0 7	0 5	0 5	0 15	0 5	0 3	0 11	0 10	0 5	0 12	0 14	0 5	0 9	0 12	0 5	0 8	0 9	0 5	0 9	0 8
CP027619.1	4288161	C	A	ABCG81	v	0 7	0 7	0 6	0 7	0 4	0 10	0 12	0 4	0 7	0 6	0 6	0 7	0 4	0 4	0 3	0 6	0 3	8 0	0 3	0 9	0 14	0 30	0 6	0 6	0 7	0 7	0 5	0 16	6 0	2 2	0 10	0 10	0 6	0 14	0 14	0 6	0 11	0 13	0 5	0 10	0 9	0 5	0 9	0 7
CP027619.1	4288164	T	A	ABCG81		0 6	0 7	0 6	0 7	0 3	0 10	0 13	0 4	0 7	0 7	0 5	0 7	0 4	0 4	0 3	0 6	0 3	0 8	0 3	0 9	0 13	0 31	0 6	1 5	0 7	0 8	0 4	0 14	0 6	0 3	0 10	0 10	0 6	0 14	0 14	1 5	0 11	0 14	0 7	0 9	0 9	0 5	0 8	0 6
CP027619.1	4288173	G	C	ABCG81		0 6	0 6	0 6	0 9	0 3	0 9	0 13	0 4	0 5	0 8	0 5	0 8	0 4	0 4	0 3	0 6	0 3	0 8	0 3	0 8	0 14	0 29	0 5	0 6	0 7	0 8	0 4	0 14	0 5	0 3	0 9	0 11	0 6	0 14	0 13	0 5	0 10	0 15	0 7	0 8	0 9	0 5	0 12	0 8
CP027619.1	4288179	CGCG	GGCA	ABCG81		0 5	0 5	0 5	0 9	0 3	0 9	0 13	0 4	0 4	0 7	0 3	0 7	0 3	0 5	0 3	0 6	0 4	0 6	0 2	0 7	0 13	0 25	0 4	0 6	0 6	0 9	0 3	0 14	0 5	0 3	0 9	0 11	0 6	0 14	0 12	0 6	0 11	0 13	0 7	0 8	0 10	0 6	0 9	0 8
CP027619.1	4288246	C	G	ABCG81		0 5	0 4	0 4	0 8	0 4	0 9	0 12	0 3	0 2	0 7	0 6	0 4	0 3	0 4	0 4	0 9	0 6	0 8	0 6	0 5	0 13	0 23	0 4	0 5	0 8	0 8	0 4	0 20	0 6	0 7	0 6	0 13	0 9	0 10	0 16	0 9	0 12	0 8	0 10	0 7	0 9	0 5	0 13	0 9
CP027619.1	4288257	G	T	ABCG81		0 6	0 4	0 5	0 8	0 4	0 10	0 14	0 5	0 1	0 7	0 5	0 4	0 2	0 4	0 4	0 9	0 5	0 9	0 7	0 4	0 12	0 26	0 5	0 5	0 7	0 8	0 4	0 18	0 6	0 7	0 5	0 15	0 10	0 10	0 15	0 10	0 13	0 6	0 10	0 10	0 10	0 5	0 14	0 10
CP027619.1	4288298	A	C	ABCG81		0 6	0 4	0 3	0 11	0 5	0 7	0 13	0 4	0 2	0 5	0 5	0 4	0 3	0 2	0 5	0 11	0 4	0 7	0 8	0 5	0 10	0 33	0 5	0 3	0 6	0 6	0 5	0 17	0 4	0 6	0 6	0 12	0 13	0 13	0 19	0 11	0 11	0 5	0 13	0 12	0 9	0 5	0 10	0 9
CP027619.1	4288324	G	T	ABCG81		0 7	0 3	0 4	0 11	0 5	0 9	0 10	0 5	0 3	0 3	0 2	0 3	0 6	0 4	0 5	0 12	0 4	0 7	0 10	0 5	0 10	0 29	0 6	0 5	0 5	0 4	0 6	0 15	0 5	0 5	0 5	0 13	0 13	0 14	0 18	0 9	0 10	0 6	0 15	0 15	1 7	0 7	0 10	0 11
CP027619.1	4288340	G	C	ABCG81		0 8	0 3	0 5	0 9	0 6	0 9	0 9	0 6	0 3	0 4	0 3	0 4	0 7	0 5	0 3	0 12	0 3	0 7	0 10	0 6	0 11	0 29	0 7	0 6	0 3	0 3	0 7	0 16	0 5	0 6	0 6	0 12	0 13	0 16	0 15	0 10	0 9	0 7	0 15	0 12	0 8	0 7	0 8	0 10
CP027619.1	4288348	GATAG	TATAA	ABCG81		0 7	0 4	0 5	0 9	0 5	0 9	0 10	0 7	0 3	0 3	0 3	0 4	0 7	0 6	0 3	0 13	0 2	0 6	0 10	0 6	0 9	0 26	0 6	0 6	0 3	0 3	0 7	0 12	0 6	0 4	0 6	0 12	0 13	0 15	0 15	0 10	0 5	0 7	0 15	0 12	0 9	0 7	0 6	0 9
CP027619.1	4288377	G	A	ABCG81		0 8	0 4	0 3	0 10	0 4	0 8	0 9	0 7	0 2	0 2	0 2	0 4	0 7	0 6	0 4	0 12	0 4	0 6	0 8	0 5	0 14	0 27	0 6	0 6	0 3	0 3	0 6	0 12	0 10	0 4	0 5	0 12	0 13	0 17	0 13	0 10	0 7	0 10	0 14	0 12	0 12	0 6	0 6	0 10
CP027619.1	4288384	ATGCCA	GTGTCG	ABCG81		0 8	0 3	0 4	0 8	0 4	0 7	0 8	0 6	0 2	0 3	0 1	0 5	0 7	0 6	0 3	0 10	0 3	0 4	0 8	0 5	0 13	0 27	0 6	0 5	0 3	0 3	0 6	0 13	0 9	0 4	0 5	0 11	0 12	0 16	0 11	0 10	0 8	0 7	0 10	0 9	0 14	0 6	0 6	0 9
CP027619.1	4288396	AT	A	ABCG81		0 10	0 3	0 3	0 5	0 4	0 6	0 8	0 7	0 3	0 2	0 4	0 4	0 8	0 6	0 3	0 12	0 4	0 8	0 9	0 5	0 12	0 24	0 7	0 4	0 2	0 3	0 6	0 14	0 9	0 4	0 6	0 13	0 11	0 15	0 11	0 10	0 9	0 7	0 11	0 8	0 15	0 7	0 8	0 11
CP027619.1	4288411	T	G	ABCG81		0 10	0 2	0 5	0 6	0 6	0 5	0 7	0 6	0 3	0 3	0 6	0 5	0 10	0 6	0 3	0 12	0 4	0 6	0 8	0 4	0 13	0 23	0 10	0 5	0 2	0 2	0 6	0 17	0 9	0 5	0 6	0 15	0 11	0 15	0 10	0 15	0 12	0 8	0 13	0 8	0 15	0 7	0 9	0 11
CP027619.1	4288417	A	G	ABCG81		0 10	0 2	0 5	0 7	0 6	0 5	0 7	0 6	0 3	0 3	0 6	0 5	0 10	0 7	0 3	0 11	0 4	0 6	0 7	0 3	0 10	0 21	0 10	0 5	0 2	0 2	0 7	0 16	0 9	0 5	0 7	0 15	0 11	0 13	0 11	0 15	0 12	0 8	0 14	0 7	0 15	0 7	0 7	0 12
CP027619.1	4288429	G	T	ABCG81		0 10	0 2	0 6	0 7	0 6	0 5	0 6	0 9	0 4	0 5	0 6	0 5	0 11	0 7	0 3	0 9	0 4	0 6	0 8	0 3	0 10	0 22	0 10	0 5	0 1	0 2	0 7	0 16	0 8	0 5	0 8	0 13	0 9	0 12	0 11	0 13	0 11	0 8	0 13	0 6	0 18	0 6	0 8	0 14
CP027619.1	4288444	AGTG	TGCA	ABCG81		0 9	0 1	0 6	0 8	0 7	0 5	0 5	0 9	0 5	0 5	0 5	0 4	0 10	0 7	0 2	0 9	0 4	0 6	0 8	0 2	0 9	0 17	0 11	0 6	0 1	0 3	0 5	0 15	0 8	0 5	0 6	0 12	0 8	0 10	0 9	0 14	0 11	0 8	0 12	0 5	0 17	0 8	0 5	0 12
CP027619.1	4288453	T	A	ABCG81		0 9	0 1	0 7	0 8	0 7	0 5	0 5	0 9	0 4	0 5	0 5	0 5	0 9	0 6	0 3	0 8	0 4	0 6	0 9	0 3	0 10	0 17	0 11	0 5	0 2	0 3	0 5	0 14	0 9	0 5	0 5	0 12	0 10	0 10	0 10	0 14	0 11	0 10	0 12	0 6	0 17	0 8	0 5	0 11
CP027619.1	4288453	T	G	ABCG81		0 9	0 1	0 7	0 8	0 7	0 5	0 5	0 9	0 4	0 5	0 5	0 5	0 9	0 6	0 3	0 8	0 4	0 6	0 9	0 3	0 10	0 17	0 11	0 5	0 2	0 3	0 5	0 14	0 9	0 5	0 5	0 12	0 10	0 10	0 10	0 14	0 11	0 10	0 12	0 6	0 17	0 8	0 5	0 11
CP027619.1	4288459	C	G	ABCG81		0 10	0 1	0 6	0 8	0 7	0 6	0 5	0 8	0 4	0 6	0 5	0 5	0 8	0 6	0 3	0 8	0 4	0 6	0 8	0 3	0 10	0 16	0 11	0 4	0 3	0 3	0 5	0 15	0 9	0 5	0 5	0 12	0 10	0 11	0 9	0 12	0 11	0 10	0 11	0 7	0 16	0 8	0 7	0 11
CP027619.1	4288517	C	T	ABCG81		0 8	0 0	0 7	0 9	0 5	0 6	0 1	0 7	0 5	0 5	0 5	0 7	0 7	0 5	0 4	0 5	0 3	0 8	0 8	0 1	0 8	0 18	0 14	0 4	0 6	0 3	0 4	0 11	0 8	0 5	0 6	0 18	0 7	0 8	0 11	0 10	0 9	0 15	0 13	0 9	0 9	0 9	0 9	0 11
CP027619.1	4288522	G	A	ABCG81		0 8	0 0	0 7	0 9	0 6	0 4	0 2	0 8	0 5	0 5	0 5	0 7	0 6	0 5	0 4	0 5	0 3	0 8	0 7	0 1	0 8	0 17	0 14	0 4	0 7	0 4	0 4	0 12	0 7	0 4	0 7	0 17	0 7	0 9	0 14	0 10	0 8	0 15	0 12	0 9	0 9	0 8	0 9	0 9
CP027619.1	4288531	G	C	ABCG81		0 8	0 1	0 7	0 9	0 7	0 4	0 2	0 9	0 5	0 4	0 4	0 7	0 7	0 5	0 4	0 5	0 3	0 7	0 9	0 1	0 9	0 21	0 15	0 4	0 7	0 4	0 4	0 9	0 6	0 4	0 8	0 17	0 7	0 11	0 13	0 8	0 7	0 15	0 11	0 10	0 8	0 8	0 9	0 8
CP027619.1	4288546	A	T	ABCG81		0 6	0 1	0 7	0 9	0 6	0 4	0 1	0 8	0 4	0 5	0 2	0 7	0 6	0 5	0 4	0 1	0 3	0 4	0 9	0 1	0 10	0 22	0 14	0 3	0 7	0 4	0 5	0 11	0 7	0 4	0 8	0 16	0 9	0 11	0 12	0 5	0 9	0 18	0 8	0 12	0 8	0 10	0 10	0 8
CP027619.1	4288646	A	C	ABCG81		0 3	0 2	0 4	0 18	0 7	0 2	0 2	0 3	0 2	0 8	0 1	0 3	0 5	0 5	0 6	0 3	0 2	0 5	0 7	0 0	0 12	0 24	0 10	0 2	0 7	0 5	0 6	0 18	0 7	0 4	0 11	0 14	0 12	0 12	0 13	0 14	0 11	0 7	0 7	0 11	0 9	0 9	0 14	0 11
CP027619.1	4288654	A	G	ABCG81		0 3	0 3	0 4	0 18	0 8	0 2	0 2	0 3	0 2	0 8	0 1	0 3	0 5	0 6	0 7	0 3	0 2	0 7	0 7	0 0	0 11	0 23	0 11	0 1	0 7	0 5	0 6	0 18	0 7	0 4	0 9	0 13	0 12	0 9	0 11	0 14	0 11	0 8	0 8	0 12	0 11	0 7	0 13	0 11
CP027619.1	4288695	T	G	ABCG81	v	0 3	0 3	0 6	0 19	1 7	0 6	0 1	0 5	0 3	0 8	0 1	0 2	0 7	0 8	0 7	0 4	0 5	7 0	0 6	0 0	0 11	0 25	0 12	0 4	0 7	0 5	0 6	0 17	7 0	2 0	0 11	0 16	0 13	0 18	0 15	0 15	0 10	0 7	0 10	0 11	0 10	0 7	0 11	0 8
CP027619.1	4288700	C	G	ABCG81	v	0 3	0 3	0 6	0 18	1 7	0 6	0 1	0 5	0 2	0 7	0 0	0 3	0 7	0 8	0 7	0 4	0 5	7 0	0 6	0 0	0 11	0 25	0 9	0 4	0 7	0 5	0 7	0 16	7 0	2 0	0 13	0 17	0 13	0 17	0 16	0 14	0 10	0 7	0 10	0 12	0 10	0 7	0 11	0 9
CP027619.1	4288748	G	A	ABCG81	v	0 3	0 3	0 6	0 12	0 6	0 6	0 2	0 5	0 3	0 3	0 1	0 2	0 8	0 7	0 8	0 1	0 4	4 0	0 7	0 1	0 11	0 29	0 10	0 5	0 6	0 4	0 7	0 13	7 0	0 0	0 9	0 15	0 12	0 13	0 12	0 11	0 16	0 7	0 14	0 10	0 9	0 7	0 7	0 6
CP027619.1	4288798	A	G	ABCG81	v	0 4	0 3	0 5	0 9	0 9	0 8	0 3	0 7	0 3	0 3	0 1	0 1	0 9	0 4	0 6	0 2	0 6	2 0	0 5	0 2	0 6	0 26	0 8	0 5	0 5	0 4	0 9	0 20	8 0	0 0	0 8	0 11	0 12	0 16	0 13	0 7	0 13	0 10	0 8	0 10	0 10	0 9	0 8	0 8
CP027619.1	4288804	C	A	ABCG81		0 4	0 2	0 5	0 9	0 8	0 9	0 3	0 7	0 4	0 4	0 1	0 1	0 10	0 4	0 5	0 3	0 6	0 1	0 5	0 2	0 7	0 27	0 8	0 7	0 4	0 6	1 8	0 19	0 8	0 0	0 9	0 11	0 13	0 14	0 12	0 7	0 15	0 10	0 8	0 10	0 10	0 10	0 8	0 9
CP027619.1	4288804	C	G	ABCG81		0 4	0 2	0 5	0 9	0 8	0 9	0 3	0 7	0 4	0 4	0 1	0 1	0 10	0 4	0 5	0 3	0 6	0 1	0 5	0 2	0 7	0 27	0 8	0 7	0 4	0 6	0 8	0 19	0 8	0 0	0 9	0 11	0 13	0 14	0 12	0 7	0 15	0 10	0 8	0 10	0 10	0 10	0 8	0 9
CP027619.1	4288822	G	A	ABCG81		0 5	0 2	0 6	0 7	0 7	0 13	0 3	0 6	0 5	0 3	0 2	0 1	1 8	0 5	0 8	0 4	0 5	0 2	0 8	0 2	0 8	0 24	0 9	0 6	0 4	0 9	0 9	0 20	0 7	0 1	0 9	0 8	0 11	0 10	0 10	0 9	0 15	0 10	0 9	0 10	0 13	0 8	0 9	0 10
CP027619.1	4288827	G	A	ABCG81		0 5	0 2	0 8	0 7	0 7	0 13	0 3	0 6	0 4	0 3	0 2	0 1	0 9	0 5	0 8	0 5	0 5	0 3	0 7	0 2	0 8	0 23	0 8	0 7	0 3	0 8	0 9	0 20	0 7	0 1	0 8	0 8	0 11	0 11	0 11	0 9	0 14	0 10	0 10	0 9	0 13	0 10	0 9	0 9
CP027619.1	4288831	G	A	ABCG81		0 6	0 2	0 8	0 6	0 6	0 13	0 3	0 7	0 4	0 3	0 2	0 1	0 9	0 5	0 9	0 4	0 4	0 3	0 7	0 2	0 6	0 24	0 7	0 7	0 3	0 8	0 9	0 20	0 6	0 1	0 9	0 8	0 11	0 11	0 12	0 8	0 14	0 9	0 10	0 9	0 12	0 10	0 9	0 9
CP027619.1	4288840	AGCG	CCCA	ABCG81		0 6	0 1	0 7	0 6	0 6	0 12	0 3	0 7	0 6	0 5	0 2	0 1	0 9	0 4	0 9	0 5	0 3	0 3	0 7	0 2	0 5	0 24	0 6	0 5	0 3	0 9	0 8	0 18	0 6	0 1	0 9	0 8	0 10	0 10	0 12	0 10	0 13	0 9	0 10	0 10	0 12	0 10	0 9	0 9
CP027619.1	4288858	C	A	ABCG81		0 6	0 1	0 8	0 7	0 6	0 14	0 4	0 9	0 6	0 5	0 2	0 0	0 9	0 4	0 7	0 5	0 3	0 3	0 7	0 2	0 5	0 25	0 5	0 5	0 4	0 8	0 7	0 17	0 6	0 2	0 10	0 11	0 10	0 12	0 11	0 11	0 12	0 9	0 6	1 11	0 13	0 10	0 9	0 10
CP027619.1	4288870	C	T	ABCG81		0 7	0 3	0 7	0 7	0 6	0 14	0 3	0 10	0 6	0 5	0 2	0 0	0 9	0 5	0 7	0 6	0 3	0 3	0 6	0 2	0 5	0 26	0 6	0 5	0 4	0 9	0 7	0 17	0 7	0 2	0 9	0 12	0 9	0 11	0 12	0 13	0 10	0 9	0 6	0 13	0 13	0 8	0 7	0 10
CP027619.1	4288886	ATTGGAGAC	GTTGTCGAG	ABCG81		0 6	0 4	0 6	0 11	0 6	0 13	0 3	0 9	0 5	0 7	0 1	0 1	0 8	0 5	0 5	0 6	0 3	0 3	0 6	0 1	0 5	0 18	0 6	0 5	0 3	0 8	0 7	0 12	0 7	0 2	0 9	0 12	0 10	0 9	0 9	0 11	0 9	0 6	0 8	0 13	0 15	0 8	0 7	0 9
CP027619.1	4288890	GAGAC	TAGAG	ABCG81		0 6	0 4	0 6	0 11	0 6	0 13	0 3	0 9	0 5	0 7	0 1	0 1	0 8	0 5	0 5	0 6	0 3	0 3	0 6	0 1	0 5	0 18	0 6	0 5	0 3	0 8	0 7	0 12	0 7	0 2	0 9	0 12	0 10	0 9	0 9	0 11	0 9	0 6	0 8	0 13	0 15	0 8	0 7	0 9
CP027619.1	4288900	T	C	ABCG81		0 6	0 4	0 6	0 13	0 9	0 15	0 3	0 10	0 5	0 7	0 1	0 1	0 7	0 5	0 6	0 7	0 5	0 3	0 6	0 2	0 5	0 20	0 7	0 5	0 3	0 9	0 7	0 10	0 7	0 2	0 10	0 14	0 9	0 10	0 10	0 11	0 7	0 8	0 8	0 13	0 15	0 9	0 7	0 10
CP027619.1	4288917	GAACGAG	TAACAAA	ABCG81		0 5	0 5	0 6	0 10	0 8	0 15	0 1	0 12	0 7	0 7	0 1	0 1	0 6	0 5	0 6	0 6	0 6	0 3	0 7	0 1	0 6	0 17	0 7	0 4	0 2	0 8	0 5	0 5	0 7	0 2	0 8	0 19	0 8	0 8	0 9	0 10	0 8	0 8	0 9	0 13	0 12	0 8	0 5	0 8
CP027619.1	4288921	GAG	AAA	ABCG81		0 5	0 5	0 6	0 10	0 8	0 15	0 1	0 12	0 7	0 7	0 1	0 1	0 6	0 5	0 6	0 6	0 6	0 3	0 7	0 1	0 6	0 17	0 7	0 4	0 2	0 8	0 5	0 5	0 7	0 2	0 8	0 19	0 8	0 8	0 9	0 10	0 8	0 8	0 9	0 13	0 12	0 8	0 5	0 8
CP027619.1	4288923	G	A	ABCG81	v	0 5	0 5	0 6	0 10	0 8	0 15	0 1	0 12	0 7	0 7	0 1	0 1	0 6	0 5	0 6	0 6	0 6	0 3	0 7	0 1	0 6	0 17	0 7	0 4	0 2	0 8	0 5	0 5	0 7	0 2	0 8	0 19	0 8	0 8	0 9	0 10	0 8	0 8	0 9	0 13	0 12	0 8	0 5	0 8
CP027619.1	4288929	C	A	ABCG81		0 6	0 5	0 7	0 12	0 8	0 15	0 2	0 14	0 6	0 9	0 1	0 1	0 7	1 5	0 6	0 7	0 5	0 2	0 7	0 2	0 6	0 18	0 7	0 4	0 3	0 7	0 6	0 6	0 7	0 2	0 9	0 20	0 7	0 7	0 12	0 10	0 6	0 10	0 10	0 15	0 12	0 8	0 6	0 7
CP027619.1	4288937	AAAG	CAAA	ABCG81		0 6	0 3	0 7	0 12	0 7	0 15	0 2	0 13	0 5	0 7	0 1	0 1	0 7	0 5	0 7	0 7	0 4	0 2	0 5	0 2	0 6	0 16	0 8	0 4	0 3	0 6	0 5	0 4	0 7	0 2	0 9	0 19	0 6	0 6	0 11	0 8	0 5	0 9	0 11	0 15	0 11	0 10	0 8	0 6
CP027619.1	4288948	C	T	ABCG81		0 7	0 4	0 7	0 13	0 6	0 14	0 3	0 14	0 5	0 8	0 1	0 2	0 6	0 6	0 7	0 7	0 4	0 2	0 7	0 2	0 7	0 15	0 13	0 4	0 3	0 4	0 7	0 5	0 6	0 2	0 9	0 19	0 7	0 7	0 11	0 10	0 4	0 11	0 11	0 16	0 7	0 10	0 8	0 8
CP027619.1	4288971	A	G	ABCG81		0 6	0 4	0 6	0 16	0 6	0 13	0 5	0 12	0 4	0 7	0 0	0 5	0 7	0 3	0 5	0 5	0 9	0 2	0 5	0 2	0 7	0 14	0 10	0 2	0 4	0 5	0 7	0 5	0 7	0 1	0 8	0 19	0 8	0 6	0 10	0 7	0 7	0 10	0 10	0 17	0 7	0 9	0 11	0 12
CP027619.1	4288980	A	G	ABCG81		0 6	0 4	0 5	0 16	0 7	0 12	0 5	0 13	0 4	0 7	0 0	0 5	0 5	0 3	0 5	0 4	0 10	0 1	0 5	0 2	0 7	0 18	0 10	0 2	0 4	0 5	0 8	0 6	0 7	0 1	0 10	0 19	0 8	0 7	0 11	0 7	0 7	0 11	0 10	0 16	0 8	0 7	0 11	0 11
CP027619.1	4289025	C	T	ABCG81		0 6	0 1	0 5	0 14	0 9	0 10	0 8	0 9	0 3	0 8	0 0	0 7	0 5	0 2	0 7	0 4	0 13	0 2	0 7	0 3	0 6	0 20	0 9	0 3	0 3	0 3	0 8	0 14	0 7	0 1	0 12	0 12	0 5	0 11	0 12	0 13	0 7	0 10	0 10	0 13	0 6	0 8	0 9	0 10
CP027619.1	4289034	T	C	ABCG81		0 7	0 0	0 5	0 15	0 6	0 10	0 8	0 10	0 4	0 7	0 0	0 7	0 6	0 2	0 7	0 5	0 11	0 2	0 6	0 2	0 6	0 23	0 9	0 3	0 3	0 4	0 8	0 14	0 7	0 1	0 12	0 6	0 5	0 10	0 8	0 13	0 8	0 9	0 9	0 11	0 6	0 7	0 11	0 9
CP027619.1	4289063	C	T	ABCG81		0 9	0 1	0 6	0 16	0 4	0 11	0 9	0 7	0 4	0 4	0 0	0 8	0 4	0 3	0 6	0 4	0 11	0 4	0 4	0 3	0 6	0 26	0 8	0 4	0 3	0 2	0 10	0 16	0 9	0 2	0 12	0 9	0 6	0 11	0 6	0 15	0 9	0 8	0 8	0 11	0 9	0 8	0 8	0 10
CP027619.1	4289079	G	A	ABCG81		0 9	0 1	0 6	0 18	0 5	0 11	0 8	0 8	0 3	0 5	0 1	0 8	0 4	0 2	0 6	0 8	3 11	0 4	0 4	0 2	0 6	0 26	0 8	0 4	0 4	0 2	0 11	0 18	0 8	0 3	0 13	0 10	0 7	0 11	0 8	0 15	0 9	0 5	0 6	0 12	0 9	0 7	0 8	0 9
CP027619.1	4289088	A	T	ABCG81	v	0 9	0 1	0 6	0 17	0 5	0 10	0 7	0 6	0 3	0 6	0 1	0 8	1 3	0 2	0 5	1 7	1 11	0 5	0 6	0 2	0 6	0 28	0 7	0 4	0 3	0 2	0 11	0 20	0 7	0 3	0 15	0 10	0 8	0 12	0 7	0 16	0 9	0 7	0 7	0 12	0 9	0 5	0 9	0 8
CP027619.1	4289100	A	G	ABCG81	v	0 8	0 1	0 6	0 15	0 5	0 10	0 7	0 6	0 2	0 6	0 1	0 6	0 4	0 1	0 5	0 7	0 11	5 0	0 6	0 2	0 5	0 27	0 3	0 4	0 3	0 2	0 9	0 20	7 0	1 2	0 14	0 11	0 6	0 12	0 5	0 16	0 8	0 6	0 8	0 12	0 9	0 5	0 6	0 6
CP027619.1	4289151	T	C	ABCG81		0 6	0 2	0 3	0 16	0 5	0 7	0 8	0 6	0 3	0 2	0 1	0 5	0 5	0 2	0 4	0 6	0 8	0 5	0 5	0 2	0 5	0 20	0 6	0 3	0 8	0 3	0 10	0 16	0 8	0 2	0 8	0 9	0 8	0 9	0 7	0 11	0 12	0 4	0 12	0 13	0 8	0 7	0 5	0 7
CP027619.1	4289175	G	A	ABCG81		0 5	0 2	0 3	0 13	0 6	0 7	0 6	0 5	0 4	0 3	0 1	0 5	0 5	0 4	0 2	0 6	0 6	0 6	0 4	0 3	0 5	0 21	0 6	0 1	0 9	0 3	0 10	0 20	0 7	0 2	0 5	0 11	0 9	0 9	0 11	0 10	0 11	0 8	0 10	0 11	0 9	0 7	0 8	0 5
CP027619.1	4289187	G	A	ABCG81		0 4	0 2	0 3	0 10	0 6	0 6	0 8	0 4	0 3	0 3	0 1	0 4	0 4	0 4	0 3	0 4	0 5	1 5	0 4	0 2	0 5	0 19	0 7	0 1	0 9	0 6	0 9	0 20	0 8	0 4	0 3	0 12	0 11	0 10	0 10	0 9	0 11	0 10	0 11	0 12	0 8	0 5	0 8	0 7
CP027619.1	4289202	G	A	ABCG81		0 4	0 2	0 2	0 8	0 6	0 6	0 7	0 5	0 3	0 3	0 1	0 4	0 5	0 3	0 3	0 3	0 4	0 4	0 5	0 2	0 5	0 18	0 7	0 3	0 9	0 6	0 8	0 22	0 6	0 3	0 4	0 12	0 10	0 9	0 10	0 8	0 9	0 10	0 10	0 10	0 9	0 5	0 10	0 7
CP027619.1	4289268	CAAAAT	AGAAAG	ABCG81		0 6	0 4	0 4	0 8	0 4	0 4	0 5	0 6	0 4	0 6	0 0	0 3	0 2	0 4	0 4	0 2	0 3	0 2	0 4	0 6	0 4	0 21	0 5	0 5	0 5	0 8	0 8	0 15	0 6	0 4	0 9	0 15	0 9	0 9	0 9	0 9	0 8	0 10	0 7	0 15	0 9	0 6	0 10	0 5
CP027619.1	4289283	GATAT	AATAC	ABCG81		0 6	0 3	0 4	0 8	0 5	0 4	0 4	0 5	0 4	0 5	0 2	0 2	0 3	0 3	0 3	0 3	0 2	0 2	0 2	0 6	0 5	0 20	0 3	0 5	0 3	0 10	0 8	0 17	0 7	0 4	0 8	0 14	0 10	0 9	0 10	0 9	0 8	0 10	0 7	0 16	0 10	0 5	0 10	0 6
CP027619.1	4289283	GATATTGTT	AATACTGTA	ABCG81		0 6	0 3	0 4	0 8	0 5	0 4	0 4	0 5	0 4	0 5	0 2	0 2	0 3	0 3	0 3	0 3	0 2	0 2	0 2	0 6	0 5	0 20	0 3	0 5	0 3	0 10	0 8	0 17	0 7	0 4	0 8	0 14	0 10	0 9	0 10	0 9	0 8	0 10	0 7	0 16	0 10	0 5	0 10	0 6
CP027619.1	4289296	T	G	ABCG81		0 6	0 3	0 5	0 11	0 5	0 4	0 5	0 5	0 3	0 7	0 2	0 2	0 4	0 4	0 3	0 3	0 2	0 2	0 3	0 5	0 5	0 21	0 2	0 6	0 4	0 10	0 8	0 17	0 7	0 4	0 9	0 16	0 12	0 9	0 10	0 10	0 8	0 9	0 7	0 17	0 11	0 4	0 11	0 7
CP027619.1	4289310	A	T	ABCG81		0 6	0 3	0 5	0 11	0 4	0 4	0 5	0 5	0 3	0 8	0 2	0 2	0 4	0 4	0 3	0 3	0 2	0 2	0 4	0 5	0 5	0 20	0 2	0 6	0 3	0 9	0 8	0 15	0 8	0 4	0 9	0 14	0 10	0 8	0 14	0 10	0 7	0 10	0 9	0 16	0 11	0 5	0 12	0 10
CP027619.1	4289316	CGGCC	TGGCT	ABCG81		0 6	0 3	0 4	0 11	0 4	0 4	0 5	0 4	0 3	0 8	0 1	0 1	0 4	0 2	0 3	0 2	0 2	0 3	0 4	0 4	0 5	0 22	0 2	0 6	0 3	0 6	0 10	0 13	0 7	0 4	0 8	0 14	0 10	0 8	0 14	0 10	0 7	0 9	0 8	0 15	0 10	0 4	0 11	0 8
CP027619.1	4289329	CGGTTTG	TGATTTA	ABCG81		0 6	0 3	0 5	0 11	0 4	0 3	0 4	0 4	0 3	0 7	0 1	0 1	0 4	0 2	0 2	0 2	0 2	0 3	0 5	0 4	0 7	0 20	0 1	0 5	0 3	0 7	0 10	0 10	0 8	0 3	0 6	0 15	0 7	0 6	0 14	0 11	0 8	0 7	0 8	0 17	0 8	0 3	0 10	0 9
CP027619.1	4289338	C	T	ABCG81		0 7	0 3	0 6	0 11	0 4	0 3	0 5	0 4	0 3	0 7	0 2	0 1	0 3	0 2	0 2	0 2	0 2	0 3	0 5	0 4	0 7	0 23	0 1	0 5	0 3	0 6	0 11	0 11	0 8	0 3	0 6	0 16	0 7	0 6	0 14	0 11	0 8	0 6	0 8	0 17	0 10	0 5	0 10	0 10
CP027619.1	4289359	TA	T	ABCG81		0 6	0 4	0 7	0 9	0 4	0 2	0 4	0 3	0 3	0 7	0 2	0 1	0 4	0 3	0 2	0 4	0 1	0 5	0 4	0 4	0 6	0 20	0 1	0 4	0 5	0 4	0 11	0 12	0 7	0 2	0 5	0 13	0 9	0 7	0 14	0 13	0 10	0 6	0 9	0 11	0 10	0 6	0 10	0 10
CP027619.1	4289366	C	G	ABCG81		0 6	0 4	0 7	0 11	0 4	0 2	0 4	0 4	0 3	0 7	0 4	0 1	0 4	0 3	0 2	0 4	0 1	0 5	0 4	0 4	0 6	0 21	0 1	0 4	0 6	0 4	0 11	0 13	0 7	0 2	0 5	0 14	0 9	0 9	0 14	0 13	0 11	0 6	0 11	0 12	0 10	0 6	0 11	0 12
CP027619.1	4289377	GTCAGATTCTTTTTGCTTTTAGG	CTCAGT	ABCG81		0 6	0 2	0 5	0 10	0 2	0 3	0 3	0 4	0 2	0 5	0 3	0 0	0 4	0 3	0 1	0 4	0 1	0 5	0 3	0 3	0 6	0 17	0 1	0 2	0 6	0 6	0 9	0 13	0 5	0 1	0 4	0 7	0 6	0 6	0 12	0 10	0 8	0 8	0 9	0 9	0 6	0 5	0 10	0 11
CP027619.1	4289409	A	T	ABCG81		0 8	0 1	0 7	0 9	0 2	0 4	0 3	0 3	0 2	0 7	0 3	0 0	0 7	0 4	0 2	0 5	0 1	0 7	0 3	0 5	0 7	0 20	0 1	0 2	0 6	0 5	0 10	0 16	0 8	0 2	0 8	0 7	0 5	0 10	0 10	0 13	0 10	0 8	0 10	0 15	0 5	0 5	0 12	0 10
CP027619.1	4289424	GCTGA	TCTGG	ABCG81		0 8	0 1	0 7	0 8	0 2	0 5	0 5	0 3	0 1	0 3	0 2	0 1	0 7	0 3	0 1	0 4	0 1	0 7	0 3	0 3	0 5	0 24	0 1	0 3	0 6	0 6	0 7	0 15	0 6	0 2	0 7	0 7	0 4	0 12	0 9	0 12	0 10	0 7	0 8	0 14	0 3	0 5	0 10	0 9
CP027619.1	4289466	CA	TG	ABCG81		0 12	0 2	0 7	0 8	0 2	0 6	0 7	0 3	0 1	0 5	0 4	0 1	0 5	0 6	0 2	0 6	0 1	0 7	0 3	0 6	0 7	0 28	0 2	0 2	0 5	0 5	0 4	0 18	0 9	0 3	0 7	0 7	0 5	0 14	0 6	0 10	0 9	0 6	0 8	0 11	0 6	0 8	0 8	0 7
CP027619.1	4289467	A	G	ABCG81		0 12	0 2	0 7	0 8	0 2	0 6	0 7	0 3	0 1	0 5	0 4	0 1	0 5	0 6	0 2	0 6	0 1	0 7	0 3	0 6	0 7	0 28	0 2	0 2	0 5	0 5	0 4	0 18	0 9	0 3	0 7	0 7	0 5	0 14	0 6	0 10	0 9	0 6	0 8	0 11	0 6	0 8	0 8	0 7
CP027619.1	4289497	A	G	ABCG81		0 12	0 2	0 6	0 10	0 4	0 7	0 6	0 6	0 2	0 6	0 4	0 1	0 6	0 9	0 3	0 6	0 1	0 7	0 2	0 6	0 6	0 29	0 2	0 3	0 7	0 3	0 4	0 17	0 8	0 5	0 10	0 7	0 4	0 16	0 5	0 10	0 7	0 8	0 3	0 11	0 6	0 6	0 5	0 7
CP027619.1	4289506	GT	TG	ABCG81		0 11	0 3	0 5	0 13	0 4	0 6	0 6	0 6	0 2	0 5	0 3	0 1	0 6	0 8	0 3	0 6	0 1	0 6	0 2	0 6	0 7	0 28	0 2	0 3	0 5	0 1	0 3	0 17	0 8	0 5	0 11	0 7	0 4	0 18	0 5	0 10	0 6	0 5	0 4	0 8	0 6	0 5	0 5	0 6
CP027619.1	4289518	A	G	ABCG81		0 11	0 3	0 7	0 14	0 4	0 6	0 6	0 5	0 2	0 5	0 3	0 1	0 7	0 8	0 3	0 5	0 1	0 7	0 3	0 9	0 7	0 26	0 2	0 2	0 5	0 2	0 2	0 18	0 8	0 7	0 11	0 7	0 5	0 19	0 5	0 9	0 6	0 6	0 5	0 8	0 6	0 4	0 6	0 8
CP027619.1	4289540	G	A	ABCG81		0 11	0 3	0 5	0 12	0 4	0 5	0 7	0 6	0 1	0 7	0 3	0 1	0 6	0 8	1 3	0 3	0 2	0 8	0 2	0 9	0 9	0 26	0 4	0 2	0 7	0 4	0 3	0 18	0 9	0 7	0 9	0 7	0 6	0 15	0 6	0 12	0 4	0 7	0 6	0 8	0 7	0 5	0 3	0 9
CP027619.1	4289548	A	G	ABCG81		0 11	0 3	0 5	0 14	0 4	0 6	0 8	0 6	0 1	0 9	0 3	0 1	0 5	0 8	0 4	0 3	0 2	0 8	0 2	0 11	0 9	0 24	0 3	0 2	0 6	0 4	0 3	0 18	0 8	0 6	0 9	0 7	0 6	0 14	0 6	0 14	0 4	0 6	0 8	0 7	0 7	0 5	0 4	0 9
CP027619.1	4289554	C	T	ABCG81		0 11	0 3	0 5	0 13	0 4	0 6	0 8	0 7	0 1	0 9	0 3	0 1	0 6	0 7	0 4	0 3	0 1	0 9	0 2	0 9	0 8	0 25	0 3	0 2	0 6	0 5	0 3	0 19	0 7	0 6	0 9	0 8	0 6	0 13	0 7	0 13	0 4	0 6	0 8	0 7	0 7	0 5	0 5	0 9
CP027619.1	4289563	T	G	ABCG81		0 10	0 3	0 5	0 14	0 4	0 5	0 9	0 7	0 3	0 9	0 4	0 2	0 5	0 7	0 5	0 4	0 1	0 7	0 3	0 8	0 8	0 26	0 3	0 3	0 7	0 5	0 3	0 20	0 9	0 4	0 9	0 10	0 7	0 13	0 9	0 14	0 5	0 6	0 7	0 9	0 7	0 6	0 5	0 9
CP027619.1	4289570	T	C	ABCG81		0 10	0 3	0 5	0 15	0 3	0 5	0 9	0 6	0 3	0 9	0 4	0 2	0 5	0 9	0 5	0 4	0 1	0 6	0 3	0 8	0 8	0 23	0 3	0 2	0 7	0 5	0 3	0 18	0 11	0 5	0 9	0 10	0 6	0 13	0 10	0 13	0 5	0 7	0 7	0 9	0 7	0 6	0 6	0 10
CP027619.1	4289576	T	C	ABCG81	v	0 11	0 3	0 5	0 14	0 3	0 6	0 6	0 8	0 3	0 8	0 4	0 2	0 6	0 9	0 5	0 4	0 1	6 0	0 3	0 8	0 8	0 22	0 3	0 2	0 7	0 5	0 3	0 19	9 0	4 0	0 8	0 9	0 6	0 13	0 11	0 13	0 5	0 7	0 7	0 9	0 7	0 5	0 7	0 9
CP027619.1	4289587	G	A	ABCG81		0 12	0 3	0 8	0 14	0 2	0 6	0 6	0 8	0 3	0 9	0 4	0 2	0 5	0 12	0 5	0 3	0 1	0 5	0 3	0 6	0 7	0 19	0 3	0 2	0 7	0 5	0 3	0 17	0 9	0 4	0 10	0 9	0 4	0 13	0 11	0 14	0 6	0 7	0 8	0 10	0 8	0 3	0 7	0 10
CP027619.1	4289596	G	A	ABCG81		0 13	0 3	0 9	0 14	0 3	0 7	0 6	0 8	0 3	0 8	0 4	0 2	0 5	0 11	0 6	0 3	0 1	0 5	0 3	0 8	0 7	0 21	0 3	0 2	0 7	0 6	0 3	0 14	0 10	0 4	0 10	0 9	0 6	0 13	0 14	0 15	0 5	0 5	0 9	0 9	0 7	0 4	0 7	0 10
CP027619.1	4289602	T	C	ABCG81		0 12	0 3	0 9	0 14	0 4	0 7	0 6	0 9	0 3	0 8	0 4	0 2	0 5	0 10	0 6	0 3	0 1	0 5	0 3	0 8	0 8	0 21	0 3	0 2	0 7	0 6	0 4	0 16	0 9	0 4	0 8	1 8	0 7	0 13	0 14	0 15	0 7	0 5	0 9	0 9	0 8	0 4	0 7	0 10
CP027619.1	4289626	A	C	ABCG81		0 11	0 2	0 9	0 11	0 7	0 10	0 5	0 9	0 3	0 7	0 1	0 2	0 5	0 8	0 6	0 2	0 1	0 3	0 3	0 7	0 7	0 19	0 3	0 2	0 7	0 8	0 4	0 19	0 8	0 3	0 5	0 9	0 8	0 11	0 14	0 13	0 8	0 9	0 9	0 14	0 9	0 4	0 6	1 7
CP027619.1	4289635	C	T	ABCG81		0 11	0 2	0 9	0 11	0 6	0 10	0 5	0 9	0 4	0 8	0 1	0 2	0 6	0 9	0 6	0 4	0 1	0 5	0 4	0 7	0 8	0 18	0 3	0 1	0 7	0 8	0 4	0 19	0 8	0 3	0 4	0 9	0 8	0 10	0 12	0 12	0 9	0 8	0 9	0 14	0 8	0 4	0 7	0 8
CP027619.1	4289685	C	T	ABCG81		0 11	0 2	0 7	0 10	0 6	0 12	0 6	0 10	0 4	0 5	0 2	0 4	0 5	0 7	0 9	0 4	0 0	0 6	0 7	0 7	0 6	0 22	0 2	0 1	0 3	0 6	0 4	0 20	0 8	0 0	0 3	0 4	0 7	0 14	0 6	0 7	0 11	0 8	0 8	0 14	0 10	0 7	0 11	0 8
CP027619.1	4289700	G	T	ABCG81	v	0 10	0 2	0 9	0 10	0 6	0 11	0 5	0 8	0 5	0 6	0 3	0 6	0 5	0 7	0 8	0 4	0 0	0 4	0 7	0 8	0 7	0 18	0 3	0 1	0 4	0 6	0 3	0 22	0 8	0 0	0 3	0 5	0 10	0 15	0 5	0 8	0 13	0 7	0 8	0 14	0 12	0 7	0 11	0 8
CP027619.1	4289707	T	C	ABCG81		0 12	0 2	0 10	0 11	0 6	0 12	0 5	0 8	0 7	0 5	0 4	0 5	0 6	0 7	0 8	0 4	0 0	0 4	0 7	0 8	0 7	0 20	0 3	0 1	0 4	0 6	0 3	0 22	0 6	0 0	0 2	0 6	0 10	0 14	0 8	0 10	0 12	0 7	0 10	0 14	0 12	0 6	0 13	0 8
CP027619.1	4289724	T	C	ABCG81		0 12	0 2	0 11	0 9	0 7	0 14	0 4	0 8	0 5	0 5	0 3	0 6	0 6	0 5	0 8	0 4	0 3	0 4	0 6	0 10	0 7	0 21	0 3	0 0	0 4	0 5	0 5	0 21	0 5	0 0	0 3	0 7	0 9	0 13	0 9	0 9	0 10	0 7	0 9	0 14	0 11	0 6	0 13	0 10
CP027619.1	4289733	G	C	ABCG81		0 10	0 2	0 11	0 9	0 7	0 12	0 4	0 8	0 5	0 5	0 3	0 6	0 6	0 5	0 8	0 4	0 3	0 4	0 6	0 11	0 7	0 21	0 3	0 0	0 4	0 4	0 5	0 21	0 4	0 0	0 3	0 7	0 10	0 12	0 10	0 11	0 10	0 6	0 9	0 13	0 11	0 6	0 14	0 11
CP027619.1	4289755	TATG	T	ABCG81		0 9	0 1	0 10	0 9	0 6	0 9	0 5	0 7	0 5	0 7	0 3	0 6	0 8	0 3	0 8	0 4	0 4	0 0	0 5	0 10	0 6	0 17	0 2	0 1	0 5	0 3	0 4	0 19	0 0	0 1	0 3	0 8	0 10	0 12	0 10	0 15	0 10	0 6	0 10	0 10	0 10	0 5	0 12	0 11
CP027619.1	4289758	G	A	ABCG81	v	0 9	0 1	0 10	0 9	0 6	0 9	0 5	0 7	0 5	0 7	0 3	0 6	0 8	0 3	0 8	0 4	0 4	5 0	0 5	0 10	0 6	0 17	0 2	0 1	0 5	0 3	0 4	0 19	5 0	0 1	0 3	0 8	0 10	0 12	0 10	0 15	0 10	0 6	0 10	0 10	0 10	0 5	0 12	0 11
CP027619.1	4289782	C	T	ABCG81		0 9	0 1	0 9	0 9	0 3	0 7	0 4	0 7	0 4	0 7	0 3	0 7	0 6	0 3	0 8	0 2	0 4	0 4	0 5	0 12	0 6	0 20	0 2	0 2	0 4	0 5	0 4	0 17	0 7	0 2	0 4	0 10	0 12	0 13	0 11	0 15	0 8	0 8	0 9	0 10	0 8	0 4	0 15	0 8
CP027619.1	4289801	G	T	ABCG81		0 8	0 1	0 10	0 9	0 4	0 9	0 5	0 8	0 5	0 4	0 3	0 7	0 5	0 4	0 7	0 3	0 4	0 5	0 3	0 15	0 4	0 18	0 3	0 2	0 4	0 5	0 2	0 15	0 6	0 3	0 5	0 11	0 9	0 10	0 12	0 15	0 7	0 7	0 8	0 10	0 9	0 3	0 14	0 5
CP027619.1	4289813	A	C	ABCG81		0 8	0 1	0 10	0 8	0 4	0 8	0 5	0 8	0 5	0 4	0 3	0 5	0 6	0 4	0 7	0 3	0 5	0 6	0 4	0 16	0 6	0 19	0 4	0 2	0 4	0 2	0 3	0 15	0 6	0 3	0 7	0 11	0 9	0 10	0 11	0 15	0 8	0 7	0 11	0 10	0 8	0 3	0 13	0 5
CP027619.1	4289847	A	T	ABCG81		0 7	0 3	0 9	0 8	0 6	0 11	0 4	0 6	0 3	0 4	0 3	0 4	0 8	0 4	0 8	0 5	0 7	0 8	0 3	0 11	0 5	0 17	0 4	0 2	0 5	0 4	0 5	0 14	0 7	0 3	0 9	0 14	0 8	0 10	0 6	0 14	0 9	0 9	0 10	0 11	0 7	0 3	0 13	0 5
CP027619.1	4289853	A	C	ABCG81		0 6	0 3	0 8	0 9	0 7	0 10	0 4	0 6	0 1	0 4	0 1	0 4	0 6	0 4	0 7	0 5	0 7	0 8	0 4	0 10	0 5	0 17	0 4	0 3	0 5	0 4	0 5	0 12	0 7	0 3	0 9	0 14	0 8	0 10	0 5	0 14	0 8	0 9	0 10	0 12	0 8	0 5	0 12	0 5
CP027619.1	4289881	TTC	ATG	ABCG81		0 8	0 4	0 4	0 8	0 6	0 10	0 5	0 6	0 1	0 4	0 1	0 2	0 5	0 4	0 9	0 4	0 5	0 9	0 5	0 7	0 5	0 20	0 5	0 2	0 6	0 4	0 4	0 11	0 6	0 3	0 8	0 11	0 11	0 11	0 10	0 9	0 8	0 7	0 7	0 11	0 8	0 7	0 14	0 7
CP027619.1	4289884	C	G	ABCG81		0 8	0 4	0 4	0 8	0 6	0 10	0 5	0 6	0 1	0 4	0 1	0 2	0 5	0 4	0 9	0 4	0 5	0 9	0 5	0 7	0 5	0 20	0 5	0 3	0 6	0 4	0 4	0 11	0 6	0 3	0 8	0 11	0 11	0 13	0 10	0 9	0 8	0 6	0 7	0 11	0 8	0 7	0 14	0 7
CP027619.1	4289887	GTTCT	G	ABCG81		0 6	0 5	0 4	0 8	0 6	0 10	0 5	0 6	0 1	0 4	0 0	0 1	0 3	0 4	0 8	0 6	0 5	0 10	0 5	0 6	0 5	0 19	0 5	0 2	0 6	0 3	0 4	0 11	0 5	0 2	0 8	0 11	0 11	0 13	0 9	0 8	0 7	0 5	0 6	0 9	0 8	0 6	0 13	0 7
CP027619.1	4289897	A	C	ABCG81	v	0 6	0 5	0 5	0 8	3 4	0 9	0 5	0 6	0 1	0 4	0 1	0 1	0 4	0 4	0 8	0 6	0 4	10 0	0 5	0 6	0 5	0 21	0 6	0 4	0 8	0 3	0 5	0 10	5 0	2 0	0 8	0 12	0 11	0 16	0 9	0 8	0 9	0 5	0 7	0 9	0 8	0 6	0 13	0 7
CP027619.1	4289899	AC	TA	ABCG81		0 6	0 5	0 5	0 8	0 7	0 9	0 5	0 6	0 1	0 4	0 1	0 1	0 4	0 4	0 8	0 6	0 4	0 8	0 5	0 6	0 5	0 20	0 6	0 4	0 7	0 2	0 5	0 10	0 4	0 2	0 9	0 10	0 10	0 16	0 9	0 8	0 9	0 5	0 7	0 9	0 8	0 6	0 13	0 7
CP027619.1	4289922	A	G	ABCG81		0 7	0 5	0 4	0 11	0 7	0 10	0 5	0 9	0 1	0 5	0 1	0 4	0 6	0 4	0 7	0 5	0 5	0 10	0 6	0 5	0 5	0 20	0 6	0 2	0 9	0 4	0 6	0 11	0 4	0 2	0 7	0 11	0 12	0 15	0 8	0 11	0 8	0 6	0 6	0 9	0 8	0 7	0 11	0 9
CP027619.1	4289928	ATAA	GTAG	ABCG81		0 6	0 5	0 4	0 11	0 5	0 10	0 5	0 8	0 1	0 6	0 1	0 4	0 7	0 5	0 8	0 5	0 5	0 0	0 5	0 6	0 5	0 20	0 8	0 2	0 10	0 5	0 6	0 11	0 0	0 0	0 7	0 10	0 12	0 16	0 8	0 11	0 8	0 6	0 5	0 10	0 8	0 7	0 7	0 9
CP027619.1	4289931	A	G	ABCG81	v	0 6	0 5	0 4	0 11	3 5	0 10	0 5	0 8	0 1	0 6	0 1	0 4	0 7	0 5	0 8	0 5	0 5	11 0	0 5	0 6	0 5	0 20	0 8	0 2	0 10	0 5	0 6	0 11	4 0	2 0	0 7	0 10	0 12	0 16	0 8	0 11	0 8	0 6	0 5	0 10	0 8	0 7	0 7	0 9
CP027619.1	4289951	A	C	ABCG81		0 6	0 5	0 3	0 12	0 6	0 8	0 6	0 6	0 1	0 8	0 2	0 4	0 8	0 7	0 8	0 4	0 6	0 13	0 5	0 3	0 5	0 19	0 7	0 4	0 13	0 4	0 7	0 11	0 4	0 2	0 5	0 10	0 10	0 15	0 12	0 12	0 6	0 4	0 6	0 9	0 7	0 8	0 8	0 8
CP027619.1	4289957	G	A	ABCG81		0 6	0 5	0 2	0 13	0 6	0 8	0 8	0 6	0 2	0 8	0 1	0 4	0 8	0 7	0 8	0 4	0 6	0 11	0 6	0 4	0 5	0 18	0 7	0 4	0 13	0 6	0 7	0 9	0 4	0 2	0 5	0 10	0 10	0 16	0 13	0 11	0 6	0 4	0 5	0 9	0 7	0 8	0 7	0 8
CP027619.1	4289978	C	T	ABCG81		0 5	0 2	0 3	0 13	0 5	0 6	0 7	0 4	0 4	0 8	0 2	0 5	0 8	0 7	0 10	0 2	0 9	0 11	0 5	0 4	0 3	0 20	0 6	0 3	0 12	0 6	0 5	0 8	0 3	0 2	0 6	0 5	0 7	0 18	0 14	0 12	0 6	0 4	0 5	0 10	0 6	0 8	0 7	0 8
CP027619.1	4289986	C	T	ABCG81		0 6	0 4	0 2	0 14	0 4	0 6	0 7	0 4	0 4	0 8	0 3	0 6	0 8	0 6	0 11	0 2	0 8	0 11	0 4	0 4	0 3	0 19	0 6	0 4	0 13	0 6	0 5	0 9	0 4	0 2	0 6	0 5	0 5	0 17	0 14	0 14	0 5	0 4	0 5	0 10	0 6	0 9	0 8	0 8
CP027619.1	4289993	T	C	ABCG81		0 5	0 4	0 2	0 15	0 4	0 6	0 7	0 4	0 4	0 7	0 3	0 6	0 7	0 6	0 11	0 2	0 8	0 12	0 5	0 4	0 3	0 20	0 5	0 3	0 14	0 6	0 5	0 7	0 5	0 2	0 6	0 5	0 4	0 17	0 13	0 15	0 7	0 3	0 5	0 11	0 6	0 8	0 5	0 9
CP027619.1	4290001	GTG	TTA	ABCG81		0 6	0 4	0 2	0 13	0 3	0 5	0 7	0 4	0 4	0 7	0 3	0 5	0 6	0 6	0 11	0 2	0 8	0 11	0 4	0 4	0 3	0 19	0 5	0 4	0 14	0 6	0 5	0 11	0 5	0 2	0 6	0 6	0 5	0 13	0 11	0 14	0 8	0 3	0 6	0 11	0 7	0 6	0 5	0 8
CP027619.1	4290013	TT	CC	ABCG81		0 7	0 4	0 3	0 14	0 5	0 6	0 6	0 4	0 4	0 7	0 4	0 5	0 7	0 6	0 10	0 3	0 8	0 11	0 4	0 5	0 3	0 18	0 5	0 4	0 13	0 7	0 5	0 11	0 6	0 2	0 7	0 5	0 4	0 13	0 9	0 15	0 8	0 5	0 7	0 12	0 8	0 6	0 5	0 9
CP027619.1	4290031	CTA	TTG	ABCG81		0 6	0 4	0 3	0 13	0 6	0 5	0 4	0 4	0 4	0 8	0 4	0 7	0 7	0 5	0 9	0 4	0 7	0 11	0 3	0 6	0 3	0 18	0 6	0 3	0 14	0 6	0 4	0 16	0 6	0 2	0 6	0 4	0 4	0 10	0 12	0 12	0 8	0 4	0 9	0 12	0 8	0 5	0 5	0 9
CP027619.1	4290035	T	A	ABCG81		0 6	0 4	0 2	0 13	0 6	0 5	0 4	0 4	0 4	0 8	0 4	0 7	0 8	0 6	0 9	0 4	0 7	0 11	0 4	0 6	0 3	0 17	0 6	0 3	0 14	0 6	0 4	0 16	0 6	0 2	0 6	0 4	0 4	0 11	0 12	0 12	0 8	0 4	0 9	0 12	0 9	0 5	0 6	0 9
CP027619.1	4290048	A	G	ABCG81		0 6	0 4	0 2	0 12	0 6	0 5	0 4	0 4	0 4	0 6	0 4	0 7	0 8	0 6	0 10	0 3	0 8	0 10	0 4	0 5	0 4	0 17	0 5	0 2	0 15	0 4	0 3	0 16	0 6	0 2	0 5	0 6	0 3	0 13	0 13	0 11	0 8	0 4	0 10	0 12	0 8	0 5	0 6	0 6
CP027619.1	4290052	G	A	ABCG81		0 4	0 4	0 3	0 14	0 6	0 6	0 4	0 3	0 4	0 6	0 3	0 7	0 8	0 6	0 11	0 4	0 7	0 9	0 4	0 5	0 4	0 17	0 5	0 2	0 15	0 3	0 4	0 15	0 6	0 2	0 5	0 6	0 3	0 13	0 13	0 11	0 8	0 4	0 9	0 12	0 8	0 5	0 6	0 6
CP027619.1	4290058	AATTAAAATTT	CAATA	ABCG81		0 5	0 4	0 3	0 11	0 7	0 6	0 4	0 1	0 5	0 6	0 3	0 4	0 6	0 5	0 11	0 4	0 7	0 8	0 3	0 6	0 3	0 15	0 5	0 2	0 14	0 4	0 3	0 14	0 4	0 1	0 7	0 5	0 3	0 12	0 11	0 7	0 7	0 5	0 7	0 11	0 7	0 5	0 5	0 5
CP027619.1	4290074	A	C	ABCG81		0 5	0 4	0 3	0 12	0 6	0 6	0 4	0 1	0 5	0 5	0 4	0 6	0 7	0 5	0 10	0 4	0 8	0 9	0 3	0 6	0 3	0 18	0 4	0 3	0 15	0 5	0 3	0 16	0 5	0 1	0 7	0 6	0 5	0 16	0 10	0 10	0 9	0 6	0 9	0 13	0 9	0 4	0 9	0 6
CP027619.1	4290082	C	G	ABCG81		0 5	0 4	0 3	0 10	0 5	0 7	0 5	0 1	0 6	0 4	0 3	0 4	0 5	0 3	0 9	0 6	0 7	0 8	0 3	0 5	0 3	0 19	0 3	0 1	0 14	0 4	0 3	0 17	0 5	0 1	0 7	0 7	0 5	0 18	0 9	0 10	0 9	0 6	0 10	0 14	0 9	0 4	0 10	0 7
CP027619.1	4290098	T	A	ABCG81		0 5	0 4	0 3	0 10	0 5	0 6	0 5	0 1	0 6	0 4	0 3	0 5	0 5	0 2	0 7	0 6	0 8	0 8	0 4	0 5	0 4	0 20	0 3	0 2	0 12	0 5	0 3	0 21	0 6	0 1	0 6	0 10	0 7	0 16	0 8	0 10	1 7	0 7	0 9	0 13	0 9	0 4	0 10	0 8
CP027619.1	4290103	CCA	TCT	ABCG81		0 5	0 4	0 3	0 10	0 5	0 6	0 4	0 2	0 5	0 4	0 3	0 5	0 7	0 1	0 7	0 7	0 8	0 5	0 4	0 5	0 3	0 20	0 3	0 2	0 11	0 5	0 2	0 21	0 6	0 1	0 6	0 9	0 7	0 16	0 8	0 10	0 10	0 8	0 9	0 11	0 9	0 4	0 10	0 7
CP027619.1	4290114	AGCC	CGCA	ABCG81		0 4	0 4	0 3	0 8	0 6	0 6	0 4	0 2	0 7	0 4	0 2	0 5	0 8	0 2	0 6	0 8	0 6	0 5	0 4	0 3	0 3	0 19	0 4	0 2	0 12	0 5	0 1	0 21	0 6	0 1	0 7	0 10	0 8	0 17	0 9	0 10	0 11	0 9	0 9	0 10	0 9	0 4	0 10	0 7
CP027619.1	4290170	G	C	ABCG81		0 1	0 4	0 2	0 12	0 5	0 5	0 10	0 6	0 7	0 6	0 1	0 2	0 6	0 6	0 4	0 8	0 6	0 7	0 7	0 5	0 5	0 18	0 4	0 3	0 9	0 6	0 2	0 23	0 3	0 2	0 9	0 14	0 12	0 14	0 5	0 14	0 10	0 8	0 12	0 9	0 10	0 4	0 14	0 9
CP027619.1	4290179	CGTCG	GGTCA	ABCG81		0 1	0 2	0 2	0 10	0 6	0 4	0 12	0 6	0 8	0 7	0 2	0 2	0 6	0 5	0 4	0 6	0 6	0 7	0 5	0 4	0 5	0 19	0 3	0 3	0 9	0 5	0 2	0 21	0 3	0 2	0 6	0 12	0 13	0 15	0 4	0 14	0 11	0 7	0 11	0 8	0 9	0 3	0 17	0 10
CP027619.1	4290210	A	G	ABCG81	v	0 2	0 3	0 3	0 10	0 4	0 4	0 14	0 7	0 7	0 6	0 3	0 3	0 9	0 5	0 2	0 6	0 6	9 0	0 6	0 5	0 5	0 20	0 4	0 3	0 6	0 3	0 2	0 20	3 0	3 1	0 8	0 13	0 11	0 9	0 8	0 11	0 8	0 7	0 8	0 5	0 8	0 4	0 15	0 11
CP027619.1	4290234	AATG	CACA	ABCG81		0 4	0 3	0 5	0 8	0 5	0 3	0 14	0 8	0 7	0 7	0 2	0 5	0 9	0 5	0 2	0 6	0 6	0 9	0 7	0 6	0 4	0 16	0 4	0 3	0 7	0 2	0 3	0 19	0 2	0 6	0 6	0 15	0 9	0 7	0 8	0 8	0 5	0 6	0 11	0 4	0 7	0 4	0 17	0 11
CP027619.1	4290237	G	A	ABCG81		0 4	0 3	0 5	0 8	0 5	0 3	0 14	0 8	0 7	0 7	0 2	0 5	0 9	0 5	0 2	0 6	0 6	0 9	0 7	0 6	0 4	0 16	0 4	0 3	0 7	0 2	0 3	0 19	0 2	0 6	0 6	0 15	0 9	0 7	0 8	0 8	0 5	0 6	0 11	0 4	0 7	0 4	0 17	0 11
CP027619.1	4290244	A	T	ABCG81		0 4	0 3	0 6	0 9	0 5	0 3	0 16	0 9	0 8	0 7	0 2	0 4	0 9	0 5	0 3	0 7	0 6	0 11	0 8	0 6	0 4	0 18	0 4	0 2	0 7	0 2	0 3	0 20	0 1	0 6	0 6	0 14	0 10	0 7	0 8	0 6	0 6	0 6	0 11	0 6	0 10	0 4	0 18	0 13
CP027619.1	4290251	A	T	ABCG81		0 5	0 4	0 6	0 10	0 5	0 3	0 16	0 10	0 8	0 7	0 2	0 4	0 11	0 5	1 2	0 7	0 5	0 11	0 9	0 6	0 4	0 21	0 4	0 2	0 7	0 2	0 3	0 18	0 1	0 7	0 5	0 15	0 10	0 6	0 9	0 7	0 8	0 8	0 12	0 6	0 11	0 3	0 19	0 13
CP027619.1	4290252	T	TATTTC	ABCG81	v	0 4	0 4	0 5	0 9	0 4	0 3	0 14	0 9	0 6	0 6	0 2	0 4	0 8	0 4	0 2	0 6	0 5	10 0	0 8	0 6	0 4	0 20	0 3	0 2	0 6	0 2	0 3	0 14	1 0	3 4	0 6	0 13	0 7	0 5	0 6	0 4	0 7	0 8	0 10	0 4	0 8	0 3	0 15	0 10
CP027619.1	4290263	C	T	ABCG81		0 4	0 4	0 5	0 9	0 4	0 3	0 14	0 9	0 6	0 6	0 2	0 4	0 8	0 4	0 2	0 6	0 5	0 0	0 8	0 6	0 4	0 20	0 3	0 2	0 6	0 2	0 3	0 14	0 0	0 4	0 6	0 13	0 7	0 5	0 6	0 4	0 7	0 8	0 10	0 4	0 8	0 3	0 15	0 10
CP027619.1	4290274	G	A	ABCG81		0 5	0 3	0 6	0 11	0 4	0 5	0 15	0 9	0 8	0 6	0 3	0 3	0 8	0 3	0 4	0 8	0 4	0 10	0 8	0 4	0 5	0 25	0 4	0 2	0 6	0 2	0 4	0 14	0 2	0 8	0 8	0 15	0 9	0 9	0 13	0 5	0 8	0 9	0 9	0 5	0 8	0 3	0 17	1 11
CP027619.1	4290283	GGAACTTAA	AAATAAG	ABCG81		0 5	0 3	0 6	0 9	0 3	0 5	0 13	0 8	0 7	0 6	0 3	0 3	0 8	0 3	0 3	0 10	0 3	0 8	0 8	0 3	0 5	0 23	0 3	0 2	0 6	0 2	0 4	0 12	0 2	0 8	0 6	0 14	0 8	0 8	0 13	0 5	0 8	0 9	0 7	0 6	0 8	0 3	0 16	0 11
CP027619.1	4290327	G	A	ABCG81		0 10	0 2	0 7	0 12	0 1	0 6	0 15	0 9	0 6	0 6	0 3	0 3	0 8	0 0	0 6	0 15	0 4	0 9	0 10	0 3	0 7	0 21	0 3	0 2	0 5	0 4	0 5	0 12	0 2	0 7	0 7	0 15	0 10	0 9	0 11	0 9	0 9	0 8	0 10	0 8	0 9	0 5	0 16	0 12
CP027619.1	4290371	T	C	ABCG81		0 13	0 4	0 7	0 17	0 1	0 8	0 14	0 13	0 5	0 4	0 3	0 6	0 5	0 2	0 9	0 13	0 4	0 6	0 15	0 1	0 11	0 23	0 3	0 2	0 2	0 5	0 4	0 11	0 2	0 5	0 6	0 8	0 9	0 13	0 10	0 6	0 12	0 7	0 7	0 7	0 7	0 6	0 8	0 8
CP027619.1	4290396	GGTA	AGTG	ABCG81		0 9	0 6	0 6	0 15	0 1	0 8	0 11	0 11	0 4	0 2	0 3	0 4	0 4	0 3	0 9	0 14	0 3	0 5	0 15	0 2	0 10	0 25	0 5	0 4	0 2	0 7	0 4	0 12	0 3	0 3	0 4	0 6	0 6	0 10	0 6	0 4	0 9	0 3	0 8	0 11	0 8	0 6	0 8	0 7
CP027619.1	4290405	A	G	ABCG81		0 10	0 6	0 6	0 16	0 1	0 8	0 12	0 9	0 4	0 3	0 3	0 4	0 5	0 3	0 9	0 13	0 3	0 5	0 14	0 3	0 10	0 23	0 4	0 4	0 4	0 7	0 4	0 12	0 4	0 3	0 5	0 6	0 5	0 12	0 9	0 5	0 10	0 3	0 9	0 11	0 9	0 7	0 8	0 8
[truncated: 52,481 more rows]
[truncated: 149 more columns]
