# Supplementary material for: Genes Associated with the Flax Plant Type (Oil or Fiber) Identified Based on Genome and Transcriptome Sequencing Data
Source: Plants (Basel). 2021 Nov 28;10(12):2616. doi: 10.3390/plants10122616 (PMC8707629; doi:10.3390/plants10122616)
Supplement: Supplementary file 1 [file plants-10-02616-s001.zip › Supplementary Table S2.xlsx]

## Sheet: SNP number
Supplementary Table S2. Data on the number of polymorphisms for individual genes of 4CL, C3’H, C4H, CAD, CCR, CCoAOMT, COMT, F5H, HCT, PAL, CTL, BGAL, ABC, HMA, DIR, PLR, UGT, TUB, CESA, RGL, FAD, SAD, and ACT families taking into account the length of the analyzed region (gene length + 1000 bp, 500 bp upstream and 500 bp downstream).
Gene	Length of a gene region, bases	Number of polymorphisms per gene			Number of polymorphisms per 1 kb of a gene region
		fiber flax varieties	linseed varieties	fiber flax and linseed varieties	fiber flax and linseed varieties
Lignin synthesis
4CL1	5012	62	88	89	17.8
4CL2	4200	58	75	77	18.3
4CL3	3899	33	36	36	9.2
4CL4	4315	13	12	13	3
4CL5	3292	113	125	128	38.9
4CL6	3651	3	40	42	11.5
4CL7	3586	31	39	39	10.9
4CL8	3634	28	35	35	9.6
4CL9	4103	17	79	79	19.3
C3’H1	3322	23	58	58	17.5
C3’H2	3353	6	7	9	2.7
C3’H3	3342	9	54	55	16.5
C4H1	3892	10	16	19	4.9
C4H2	3383	9	39	40	11.8
C4H3	3935	37	59	61	15.5
C4H4	4152	31	42	43	10.4
C4H5	2581	15	17	17	6.6
CAD1A	4108	2	8	8	1.9
CAD1B	2368	24	27	28	11.8
CAD2A	2972	23	28	28	9.4
CAD2B	2763	25	25	27	9.8
CAD3A	2905	23	40	41	14.1
CAD3B	2750	4	6	8	2.9
CAD4A	3255	14	21	21	6.5
CAD4B	3533	13	24	28	7.9
CAD5A	2487	24	25	27	10.9
CAD5B	2445	10	21	22	9
CAD6	3572	52	79	80	22.4
CAD7	2592	25	38	39	15
CAD8	5632	16	25	26	4.6
CCR1	3703	1	6	7	1.9
CCR10	2516	7	7	7	2.8
CCR11	3618	13	45	45	12.4
CCR12	2949	50	57	59	20
CCR2	9414	88	154	162	17.2
CCR3	1824	13	14	14	7.7
CCR4	3820	25	34	35	9.2
CCR5	2964	19	20	20	6.7
CCR6	2668	1	5	5	1.9
CCR7	2660	17	24	24	9
CCR8	3205	1	7	7	2.2
CCR9	3274	1	7	7	2.1
CCoAOMT1	2261	44	54	54	23.9
CCoAOMT2	2196	12	11	13	5.9
CCoAOMT3	2191	27	36	37	16.9
CCoAOMT4	2178	1	6	6	2.8
CCoAOMT5	3204	49	82	82	25.6
COMT1	3493	1	14	15	4.3
COMT2	3291	32	38	39	11.9
COMT3	3758	84	89	91	24.2
F5H1	3570	75	105	106	29.7
F5H2	3023	4	12	13	4.3
F5H3	3165	28	42	45	14.2
F5H4	4595	48	58	61	13.3
F5H5	2539	15	16	18	7.1
F5H6	2410	32	39	40	16.6
F5H7	2530	97	107	108	42.7
F5H8	2479	90	118	121	48.8
HCT1	2564	19	33	34	13.3
HCT2	2785	3	12	14	5
HCT3	3251	30	28	33	10.2
HCT4	2914	27	42	45	15.4
HCT5	3150	4	12	12	3.8
PAL1	5484	6	18	22	4
PAL2	3868	38	40	40	10.3
PAL3	3375	26	39	39	11.6
CTL
CTL1	2242	34	54	54	24.1
CTL10	2271	26	35	37	16.3
CTL11	1378	3	10	11	8
CTL12	3648	4	15	16	4.4
CTL13	2031	24	37	37	18.2
CTL14	2430	69	79	81	33.3
CTL16	2798	33	52	55	19.7
CTL17	1888	4	35	36	19.1
CTL18	3011	30	40	43	14.3
CTL19	2285	0	5	5	2.2
CTL2	2777	26	47	47	16.9
CTL20	1775	2	4	4	2.3
CTL21	1778	14	28	28	15.7
CTL22	2093	6	19	19	9.1
CTL23	3927	13	22	22	5.6
CTL24	2085	24	27	29	13.9
CTL25	3412	49	63	64	18.8
CTL26	1775	9	32	33	18.6
CTL27	2511	2	8	8	3.2
CTL28	2514	30	34	35	13.9
CTL29	2008	0	15	15	7.5
CTL3	2602	25	25	25	9.6
CTL30	2008	0	15	15	7.5
CTL31	2116	12	21	22	10.4
CTL32	2234	4	46	50	22.4
CTL33	2329	0	1	1	0.4
CTL35	1762	21	27	27	15.3
CTL36	1760	40	52	52	29.5
CTL37	1210	0	2	2	1.7
CTL4	2619	11	21	21	8
CTL5	2625	20	20	30	11.4
CTL6	2009	26	25	28	13.9
CTL7	2324	15	16	16	6.9
CTL8	2499	15	19	20	8
CTL9	1396	56	65	65	46.6
BGAL
BGAL1	7258	25	28	31	4.3
BGAL10	5130	59	80	82	16
BGAL11	6106	5	16	16	2.6
BGAL12	5082	14	71	71	14
BGAL13	5275	67	108	108	20.5
BGAL14	2591	4	12	14	5.4
BGAL16	5219	57	65	65	12.5
BGAL18	2773	11	28	32	11.5
BGAL19	8217	5	8	8	1
BGAL2	5113	48	48	51	10
BGAL20	5472	7	14	14	2.6
BGAL21	5636	2	27	27	4.8
BGAL22	22162	7	39	40	1.8
BGAL23	6288	31	41	46	7.3
BGAL24	8572	18	30	33	3.8
BGAL25	3143	2	7	8	2.5
BGAL26	6238	11	72	73	11.7
BGAL27	6057	65	78	80	13.2
BGAL28	5234	6	9	9	1.7
BGAL29	6558	24	154	155	23.6
BGAL3	4857	29	33	35	7.2
BGAL30	6470	97	125	127	19.6
BGAL31	6083	11	31	34	5.6
BGAL32	5855	15	58	62	10.6
BGAL33	11361	92	122	130	11.4
BGAL34	10583	42	74	88	8.3
BGAL35	5823	21	41	43	7.4
BGAL36	4749	62	69	70	14.7
BGAL37	6559	146	165	169	25.8
BGAL38	7069	106	112	145	20.5
BGAL39	7666	27	78	92	12
BGAL4	4569	15	20	20	4.4
BGAL40	6869	104	145	150	21.8
BGAL41	4940	39	43	44	8.9
BGAL42	4603	21	34	35	7.6
BGAL43	1401	20	20	25	17.8
BGAL6	5013	81	93	93	18.6
BGAL7	4962	103	131	133	26.8
BGAL8	5176	3	11	11	2.1
BGAL9	5221	49	62	62	11.9
ABC and HMA
ABCA1	6501	83	122	123	18.9
ABCA2	6542	25	46	46	7
ABCA3	4164	39	42	43	10.3
ABCA4	4571	14	50	51	11.2
ABCA5	16349	100	116	125	7.6
ABCA6	15433	70	80	81	5.2
ABCA7	7861	120	150	151	19.2
ABCA8	6210	122	172	173	27.9
ABCB1	6614	15	74	76	11.5
ABCB10	6744	40	46	51	7.6
ABCB11	5817	28	43	44	7.6
ABCB12	6055	57	69	72	11.9
ABCB13	8064	45	55	55	6.8
ABCB14	8001	26	67	70	8.7
ABCB15	6847	6	43	43	6.3
ABCB16	7144	67	81	82	11.5
ABCB17	15385	57	114	126	8.2
ABCB18	5489	13	18	20	3.6
ABCB19	5691	15	36	36	6.3
ABCB2	6655	28	38	40	6
ABCB20	5693	1	35	36	6.3
ABCB21	5457	39	44	45	8.2
ABCB22	4647	20	30	32	6.9
ABCB23	4823	47	50	50	10.4
ABCB24	4693	4	6	8	1.7
ABCB25	3687	14	10	16	4.3
ABCB26	4667	18	20	21	4.5
ABCB27	4663	9	9	10	2.1
ABCB28	7661	17	36	36	4.7
ABCB29	7756	50	71	71	9.2
ABCB3	5902	72	79	91	15.4
ABCB30	7490	59	69	71	9.5
ABCB31	5556	2	5	6	1.1
ABCB32	6943	58	65	69	9.9
ABCB33	6230	38	45	46	7.4
ABCB34	6384	36	46	47	7.4
ABCB35	6458	71	78	78	12.1
ABCB36	7106	96	116	119	16.7
ABCB37	3179	4	26	28	8.8
ABCB38	6173	19	101	101	16.4
ABCB39	6378	44	56	57	8.9
ABCB4	3956	0	7	7	1.8
ABCB40	5532	36	66	66	11.9
ABCB41	2489	5	14	16	6.4
ABCB42	5725	48	54	55	9.6
ABCB43	6983	40	52	54	7.7
ABCB44	5534	2	8	8	1.4
ABCB45	6803	55	94	95	14
ABCB46	8506	125	134	137	16.1
ABCB47	5875	38	50	53	9
ABCB48	5407	28	63	63	11.7
ABCB5	5277	15	11	16	3
ABCB6	5314	7	14	14	2.6
ABCB7	6330	63	76	76	12
ABCB8	5220	14	20	20	3.8
ABCB9	2233	0	3	3	1.3
ABCC1	6494	11	15	16	2.5
ABCC10	11094	81	87	88	7.9
ABCC11	13146	1	44	45	3.4
ABCC12	6114	2	66	66	10.8
ABCC13	6210	2	40	41	6.6
ABCC14	4043	72	86	88	21.8
ABCC15	7150	22	34	35	4.9
ABCC16	6896	29	38	38	5.5
ABCC17	4140	54	59	60	14.5
ABCC18	10010	102	120	121	12.1
ABCC19	6426	44	50	58	9
ABCC2	6510	20	37	39	6
ABCC3	9071	4	33	33	3.6
ABCC4	6965	130	136	141	20.2
ABCC5	5100	42	57	59	11.6
ABCC6	6358	108	123	126	19.8
ABCC7	8131	8	15	20	2.5
ABCC8	2212	24	32	32	14.5
ABCC9	15550	7	7	12	0.8
ABCD1	12226	97	114	116	9.5
ABCD2	7582	16	21	24	3.2
ABCD3	5530	21	30	30	5.4
ABCD4	4538	0	3	3	0.7
ABCD5	4775	32	35	35	7.3
ABCE1	4529	2	3	4	0.9
ABCE2	4659	9	63	63	13.5
ABCF1	3175	26	28	29	9.1
ABCF2	3175	5	7	8	2.5
ABCF3	5930	38	53	54	9.1
ABCF4	10496	32	46	48	4.6
ABCF5	4135	12	27	28	6.8
ABCF6	4113	8	31	32	7.8
ABCF7	4382	25	28	29	6.6
ABCF8	4217	49	51	51	12.1
ABCF9	3661	18	23	24	6.6
ABCG1	5771	62	130	130	22.5
ABCG11	4877	232	245	247	50.6
ABCG12	4628	85	95	95	20.5
ABCG13	3895	22	29	29	7.4
ABCG14	4465	22	27	28	6.3
ABCG16	5048	181	186	191	37.8
ABCG17	4873	2	8	9	1.8
ABCG18	4002	6	25	26	6.5
ABCG19	5357	24	31	31	5.8
ABCG2	4901	4	40	41	8.4
ABCG20	6065	32	61	62	10.2
ABCG21	7480	22	113	115	15.4
ABCG22	7068	57	107	109	15.4
ABCG23	6428	19	25	25	3.9
ABCG24	5988	28	49	50	8.4
ABCG25	4598	66	78	78	17
ABCG26	6023	12	14	16	2.7
ABCG27	6081	20	26	26	4.3
ABCG28	8341	73	101	108	12.9
ABCG29	4172	1	2	2	0.5
ABCG3	4420	12	24	33	7.5
ABCG30	7162	5	13	13	1.8
ABCG31	3931	38	69	70	17.8
ABCG32	3966	4	23	23	5.8
ABCG33	5359	53	104	133	24.8
ABCG34	4882	12	96	98	20.1
ABCG35	3372	40	46	46	13.6
ABCG36	4007	42	48	48	12
ABCG37	3920	38	49	51	13
ABCG38	3723	4	7	8	2.1
ABCG39	3212	1	7	7	2.2
ABCG4	4806	45	57	57	11.9
ABCG40	3879	2	6	7	1.8
ABCG41	3605	0	5	5	1.4
ABCG42	2199	37	49	50	22.7
ABCG43	1996	11	28	29	14.5
ABCG44	3108	6	7	9	2.9
ABCG45	3100	69	77	78	25.2
ABCG46	2932	50	67	72	24.6
ABCG47	2929	91	106	112	38.2
ABCG48	3160	3	5	6	1.9
ABCG49	2893	4	14	16	5.5
ABCG5	4794	52	60	63	13.1
ABCG50	1747	14	16	17	9.7
ABCG51	2095	14	19	20	9.5
ABCG52	2959	26	31	31	10.5
ABCG53	2234	13	29	29	13
ABCG54	3313	33	58	59	17.8
ABCG55	2950	20	24	25	8.5
ABCG56	3244	30	41	42	12.9
ABCG57	5634	9	38	39	6.9
ABCG58	1834	26	30	31	16.9
ABCG59	7813	249	265	266	34
ABCG6	3985	18	28	30	7.5
ABCG60	14799	75	146	152	10.3
ABCG61	15290	29	51	53	3.5
ABCG62	7270	96	103	105	14.4
ABCG63	4571	1	2	2	0.4
ABCG64	6787	17	17	18	2.7
ABCG65	2988	0	1	1	0.3
ABCG66	6868	0	6	6	0.9
ABCG67	6504	49	62	64	9.8
ABCG68	6751	235	262	264	39.1
ABCG69	8194	31	196	209	25.5
ABCG7	3306	10	16	16	4.8
ABCG70	8205	2	13	14	1.7
ABCG71	8050	106	113	119	14.8
ABCG72	8245	81	97	100	12.1
ABCG73	8485	96	147	149	17.6
ABCG74	7811	45	59	62	7.9
ABCG75	9923	31	40	43	4.3
ABCG76	7678	11	20	21	2.7
ABCG77	5179	6	5	7	1.4
ABCG78	13657	85	89	90	6.6
ABCG79	9644	113	160	164	17
ABCG8	4167	42	53	53	12.7
ABCG80	10278	125	184	188	18.3
ABCG81	14080	9	139	140	9.9
ABCG82	6074	16	22	27	4.4
ABCG83	9031	96	139	141	15.6
ABCG84	4195	25	57	57	13.6
ABCG85	7628	3	8	8	1
ABCG9	10704	49	72	82	7.7
ABCH1	4180	33	46	46	11
ABCH10	2193	100	106	106	48.3
ABCH11	2479	29	34	36	14.5
ABCH12	4865	78	69	89	18.3
ABCH13	15850	19	20	28	1.8
ABCH14	2755	45	44	45	16.3
ABCH15	2749	15	18	19	6.9
ABCH16	2772	4	4	5	1.8
ABCH17	3284	3	22	23	7
ABCH18	3232	1	3	4	1.2
ABCH19	3264	37	45	48	14.7
ABCH2	3590	17	18	24	6.7
ABCH20	3550	5	42	42	11.8
ABCH21	3544	44	30	47	13.3
ABCH22	4357	76	84	88	20.2
ABCH3	1693	16	33	33	19.5
ABCH4	1693	17	24	26	15.4
ABCH5	3204	10	22	23	7.2
ABCH6	3183	51	76	77	24.2
ABCH7	3204	26	33	34	10.6
ABCH8	3396	22	25	25	7.4
HMA1	5893	4	3	7	1.2
HMA10	4613	47	75	78	16.9
HMA11	4348	42	60	62	14.3
HMA12	7613	71	83	87	11.4
HMA2	6546	62	69	73	11.2
HMA3	6453	18	32	32	5
HMA4	6578	66	103	103	15.7
HMA6	11703	399	516	523	44.7
HMA7	15653	147	264	281	18
HMA8	5470	63	70	71	13
HMA9	5932	62	88	92	15.5
Lignan synthesis
DIR1	1561	10	16	16	10.2
DIR2	1561	5	9	13	8.3
DIR3	1561	18	22	24	15.4
DIR4	1615	32	41	43	26.6
DIR5	1612	3	30	31	19.2
DIR6	1591	2	24	24	15.1
PLR1	12418	181	261	274	22.1
PLR2	2955	30	39	39	13.2
UGT74S1	4296	46	92	95	22.1
TUB
Alfa_TUB1	2995	9	35	36	12
Alfa_TUB2	3010	17	26	26	8.6
Alfa_TUB3	3107	16	32	32	10.3
Alfa_TUB4	3110	3	13	13	4.2
Alfa_TUB5	3027	19	22	23	7.6
Alfa_TUB6	3049	1	13	13	4.3
Beta_TUB1	3280	3	8	8	2.4
Beta_TUB10	2789	35	37	37	13.3
Beta_TUB11	2793	8	14	14	5
Beta_TUB12	2549	25	34	34	13.3
Beta_TUB13	2553	9	18	19	7.4
Beta_TUB2	3287	1	4	4	1.2
Beta_TUB3	2647	19	21	21	7.9
Beta_TUB4	2642	9	23	25	9.5
Beta_TUB5	3178	47	61	67	21.1
Beta_TUB6	3423	9	27	27	7.9
Beta_TUB7	3399	27	46	48	14.1
Beta_TUB8	3136	17	28	30	9.6
Beta_TUB9	3343	4	44	44	13.2
Gamma_Tub1	3447	46	53	54	15.7
Gamma_Tub2	1285	7	10	10	7.8
CESA
CESA1-A	6088	19	25	31	5.1
CESA1-B	8314	20	30	31	3.7
CESA3-A	5944	7	43	43	7.2
CESA3-B	6836	35	76	76	11.1
CESA3-C	6804	87	93	94	13.8
CESA4	3171	24	32	32	10.1
CESA6-A	6118	0	2	2	0.3
CESA6-B	6329	23	27	27	4.3
CESA6-C	13640	47	69	95	7
CESA6-D	5844	15	18	18	3.1
CESA6-E	6513	14	20	20	3.1
CESA6-F	5616	7	30	31	5.5
CESA7-A	5296	59	64	64	12.1
CESA7-B	5764	28	34	37	6.4
CESA8-A	4866	28	39	39	8
CESA8-B	4867	21	27	31	6.4
RGL
RGL1_B	5085	127	132	133	26.2
RGL2	5644	2	7	7	1.2
RGL3_A	4974	23	31	32	6.4
RGL3_B	4439	65	72	72	16.2
RGL4_A	5790	10	28	31	5.4
RGL4_B	6562	75	86	90	13.7
RGL6_A	6138	82	97	100	16.3
RGL6_B	4389	13	60	61	13.9
RGL7_A	3693	2	4	5	1.4
RGL7_B	6042	13	15	15	2.5
Fatty acid synthesis
FAD2A	3937	25	23	26	6.6
FAD2B	3449	31	44	46	13.3
FAD3A	5650	47	102	104	18.4
FAD3B	5561	73	75	85	15.3
SAD1	4965	5	15	17	3.4
SAD2	4892	7	26	26	5.3
ACT
Act1	2772	2	14	15	5.4
Act10	2431	25	31	31	12.8
Act11	2422	2	15	15	6.2
Act12	2680	14	21	22	8.2
Act13	2635	6	15	15	5.7
Act14	2598	11	16	16	6.2
Act15	2650	17	18	19	7.2
Act2	2690	2	10	10	3.7
Act3	2427	0	8	8	3.3
Act4	2431	1	5	5	2.1
Act5	2661	5	8	8	3
Act6	2184	1	4	4	1.8
Act7	2636	0	0	0	0
Act8	2607	10	12	12	4.6
Act9	2614	27	28	28	10.7
