# Supplementary material for: Genes Associated with the Flax Plant Type (Oil or Fiber) Identified Based on Genome and Transcriptome Sequencing Data
Source: Plants (Basel). 2021 Nov 28;10(12):2616. doi: 10.3390/plants10122616 (PMC8707629; doi:10.3390/plants10122616)
Supplement: Supplementary file 1 [file plants-10-02616-s001.zip › Supplementary Table S3.xlsx]

## Sheet: Distances based on VAF
Supplementary Table S3. Genetic similarity between fiber flax and linseed varieties based on polymorphisms in the studied genes of 4CL, C3’H, C4H, CAD, CCR, CCoAOMT, COMT, F5H, HCT, PAL, CTL, BGAL, ABC, HMA, DIR, PLR, UGT, TUB, CESA, RGL, FAD, SAD, and ACT families.
The green-yellow-red color scale indicates the level of genetic similarity between varieties, from the highest (green) to the lowest (red).
Variety			C154 QUERANDI Argentina	C16 VNIIL-180 Russian Federation	C146 UNRYU Japan	C86 Crepitam Tabor United States; Hungary	C80 Viking France	C78 China 4 China	C77 China 2 China	C76 China 1 China	C75 Concurent Russian Federation	C74 L-41 Russian Federation	C73 Mures Romania	C72 L-60016-3-87	C71 L-500004-2-84	C70 G 2063-5-10	C69 Pskovski 2976	C68 Line 657-01	C67 Line 629-01	C66 Line 548-01	C65 Tajga France	C64 TR 35141 Russian Federation	C63 VNIIL-492 Russian Federation	C62 VNIIL-409 Russian Federation	C61 VNIIL-776 Russian Federation	C60 VNIIL-742 Russian Federation	C59 VNIIL-5520 China; Russian Federation	C58 Belochka Russian Federation	C57 Verchnevolzhkij Russian Federation	C55 L-1120 Russian Federation	C52 AR-2 Russian Federation	C51 Aleksim Russian Federation	C50 Novotorzhskij Russian Federation	C49 Torzhokij 4 Russian Federation	C48 L-140-16 Russian Federation	C47 L-8709-5-10 China; Russian Federation	C46 L-93-2 China; Russian Federation	C45 Svetoch mutation Russian Federation	C44 1270 Russian Federation	C43 Belinka Netherlands	C42 Tammes Pale Blue United States	C40 Common United States	C39 Erythree United States; France	C38 Mapun United States; Hungary	C37 Z 11637 United States; Netherlands	C36 Atlas (fiber) United States; Sweden	C34 Tammes Type 12 United States; Netherlands	C33 Tammes Type 2 United States; Netherlands	C32 De metcha 1-3-6 Vilm United States; Ethiopia
	Flax type		fiber	fiber	fiber	fiber	fiber	fiber	fiber	fiber	fiber	fiber	fiber	fiber	fiber	fiber	fiber	fiber	fiber	fiber	fiber	fiber	fiber	fiber	fiber	fiber	fiber	fiber	fiber	fiber	fiber	fiber	fiber	fiber	fiber	fiber	fiber	fiber	fiber	fiber	fiber	fiber	fiber	fiber	fiber	fiber	fiber	fiber	fiber
			1	1	1	1	1	1	1	1	1	1	1	1	1	1	1	1	1	1	1	1	1	1	1	1	1	1	1	1	1	1	1	1	1	1	1	1	1	1	1	1	1	1	1	1	1	1	1
C154 QUERANDI Argentina	fiber	1	0	3.65736	3.59877	3.41449	3.38784	3.30988	3.72749	3.7761	3.68717	3.70681	3.74784	3.54653	3.48168	3.89926	3.6237	3.52498	3.94805	3.73632	3.37905	3.64252	3.44784	3.61964	3.61551	3.48403	3.74673	3.32886	3.94201	3.84931	3.57004	3.72532	3.48757	3.75568	3.83572	3.74633	3.4752	3.66538	3.46656	3.52208	3.4428	3.64469	3.75458	3.32205	3.62336	3.45928	3.44161	3.67402	3.79818
C16 VNIIL-180 Russian Federation	fiber	1	3.65736	0	3.47752	3.25158	3.2865	3.31757	3.65607	3.59084	3.83465	3.51402	3.89832	3.63475	3.36045	3.51251	3.17914	3.3285	3.64487	3.38389	3.37591	3.37618	3.04125	2.98368	3.31815	3.48015	3.70238	3.03213	3.77063	3.49762	3.24019	3.95152	3.22144	3.18201	3.44913	4.05589	3.11787	3.2943	3.39135	3.44782	3.17564	3.44491	3.51948	3.06144	3.41266	3.36644	3.32356	3.50108	4.08744
C146 UNRYU Japan	fiber	1	3.59877	3.47752	0	3.49066	3.5	3.89636	3.674	3.42854	3.77499	3.25439	3.49563	3.4316	3.3327	3.56848	3.538	3.58311	3.64967	3.35897	3.53762	3.68593	3.14053	3.28854	3.50416	3.59773	3.3217	3.27509	3.49005	3.52454	3.47566	3.73629	3.11409	3.53508	3.46957	3.66299	3.10247	3.2954	3.47054	3.39472	3.2666	3.54563	3.67312	3.30143	3.62194	3.34586	3.52044	3.49929	3.7245
C86 Crepitam Tabor United States; Hungary	fiber	1	3.41449	3.25158	3.49066	0	3.89444	4.02805	4.00356	3.8354	3.78497	3.6284	3.6425	3.70867	3.56119	3.93998	3.42873	3.51821	3.86665	3.42709	3.69464	3.26808	3.19655	3.39188	3.46287	3.63967	3.70985	3.46275	3.54848	3.61881	3.54376	3.98757	3.38671	3.41861	3.59422	3.88752	3.35716	3.42346	3.36846	3.81242	3.28361	3.65242	3.80411	3.44103	3.50322	3.47969	3.5461	3.63013	3.76152
C80 Viking France	fiber	1	3.38784	3.2865	3.5	3.89444	0	2.75269	3.95348	3.68932	3.70506	3.66625	3.5625	3.70091	3.65653	3.59684	3.58823	3.50302	3.67188	3.23815	3.40741	3.77102	3.81881	3.30564	3.54181	3.55983	3.31757	3.49563	4.08077	3.29783	3.62386	3.94781	3.40096	3.59222	3.28423	3.46682	3.36927	3.66648	3.80764	2.77639	3.05123	3.53257	2.86998	3.12032	3.63731	3.50925	3.39522	3.36788	3.73299
C78 China 4 China	fiber	1	3.30988	3.31757	3.89636	4.02805	2.75269	0	3.70371	4.23579	3.36918	3.56522	3.40999	3.27191	3.50214	3.03567	3.44507	4.28174	3.53359	3.06382	3.2965	3.48854	3.62363	3.26168	3.78274	4.51848	3.45954	3.29629	3.96124	3.15351	3.26599	3.81881	3.02318	3.66806	2.9503	3.05735	2.61785	3.71925	3.7872	2.90659	3.5189	4.14004	4.2224	3.62933	3.45987	3.27024	3.52111	3.75653	3.94884
C77 China 2 China	fiber	1	3.72749	3.65607	3.674	4.00356	3.95348	3.70371	0	3.15693	3.99576	3.46583	3.77239	3.20784	3.4399	3.57786	3.74465	3.49908	3.37952	3.37749	3.71265	3.84465	3.53966	3.65425	3.34635	3.83233	3.28108	3.28536	3.86808	3.43336	3.33061	3.65624	3.18005	3.81144	3.3933	3.48517	3.22483	3.37256	3.62964	3.49507	3.28174	3.34563	3.75	3.74923	3.67423	3.67253	3.47803	3.64267	3.88764
C76 China 1 China	fiber	1	3.7761	3.59084	3.42854	3.8354	3.68932	4.23579	3.15693	0	3.89143	3.44755	3.52754	3.33853	3.36799	3.88145	3.4874	3.61129	3.7272	3.49977	3.50525	3.62226	3.17552	3.76569	3.69971	3.71189	3.28521	3.38926	3.49952	3.58621	3.53958	3.88284	3.09766	3.80428	3.47425	3.37301	3.1493	3.19141	3.63292	3.52386	3.2464	3.31486	3.42481	3.54531	3.34392	3.86225	3.43667	3.39711	3.82039
C75 Concurent Russian Federation	fiber	1	3.68717	3.83465	3.77499	3.78497	3.70506	3.36918	3.99576	3.89143	0	3.85904	3.81838	3.64192	3.86447	3.96903	3.46436	3.93318	4.02483	3.55646	3.60779	3.60031	3.59801	3.92256	3.93259	3.39151	3.56988	3.60088	3.75398	3.7106	3.70911	3.94959	3.51999	3.75224	3.88952	3.54305	3.31619	3.81199	3.529	3.33493	3.31427	3.8883	3.65441	3.65978	3.23543	3.50063	3.12497	3.54088	4.03813
C74 L-41 Russian Federation	fiber	1	3.70681	3.51402	3.25439	3.6284	3.66625	3.56522	3.46583	3.44755	3.85904	0	3.43321	3.20406	2.92533	3.28149	3.19677	3.21282	3.28866	2.95653	3.36639	3.67397	3.39106	3.50863	3.12482	3.50908	3.16308	2.87577	3.35231	2.85604	3.10467	3.39126	2.89858	3.23311	3.06666	3.40411	2.97271	2.91178	3.28008	3.36206	3.04441	3.26544	3.48232	3.62897	3.57146	3.36894	3.26599	3.312	3.94695
C73 Mures Romania	fiber	1	3.74784	3.89832	3.49563	3.6425	3.5625	3.40999	3.77239	3.52754	3.81838	3.43321	0	3.06332	3.52087	3.85432	3.50194	3.47376	3.93233	3.32272	3.39995	3.89792	3.38199	3.92205	3.49699	3.71878	3.3885	3.45851	3.67933	3.32222	3.14151	3.82254	3.34483	3.64665	3.80947	3.64536	3.15086	3.13688	3.63838	3.15873	3.20718	3.69228	3.93963	3.44763	3.57223	3.41082	3.40929	3.75547	4.11906
C72 L-60016-3-87	fiber	1	3.54653	3.63475	3.4316	3.70867	3.70091	3.27191	3.20784	3.33853	3.64192	3.20406	3.06332	0	3.21849	3.57076	3.455	3.62066	3.4877	3.36171	3.51545	3.64281	3.40212	3.67502	3.36464	3.50323	3.16413	2.97981	3.53803	3.19227	3.08489	3.65704	2.98131	3.51465	3.40667	3.1004	3.001	3.04655	3.40476	3.18161	3.25965	3.43694	3.56678	3.45788	3.25148	3.35368	3.27616	3.26205	3.86744
C71 L-500004-2-84	fiber	1	3.48168	3.36045	3.3327	3.56119	3.65653	3.50214	3.4399	3.36799	3.86447	2.92533	3.52087	3.21849	0	3.32969	3.32087	3.1701	3.28473	3.07227	3.4393	3.6327	3.33408	3.5634	3.19876	3.7352	3.25041	3.06382	3.30202	3.08923	2.98015	3.55512	2.75141	3.36913	3.02021	3.46043	2.88773	2.98627	3.40092	3.27816	3.1576	3.31917	3.3769	3.21684	3.27898	3.34068	3.35294	3.33046	3.65758
C70 G 2063-5-10	fiber	1	3.89926	3.51251	3.56848	3.93998	3.59684	3.03567	3.57786	3.88145	3.96903	3.28149	3.85432	3.57076	3.32969	0	3.51449	3.40736	3.39403	2.97558	3.63857	3.78524	3.42958	3.63233	3.35189	3.86978	3.35316	3.32385	3.44001	3.49391	3.2158	3.23288	2.84652	3.40611	3.19283	3.78405	3.28029	3.10505	3.53619	3.44439	3.16777	3.38968	3.40472	3.50804	3.57095	3.67137	3.71133	3.45802	3.94536
C69 Pskovski 2976	fiber	1	3.6237	3.17914	3.538	3.42873	3.58823	3.44507	3.74465	3.4874	3.46436	3.19677	3.50194	3.455	3.32087	3.51449	0	3.60053	3.72693	3.25539	3.43805	3.46272	3.35239	3.31661	3.06299	3.31409	3.34311	3.32954	3.52535	3.07482	3.31971	3.78205	3.15651	2.49183	3.37311	3.63011	3.22789	3.22492	3.30589	3.30478	3.01653	3.31275	3.27337	3.04562	3.42031	3.3789	3.35148	3.2685	4.00399
C68 Line 657-01	fiber	1	3.52498	3.3285	3.58311	3.51821	3.50302	4.28174	3.49908	3.61129	3.93318	3.21282	3.47376	3.62066	3.1701	3.40736	3.60053	0	3.25296	3.29788	3.32249	3.85523	3.2771	3.76964	3.44911	3.70612	3.48404	3.36596	3.53219	3.48666	2.98774	3.84853	3.08861	3.66667	3.26103	3.35075	3.14395	3.20078	3.60163	3.4602	3.12613	3.49066	3.39488	3.11842	3.47514	3.4457	3.62838	3.5357	3.90327
C67 Line 629-01	fiber	1	3.94805	3.64487	3.64967	3.86665	3.67188	3.53359	3.37952	3.7272	4.02483	3.28866	3.93233	3.4877	3.28473	3.39403	3.72693	3.25296	0	3.45258	3.80466	3.98439	3.45252	3.85524	3.3444	3.91268	3.47255	3.3073	3.92178	3.3041	2.88178	3.65507	3.33944	3.45242	3.54502	3.51758	3.25143	3.22624	3.72971	3.63862	3.36621	3.67616	3.7442	3.555	3.54185	3.67376	3.60715	3.49347	4.13555
C66 Line 548-01	fiber	1	3.73632	3.38389	3.35897	3.42709	3.23815	3.06382	3.37749	3.49977	3.55646	2.95653	3.32272	3.36171	3.07227	2.97558	3.25539	3.29788	3.45258	0	3.40623	3.48406	3.29273	3.39222	3.25453	3.35656	3.62903	3.05336	3.20038	2.89069	2.95821	3.18445	2.35651	3.39334	2.93229	3.33341	2.78455	3.0239	3.40392	3.22431	2.93837	3.42364	3.5677	3.09165	3.23272	3.44086	3.27211	3.09927	3.7967
C65 Tajga France	fiber	1	3.37905	3.37591	3.53762	3.69464	3.40741	3.2965	3.71265	3.50525	3.60779	3.36639	3.39995	3.51545	3.4393	3.63857	3.43805	3.32249	3.80466	3.40623	0	3.35781	3.22767	3.30017	3.57309	3.68397	3.71479	3.45792	3.37058	3.31882	3.54285	3.5558	3.14152	3.44642	3.4508	3.5753	3.19266	2.94169	3.47585	3.39544	3.13269	3.26301	3.55267	3.14229	3.32789	3.25616	3.40561	3.42224	3.99012
C64 TR 35141 Russian Federation	fiber	1	3.64252	3.37618	3.68593	3.26808	3.77102	3.48854	3.84465	3.62226	3.60031	3.67397	3.89792	3.64281	3.6327	3.78524	3.46272	3.85523	3.98439	3.48406	3.35781	0	3.50909	3.21666	3.72086	3.47523	3.60437	3.47171	3.58823	3.45376	3.65809	4.20263	3.32262	3.47585	3.67549	3.77865	3.30088	3.56519	3.46265	3.60234	3.4586	3.3446	3.69186	3.51108	3.5061	3.52515	3.64007	3.26345	3.62064
C63 VNIIL-492 Russian Federation	fiber	1	3.44784	3.04125	3.14053	3.19655	3.81881	3.62363	3.53966	3.17552	3.59801	3.39106	3.38199	3.40212	3.33408	3.42958	3.35239	3.2771	3.45252	3.29273	3.22767	3.50909	0	3.20454	3.48487	3.43555	3.28713	3.19823	3.37144	3.30605	3.26296	3.87798	3.02133	3.33374	3.36916	3.49595	3.05547	2.83544	3.25557	3.40663	3.1857	3.22925	3.54675	3.24368	3.20634	3.28288	3.16875	3.13746	3.82085
C62 VNIIL-409 Russian Federation	fiber	1	3.61964	2.98368	3.28854	3.39188	3.30564	3.26168	3.65425	3.76569	3.92256	3.50863	3.92205	3.67502	3.5634	3.63233	3.31661	3.76964	3.85524	3.39222	3.30017	3.21666	3.20454	0	3.46688	3.54115	3.62499	3.43452	3.60697	3.41791	3.20881	3.86133	3.16808	3.14525	3.45879	3.63486	3.10564	3.3731	3.45696	3.48232	3.07643	3.43396	3.38736	3.35888	3.41844	3.34352	3.41611	3.39368	3.67508
C61 VNIIL-776 Russian Federation	fiber	1	3.61551	3.31815	3.50416	3.46287	3.54181	3.78274	3.34635	3.69971	3.93259	3.12482	3.49699	3.36464	3.19876	3.35189	3.06299	3.44911	3.3444	3.25453	3.57309	3.72086	3.48487	3.46688	0	3.42057	3.39898	3.22622	3.62589	2.91754	3.27037	3.70152	2.96211	3.36188	3.0582	3.21883	3.1956	3.0918	3.5054	3.43	2.927	2.94637	3.50689	3.22886	3.22581	3.37453	3.24535	3.13066	3.97456
C60 VNIIL-742 Russian Federation	fiber	1	3.48403	3.48015	3.59773	3.63967	3.55983	4.51848	3.83233	3.71189	3.39151	3.50908	3.71878	3.50323	3.7352	3.86978	3.31409	3.70612	3.91268	3.35656	3.68397	3.47523	3.43555	3.54115	3.42057	0	3.59229	3.40925	3.59883	3.41317	3.71885	3.43974	3.3782	3.43469	3.56694	3.68971	3.33489	3.3754	3.51458	3.35382	3.28417	3.28649	3.67751	3.31114	3.60544	3.46748	3.3674	3.42414	3.83944
C59 VNIIL-5520 China; Russian Federation	fiber	1	3.74673	3.70238	3.3217	3.70985	3.31757	3.45954	3.28108	3.28521	3.56988	3.16308	3.3885	3.16413	3.25041	3.35316	3.34311	3.48404	3.47255	3.62903	3.71479	3.60437	3.28713	3.62499	3.39898	3.59229	0	3.58707	3.35856	2.85608	3.08484	3.73815	3.05583	3.36238	3.33882	3.28636	3.05098	3.1196	3.36476	3.4359	3.2188	3.48906	3.76398	3.10653	3.59911	3.46016	3.19454	3.36882	3.77769
C58 Belochka Russian Federation	fiber	1	3.32886	3.03213	3.27509	3.46275	3.49563	3.29629	3.28536	3.38926	3.60088	2.87577	3.45851	2.97981	3.06382	3.32385	3.32954	3.36596	3.3073	3.05336	3.45792	3.47171	3.19823	3.43452	3.22622	3.40925	3.58707	0	3.43253	3.36384	3.04805	3.48536	2.92432	3.31451	3.18732	3.3953	2.81794	2.99324	3.38569	3.11134	2.84412	3.05266	3.62764	3.0528	3.20755	3.17568	3.20494	3.11608	3.60375
C57 Verchnevolzhkij Russian Federation	fiber	1	3.94201	3.77063	3.49005	3.54848	4.08077	3.96124	3.86808	3.49952	3.75398	3.35231	3.67933	3.53803	3.30202	3.44001	3.52535	3.53219	3.92178	3.20038	3.37058	3.58823	3.37144	3.60697	3.62589	3.59883	3.35856	3.43253	0	3.37872	3.2881	3.79088	3.07001	3.18725	3.23694	3.43637	3.12323	3.18664	3.14162	3.40004	3.48002	3.50292	3.78304	3.26086	3.47397	3.6933	3.31521	3.59867	3.92696
C55 L-1120 Russian Federation	fiber	1	3.84931	3.49762	3.52454	3.61881	3.29783	3.15351	3.43336	3.58621	3.7106	2.85604	3.32222	3.19227	3.08923	3.49391	3.07482	3.48666	3.3041	2.89069	3.31882	3.45376	3.30605	3.41791	2.91754	3.41317	2.85608	3.36384	3.37872	0	2.87171	3.68824	2.85198	3.19585	3.0611	3.52383	3.05017	2.88396	3.39508	3.34205	3.11433	3.23581	3.43628	3.09859	3.16082	3.47177	3.32072	3.00969	3.95995
C52 AR-2 Russian Federation	fiber	1	3.57004	3.24019	3.47566	3.54376	3.62386	3.26599	3.33061	3.53958	3.70911	3.10467	3.14151	3.08489	2.98015	3.2158	3.31971	2.98774	2.88178	2.95821	3.54285	3.65809	3.26296	3.20881	3.27037	3.71885	3.08484	3.04805	3.2881	2.87171	0	3.55871	2.9708	3.32551	3.03315	3.32426	2.81771	2.74011	3.36135	3.30205	2.94732	3.48575	3.16011	2.99911	3.27996	3.339	3.32328	3.12961	3.83961
C51 Aleksim Russian Federation	fiber	1	3.72532	3.95152	3.73629	3.98757	3.94781	3.81881	3.65624	3.88284	3.94959	3.39126	3.82254	3.65704	3.55512	3.23288	3.78205	3.84853	3.65507	3.18445	3.5558	4.20263	3.87798	3.86133	3.70152	3.43974	3.73815	3.48536	3.79088	3.68824	3.55871	0	3.23772	3.67402	3.55607	3.65653	3.44121	3.36886	3.68881	3.32205	3.47197	3.89396	3.75884	3.58541	3.626	3.48854	3.47489	3.71173	4.07826
C50 Novotorzhskij Russian Federation	fiber	1	3.48757	3.22144	3.11409	3.38671	3.40096	3.02318	3.18005	3.09766	3.51999	2.89858	3.34483	2.98131	2.75141	2.84652	3.15651	3.08861	3.33944	2.35651	3.14152	3.32262	3.02133	3.16808	2.96211	3.3782	3.05583	2.92432	3.07001	2.85198	2.9708	3.23772	0	3.21705	2.92217	3.37674	2.56576	2.67524	3.12042	3.11155	2.63178	3.14627	3.29382	2.97736	3.26305	3.1637	3.06617	2.85928	3.5601
C49 Torzhokij 4 Russian Federation	fiber	1	3.75568	3.18201	3.53508	3.41861	3.59222	3.66806	3.81144	3.80428	3.75224	3.23311	3.64665	3.51465	3.36913	3.40611	2.49183	3.66667	3.45242	3.39334	3.44642	3.47585	3.33374	3.14525	3.36188	3.43469	3.36238	3.31451	3.18725	3.19585	3.32551	3.67402	3.21705	0	3.18495	3.60034	3.31928	3.2975	3.27965	3.22437	3.109	3.40752	3.51433	3.11431	3.4243	3.47043	3.21155	3.34106	3.86466
C48 L-140-16 Russian Federation	fiber	1	3.83572	3.44913	3.46957	3.59422	3.28423	2.9503	3.3933	3.47425	3.88952	3.06666	3.80947	3.40667	3.02021	3.19283	3.37311	3.26103	3.54502	2.93229	3.4508	3.67549	3.36916	3.45879	3.0582	3.56694	3.33882	3.18732	3.23694	3.0611	3.03315	3.55607	2.92217	3.18495	0	3.58122	2.85816	2.76235	3.49054	3.41112	3.14487	3.20264	3.68284	3.46063	3.55347	3.42252	3.28647	3.23046	3.9248
C47 L-8709-5-10 China; Russian Federation	fiber	1	3.74633	4.05589	3.66299	3.88752	3.46682	3.05735	3.48517	3.37301	3.54305	3.40411	3.64536	3.1004	3.46043	3.78405	3.63011	3.35075	3.51758	3.33341	3.5753	3.77865	3.49595	3.63486	3.21883	3.68971	3.28636	3.3953	3.43637	3.52383	3.32426	3.65653	3.37674	3.60034	3.58122	0	3.28053	3.23441	3.64525	3.0755	3.28813	3.74581	3.74341	3.26471	3.41357	3.36682	3.44789	3.62296	3.99605
C46 L-93-2 China; Russian Federation	fiber	1	3.4752	3.11787	3.10247	3.35716	3.36927	2.61785	3.22483	3.1493	3.31619	2.97271	3.15086	3.001	2.88773	3.28029	3.22789	3.14395	3.25143	2.78455	3.19266	3.30088	3.05547	3.10564	3.1956	3.33489	3.05098	2.81794	3.12323	3.05017	2.81771	3.44121	2.56576	3.31928	2.85816	3.28053	0	2.42929	3.28844	3.09837	2.76652	3.2058	3.16737	3.06488	3.14858	3.22805	3.19593	3.04722	3.70555
C45 Svetoch mutation Russian Federation	fiber	1	3.66538	3.2943	3.2954	3.42346	3.66648	3.71925	3.37256	3.19141	3.81199	2.91178	3.13688	3.04655	2.98627	3.10505	3.22492	3.20078	3.22624	3.0239	2.94169	3.56519	2.83544	3.3731	3.0918	3.3754	3.1196	2.99324	3.18664	2.88396	2.74011	3.36886	2.67524	3.2975	2.76235	3.23441	2.42929	0	3.2918	3.21783	3.0041	3.03565	3.20231	2.99706	3.24742	3.28416	3.00153	3.12404	3.79446
C44 1270 Russian Federation	fiber	1	3.46656	3.39135	3.47054	3.36846	3.80764	3.7872	3.62964	3.63292	3.529	3.28008	3.63838	3.40476	3.40092	3.53619	3.30589	3.60163	3.72971	3.40392	3.47585	3.46265	3.25557	3.45696	3.5054	3.51458	3.36476	3.38569	3.14162	3.39508	3.36135	3.68881	3.12042	3.27965	3.49054	3.64525	3.28844	3.2918	0	3.41724	3.21666	3.28526	3.40876	3.46782	3.27811	3.39075	3.4223	3.45358	3.72049
C43 Belinka Netherlands	fiber	1	3.52208	3.44782	3.39472	3.81242	2.77639	2.90659	3.49507	3.52386	3.33493	3.36206	3.15873	3.18161	3.27816	3.44439	3.30478	3.4602	3.63862	3.22431	3.39544	3.60234	3.40663	3.48232	3.43	3.35382	3.4359	3.11134	3.40004	3.34205	3.30205	3.32205	3.11155	3.22437	3.41112	3.0755	3.09837	3.21783	3.41724	0	2.90011	3.246	3.35663	3.40772	3.04809	3.07907	3.18603	3.12355	3.83893
C42 Tammes Pale Blue United States	fiber	1	3.4428	3.17564	3.2666	3.28361	3.05123	3.5189	3.28174	3.2464	3.31427	3.04441	3.20718	3.25965	3.1576	3.16777	3.01653	3.12613	3.36621	2.93837	3.13269	3.4586	3.1857	3.07643	2.927	3.28417	3.2188	2.84412	3.48002	3.11433	2.94732	3.47197	2.63178	3.109	3.14487	3.28813	2.76652	3.0041	3.21666	2.90011	0	3.07303	3.04085	3.02059	2.8764	3.10485	3.19076	2.89674	3.80717
C40 Common United States	fiber	1	3.64469	3.44491	3.54563	3.65242	3.53257	4.14004	3.34563	3.31486	3.8883	3.26544	3.69228	3.43694	3.31917	3.38968	3.31275	3.49066	3.67616	3.42364	3.26301	3.3446	3.22925	3.43396	2.94637	3.28649	3.48906	3.05266	3.50292	3.23581	3.48575	3.89396	3.14627	3.40752	3.20264	3.74581	3.2058	3.03565	3.28526	3.246	3.07303	0	3.2646	2.99938	3.30019	3.43924	2.88278	3.20553	3.97691
C39 Erythree United States; France	fiber	1	3.75458	3.51948	3.67312	3.80411	2.86998	4.2224	3.75	3.42481	3.65441	3.48232	3.93963	3.56678	3.3769	3.40472	3.27337	3.39488	3.7442	3.5677	3.55267	3.69186	3.54675	3.38736	3.50689	3.67751	3.76398	3.62764	3.78304	3.43628	3.16011	3.75884	3.29382	3.51433	3.68284	3.74341	3.16737	3.20231	3.40876	3.35663	3.04085	3.2646	0	3.49377	3.33607	3.50627	3.64654	3.5102	4.16166
C38 Mapun United States; Hungary	fiber	1	3.32205	3.06144	3.30143	3.44103	3.12032	3.62933	3.74923	3.54531	3.65978	3.62897	3.44763	3.45788	3.21684	3.50804	3.04562	3.11842	3.555	3.09165	3.14229	3.51108	3.24368	3.35888	3.22886	3.31114	3.10653	3.0528	3.26086	3.09859	2.99911	3.58541	2.97736	3.11431	3.46063	3.26471	3.06488	2.99706	3.46782	3.40772	3.02059	2.99938	3.49377	0	3.44906	3.38451	2.9948	3.29075	3.98122
C37 Z 11637 United States; Netherlands	fiber	1	3.62336	3.41266	3.62194	3.50322	3.63731	3.45987	3.67423	3.34392	3.23543	3.57146	3.57223	3.25148	3.27898	3.57095	3.42031	3.47514	3.54185	3.23272	3.32789	3.5061	3.20634	3.41844	3.22581	3.60544	3.59911	3.20755	3.47397	3.16082	3.27996	3.626	3.26305	3.4243	3.55347	3.41357	3.14858	3.24742	3.27811	3.04809	2.8764	3.30019	3.33607	3.44906	0	3.24902	3.19954	3.21128	3.9796
C36 Atlas (fiber) United States; Sweden	fiber	1	3.45928	3.36644	3.34586	3.47969	3.50925	3.27024	3.67253	3.86225	3.50063	3.36894	3.41082	3.35368	3.34068	3.67137	3.3789	3.4457	3.67376	3.44086	3.25616	3.52515	3.28288	3.34352	3.37453	3.46748	3.46016	3.17568	3.6933	3.47177	3.339	3.48854	3.1637	3.47043	3.42252	3.36682	3.22805	3.28416	3.39075	3.07907	3.10485	3.43924	3.50627	3.38451	3.24902	0	3.04883	3.22164	3.77882
C34 Tammes Type 12 United States; Netherlands	fiber	1	3.44161	3.32356	3.52044	3.5461	3.39522	3.52111	3.47803	3.43667	3.12497	3.26599	3.40929	3.27616	3.35294	3.71133	3.35148	3.62838	3.60715	3.27211	3.40561	3.64007	3.16875	3.41611	3.24535	3.3674	3.19454	3.20494	3.31521	3.32072	3.32328	3.47489	3.06617	3.21155	3.28647	3.44789	3.19593	3.00153	3.4223	3.18603	3.19076	2.88278	3.64654	2.9948	3.19954	3.04883	0	3.33377	4.08948
C33 Tammes Type 2 United States; Netherlands	fiber	1	3.67402	3.50108	3.49929	3.63013	3.36788	3.75653	3.64267	3.39711	3.54088	3.312	3.75547	3.26205	3.33046	3.45802	3.2685	3.5357	3.49347	3.09927	3.42224	3.26345	3.13746	3.39368	3.13066	3.42414	3.36882	3.11608	3.59867	3.00969	3.12961	3.71173	2.85928	3.34106	3.23046	3.62296	3.04722	3.12404	3.45358	3.12355	2.89674	3.20553	3.5102	3.29075	3.21128	3.22164	3.33377	0	3.90183
C32 De metcha 1-3-6 Vilm United States; Ethiopia	fiber	1	3.79818	4.08744	3.7245	3.76152	3.73299	3.94884	3.88764	3.82039	4.03813	3.94695	4.11906	3.86744	3.65758	3.94536	4.00399	3.90327	4.13555	3.7967	3.99012	3.62064	3.82085	3.67508	3.97456	3.83944	3.77769	3.60375	3.92696	3.95995	3.83961	4.07826	3.5601	3.86466	3.9248	3.99605	3.70555	3.79446	3.72049	3.83893	3.80717	3.97691	4.16166	3.98122	3.9796	3.77882	4.08948	3.90183	0
C31 Domtar Selection Canada	fiber	1	3.60789	3.36915	3.39535	3.71248	3.44309	2.95959	3.56582	3.21482	3.20333	3.18606	3.43036	3.25017	3.14083	3.39709	3.27716	3.16454	3.22317	3.13245	3.2913	3.67225	3.24974	3.45644	3.34905	3.53457	3.44895	2.65988	3.29882	3.36895	2.96799	3.49312	3.12482	3.36034	3.21593	3.4457	3.04591	3.10773	3.63197	2.82122	2.97686	3.3168	3.5215	3.16995	3.03494	3.40246	3.33885	3.14759	3.95763
C30 Natasja Netherlands	fiber	1	3.75466	3.54269	3.57136	3.5355	3.59413	3.80428	3.82055	3.66469	3.86496	3.5138	3.54857	3.54817	3.20953	3.49415	3.62277	3.62016	3.45672	3.46424	3.59977	3.60592	3.5981	3.48768	3.7122	3.65169	3.60712	3.13789	3.59171	3.606	3.13658	3.94232	3.31133	3.63461	3.67993	3.59964	3.27363	3.37676	3.62842	3.23519	3.24594	3.78716	3.76428	3.56076	3.55989	3.65092	3.58206	3.47419	3.84554
C29 Korostenskij 3 Ukraine	fiber	1	3.82801	3.51782	3.50912	3.74683	3.61371	3.45591	3.3308	3.31566	3.85439	3.24106	3.66414	3.36698	3.36841	3.60201	3.55176	3.47633	3.51235	3.03717	3.34821	3.63422	3.34102	3.54149	3.63383	3.52139	3.35148	3.49121	3.22833	3.21168	3.16052	3.71656	2.908	3.70103	2.93262	3.52294	3.11127	3.01121	3.63566	3.50979	3.25113	3.33073	3.41409	3.24441	3.51187	3.8476	3.45831	3.41087	3.74325
C28 Marina Netherlands	fiber	1	3.72093	3.93567	3.80632	3.90279	3.32859	3.0174	3.72024	3.54195	3.58166	3.60819	3.55246	3.13948	3.4046	3.6811	3.53045	3.44529	3.76151	3.3646	3.50461	3.82791	3.53247	3.6948	3.67614	3.82716	3.60839	3.25441	3.59941	3.49457	3.12004	3.53403	3.28376	3.7896	3.53242	3.25888	3.47343	3.34836	3.61194	2.83799	3.36429	3.87149	3.5671	3.39238	3.58115	3.46855	3.42875	3.40996	4.04392
C27 Escalina Netherlands	fiber	1	3.69761	3.59834	3.51946	3.66259	3.22763	4.51848	3.71649	3.52851	3.77195	3.15227	3.6842	3.43243	3.40927	3.48735	3.67799	3.28724	3.66023	3.13853	3.45249	3.96507	3.53699	3.46628	3.62456	3.72002	3.5336	3.02316	3.49707	3.23302	3.328	3.56154	3.24312	3.54459	3.45388	3.36969	3.24653	3.24439	3.78399	3.27499	3.28185	3.46065	3.64426	3.31054	3.32934	3.58334	3.24167	3.43986	3.78217
C26 Raisa Netherlands	fiber	1	3.73913	3.50685	3.28047	3.65456	3.5025	3.90485	3.45906	3.35867	3.76336	2.99784	3.4958	3.51756	3.16418	3.2672	3.49956	3.36484	3.5924	2.99093	3.34893	3.64699	3.31676	3.77156	3.35295	3.42994	3.32894	3.20693	2.94378	3.21057	3.28103	3.43705	2.79088	3.46693	3.1807	3.50345	3.08327	3.10706	3.48101	3.40663	2.93459	3.43388	3.54576	3.23818	3.43043	3.38509	3.50019	3.46914	3.8447
C25 Ariane France	fiber	1	3.6626	3.37491	3.3788	3.8377	3.38608	4.15426	3.59869	3.52613	3.66131	3.23244	3.59216	3.23203	3.01761	3.29068	3.24525	3.26885	3.24516	3.19893	3.61478	3.84199	3.2456	3.46771	3.42554	3.27102	3.14893	3.15515	3.53883	3.02295	3.14071	3.66368	3.02293	3.51707	3.3517	3.82633	3.01417	3.05606	3.58001	3.27215	3.09475	3.44044	3.64373	3.11437	3.50589	3.51056	3.41647	3.22407	3.92029
C24 Hermes France	fiber	1	3.75808	3.50834	3.45151	3.68135	3.3579	3.45889	3.59486	3.41147	3.65856	3.14153	3.64534	3.27668	2.97154	3.31389	3.40712	3.15179	3.28482	2.93941	3.25983	3.42592	3.26567	3.41901	3.24349	3.60767	3.40469	3.00671	3.19189	3.4693	2.89689	3.52007	2.95262	3.39455	3.0719	3.65972	2.93401	2.89162	3.71865	3.00991	2.97158	3.36925	3.40524	3.40324	3.38214	3.414	3.29891	3.06818	3.98643
C23 Laura	fiber	1	3.56069	3.60746	3.56487	3.74432	3.01854	2.84759	3.81693	3.21107	3.47488	3.22307	3.65234	3.11805	3.10874	3.67438	3.3935	3.36487	3.35271	3.19466	3.38949	3.63904	3.25437	3.49856	3.27474	3.67978	3.46205	3.16696	3.37072	3.14573	2.98684	3.42166	3.10669	3.42648	3.18509	3.45597	3.14157	3.17514	3.43405	2.96185	3.13477	3.47645	3.56408	3.34444	3.28439	3.43769	3.47683	3.39928	4.10746
C22 Evelin	fiber	1	3.50668	3.33673	3.46708	3.59056	3.18036	3.90141	3.68878	3.56423	3.49657	3.50209	3.48026	3.2807	3.25674	3.49395	3.21137	3.26948	3.45558	3.12403	3.445	3.71857	3.31787	3.41457	3.39275	3.32509	3.4621	3.06638	3.6214	3.25191	3.10736	3.77483	3.14775	3.24245	3.41862	3.33025	3.16966	3.21926	3.66872	3.28641	2.98711	3.28352	3.41253	3.31819	3.58212	3.49615	3.28011	3.36155	3.77196
C14 A-93 Russian Federation	fiber	1	3.75986	3.49867	3.30484	3.88864	2.98869	2.76699	3.49691	3.44727	3.98616	3.1382	3.59631	3.28473	3.17739	3.13021	3.36374	3.3721	3.5411	2.50269	3.27326	3.51019	3.2399	3.36374	3.19505	3.58309	3.31023	3.01267	3.26233	3.14271	3.11109	3.31238	2.46964	3.4265	3.05391	3.63319	2.80416	2.91332	3.64133	3.37265	3.14936	3.45441	3.76577	3.36987	3.64892	3.48083	3.28631	3.24702	3.91454
C124 HINDI Czech Republic	fiber	1	3.71535	4.24242	3.97952	3.83792	3.97713	3.76239	4.00338	3.77647	3.87801	3.94644	3.90133	3.63282	3.93071	3.97697	3.95947	3.90087	4.30488	3.76748	3.66253	4.06665	3.65702	3.92517	3.94805	3.74591	3.72603	3.71173	3.9719	3.76809	3.52608	4.22788	3.76098	3.96446	4.11913	3.81009	3.63071	3.96514	3.49543	3.63741	3.72321	3.85167	3.94859	3.7731	4.00295	3.71398	3.72953	3.85512	3.97081
C108 Peynau South Korea	fiber	1	3.58972	3.05416	3.35009	3.39704	3.77224	3.90781	3.42332	3.69778	3.58228	3.27909	3.46036	3.21239	3.24275	3.49436	3.41016	3.4117	3.14859	3.26212	3.57488	3.62573	3.33279	3.27178	3.40347	3.39797	3.41892	2.98329	3.57295	3.36169	3.25296	3.4938	3.03009	3.29955	3.21639	3.23737	3.1117	3.19551	3.29954	3.03979	3.03404	3.36872	3.64065	3.29368	3.381	3.21849	3.31854	3.31229	3.55835
C189 CASCADE United States	fiber	1	3.47625	3.68932	3.49306	4.0885	3.82381	2.49049	3.86372	3.96824	3.42245	3.57843	3.29232	3.53915	3.62305	3.76399	3.51561	3.59167	3.85337	3.45021	3.67325	3.69385	3.47516	3.62147	3.60717	3.78174	3.57598	3.59533	3.58551	3.45493	3.34608	3.92858	3.49058	3.331	3.6257	3.41565	3.30659	3.58755	3.91713	3.56454	3.39456	3.41835	3.59271	3.23995	3.30273	4.01368	3.34735	3.87261	3.96795
C188 LIRAL PRINCE Canada	fiber	1	3.32299	3.06688	2.82561	3.14499	3.63434	3.48371	3.25372	3.30197	3.5926	3.21424	3.52273	3.33153	3.04878	3.11339	2.8724	3.30506	3.25044	3.02827	3.19276	3.16905	2.99995	3.0278	2.95166	3.17269	3.17491	2.90156	3.1494	3.2573	2.99762	3.42103	2.77739	3.01075	3.08118	3.20278	2.73703	2.81132	3.03466	3.16391	2.89569	2.98257	3.33318	2.86835	3.12118	3.21297	2.99535	3.01672	3.55574
C187 PERCELLO United States	fiber	1	3.44224	3.64669	3.5533	3.63	3.35003	3.22096	3.69128	3.70374	3.33462	3.48936	3.49415	3.60545	3.57137	3.68268	3.5726	3.38718	3.79054	3.51388	3.52027	3.6368	3.45854	3.42682	3.43463	3.5493	3.4857	3.47489	3.58439	3.61211	3.43125	3.95818	3.54139	3.75043	3.6614	3.55514	3.36175	3.46388	3.30539	3.35599	3.27332	3.47573	3.58018	3.41367	3.34749	3.31896	3.45744	3.57614	3.85012
C186 WADA United States	fiber	1	3.28068	3.40197	3.35056	3.39651	3.1759	3.1305	3.5729	3.54986	3.77655	3.24345	3.52164	3.32823	3.20307	3.49362	3.31628	3.38235	3.57499	3.33078	3.47543	3.59825	3.21322	3.56311	3.35236	3.48624	3.5466	3.30566	3.40744	3.24067	3.10801	3.77821	3.21354	3.35991	3.32823	3.58417	2.97826	3.11481	3.57064	3.255	3.10991	3.26743	3.57113	3.11234	3.3966	3.31675	3.29644	3.43215	3.72399
C185 CIli 1777 United States	fiber	1	3.56449	3.49919	3.33712	3.57033	3.65479	3.25787	3.50832	3.39252	3.74093	3.44354	3.38886	3.29152	3.07534	3.40922	3.28842	3.33459	3.61364	2.99965	3.23924	3.53568	3.24958	3.47036	3.04981	3.5393	3.16581	2.86177	3.40086	2.96726	3.24003	3.59106	2.92009	3.29456	3.15945	3.32568	2.97098	3.18626	3.39425	3.2913	3.09147	3.23308	3.52275	3.08357	3.25596	3.3955	3.16102	3.31846	3.87827
C184 CIli 1761 United States	fiber	1	3.64655	3.6064	3.49411	3.57155	3.54651	3.58878	3.71117	3.72332	3.76349	3.47345	3.71304	3.46608	3.23176	3.46695	3.59819	3.43437	3.81624	3.22366	3.64197	3.71093	3.36414	3.5993	3.53777	3.64676	3.6442	3.21066	3.36988	3.59889	3.34339	3.90371	3.14424	3.6181	3.69296	3.72797	3.22552	3.27091	3.51872	3.46143	3.39458	3.5728	3.80998	3.30891	3.6062	3.62208	3.61344	3.57223	3.71894
C180 DOLGUNETZ Russian Federation	fiber	1	3.4251	3.28783	3.27263	3.5515	3.23199	3.14771	3.63649	3.60186	3.8393	3.43814	3.9355	3.44976	3.23566	3.59722	3.42939	3.38517	3.57757	3.12295	3.16837	3.38688	3.32486	3.06465	3.70874	3.61129	3.5	3.21074	3.43274	3.35848	3.27936	3.81207	3.0184	3.51416	3.24655	3.4148	3.04841	3.33785	3.43144	3.34479	3.09879	3.40571	3.55092	3.3227	3.35591	3.56913	3.60288	3.39592	3.35341
Viking	fiber	1	4.03494	3.78798	3.83587	4.04259	2.80737	3.46744	3.56143	3.53302	3.73563	3.63035	3.74497	3.11349	3.12822	3.50323	3.69726	3.31942	3.51198	3.50527	3.34595	4.01675	3.45129	3.47386	3.48799	3.86397	3.43228	3.03696	3.77769	3.39107	3.26296	3.64716	3.41992	3.59893	3.66098	3.74611	3.3249	3.44017	3.8304	3.17233	3.30637	3.70071	3.86576	3.19062	3.72426	3.52896	3.45291	3.40799	4.21402
Regina	fiber	1	4.00959	3.76369	3.72304	3.81474	3.21779	3.11716	3.27316	3.27972	3.85969	3.3405	3.67645	3.22568	3.08736	3.44166	3.50682	3.15457	3.37416	3.33754	3.42249	3.81385	3.2652	3.56502	3.27157	3.90947	3.30254	2.74342	3.69155	3.30576	3.07829	3.36717	3.11747	3.39786	3.41884	3.67842	3.16966	3.07572	3.71521	2.71664	3.04405	3.54361	3.9235	3.19005	3.44682	3.39825	3.49715	3.36774	4.32782
Jitk	fiber	1	3.67679	3.5829	3.37589	3.66923	3.15532	3.13334	2.78206	2.84987	3.50332	3.08297	3.3085	2.9255	3.02683	3.07613	3.2215	3.17334	3.126	3.12277	3.11795	3.53778	3.25241	3.35747	3.16816	3.45471	2.76873	2.96635	3.42521	3.07902	2.77052	3.06003	2.90142	3.14313	3.17698	3.21327	2.76869	2.86797	3.31788	2.91547	2.87379	3.34358	3.56355	2.98061	3.14028	3.09243	3.21639	3.25843	4.05014
Diane	fiber	1	3.95894	3.72427	3.71318	3.82519	3.13678	3.24037	3.67771	3.42114	3.88542	3.67558	3.90552	3.36596	3.05312	3.43593	3.44679	3.32195	3.4988	3.31106	3.19999	3.91585	3.27857	3.48506	3.313	3.85834	3.25356	3.05425	3.56989	3.36487	3.26571	3.53781	3.03154	3.43899	3.22789	3.70457	3.1725	3.2245	3.77755	2.93593	3.21216	3.65811	3.64956	3.22579	3.38835	3.41003	3.53693	3.42009	4.24554
Hermes	fiber	1	3.99052	3.75591	3.65866	3.92623	3.24695	3.47119	3.47349	3.2402	3.9853	3.30158	3.67134	3.22466	3.05154	3.3116	3.39608	3.20523	3.5134	3.24631	3.2746	3.94405	3.1543	3.53968	3.19884	3.61287	3.13133	3.16714	3.68524	3.14732	2.98079	3.68264	3.13519	3.45949	3.18161	3.88832	3.08717	2.95379	3.86277	2.94606	3.03823	3.59114	3.63897	3.50523	3.645	3.59985	3.40326	3.49849	4.34849
Heiya-13	fiber	1	3.96483	3.42536	3.21976	3.57895	3.22276	3.25624	3.945	3.46682	4.04193	3.6302	4.07104	3.71588	3.36142	3.55263	3.33021	3.73772	3.67357	3.37805	3.44931	3.68225	3.20931	3.32888	3.20615	3.36681	3.56009	3.29996	3.8702	3.42491	3.40431	3.75826	3.27565	3.27853	3.49276	4.03069	3.25113	3.36451	3.64	3.51553	3.4098	3.47609	4.09403	3.01538	3.66028	3.37117	3.27192	3.58355	4.17073
Fany	fiber	1	4.00763	4.14401	3.73052	4.02934	3.18401	2.8265	3.51164	3.33841	3.65842	3.58874	3.72274	3.05559	3.46893	3.67414	3.73294	3.70218	3.61418	3.54043	3.63989	3.91593	3.58865	3.83445	3.35957	3.80898	3.38541	3.37764	3.82132	3.55719	3.53863	3.68971	3.40235	3.72542	3.67286	1.60293	3.25404	3.33822	3.59738	3.05218	3.4026	3.68887	3.86986	3.42693	3.5691	3.5087	3.57144	3.69341	4.218
Ariane	fiber	1	3.99514	3.43575	3.51659	3.81707	3.60877	3.42981	3.94193	3.52609	4.07136	3.82137	4.19323	3.72044	3.48186	3.44095	3.34497	3.79179	3.82986	3.239	3.49379	3.68565	3.39698	3.38425	3.09893	3.47858	3.53295	3.26291	3.96264	3.36407	3.42861	3.94198	3.33001	3.23564	3.5166	3.97687	3.17058	3.36825	3.56557	3.7404	3.30432	3.34832	3.68335	3.25761	3.76154	3.39003	3.50619	3.55164	4.37864
Crista Fiber	fiber	1	4.04218	3.7202	3.61891	3.86087	3.32259	3.0655	3.44169	3.36901	3.99202	3.20261	3.83742	3.33479	3.05045	3.43077	3.37696	3.15978	3.36037	3.18257	3.25454	3.66372	3.30126	3.67262	3.34452	3.89704	3.44589	2.81472	3.5133	3.37413	3.12638	3.39865	3.14613	3.38556	3.24367	3.68814	3.16433	3.12523	3.73096	2.93432	3.04958	3.39074	3.77024	3.28791	3.39588	3.42385	3.42337	3.41124	4.19539
Heiya-15	fiber	1	3.76721	3.56015	3.47319	3.80304	2.95086	2.49274	2.88905	2.90322	3.61403	3.3752	3.55401	2.9158	2.88453	3.20917	3.40337	3.19884	3.24137	3.01602	3.25121	3.63547	3.10906	3.26262	3.124	3.6421	2.95037	3.10396	3.59988	3.07472	2.77075	3.34718	2.68054	3.31031	3.17625	3.25305	2.95494	2.82045	3.39445	2.94761	3.10515	3.27359	3.56083	3.09409	3.35983	3.30817	3.28583	3.30024	4.23737
Heiya-2	fiber	1	4.09503	3.75563	3.52648	3.83275	3.44903	3.10603	3.03754	3.05321	4.02537	3.26009	3.69333	3.2016	3.03702	3.41001	3.54736	3.51175	3.50909	2.9896	3.28601	3.69905	3.41362	3.75501	3.12984	3.71104	2.94354	3.0171	3.50495	2.91854	2.8596	3.74839	2.97539	3.40604	3.11307	3.55609	2.81859	2.82431	3.60865	3.46954	3.09776	3.44601	3.68054	3.22411	3.60269	3.53123	3.5853	3.26598	4.21704
Heiya-11	fiber	1	4.12732	4.14266	3.7755	4.17597	3.56753	3.53226	3.67386	3.57818	4.38442	3.70233	4.00185	3.49948	3.42132	3.66029	4.08608	3.47652	3.84522	3.42549	3.54781	4.03603	3.69237	3.77846	3.74246	4.09169	3.66169	3.56757	4.12207	3.53287	3.5298	4.07934	3.30553	3.90405	3.65744	3.72954	2.87644	3.53086	4.0212	3.5252	3.54666	3.99038	4.28238	3.87552	3.84652	3.91446	3.90895	3.73455	4.42138
C17 VNIIL-1104 Russian Federation	oil	0	3.52887	3.82996	3.63766	3.61732	3.50857	3.89869	3.80184	3.71992	3.61464	3.56797	3.80297	3.6201	3.49969	3.7077	3.48562	3.58658	3.82165	3.64711	3.55208	3.5362	3.7437	3.60239	3.54123	3.61405	3.66041	3.58419	3.53575	3.46055	3.59813	3.8718	3.46087	3.48795	3.76372	3.67988	3.52189	3.62354	3.39466	3.60283	3.50548	3.68781	3.74889	3.29059	3.62612	3.45748	3.51459	3.48245	3.85526
C160 CIli 1819 United States	oil	0	3.70926	4.15602	3.99944	3.87279	3.66659	3.26599	4.27498	3.99137	3.99584	3.81832	3.9637	3.71937	3.87345	4.18003	3.91816	3.98985	4.29832	3.86676	4.02458	3.84262	3.78449	3.65682	3.98048	3.90119	4.18916	3.70633	3.98806	3.83139	4.06052	4.29198	3.78611	4.21244	4.05921	3.93876	3.59972	3.72311	3.85858	4.03989	3.97665	4.15686	4.28675	4.08905	4.10157	3.84506	3.98009	4.23294	3.91728
C159 CIli 1749 United States	oil	0	4.07866	4.66015	4.23851	3.9416	3.63853	3.39836	4.44632	4.04032	4.12855	4.05854	4.16532	4.08375	4.12027	4.62846	4.25904	4.25443	4.50198	4.18943	4.05112	4.19076	4.09747	3.9213	4.09463	4.13985	4.19338	4.01623	4.10045	4.17047	4.07151	4.28489	4.17001	4.19962	4.20014	4.09653	4.12637	4.28253	3.82711	3.87661	4.23868	4.39511	4.27818	4.30161	4.20144	3.92608	4.30608	4.31561	4.12757
C158 BETA 201 Hungary	oil	0	3.83878	4.62044	4.01241	4.18688	3.71652	3.73142	4.15329	4.15361	4.14984	3.97418	4.1962	4.08258	4.15937	4.25346	4.3678	4.26166	4.53675	3.876	4.11251	3.98888	3.96095	4.26295	4.13022	4.14673	4.23378	3.98054	4.30007	4.30748	3.93193	4.37089	4.16619	4.44765	4.12508	4.16212	4.01898	4.16893	3.80728	3.94738	4.00455	4.36974	4.28151	4.14159	4.35541	3.82446	4.17177	4.42538	4.01792
C155 CIli 1596 India	oil	0	3.16452	3.81845	3.45761	3.62867	3.58844	3.68932	3.93181	3.83341	3.69337	3.74027	3.84301	3.46552	3.39556	3.86781	3.63357	3.66942	3.85867	3.64764	3.73859	3.83023	3.45144	3.60746	3.72339	3.75511	3.70257	3.44152	3.54742	3.58816	3.49315	4.09334	3.46696	3.60722	3.64046	3.80986	3.45415	3.46966	3.58168	3.62208	3.55673	3.56502	3.72928	3.42592	3.76861	3.51099	3.66424	3.86074	4.06539
C152 BENVENUTO REAL Hungary	oil	0	3.18013	4.42307	3.86393	3.85093	3.60041	3.50627	4.01579	4.05786	4.04788	4.03624	3.86441	3.64057	3.621	3.55878	4.11631	4.00835	4.5239	3.59092	3.8694	3.92917	3.94152	3.74166	4.02888	3.83538	3.95159	3.67762	4.10778	4.04301	3.69902	4.10168	3.82023	4.20834	3.84639	3.41661	3.69058	4.24884	3.67009	3.95766	3.87127	4.21207	4.06105	3.76707	3.81278	3.79983	3.88838	3.83006	3.54623
C145 CIli 1474 India	oil	0	3.62651	3.31039	3.27321	3.49898	3.58797	3.74041	3.887	3.41156	3.95175	3.27049	3.68213	3.39025	3.50077	3.42238	3.29336	3.55058	3.79322	3.21958	3.50728	3.45461	3.48108	3.21661	3.1713	3.29759	3.41692	3.22913	3.48312	3.35176	3.0668	3.6966	3.28891	3.38737	3.34159	3.56856	3.16764	3.1546	3.29858	3.41112	3.25584	3.33116	3.59366	3.45314	3.45979	3.56206	3.22931	3.57003	3.71814
C144 CIli 1185 United States	oil	0	3.37308	3.48607	3.52477	3.45958	3.27181	3.52954	3.77546	3.78792	3.90842	3.49438	3.9189	3.56742	3.54164	3.86492	3.39908	3.43764	3.84897	3.3974	3.33727	3.38703	3.42247	3.45644	3.48139	3.65319	3.71843	3.28227	3.60117	3.38384	3.20065	3.75713	3.372	3.4442	3.6988	3.75824	3.42566	3.38716	3.44226	3.48143	3.32901	3.51256	3.55312	3.49847	3.57383	3.42285	3.53022	3.5759	3.71318
C15 L. 270-68 Russian Federation	oil	0	3.66336	3.36384	3.35493	3.50885	3.45765	3.30535	3.50875	3.22827	3.64185	3.2062	3.5341	3.11514	2.8981	3.38815	3.24768	2.92713	3.00104	2.97565	3.20787	3.51187	3.12003	3.24361	3.04068	3.42051	3.02975	2.92665	3.43755	3.07002	2.65105	3.70656	2.94379	3.28273	3.03296	3.3164	2.99477	2.62984	3.30275	3.04264	2.99348	3.14744	3.45548	3.09186	3.28832	3.34664	3.2336	3.2101	4.03258
C140 REDSON United States	oil	0	3.69298	3.07567	3.57463	3.55588	3.74306	3.92541	3.59388	3.44854	3.65268	3.53643	3.64178	3.36014	3.73855	3.70053	3.3191	3.68625	3.57312	3.25751	3.56699	3.7842	3.34576	3.44739	3.427	3.60562	3.48584	3.33888	3.49632	3.42015	3.24594	4.01427	3.35549	3.30678	3.40038	3.84623	3.26987	3.31983	3.43498	3.49648	3.29503	3.15171	3.36727	3.37629	3.33953	3.26285	3.4604	3.6018	3.93631
C139 CIli 946 United States	oil	0	3.45091	4.05417	3.72536	3.722	3.64952	3.78973	4.1507	3.8336	3.92322	3.65845	3.81162	3.60317	3.68287	4.04194	3.8701	3.93664	4.16941	3.88847	3.78169	3.60926	3.89125	3.66767	3.97242	3.86316	3.90324	3.62255	3.88389	3.77783	3.89674	3.99402	3.61582	4.16031	4.02495	3.89673	3.6319	3.99989	3.66577	3.62318	3.686	3.87978	4.18572	3.97384	3.89233	3.77355	3.98801	3.98615	3.78609
C138 CIli 908 United States	oil	0	3.45324	3.82148	3.68255	3.66813	3.20822	3.1669	4.00158	3.97197	4.00925	3.63124	3.82613	3.83934	3.74362	3.87441	3.65481	3.81668	3.91486	3.54813	3.61564	3.57054	3.61234	3.6411	3.75584	3.76107	3.8486	3.25516	3.61062	3.72371	3.79098	3.93003	3.5459	3.73891	3.82139	3.72428	3.67368	3.74055	3.56028	3.7558	3.608	3.69012	3.63887	3.73589	3.83108	3.50441	3.59372	3.96128	3.91965
C137 CIli 897 United States	oil	0	3.47355	3.80657	3.52334	3.83884	3.69379	2.77046	3.78409	3.80423	3.92217	3.73267	3.77447	3.32839	3.65364	3.94652	3.71026	3.59067	3.94279	3.3675	3.76275	3.63321	3.55681	3.62655	3.71192	4.0423	3.74964	3.32567	3.58928	3.61572	3.49175	3.91813	3.30081	3.72513	3.61893	3.38027	3.42353	3.58972	3.59843	3.38271	3.69933	3.80086	3.79803	3.49909	3.65116	3.79336	3.52016	3.76508	3.84977
C136 ROYAL Canada	oil	0	3.19689	4.05471	3.95425	4.11527	3.88221	4.09838	3.88171	4.01718	3.86754	3.90344	3.68679	4.00655	4.40458	3.83073	3.97178	4.23379	4.49876	3.98253	3.8445	3.91458	3.73206	3.82372	3.92586	3.80799	3.70311	3.70692	3.97672	3.59344	3.53045	3.69592	3.65546	3.9847	3.92228	3.74682	4.03853	4.1713	3.5407	3.79033	3.72382	4.0586	3.99089	3.64912	3.87989	3.8143	3.95274	3.81265	3.64447
C133 CULBERT M3P3 United States	oil	0	3.9217	3.76991	3.94619	3.77235	3.50763	4.31319	3.94066	3.77908	3.9591	3.64572	4.01878	3.60402	3.77332	3.80877	3.5744	3.9115	3.79241	3.54404	3.62228	3.63793	3.65251	3.57287	3.52636	3.45947	3.62658	3.26523	3.66649	3.49279	3.59783	3.92354	3.41729	4.00726	3.70235	4.14967	3.56987	3.72719	3.58236	3.75933	3.40275	3.62511	3.45129	3.75775	3.74467	3.61877	3.69753	3.78394	3.89917
C100 CIli 1464 United States	oil	0	4.05924	4.88932	4.288	4.37612	3.51257	3.74905	4.50822	4.45466	4.42453	4.34405	4.52648	4.25271	4.22916	4.55781	4.60903	4.21496	4.80554	4.44823	4.25437	4.11089	4.46049	4.35116	4.33958	4.73172	4.41402	4.02838	4.3905	4.4019	4.44621	4.35781	4.19496	4.6356	4.66589	4.4975	4.16688	4.45084	3.95257	4.04358	4.45122	4.46914	4.74189	4.31381	4.68005	4.13916	4.61695	4.73941	4.47428
C99 CIli 1407 Turkey	oil	0	3.65896	4.30696	3.88841	3.82951	3.5292	4.07706	4.09947	4.03951	3.99813	4.02015	4.01563	3.958	3.8843	4.17678	3.83748	4.05567	4.23818	3.85959	3.95564	3.9231	3.85688	3.93515	3.78339	3.88966	4.07255	4.01529	3.95707	4.13088	3.84607	4.21781	3.97254	3.98206	4.07507	4.0534	3.83088	4.21024	3.57689	3.85386	3.94892	4.17621	4.11067	3.93415	4.02046	3.51938	4.06611	4.26759	4.0572
C98 CIli 642 Russian Federation	oil	0	3.74046	4.19635	3.68161	3.83865	3.61971	3.60182	3.925	3.78297	4.16552	3.95967	4.04382	3.90984	3.64641	3.93614	3.9443	3.83802	4.15412	3.816	3.76905	3.87718	3.67796	3.81147	3.8468	4.18932	4.03178	3.53314	4.07147	3.88759	3.78142	4.08918	3.7107	3.98202	3.96597	4.14398	3.43366	3.89693	3.79321	3.72165	3.7152	4.08951	4.06843	3.84199	4.03713	3.61735	4.02796	3.96572	4.12851
C87 CDC Bethune-14 Germany	oil	0	3.57454	3.97236	3.73828	3.79397	3.38843	3.64702	4.24067	3.77065	3.63746	3.67759	3.94831	3.67607	3.91131	4.01702	3.64692	3.88902	4.16169	3.38722	3.5703	3.62445	3.8094	3.80283	3.86992	3.86166	3.77354	3.49509	3.7928	3.55844	3.6772	4.06393	3.49569	3.7563	3.73811	3.91445	3.56054	3.85751	3.64354	3.62682	3.71839	3.80803	3.87205	3.49024	3.78219	3.73965	3.62702	3.65567	4.06501
C85 Macbeth Canada	oil	0	3.57755	3.46375	3.64951	3.41136	3.46128	3.57999	3.80671	3.68858	4.02472	3.34072	3.7399	3.55048	3.50376	3.87023	3.218	3.62091	3.71517	3.24155	3.47885	3.56863	3.62673	3.38497	3.33348	3.45661	3.78517	3.38188	3.57865	3.63583	3.22244	3.86183	3.53177	3.61662	3.60941	3.89344	3.35325	3.38179	3.35341	3.52131	3.30708	3.58863	3.72116	3.49004	3.53268	3.35542	3.47518	3.54585	3.73263
C9 Tammes Type 5 United States; Netherlands	oil	0	3.55356	3.52495	3.49517	3.44928	3.42929	3.36152	3.75727	3.64881	3.87277	3.53575	3.88776	3.40115	3.49173	3.52613	3.30391	3.59028	3.82762	3.16716	3.58935	3.53479	3.4197	3.46626	3.3489	3.55646	3.58888	3.30678	3.61411	3.51653	3.3271	3.73919	3.09737	3.47093	3.399	3.57752	3.31988	3.42684	3.35225	3.25737	3.31114	3.21658	3.67759	3.34664	3.72659	3.5225	3.19134	3.31636	3.68788
C6 Sel. of N.D.R. 114 United States	oil	0	3.51425	3.3101	3.53603	3.66793	3.30492	3.2914	3.35007	3.39165	3.54239	3.4013	3.6025	3.29082	3.39198	3.31748	3.35757	3.62484	3.60689	3.27395	3.39416	3.31079	3.27087	3.47144	2.79359	3.26751	3.31668	3.17437	3.6664	3.0501	3.25866	3.72597	3.00588	3.42558	3.25751	3.59079	3.15464	3.14889	3.40098	3.38544	3.07443	2.13861	3.24594	3.28175	3.41037	3.21599	2.87803	3.07181	3.83572
C5 Linota United States	oil	0	3.48273	3.61133	3.34971	3.5735	3.41565	3.39914	3.99951	3.7564	4.12813	3.4924	4.09175	3.51725	3.19533	3.46259	3.2726	3.61099	4.01355	3.30749	3.63812	3.71208	3.45584	3.3106	3.31036	3.42412	3.52342	3.25976	3.54265	3.36063	3.28869	3.81684	3.26613	3.08177	3.33522	3.90267	3.34029	3.42522	3.51407	3.56779	3.26116	3.26978	3.70776	2.97501	3.68139	3.39308	3.15194	3.48447	3.97008
C35 Buda 80 United States	oil	0	3.30239	3.35156	3.22932	3.3704	3.46387	3.87137	3.57633	3.17436	3.47919	3.52184	3.64401	3.41619	3.26129	3.37551	3.36447	3.45075	3.88698	3.25687	3.55449	3.58969	3.46172	3.27024	3.46164	3.44057	3.46037	3.39789	3.5017	3.26761	3.3906	3.56472	3.15245	3.34968	3.35965	3.631	3.2849	3.10203	3.46075	3.38988	3.19971	3.0084	3.39673	3.06269	3.30849	3.49225	3.12592	3.36182	3.75659
C4 Res. x Hoshangabad (C.I. 19 x C.I.140) United States	oil	0	3.64003	3.94644	3.63219	3.70124	3.31427	3.9601	4.34514	4.13173	4.10896	3.58493	3.90725	3.99604	3.83991	4.22817	3.83969	3.86129	3.97075	3.9192	3.69335	3.59769	3.59532	3.61865	3.94042	4.11168	3.84142	3.62942	3.83458	4.13529	3.97558	4.09047	3.63515	3.77549	4.14956	3.92246	3.77148	3.87246	3.69349	3.89257	3.71888	4.02361	3.56759	3.74258	3.64113	3.66734	4.04145	3.94688	4.22556
C21 VNIIL-3531 Russian Federation	oil	0	3.78519	3.54689	3.57824	3.38907	3.30807	3.31147	3.87343	3.73404	3.65822	3.73918	3.86223	3.56696	3.62042	4.05961	3.69774	3.66651	3.71285	3.54304	3.58987	3.5304	3.54669	3.68735	3.42438	3.59557	3.78648	3.30006	3.82161	3.46428	3.39037	4.18967	3.32752	3.63855	3.57661	3.7186	3.45952	3.40679	3.38122	3.75778	3.34841	3.40942	3.78535	3.61913	3.6305	3.35612	3.55099	3.40807	3.92448
C3 Novelty Canada	oil	0	3.46497	3.52424	3.51293	3.48543	3.72659	3.01232	3.89461	3.74043	3.8891	3.84059	3.75757	3.71391	3.54861	3.79628	3.46399	3.71708	3.84351	3.55627	3.48799	3.65845	3.70352	3.35299	3.87189	3.57837	3.8072	3.54614	3.63227	3.38443	3.80323	3.7715	3.426	3.64542	3.62256	3.811	3.42854	3.47324	3.27892	3.56306	3.3953	3.3624	3.49468	3.52962	3.68056	3.60138	3.71007	3.37192	3.57181
C20 VNIIL-725 Russian Federation	oil	0	3.54081	3.44617	3.68157	3.24269	4.36224	4.51848	3.81881	4.13573	4.10455	3.56557	3.30801	3.86174	4.1816	3.27395	3.3729	4.16298	4.04145	3.32299	3.51763	3.61768	3.57323	3.42545	3.41047	3.57851	3.82768	3.99473	3.709	3.82217	3.5761	4.20134	3.48345	3.64556	3.44608	3.4521	3.61698	3.37634	3.85337	3.53522	3.38608	2.95146	3.669	3.76997	3.58164	3.80161	3.78738	3.21303	3.62854
C127 MALABRIGO 1.7 Uruguay	oil	0	3.52224	4.33313	3.78527	3.68209	3.85916	3.20508	4.08226	3.75239	3.79476	3.90602	3.85071	3.62473	3.58226	3.95917	3.83209	3.8728	4.265	4.01471	3.79718	3.97442	3.79015	3.80523	3.99025	3.99372	3.75563	3.54646	3.65645	3.9696	3.6598	4.03891	3.96544	3.88861	3.98881	3.77655	3.67217	3.81284	3.69861	3.73155	3.88377	4.06028	3.97985	3.79981	3.90409	3.6374	3.80109	3.99455	4.22686
C126 CYPRUS Cyprus	oil	0	3.55183	4.17092	3.63411	3.77533	3.36231	3.29435	4.05051	3.99709	3.84352	4.02424	3.71709	3.7021	3.67016	3.95323	3.84985	3.84578	4.06736	3.65662	3.87652	3.60248	3.79194	3.70048	3.81398	4.03672	3.88393	3.77342	3.91045	3.77371	3.83909	4.2418	3.59876	3.9969	3.95323	3.85361	3.45959	3.77952	3.57351	3.74616	3.73242	4.05626	3.96841	3.90294	3.92378	3.51545	3.77482	4.05951	3.724
C125 GRAND TURKISTAN 4 Russian Federation	oil	0	3.99738	4.81001	4.13553	4.31406	3.55569	3.75239	4.57243	4.41347	4.15238	4.25494	4.23461	4.07173	4.17824	4.60734	4.80158	4.11504	4.79458	4.19629	4.0264	4.08327	4.20664	4.38621	3.84422	4.16357	4.2898	4.13641	4.56048	4.22417	4.22673	4.6386	4.28895	4.73047	4.5763	4.56779	4.15261	4.47772	4.19749	4.19979	4.15444	4.55611	4.49465	4.09781	4.35163	3.97212	4.31637	4.5435	4.5515
C121 62/125-4 India	oil	0	3.87025	4.37097	3.5871	3.81301	3.66717	3.68104	4.10634	4.28393	3.80824	3.8096	3.9048	3.77141	4.01107	3.94924	4.06353	3.89073	4.21194	3.76524	3.90719	3.82733	3.7555	3.81567	3.73042	4.22732	3.67026	3.60814	3.44288	3.66501	3.6712	4.29943	4.09802	4.17026	4.30573	4.21066	3.5021	3.78073	3.87658	3.81149	3.81751	3.93053	3.91312	3.92478	4.24725	4.04744	4.08061	4.26358	3.65187
C13 Artemida Lithuania	oil	0	3.78253	3.52756	3.41193	3.88514	3.47415	3.60712	3.53832	3.33214	3.74611	3.43104	3.46788	3.3835	3.08226	3.45676	3.54914	3.12166	3.44332	3.3158	3.15862	3.54724	3.19891	3.33147	3.37181	3.71314	3.38822	3.1246	3.39229	3.50116	3.10354	3.64839	3.15896	3.37729	3.35753	3.4854	3.11478	3.05336	3.4484	3.40923	3.37783	3.5549	3.77915	3.05436	3.44186	3.56591	3.35787	3.36767	4.04082
C120 Q0415 Belgium	oil	0	3.65608	3.44521	3.48317	3.69629	3.80085	2.91667	3.84954	3.65216	4.01466	3.19795	3.42823	3.53315	3.34829	3.5745	3.16757	3.30284	3.83881	3.32754	3.55752	3.54392	3.45627	3.54337	3.47722	3.50376	3.73223	3.35278	3.48339	3.17147	3.25004	3.77801	3.16388	3.74149	3.36098	3.17368	3.34171	3.3863	3.50573	3.54773	3.22714	3.24335	3.46888	3.42156	3.32175	3.5735	3.60991	3.36175	3.44735
C119 DIADEM Hungary	oil	0	3.87718	4.07245	3.8298	3.81466	4.0494	3.61037	4.22429	3.97525	4.06683	3.99196	4.11333	3.93081	3.99902	4.11993	3.8961	3.97824	4.26916	3.92282	3.76737	3.91445	3.82538	3.7176	3.68363	3.86582	4.10665	3.82983	3.78766	3.77863	3.90597	4.3416	3.63181	3.98012	3.98056	4.03432	3.74274	3.73204	3.82321	3.71639	3.78723	3.72011	3.93309	3.84884	3.74631	3.71074	4.04059	4.0133	4.00765
C118 MARTIN Hungary	oil	0	3.63339	4.03908	3.92732	3.65235	3.86013	3.82859	4.62835	4.06488	4.08628	3.7712	4.04572	4.19364	3.75702	4.05182	3.69575	4.07207	4.38187	3.666	4.09522	3.59002	3.75395	3.82339	3.93955	3.78305	3.79081	3.67725	3.87722	3.58394	3.72596	4.3796	3.77466	3.78236	4.19454	3.9638	3.68527	3.96919	3.77219	3.894	3.87106	3.92164	4.13989	3.93904	3.86262	4.01243	4.10754	4.10235	3.76152
C116 OLEIFERA Poland	oil	0	3.39503	3.8967	3.95282	3.3873	4.61566	4.51848	3.94794	3.75175	4.09878	3.88214	3.68696	3.61478	3.80722	4.17748	3.82154	4.09383	3.53811	3.48024	3.83187	3.66259	4.01749	3.71954	4.01452	3.47676	3.87101	3.94837	3.87432	3.81821	3.7796	3.7901	3.75046	4.04145	3.75657	3.14878	4.10469	4.15804	3.37256	3.51821	3.7699	3.9693	4.01309	4.28661	4.16069	4.07432	4.01307	4.3082	3.27844
C113 CIli 2047 Turkey	oil	0	3.90496	4.2963	3.7527	4.07248	3.72716	4.35278	4.20035	4.32154	3.55403	3.79492	3.85869	4.19832	4.31489	4.51848	3.97373	3.90923	3.94997	4.08417	4.31855	4.59276	4.02309	4.01972	3.75292	3.82589	4.01993	3.73231	4.06867	3.93041	3.84205	4.13164	3.90259	4.03335	4.13974	3.80907	4.06269	4.25444	3.77528	4.02969	3.83011	4.04466	3.80443	4.06094	4.28764	4.04915	3.76867	4.09129	3.74667
C112 CIli 2038 Iran	oil	0	3.44099	4.25241	3.6742	3.57859	3.84062	3.89354	3.97057	3.77979	4.21533	3.44067	3.78218	4.07607	3.66331	4.02409	3.8858	3.94754	4.13363	3.78371	3.7506	3.8546	3.56877	3.57495	3.81517	3.90226	3.67765	3.62335	3.73908	3.34678	3.80728	3.89461	3.94165	3.63041	3.4976	3.43735	3.5893	3.68602	3.71148	3.69875	3.78093	3.72212	3.65583	3.55627	3.9896	3.79042	3.96577	4.06059	3.80549
C111 CIli 1924 Egypt	oil	0	3.47511	3.85549	3.47833	3.28897	3.96102	3.52527	4.36782	4.11924	4.20514	3.69169	3.85011	3.7256	3.81032	3.79375	3.76977	3.8639	4.07408	3.64997	3.75445	3.8445	3.92112	3.36977	3.85812	3.87127	3.90902	3.86613	3.7132	3.84445	3.56291	4.03846	3.71056	3.82231	3.57567	3.6066	3.73035	3.34545	3.53923	3.69191	3.58691	3.5363	3.72088	3.91672	3.90329	3.68653	3.89313	3.52099	3.7026
C12 Hollandia United States; Netherlands	oil	0	3.62146	3.6393	3.61756	3.79987	3.37339	3.46789	3.49158	3.6158	3.49752	3.20579	3.63362	3.36588	3.23589	3.69235	3.28611	3.32279	3.68168	3.44756	3.29137	3.57071	3.30045	3.52964	3.17199	3.39633	3.48026	3.19794	3.33355	3.41755	3.38272	3.61173	3.28498	3.37092	3.59471	3.6366	3.10243	3.22531	3.45382	3.25926	2.95905	3.27765	3.38237	3.5555	2.8679	3.32548	3.3465	3.40974	4.19252
C109 CIli 1918 Spain	oil	0	4.39041	4.47901	4.25202	4.11159	3.93944	3.50461	4.55342	4.47848	4.36399	4.46797	4.84851	4.37208	4.13653	4.57243	4.50062	4.21654	4.58573	4.011	4.35102	3.68333	4.15131	4.22544	4.1523	4.63249	4.48029	4.09187	4.6053	4.08296	4.14615	4.77695	4.14936	4.43827	4.56059	4.68754	4.08001	4.41152	4.08683	3.96208	4.13443	4.54007	4.56751	4.16851	4.3725	4.16974	4.44063	4.36117	4.18268
C106 CIli 1679 Serbia	oil	0	3.77972	4.21144	3.8335	3.82897	3.75316	4.31406	4.32085	4.07063	3.91094	3.87	3.9332	3.86546	4.06904	4.11153	4.01078	4.06574	4.35594	3.81321	3.98823	3.87278	3.79062	3.7704	4.00723	3.99872	3.91468	3.9786	4.13954	3.95712	3.73844	4.26187	3.96037	4.03511	4.20539	4.0035	4.00216	4.06093	3.64718	3.84733	3.9469	4.12089	4.09073	3.88555	4.00766	3.76364	4.04179	4.20688	3.81473
C105 CIli 1617 Afghanistan	oil	0	3.76967	4.58048	4.06629	3.97468	3.74548	4.07444	4.24807	4.30228	4.27811	4.24071	4.24992	3.99801	4.09825	4.27541	4.44426	3.85364	4.4917	4.01777	4.13031	4.0142	4.09399	4.06491	4.14271	4.39227	4.26504	4.0768	4.41067	4.19358	4.26359	4.34575	4.20703	4.36856	4.27032	4.30891	3.96919	4.29341	3.86837	4.00962	4.11982	4.23726	4.44479	4.20491	4.34093	4.15985	4.2139	4.53494	4.05304
C104 URUGUAY 36/48 Uruguay	oil	0	4.1201	4.71811	3.69675	4.19697	3.52208	3.27908	4.61397	4.33171	4.25648	4.28171	4.34744	4.36095	4.2135	4.48314	4.50983	4.15236	4.6353	4.33183	3.99723	4.14831	4.04645	4.05448	4.32227	4.50157	4.43448	4.29502	4.16322	4.54725	4.21145	4.66276	4.21036	4.52024	4.55822	4.29885	4.0402	4.17239	4.10979	4.18842	4.21868	4.62119	4.46556	4.45149	4.42012	3.83019	4.41852	4.76726	4.26656
C103 BELADI Y 6903 Australia	oil	0	0	0	0	0	4.7194	4.7194	5.21749	0	3.01232	4.26006	2.72475	3.85337	4.7194	5.21749	3.01232	3.01232	4.26006	4.7194	4.7194	2.72475	4.26006	2.72475	0	3.01232	3.01232	3.01232	3.01232	0	4.26006	5.21749	0	3.01232	2.85774	2.72475	0	3.01232	2.72475	4.7194	5.21749	2.72475	5.21749	4.26006	4.26006	4.7194	3.01232	5.21749	0
C102 CIli 1519 Japan	oil	0	3.50439	3.69769	3.57399	3.48685	3.75312	3.51763	3.81398	3.64182	3.75359	3.646	3.98771	3.78925	3.59423	3.86545	3.7302	3.74174	4.10347	3.61256	3.56591	3.89941	3.39312	3.73983	3.68581	3.7748	3.81362	3.6193	3.6984	3.87312	3.63364	3.85083	3.69753	3.69477	3.70712	3.83274	3.5676	3.51401	3.47733	3.56596	3.42458	3.77602	3.69247	3.47833	3.62777	3.47058	3.68344	3.82434	3.95681
C181 CIli 1676 Ethiopia	oil	0	3.92532	4.35789	3.80073	4.13293	3.3665	3.20032	4.41314	4.05553	4.12903	4.03402	4.28937	4.33991	3.97376	4.41484	3.92081	4.44508	4.46312	4.19743	4.13606	4.03819	3.89343	3.94008	3.98835	4.4254	3.79782	3.93576	4.12302	3.89352	3.92609	4.36129	4.01008	4.09029	4.3443	4.00808	3.85774	4.03747	3.96079	4.24507	4.0779	4.36678	4.04651	3.9334	3.98201	3.78692	4.03661	4.17215	4.17067
C19 VNIIL-918 Russian Federation	oil	0	3.97585	4.28051	3.9821	3.76717	3.28214	3.23768	4.09994	4.08636	4.09714	3.78795	3.92811	3.82301	4.01988	4.06779	4.03833	4.0347	4.10732	3.94114	3.88072	3.87164	3.82707	3.76811	3.70908	4.13375	4.15865	3.64413	3.82677	3.77358	3.68859	3.89329	3.83129	3.91401	4.00853	3.97705	3.80502	3.84571	3.75579	3.48367	3.77	4.06537	3.99105	3.95873	4.05257	3.68973	3.86953	3.98541	3.93688
C179 VICTORY United States	oil	0	3.83729	4.18091	3.99903	3.99057	3.47919	3.38763	4.22583	3.93818	4.24137	3.8469	4.18353	3.8197	3.69935	4.09187	3.9163	4.11213	4.44935	3.61073	4.02064	3.72751	3.80511	4.04191	3.66068	3.83816	3.87421	3.72808	3.85904	3.95589	3.67599	4.20796	3.82541	4.18397	4.18048	4.17105	3.73908	3.93527	3.88422	3.64488	3.75642	4.03738	4.00437	3.78168	4.11349	3.93407	4.02921	4.19684	4.02104
C176 CIli 2734 France	oil	0	3.58548	4.16727	3.86504	3.7778	3.50675	3.70076	3.95365	4.08861	4.07801	3.88011	3.93709	4.07799	3.91623	3.98717	3.96363	3.72715	4.27678	3.85423	3.36761	4.02412	3.89064	3.69744	4.17058	3.98812	4.04145	3.71991	3.86871	4.01217	3.80076	4.27998	3.74503	3.96349	4.05177	4.14328	3.77985	3.99281	3.9519	3.94659	3.84256	4.15666	4.22024	3.96055	3.93982	3.9262	4.23042	4.20536	3.88668
C175 CIli 2719 France	oil	0	3.40299	3.924	3.59635	3.45841	3.21148	2.89287	4.09319	3.825	3.53255	3.87034	3.84404	3.64044	3.72581	4.01825	3.72105	3.91137	3.98121	3.7069	3.59883	3.79164	3.494	3.69722	3.65269	3.72743	3.7683	3.66023	3.68345	3.66941	3.68063	3.87292	3.53084	3.7534	3.93898	3.61891	3.58413	3.63822	3.4664	3.39604	3.53058	3.93528	3.82755	3.66828	3.56816	3.26587	3.72562	3.98175	3.61218
C173 CIli 2473 India	oil	0	3.55839	3.18036	3.31364	3.44087	3.36578	4.41391	3.4988	3.46273	3.76096	3.41565	3.5296	3.33758	3.09858	3.2888	3.0814	3.59917	3.5211	3.30216	3.14236	3.42381	3.30329	3.22607	3.21581	3.36142	3.35223	3.02916	3.32404	3.1761	3.17409	3.41013	2.94826	3.15722	3.08385	3.52629	3.14653	3.04045	3.41133	2.99119	2.75667	3.02234	3.40727	2.97848	2.94346	3.44427	3.01941	2.99292	3.84327
C18 VNIIL-519 Russian Federation	oil	0	3.42798	3.44893	3.41682	3.63889	3.83833	3.50214	3.55512	3.78705	3.84009	3.35128	3.68214	3.64136	3.49791	3.58366	3.64802	3.65536	3.49457	3.44206	3.49941	3.66671	3.42139	3.31096	3.50811	3.69905	3.59836	3.28011	3.39541	3.28803	3.48522	3.82623	3.13262	3.49698	3.45987	3.75082	3.14337	3.12573	3.15772	3.40677	3.22292	3.44048	3.38845	3.4311	3.41325	3.34549	3.41417	3.42347	3.67991
C169 CIli 2225 India	oil	0	3.56442	4.41962	3.90229	3.9877	3.53136	3.60678	4.2991	4.12299	3.88088	4.03076	4.06321	3.82445	3.95876	4.26257	4.16917	3.90381	4.46031	3.91421	3.87345	4.08712	4.00325	4.24472	3.93631	4.07437	4.04093	3.99163	3.91923	4.14286	4.04496	4.33836	4.10619	4.24034	4.29762	4.05728	4.03023	4.10931	3.79524	3.93175	4.01927	4.24478	4.19389	3.92641	4.31807	3.76681	4.03599	4.32599	4.14551
C168 CIli 2197 India	oil	0	4.34163	4.52948	3.85292	4.14033	4.10753	3.90205	4.54651	4.05443	4.36754	4.25172	4.21393	4.16424	3.94521	4.72572	4.28716	4.05777	4.56669	4.04867	3.92032	4.07662	4.02464	4.12467	4.011	4.19772	4.08551	3.87305	3.94834	4.00387	4.14543	4.69457	4.16866	4.27097	4.14443	4.36634	4.16282	4.25595	4.0091	4.20364	4.05806	4.28608	4.13868	4.29011	4.48217	4.11706	4.31724	4.50342	4.18274
C166 CIli 1966 Pakistan	oil	0	3.88663	3.82332	3.01289	3.77014	3.55403	3.26795	3.86326	3.70638	3.94405	3.59605	3.66841	3.564	3.61835	3.67313	3.82106	3.75864	4.11239	3.37579	3.6593	3.82998	3.63089	3.82703	3.59759	3.55884	3.57535	3.43035	3.30331	3.18526	3.42677	3.88074	3.2075	3.76356	3.77085	3.85668	3.09709	3.62722	3.67631	3.66738	3.5298	3.63405	3.64094	3.35763	3.78535	3.75311	3.74187	3.55031	3.92541
C164 N 39/B LA PLATA Hungary	oil	0	3.72386	4.36817	3.98746	4.11741	3.80149	3.72756	4.30674	3.96365	4.06301	4.10568	4.35917	4.20411	3.97543	3.99126	4.19277	3.99061	4.59992	3.67586	4.11517	3.83156	4.15908	3.82604	3.82733	4.09379	4.0066	3.93417	3.80414	4.03108	4.02249	4.35357	3.91056	4.30609	4.26343	4.28071	3.85474	4.08738	3.91151	4.14302	3.98411	4.09723	4.03053	3.71029	4.02249	4.05641	4.20623	4.24002	4.10917
C163 BASIN India	oil	0	3.98732	4.53888	3.53863	4.14631	3.62994	3.69455	4.39075	4.27966	4.10664	4.24643	4.24307	4.17259	4.0934	4.47151	4.52595	4.04607	4.50199	4.15777	3.87533	4.22893	3.97537	4.2246	4.15585	4.35077	4.2695	4.24346	4.24747	4.1479	4.02286	4.62191	4.15932	4.43813	4.36954	4.35034	3.96233	4.22762	4.02942	4.09261	4.15164	4.38651	4.10575	4.08261	4.25779	3.71172	4.18233	4.50028	4.076
C162 CIli 1832 India	oil	0	4.4673	4.88624	3.87213	4.49553	3.91919	3.85337	4.8332	4.54661	4.46004	4.17369	4.59441	4.40438	4.48662	4.69733	4.57109	4.0388	4.73836	4.35688	4.35415	4.18298	4.31175	4.49242	4.12689	4.77541	4.29263	4.14251	4.54076	4.38815	4.38492	4.97	4.4845	4.56678	4.64762	4.45668	4.16608	4.61041	4.25288	4.29862	4.32467	4.63328	4.33974	4.42496	4.69706	4.02836	4.4197	4.72147	4.37462
C161 Longya10 China	oil	0	3.68557	3.79112	3.56161	3.67686	3.49584	3.62661	3.8893	3.75816	3.78601	3.56631	3.57847	3.78197	3.67904	3.84158	3.53294	3.69648	4.04622	3.41948	3.61794	3.70649	3.81457	3.71096	3.51234	3.53319	3.81007	3.43314	3.51689	3.66884	3.49233	3.94296	3.43369	3.85769	3.81538	3.63682	3.56896	3.54903	3.42429	3.49625	3.60841	3.48832	3.6356	3.43311	3.73486	3.57625	3.69221	3.70287	3.68901
C101 CIli 1490 India	oil	0	4.10893	4.56893	4.1055	4.04674	3.29519	3.44135	4.34849	4.28374	4.23004	4.36284	4.67645	4.5358	4.23014	4.41249	4.37479	4.34883	4.74576	4.04371	3.91676	4.14396	4.01677	4.16409	4.40933	4.30532	4.25273	4.17484	4.14468	4.2135	4.16591	4.59522	4.25352	4.28007	4.488	4.34269	4.05173	4.28418	4.02326	3.89664	4.21245	4.43714	4.15442	4.17308	4.21147	3.97479	4.41685	4.40269	4.30575
C11 Lusatia United States; Germany	oil	0	3.68213	3.29243	3.36586	3.46008	3.37435	3.83166	3.52542	3.42387	3.62104	3.20435	3.34816	3.48113	3.27069	3.61965	3.21454	3.41742	3.52854	3.18252	3.28156	3.48363	3.26377	3.37031	3.0409	3.17436	3.4911	3.16106	3.33749	3.11559	3.13954	3.45667	2.8794	3.35447	3.21227	3.50971	3.11695	3.14105	3.39006	3.10861	3.00307	2.98437	3.27878	3.0092	3.17102	3.40257	3.24067	3.00678	3.85495
C2 Noralta Canada	oil	0	3.65662	3.30824	3.48385	3.50299	3.18527	3.60102	3.4978	3.36608	3.65371	3.44825	3.53649	3.43554	3.28594	3.62853	3.37539	3.45189	3.4829	3.20864	3.4188	3.40987	3.35174	3.3123	3.26138	3.59231	3.4483	3.0541	3.34136	3.36238	3.29143	3.57861	3.03704	3.43699	3.45055	3.51497	3.15071	3.22403	3.52678	3.29765	3.1423	3.43776	3.6963	3.41759	3.24633	3.31217	3.56206	3.33175	3.95977
C1 Atalante France	oil	0	3.62661	3.63377	3.66019	3.4842	3.32416	3.3313	3.80504	3.52138	3.87899	3.65759	3.79046	3.59807	3.67407	3.64964	3.58564	3.80264	3.94272	3.28992	3.3424	3.81203	3.4459	3.57525	3.69503	3.62461	3.6253	3.46618	3.36756	3.27228	3.48062	3.7086	3.38132	3.6445	3.72124	3.70547	3.4973	3.43677	3.69154	3.53986	3.31503	3.68583	3.53686	3.23978	3.62908	3.57671	3.65332	3.73564	3.98245
QBSELECTION	oil	0	4.4548	4.81695	4.4008	4.52774	3.67725	4.3971	4.72927	4.42737	4.36066	4.82543	4.79634	4.61305	4.49775	4.75796	4.69195	4.64448	4.94745	4.13975	4.14176	3.96235	4.25164	4.24148	4.07488	4.53557	4.37868	4.29874	4.69133	4.32327	4.30873	4.76386	4.45328	4.73887	4.64596	4.84969	4.34447	4.56252	4.24107	4.42483	4.25751	4.59991	4.51699	4.54205	4.68958	4.15673	4.6597	4.74572	4.64323
NOP.113	oil	0	4.55727	4.9934	4.42134	4.53499	3.54756	3.76077	5.00798	4.63025	4.61219	4.70195	4.88942	4.88716	4.59794	4.85639	4.7907	4.92376	5.03752	4.76905	4.45964	4.50603	4.48152	4.45292	4.87116	5.12717	4.66734	4.72291	4.72166	4.49561	4.5492	5.03135	4.82296	4.67287	4.96344	4.7581	4.5487	4.68843	4.51333	4.58681	4.82677	4.90894	4.52161	4.66557	4.73771	4.3853	4.85294	4.97488	4.70963
P.I.24993	oil	0	4.48281	4.94322	4.3606	4.52418	3.52666	4.11867	4.8516	4.57983	4.6162	4.60494	4.90514	4.80762	4.46559	4.73019	4.71878	4.88814	5.06227	4.7517	4.49445	4.53692	4.29178	4.5039	4.73531	5.05581	4.51639	4.61824	4.48933	4.41542	4.5878	5.00256	4.72382	4.63845	4.99198	4.67885	4.46498	4.63061	4.51795	4.49401	4.71927	4.84208	4.58065	4.56254	4.73226	4.39619	4.66383	4.79833	4.61385
Ottawa White	oil	0	4.23966	4.42871	4.18723	4.15532	3.48846	3.86202	4.44578	4.36187	4.4174	4.43807	4.95387	4.29826	4.2106	4.53505	4.54034	4.44652	4.62761	4.27328	4.2566	3.82756	4.13971	3.90919	4.27105	4.29472	4.52784	4.10204	4.41091	4.17832	4.45223	4.75456	4.29365	4.52917	4.32695	4.48784	4.06017	4.34785	4.14866	4.19141	4.27138	4.25533	4.51922	4.10356	4.4412	4.28741	4.28299	4.35042	4.27044
MEDTYPEMOURISEN	oil	0	3.99337	4.05419	3.97166	3.93648	3.49282	3.21424	4.27636	4.06849	4.35469	4.16693	4.54437	3.9972	4.01944	4.22859	3.92403	4.10103	4.25641	3.84567	3.82735	3.89881	3.67942	3.61078	3.96887	4.09117	3.76337	3.83771	4.16619	3.9918	3.97793	4.65924	3.93084	4.06939	4.19054	4.37311	3.95594	4.06422	3.85691	4.03998	4.00695	3.9905	4.17579	3.79664	4.0946	4.12486	4.00299	4.21679	4.40535
Pale Verbana	oil	0	4.17687	4.36482	4.35926	4.12426	3.60074	3.5366	4.43921	4.2516	4.16566	4.21281	4.89747	4.34879	4.20152	4.292	4.28121	4.1966	4.49019	4.10151	4.10676	3.87809	3.95112	3.99526	4.21981	4.12492	4.18741	3.90231	4.52053	4.26261	4.03611	4.4528	4.0317	4.25171	4.40213	4.46767	4.16155	4.32907	3.93988	3.94475	4.05848	4.32284	4.26504	4.01639	4.31656	3.96423	4.3024	4.39804	4.51721
Tammes type11	oil	0	4.21162	4.49152	4.33125	4.34291	3.48669	3.93398	4.52724	4.3793	4.46086	4.40334	4.73292	4.27774	3.89467	4.39897	4.35878	4.25184	4.54365	4.06898	4.17167	4.2593	4.18066	4.08239	4.19577	4.45949	4.40346	4.01805	4.72158	4.2795	3.96524	4.57752	4.37665	4.23439	4.43527	4.53533	4.06872	4.22851	4.29791	4.10997	4.11547	4.41818	4.28286	4.02498	4.45564	4.06839	4.17271	4.5339	4.40628
NN61-2032	oil	0	4.00954	4.02981	3.92868	4.06794	3.49709	3.63331	3.9507	3.89403	4.21618	4.05596	4.29416	3.88508	3.74987	3.75142	3.68751	3.82355	4.13753	3.82325	3.7045	3.91876	3.5612	3.79075	3.59479	3.79816	3.68932	3.58863	4.21119	3.85585	3.7399	4.12147	3.71163	3.69168	3.9632	4.44429	3.80589	3.76134	3.63992	3.78211	3.76487	3.56123	3.79201	3.53657	3.96787	3.95625	3.90957	4.04978	4.50455
Redwood65	oil	0	3.92962	4.07945	4.04116	3.86747	2.96746	3.41024	4.12241	3.93893	4.31426	4.12495	4.21612	3.86034	3.77238	4.24883	3.92397	3.71947	4.31471	3.73928	3.64928	3.9583	3.74328	3.74979	3.84421	4.06919	3.98696	3.57059	4.24747	3.90217	3.72996	4.38521	3.77724	4.15704	4.10299	4.31077	3.60073	3.93618	3.91098	3.77119	3.68506	4.15347	4.10103	4.08346	3.96782	3.80622	4.09078	4.11964	4.35659
Vimy	oil	0	4.02539	4.26474	4.13734	4.01443	3.62356	3.9469	4.30236	4.21475	4.02345	4.10818	4.6183	4.15019	4.08796	4.16097	4.09671	4.15888	4.46845	3.99725	4.0378	3.8232	3.79107	4.01719	3.95967	4.3768	4.40228	4.02399	4.47385	4.33222	4.06067	4.57652	4.11128	4.1338	4.31998	4.56433	3.96563	4.22466	3.96182	3.77524	4.1209	4.15688	4.3229	3.94585	4.14189	4.26981	4.11083	4.32638	4.19471
Dingya-17	oil	0	3.88133	4.4544	4.11752	4.04705	4.13867	3.57217	4.4736	4.24701	4.30515	4.42328	4.72726	4.02717	4.29014	4.45437	4.3948	4.36316	4.72298	4.40734	4.1505	4.10306	4.02062	3.95963	4.04921	4.3418	4.50677	4.20379	4.53235	4.1585	4.26903	4.60248	4.22157	4.30264	4.51445	4.49516	4.1456	4.46307	3.90613	4.03385	4.16535	4.44067	4.4159	3.91785	4.36995	4.09197	4.21856	4.6148	4.30737
Ganya-3	oil	0	4.39882	4.84784	4.47938	4.60973	3.5565	3.8718	4.63663	4.53075	4.58015	4.62162	4.72001	4.44267	4.45902	4.76537	4.72568	4.49747	4.93789	4.63146	4.5246	4.23473	4.39535	4.42328	4.55307	4.46044	4.60796	4.26324	4.47874	4.51928	4.52562	4.66452	4.70162	4.87866	4.78156	4.73187	4.45783	4.56902	4.31331	4.2581	4.45404	4.66513	4.76741	4.49682	4.71533	4.52249	4.63829	4.83461	4.27592
Longya-8	oil	0	3.93092	4.27726	4.12242	4.20009	3.92229	3.88336	4.33513	4.21871	4.32653	4.21638	4.62048	4.14019	3.97152	4.09868	4.15895	3.92469	4.28864	3.74991	3.92204	3.92289	3.89533	3.91843	3.8882	4.05332	4.23771	3.94303	4.1762	4.1365	4.03231	4.27816	4.00497	4.30378	4.24187	4.47614	3.90448	4.10468	3.95008	4.03092	4.06962	4.13518	4.22733	3.89853	4.305	4.0702	4.22285	4.19045	4.12149
Baya-7	oil	0	4.23115	4.45695	4.33529	4.04512	3.33613	3.69464	4.48263	4.42529	4.04195	4.45082	4.69276	4.2155	4.22821	4.56324	4.38034	4.27517	4.83776	4.18027	4.08184	3.90025	4.2471	4.16847	4.2877	4.38441	4.51197	4.06991	4.36842	4.36396	4.27548	4.38331	4.30919	4.34007	4.43647	4.59393	4.21757	4.51868	3.96024	3.8044	4.34088	4.38323	4.40756	4.16589	4.26431	4.09591	4.25064	4.47915	4.39533
Longya-7	oil	0	4.10555	4.39846	4.18709	4.02583	3.58574	3.51554	4.35856	4.22893	4.21572	4.31582	4.4593	4.20156	3.97577	4.32977	4.20942	4.06107	4.20112	3.89123	3.85946	3.91405	3.90818	4.01485	3.91544	3.92298	4.23133	3.83653	4.35346	3.93032	4.01885	4.2653	4.00428	4.31492	4.37894	4.39882	3.90655	4.17387	3.79621	3.79114	3.93029	4.39383	4.08246	4.24707	4.07276	3.90867	4.38806	4.39176	4.28484
Longya-1	oil	0	4.34498	4.77815	4.35517	4.41587	3.4603	4.1874	4.46407	4.37753	4.43915	4.64548	4.86213	4.45091	4.52323	4.59346	4.49387	4.36138	4.88146	4.12069	4.09002	4.06256	4.135	4.22409	4.07678	4.30216	4.17758	4.50282	4.45207	4.33327	4.3593	4.55815	4.321	4.51041	4.56303	4.54379	4.37868	4.46848	4.14109	4.10661	4.34782	4.6094	4.4803	4.21036	4.63777	4.21853	4.65921	4.53622	4.55528
Neiya-6	oil	0	4.30515	4.3479	4.02299	4.13801	3.72046	3.19505	4.1409	4.02037	4.09047	4.26397	4.7194	4.18877	4.08587	4.13077	4.20707	4.1258	4.32416	3.85513	4.13852	3.88504	3.87666	3.96776	3.94202	4.1795	4.1066	4.01988	4.20308	4.18297	3.9437	4.39012	4.06297	4.31417	4.25238	4.35575	4.06666	4.12902	3.8619	3.96695	3.97212	4.26969	4.07384	3.94216	4.28613	3.9459	4.45922	4.34507	4.24241
Lunxuan-3	oil	0	4.03717	4.32164	3.77633	3.80949	3.93004	3.76512	4.12291	4.11016	3.94252	4.15525	4.2289	3.91219	3.90291	4.28202	3.90389	3.84676	4.31072	3.83295	3.69448	3.60527	3.82699	3.821	3.5919	3.97177	3.90992	3.81032	4.17916	3.69405	3.95528	3.89109	3.77741	4.03523	3.95814	4.15442	3.86281	4.16634	4.03597	3.75801	3.98727	3.88249	4.06023	3.96244	3.81565	3.71539	3.81923	4.09719	4.26065
Jinya-1	oil	0	4.3823	4.74943	4.47348	4.54654	3.53592	4.10206	4.57176	4.52088	4.5256	4.61468	4.90059	4.55571	4.47255	4.67145	4.58714	4.47089	4.80787	4.46466	4.2729	4.29177	4.37536	4.35581	4.22707	4.45776	4.41022	4.35576	4.75113	4.40552	4.46737	4.59995	4.44849	4.532	4.66811	4.69826	4.31965	4.58448	4.23799	4.23213	4.42282	4.55177	4.40777	4.33989	4.72991	4.16504	4.82168	4.61063	4.43238
Jinya-7	oil	0	4.00692	4.51335	4.15816	4.07615	3.53929	3.80474	4.46795	4.07318	4.08324	4.26873	4.12187	3.90527	3.91865	4.43773	4.04433	3.99703	4.64397	4.0733	3.79419	3.98846	4.16266	3.92909	4.03653	4.15635	4.28653	4.07515	4.19836	3.87462	3.85777	4.45445	4.04335	4.13715	4.27957	4.14468	4.12994	4.19475	4.00829	3.61309	3.99879	4.42532	4.09738	4.08169	4.19748	3.89979	4.36948	4.28528	4.29455
Bison	oil	0	3.85446	3.7339	4.03539	4.02548	3.0676	3.13234	4.27625	4.02194	4.01348	3.85416	4.54719	4.03036	3.84843	4.04986	3.54585	3.64495	3.99612	3.57459	3.51572	3.57508	3.6844	3.72492	3.74853	4.08532	3.83818	3.62008	4.11657	3.9579	4.00561	4.39591	3.81911	3.89071	4.1953	4.3701	3.7531	3.96049	3.78768	3.87753	3.6194	3.76514	3.73033	3.65466	3.94261	3.65721	3.82964	3.99429	4.30915
CALAR	oil	0	4.13727	4.81623	4.44329	4.28252	3.81955	3.78215	4.66862	4.27453	4.79899	4.27339	4.50682	4.48973	4.17084	4.68634	4.55736	4.37127	4.62174	4.30873	4.10732	4.25117	4.09739	4.13977	4.34959	4.56513	4.31547	4.15121	4.51289	4.45032	4.38627	4.85223	4.3985	4.4183	4.61559	4.50013	4.08544	4.57135	4.09872	4.13595	4.29004	4.44908	4.56612	4.33368	4.71309	4.24233	4.6056	4.64366	4.35895
CDC Bethune	oil	0	4.03345	4.21545	4.257	4.14094	3.46175	3.54202	4.2482	4.06351	4.16349	3.95806	4.42729	3.95772	3.91378	3.98803	4.09061	3.88961	4.28485	3.67195	3.48999	3.83682	3.893	3.77067	4.07759	4.16959	4.24013	3.65949	4.15678	3.8894	3.95827	4.26639	3.65739	3.96758	4.1579	4.51184	3.76337	4.20101	3.97783	3.83058	3.88028	3.97473	3.95471	3.82095	4.11867	4.10893	4.14488	4.0164	4.53406
9410	oil	0	3.93516	4.66036	4.00623	4.32284	3.66096	3.9067	4.42686	4.35343	3.88202	4.30711	4.55522	3.91613	4.1635	4.28503	4.27116	4.25215	4.45786	4.15339	4.1762	3.88395	3.94825	3.94471	4.02552	4.11651	4.20224	4.08317	4.14562	4.036	4.06875	4.29683	4.28917	4.19807	4.50055	4.25159	4.2519	4.24893	3.72671	3.9779	4.25905	4.25841	4.32463	3.91312	4.43093	3.73445	4.13048	4.29887	4.13732
Xiongyali-7	oil	0	4.27182	4.50825	4.32819	4.04545	3.65896	3.56354	4.43723	4.50181	4.46481	4.55748	4.78719	4.38493	4.26201	4.56095	4.56209	4.52043	4.69645	4.38631	4.17909	3.88056	4.23467	4.09173	4.26648	4.62399	4.69559	4.20847	4.72578	4.37489	4.35858	4.736	4.37585	4.31988	4.49966	4.77331	4.16792	4.41893	3.93902	4.30201	4.25746	4.3716	4.50057	4.45292	4.57069	4.43321	4.38761	4.5459	4.33933
LILA	oil	0	4.03745	4.67708	4.13958	4.40467	3.17731	3.57851	4.52988	4.1725	4.52797	4.29684	4.44698	4.19646	4.07239	4.42376	4.43054	4.08886	4.75016	4.33384	4.17477	4.2819	4.11043	4.13444	4.19969	4.57171	4.43933	4.13327	4.50609	4.40715	4.4176	4.32043	4.3526	4.4079	4.63884	4.46558	4.11661	4.35209	4.36059	3.88371	4.20754	4.36027	4.3902	3.99194	4.67636	3.81136	4.11393	4.51184	4.4505
ABYSSINIACBROWN	oil	0	3.99233	3.91582	3.84233	3.70924	3.31147	3.35624	3.9176	3.85724	4.40887	3.81493	4.47009	3.91748	3.68168	3.898	3.75252	3.84894	4.17026	3.55822	3.66696	3.67807	3.61268	3.85588	3.73415	3.83295	3.88794	3.52767	4.1427	4.11399	3.66653	4.21173	3.68735	3.81083	3.87104	4.12434	3.40219	3.75752	3.70943	3.80402	3.7008	3.60411	3.99342	3.66993	4.01046	3.94273	3.98417	3.98613	4.45258
ARTENTINE	oil	0	3.91233	3.78914	3.8519	3.86391	3.21656	3.46452	3.56782	3.68038	4.08016	3.82201	4.34597	3.57311	3.63421	3.84418	3.80374	3.6815	4.04361	3.54238	3.5765	3.74544	3.40628	3.70479	3.34886	3.71349	3.71076	3.56439	4.08964	3.69707	3.57167	4.25395	3.56623	3.83295	3.77483	4.21038	3.47033	3.66336	3.60751	3.74115	3.36957	2.67324	3.64576	3.52677	3.78301	3.85747	3.54149	3.73176	4.35138
Yiya-3	oil	0	4.28825	4.52326	4.24532	4.35173	3.36957	3.52736	4.4947	4.33149	4.15555	4.33998	4.5157	4.17133	4.32	4.33927	4.26945	4.16915	4.59374	4.23965	4.08859	4.11319	4.17625	4.27716	4.04375	4.13342	4.19838	3.9899	4.40582	4.15088	4.10762	4.37095	4.12764	4.44288	4.57237	4.43087	4.00727	4.36639	3.97864	3.71203	4.03512	4.38176	4.34371	3.94993	4.24154	4.07208	4.4325	4.30393	4.41625
Yanza-10	oil	0	4.1879	4.36738	4.12008	4.06009	3.79513	4.53831	4.30282	4.51006	4.41457	4.47811	4.64619	4.22476	4.14154	4.53609	4.38698	4.24937	4.53832	4.14004	4.29233	4.05641	4.05209	4.21699	4.16925	4.32488	4.47674	3.95923	4.29409	4.12162	4.17425	4.6333	4.1697	4.48543	4.45685	4.56323	4.08683	4.36651	3.91327	4.09697	4.12063	4.36347	4.43536	4.11643	4.34404	4.24419	4.29488	4.3297	4.05116
Zhangya-2	oil	0	4.12107	4.5886	4.4126	4.33751	3.09187	3.45382	4.62052	4.61775	4.15611	4.52868	4.67995	4.41032	4.34465	4.70891	4.35655	4.38365	4.68155	4.3565	4.24895	4.19203	4.24016	4.15924	4.41275	4.41963	4.59921	4.35648	4.30625	4.42465	4.32057	4.45594	4.50251	4.43047	4.66663	4.58268	4.31065	4.48246	3.97258	4.02713	4.31864	4.61573	4.38352	4.25388	4.45951	4.04398	4.60344	4.65037	4.4018
Baya-1	oil	0	4.17186	4.4236	4.20313	4.04814	3.84828	4.12837	4.36519	4.51493	4.60606	4.4848	4.75981	4.38861	4.25526	4.65314	4.56509	4.11925	4.65497	4.26422	4.26673	3.97567	4.09678	4.03151	4.11643	4.26024	4.36732	4.06171	4.53787	4.29472	4.36333	4.79171	4.21715	4.41764	4.51545	4.62734	4.09685	4.32532	3.97304	4.23847	4.26299	4.25425	4.56998	4.088	4.32251	4.3048	4.36623	4.3945	4.17274
Dingya-5	oil	0	4.05639	4.62069	4.23952	4.17788	3.72954	3.69979	4.36124	4.04045	4.35791	4.0676	4.1704	4.12469	4.0944	4.4144	4.1911	4.23348	4.51418	4.07293	3.97358	4.1106	4.07124	4.37993	4.13526	4.26615	4.12565	3.84318	4.25192	4.40278	4.34397	4.19843	4.16781	4.54466	4.53415	4.31604	3.95818	4.36623	3.90083	3.88166	4.07966	4.24469	4.48955	3.9389	4.34286	3.68103	4.35836	4.41267	4.39978
Ningya-10	oil	0	4.18831	4.25142	4.12102	4.01995	3.88757	3.89003	4.25503	4.323	4.44969	4.32307	4.51972	4.1439	4.09184	4.42048	4.36589	4.08044	4.56424	4.13634	4.1785	3.93965	3.95055	4.02733	4.18119	4.19503	4.40242	3.90166	4.38623	4.08806	4.16886	4.66296	4.15888	4.3928	4.39781	4.63172	3.89687	4.28075	3.87073	4.11488	4.07331	4.1789	4.43944	4.18454	4.28873	4.19381	4.42604	4.28301	4.12387
Tianya-2	oil	0	4.14382	4.38718	4.21705	4.0018	3.85957	3.83562	4.27	4.2913	4.37117	4.28696	4.48915	4.30054	4.24214	4.5115	4.18522	3.92319	4.5957	4.1098	3.88252	3.82913	4.09755	3.88445	3.99629	4.10263	4.3119	4.02107	4.50193	3.94819	4.0554	4.61294	4.08979	4.32879	4.38833	4.48911	4.17551	4.24228	4.07523	3.86981	4.02331	4.32102	4.17219	4.2714	4.34432	3.9555	4.47982	4.30895	4.07294
Yannong-1	oil	0	3.73634	3.92071	3.71846	3.7538	3.51703	3.75133	4.04145	3.8325	4.26054	3.92478	4.26832	3.83828	3.78645	3.84459	3.91898	3.90174	4.16662	3.7105	3.65071	3.60311	3.64095	3.76665	3.79246	3.95489	3.99036	3.66596	3.96414	3.92664	3.84563	4.19364	3.67214	4.00151	3.90225	4.0697	3.54834	3.76082	3.67269	3.78232	3.74614	3.89538	3.83923	3.82871	4.06325	3.92553	4.04278	4.05333	4.09433
Tianya-9	oil	0	4.11067	4.40808	4.17658	4.17641	3.61224	3.4419	4.14269	4.04386	4.26091	4.14074	4.64372	4.2584	3.94574	4.2742	4.21454	4.19476	4.40953	4.02073	4.08784	3.9523	4.0095	3.98658	3.9228	4.2842	4.2396	3.74279	4.30722	4.18846	4.12576	4.49744	4.14116	4.22043	4.12785	4.47939	4.10597	4.12131	3.96031	3.94645	4.0122	4.01266	4.06198	4.01237	4.09088	3.93864	4.24802	4.35797	4.33863
Multiple Cross	oil	0	3.94102	4.19908	4.04998	4.00329	3.4244	3.36108	4.31425	4.32993	4.38062	4.30578	4.50571	4.1239	3.93735	4.13452	4.16378	3.6999	4.27593	4.02234	3.94438	3.90902	3.67838	3.90187	4.04064	4.40555	4.07665	3.82384	4.37677	4.04195	4.00283	4.42932	3.90478	4.25642	4.25993	4.36937	3.86761	4.07208	3.92816	3.97489	4.04393	4.11107	4.0993	3.98685	4.27496	4.08269	4.20017	4.30793	4.36151
HERCULESE	oil	0	4.00884	4.06323	3.97814	4.12693	3.73785	3.39836	3.90589	3.91102	4.02003	3.60625	4.05815	3.7978	3.57307	3.89271	3.72745	3.7402	3.71774	3.72893	3.66574	4.04883	3.60371	3.84047	3.79829	3.97456	3.62251	3.55279	4.02912	3.5172	3.70025	3.86966	3.59927	3.75957	3.77907	4.13282	3.6476	3.68392	3.76492	3.62045	3.66328	4.07532	4.00705	3.62166	3.74622	3.86023	4.07487	3.786	4.57976
Hanley	oil	0	4.07208	3.99316	3.91734	3.8181	3.23088	3.23872	4.09139	3.88299	4.09281	3.96339	4.37195	3.93821	3.64529	3.91297	3.88214	3.79774	4.06605	3.53825	3.59593	3.60615	3.74375	3.719	3.78244	3.98249	4.03877	3.53874	3.95905	3.91968	3.69561	4.18322	3.60436	3.99914	3.9082	4.28041	3.50248	3.84454	3.90312	3.65253	3.72763	4.03106	4.17227	3.62135	3.81365	3.93943	3.94637	3.85304	4.25372
Dehiscintk Creditan	oil	0	4.39953	5.03879	4.61365	4.73323	3.27581	3.93854	4.80111	4.77178	4.54538	4.78207	4.95635	4.64914	4.69195	4.88433	4.84934	4.79641	5.18029	4.51634	4.47907	4.30069	4.43091	4.45977	4.49151	4.65891	4.43176	4.50546	4.94065	4.59506	4.63745	4.79381	4.78444	4.93713	4.89573	4.7526	4.44458	4.78727	4.31146	4.39755	4.70526	4.65424	4.80408	4.40959	4.89811	4.28542	4.7051	4.91003	4.71653
CDC Sorrel	oil	0	4.09163	4.14913	4.0854	3.97144	3.79269	3.29728	4.47162	4.21724	4.08394	4.28751	4.6689	4.0792	4.04088	4.32948	4.36291	3.94086	4.3477	3.86638	3.85395	3.99492	3.87696	3.92167	3.99536	4.24536	4.52874	3.87217	4.44028	4.09944	4.06173	4.5525	4.0101	4.18113	4.25166	4.45211	3.80431	4.09506	4.16734	4.06316	4.12219	4.26557	4.28351	3.94831	4.31507	4.01655	4.19895	4.23767	4.54939
Macbeth	oil	0	3.82992	3.83522	3.87338	3.94945	3.25612	3.32891	4.16511	3.99372	3.97237	3.71021	4.14453	3.86868	3.67436	3.77785	3.51705	3.7049	3.87398	3.7056	3.43549	3.71108	3.66602	3.5411	3.47218	3.72917	3.8907	3.4051	3.77049	3.8191	3.72547	4.17568	3.63732	3.61329	3.93639	4.1779	3.63449	3.60442	3.61704	3.56348	3.50974	3.65902	3.71693	3.7185	3.70605	3.72199	3.84129	3.66541	4.13009
LUSATIA	oil	0	3.94712	3.49124	3.47439	3.55462	3.45314	3.62834	3.58661	3.40607	3.72296	3.55153	3.77747	3.69685	3.18381	3.34664	3.22581	3.23759	3.45255	3.29266	3.18095	3.55156	3.20276	3.25931	2.90331	3.49042	3.61232	3.21537	3.47808	3.28938	3.06205	3.68675	2.93624	3.03015	3.38003	3.62085	3.07924	2.98971	3.35308	3.42143	3.13893	3.39162	3.37961	3.04657	3.34791	3.3582	3.56866	3.14511	4.17461
KOREAN	oil	0	3.97959	3.73072	3.91683	3.88731	3.5226	3.51763	4.21002	4.14785	4.12154	3.88548	4.53368	3.93409	3.63598	3.8089	3.66344	3.66049	4.08031	3.66072	3.54032	3.71085	3.46986	3.57103	3.92763	3.95591	4.0165	3.45361	4.06654	3.96366	3.91454	4.0382	3.78401	3.72468	3.96434	4.18709	3.65389	3.74006	3.92683	3.75702	3.73884	3.78406	3.837	3.41315	3.92644	3.93027	3.69773	3.96743	4.387
KENYAC1709	oil	0	4.11365	4.24677	4.11134	4.19756	3.74481	3.359	4.0786	3.90587	4.3809	4.01813	4.46628	3.87282	4.16371	4.25817	4.13851	3.87476	4.04557	3.95065	3.92096	3.89831	3.8832	3.98886	3.92066	4.09124	3.88243	3.79544	4.40424	4.02149	3.86547	4.57195	3.96446	4.1186	4.41484	4.13614	3.82385	3.98675	3.81226	3.78132	3.92353	3.87591	4.12093	4.03211	4.3503	3.95429	4.08901	4.19299	4.36493
MILAS	oil	0	4.01723	4.56498	4.05556	4.15619	3.52748	3.49329	4.3315	4.19331	3.89681	4.46674	4.5112	4.21912	4.28068	4.29017	4.25214	4.28234	4.53802	4.18714	4.08606	4.17785	4.13227	4.23148	4.17704	4.2364	4.41049	4.00822	4.58372	4.25321	4.20168	4.2936	4.23598	4.31853	4.32887	4.35436	4.16433	4.34992	3.964	3.85518	4.16491	4.51848	4.43921	4.00163	4.49892	3.89827	4.27029	4.61845	4.53747
[truncated: 144 more columns]
