# Supplementary material for: Genes Associated with the Flax Plant Type (Oil or Fiber) Identified Based on Genome and Transcriptome Sequencing Data
Source: Plants (Basel). 2021 Nov 28;10(12):2616. doi: 10.3390/plants10122616 (PMC8707629; doi:10.3390/plants10122616)
Supplement: Supplementary file 1 [file plants-10-02616-s001.zip › Supplementary Table S4.xlsx]

## Sheet: SNP table
Supplementary Table S4. Polymorphisms in genes of 4CL, C4H, CAD, CCR, CCoAOMT, COMT, F5H, PAL, CTL, BGAL, ABC, HMA, PLR, TUB, CESA, RGL, and FAD families with strong correlation (rs ≥ 0.4 or ≤ -0.4) with flax type.
The numbers located one below the other indicate the number of reads with the reference (bottom) and alternative (top) alleles. The order of genes corresponds to their location on flax chromosomes.
											oil	oil	oil	oil	oil	oil	oil	oil	oil	oil	oil	oil	fiber	fiber	oil	oil	oil	oil	oil	fiber	oil	fiber	oil	oil	oil	oil	oil	oil	oil	oil	oil	oil	oil	oil	oil	oil	oil	oil	oil
Chromosome	Nucleotide position	Reference allele	Alternative allele	Gene	Spearman rs	Spearman p-value	Kendall tau	Kendall p-value	Pearson rs	Mann-Whitney p-value	C126 CYPRUS Cyprus	C175 CIli 2719 France	C176 CIli 2734 France	C125 GRAND TURKISTAN 4 Russian Federation	C113 CIli 2047 Turkey	C164 N 39/B LA PLATA Hungary	C116 OLEIFERA Poland	C169 CIli 2225 India	C106 CIli 1679 Serbia	Jinya-7	MILAS	C152 BENVENUTO REAL Hungary	C187 PERCELLO United States	C124 HINDI Czech Republic	C158 BETA 201 Hungary	C127 MALABRIGO 1.7 Uruguay	LILA	C160 CIli 1819 United States	C103 BELADI Y 6903 Australia	C154 QUERANDI Argentina	C99 CIli 1407 Turkey	C32 De metcha 1-3-6 Vilm United States; Ethiopia	C179 VICTORY United States	C100 CIli 1464 United States	C105 CIli 1617 Afghanistan	C139 CIli 946 United States	C136 ROYAL Canada	CALAR	C137 CIli 897 United States	C120 Q0415 Belgium	C17 VNIIL-1104 Russian Federation	C3 Novelty Canada	C119 DIADEM Hungary	Lunxuan-3	Tianya-9	C159 CIli 1749 United States	C20 VNIIL-725 Russian Federation	Pale Verbana	Neiya-6
CP027619.1	1728500	C	CA	ABCG71	-0.519705	6.83997e-12	-0.50157	1.70011e-10	-0.519705	8.6185e-11	5 0	5 0	5 0	8 0	3 0	4 3	1 0	2 0	4 0	0 3	15 0	4 0	1 5	6 0	0 6	6 1	9 0	4 3	0 1	2 4	9 0	0 5	4 0	0 8	0 6	0 5	0 2	0 6	0 3	1 2	8 0	3 2	8 0	5 0	8 0	8 0	2 0	8 0	11 0
CP027619.1	1728511	T	C	ABCG71	-0.550636	1.37847e-13	-0.529966	9.69282e-12	-0.550636	4.91676e-12	6 0	5 0	5 0	9 0	2 0	8 0	0 0	2 0	3 0	0 5	11 0	9 0	1 4	5 0	6 0	4 2	7 0	7 0	0 1	3 2	12 0	0 5	6 0	5 0	7 0	5 0	2 0	8 0	0 2	0 0	10 0	4 3	7 0	7 0	4 0	7 0	2 0	5 0	10 0
CP027619.1	1728525	T	A	ABCG71	-0.543059	3.43062e-13	-0.522653	1.85155e-11	-0.543059	9.38971e-12	8 0	5 0	6 0	9 0	2 0	5 1	1 0	4 0	3 0	0 2	9 0	14 0	1 4	7 0	0 3	5 2	6 0	2 3	0 0	4 2	13 0	0 6	5 0	0 7	0 5	0 6	0 4	0 6	0 4	0 1	10 0	6 1	7 0	6 0	5 0	8 0	1 0	6 0	9 0
CP027619.1	1728581	G	A	ABCG71	-0.509221	1.13533e-11	-0.489537	2.30133e-10	-0.509221	1.16578e-10	5 0	6 0	6 0	8 0	2 0	4 3	4 0	3 0	9 0	0 4	8 0	2 0	2 7	10 0	0 4	6 1	9 0	5 2	0 0	2 1	6 0	0 3	2 0	0 5	0 4	0 3	0 0	0 4	0 8	1 4	4 0	6 1	9 0	5 0	7 0	7 0	2 0	11 0	6 0
CP027619.1	1728595	T	A	ABCG71	-0.516177	3.31171e-12	-0.496462	8.68449e-11	-0.516177	4.39849e-11	9 0	5 0	7 0	7 0	2 0	3 1	3 0	5 0	7 0	0 7	5 0	2 0	5 5	7 0	0 8	5 1	10 0	5 2	0 0	2 3	5 0	0 5	9 0	0 7	0 3	0 5	0 5	0 6	0 8	4 1	6 0	4 0	3 0	6 0	6 0	5 0	3 0	8 0	10 0
CP027619.1	1728619	C	T	ABCG71	-0.557204	4.91765e-13	-0.536077	3.13997e-11	-0.557204	1.59461e-11	4 0	6 0	3 0	2 0	5 0	3 2	1 0	6 0	6 0	0 3	10 0	2 0	4 3	6 0	0 5	8 0	10 0	2 1	1 0	2 2	7 0	0 7	6 0	0 5	0 3	0 6	0 1	0 4	0 5	2 7	5 0	1 0	3 0	5 0	9 0	6 0	2 0	8 0	6 0
CP027619.1	1728668	G	A	ABCG71	-0.538846	3.67614e-10	-0.518598	6.49249e-09	-0.538846	3.30639e-09	2 0	3 0	5 0	1 0	4 0	2 1	0 0	2 0	4 0	0 5	6 0	4 0	4 2	1 0	0 4	8 0	6 0	1 0	2 0	3 3	7 0	0 5	7 0	0 3	0 5	0 6	0 1	0 2	0 4	1 5	5 0	1 0	2 0	3 0	7 0	4 0	0 0	6 0	3 0
CP027619.1	1728767	A	G	ABCG71	-0.539359	6.17402e-12	-0.519469	2.03146e-10	-0.539359	1.03153e-10	2 0	3 0	6 0	2 0	4 0	3 3	0 0	4 0	6 0	0 4	9 0	5 0	5 3	4 0	0 4	9 0	12 0	1 0	2 0	3 3	9 0	0 5	9 0	0 4	0 5	0 5	0 1	0 2	0 5	3 5	8 0	1 0	2 0	3 0	10 0	6 0	1 0	9 0	4 0
CP027619.1	1728773	C	T	ABCG71	-0.52245	6.85589e-11	-0.506581	1.27659e-09	-0.52245	6.4874e-10	6 0	4 0	4 0	5 0	1 0	4 0	2 0	7 0	2 0	0 6	4 0	2 0	0 2	1 0	0 4	7 0	9 0	5 5	0 0	1 2	8 0	0 4	10 0	0 5	0 4	0 2	0 5	0 5	0 5	0 1	5 0	1 0	4 0	7 0	7 0	3 0	5 0	6 0	7 0
CP027619.1	1728822	C	A	ABCG71	-0.576675	4.79817e-14	-0.555708	6.33641e-12	-0.576675	3.22012e-12	7 1	4 0	5 0	4 0	2 0	9 0	3 0	5 0	2 0	0 3	2 0	1 0	0 4	1 0	3 0	7 0	10 0	7 0	0 0	1 2	9 0	0 4	10 0	5 0	4 0	4 0	5 0	6 0	0 5	0 2	8 0	1 1	4 0	5 0	6 0	4 0	3 0	5 2	8 0
CP027619.1	1728840	G	A	ABCG71	-0.558063	5.38366e-13	-0.538587	3.43437e-11	-0.558063	1.74465e-11	8 0	5 0	4 0	5 0	4 0	4 7	2 0	7 0	1 0	0 1	3 0	0 0	0 5	4 0	0 4	3 0	5 0	3 3	0 0	2 2	5 0	0 4	10 0	0 3	0 2	0 2	0 1	0 5	0 3	1 2	10 0	1 3	5 0	3 0	2 0	4 0	2 0	4 0	5 0
CP027619.1	1728919	TA	T	ABCG71	-0.536694	3.44529e-12	-0.516524	1.19216e-10	-0.536694	6.04965e-11	6 0	6 0	4 0	4 0	3 0	2 7	2 0	7 0	1 0	0 3	6 0	1 0	0 5	6 0	0 3	2 0	4 0	2 2	0 0	3 4	8 0	0 3	7 0	0 5	0 2	0 3	0 2	0 4	0 3	1 3	9 0	2 3	3 0	1 0	5 0	8 0	2 0	3 0	5 0
CP027619.1	1728938	A	T	ABCG71	-0.577672	7.88027e-14	-0.557357	9.71577e-12	-0.577672	4.93772e-12	4 0	5 0	4 0	4 0	1 0	1 5	1 0	9 0	2 0	0 3	7 0	4 0	0 5	8 0	0 0	4 0	2 0	5 1	0 0	3 6	8 0	0 7	7 1	0 9	0 2	0 2	0 2	0 3	0 2	1 5	12 0	2 2	2 0	1 0	6 0	7 0	2 0	5 0	3 0
CP027619.1	1729105	A	G	ABCG71	-0.49591	9.76453e-09	-0.48062	7.16588e-08	-0.49591	3.64614e-08	5 0	1 1	6 0	6 0	1 0	1 6	3 0	3 1	3 0	0 3	8 0	3 0	3 3	3 1	9 0	5 0	8 0	3 0	0 0	4 3	4 0	6 0	1 6	4 0	6 0	8 0	4 0	11 0	0 5	1 2	0 2	5 1	4 0	0 7	5 0	3 0	1 0	14 0	5 0
CP027619.1	1729219	CA	C	ABCG71	-0.505226	1.60646e-09	-0.486206	1.61764e-08	-0.505226	8.21981e-09	4 0	2 0	6 0	4 0	1 0	0 5	3 0	2 1	4 0	0 3	9 0	2 0	1 4	3 2	9 0	5 0	5 0	2 0	0 0	3 5	4 0	6 0	1 5	5 0	6 0	12 0	3 0	7 0	0 7	1 2	0 2	4 0	4 0	0 6	5 0	3 0	0 0	12 0	5 0
CP027619.1	1729260	C	T	ABCG71	-0.478315	4.42994e-09	-0.463734	3.07879e-08	-0.478315	1.56158e-08	4 0	2 0	7 0	6 0	1 0	0 5	4 0	2 1	8 0	0 3	14 0	2 0	2 5	4 2	9 0	7 0	8 0	2 0	1 0	4 5	6 0	7 0	1 5	9 0	8 0	12 0	3 0	9 0	0 8	1 2	0 2	4 0	12 0	0 7	8 0	3 0	0 0	18 0	5 0
CP027619.1	1729359	G	A	ABCG71	-0.522208	7.02027e-11	-0.507441	1.29909e-09	-0.522208	6.59717e-10	4 0	4 0	9 0	5 0	1 0	0 5	2 0	4 1	10 0	0 3	15 0	3 0	4 5	4 2	9 0	6 0	11 0	1 0	1 0	3 3	6 0	4 0	3 2	9 0	8 0	10 0	4 0	6 0	0 11	2 1	0 3	2 1	10 0	0 7	8 0	1 0	0 0	18 0	3 0
CP027619.1	1729389	G	A	ABCG71	-0.421204	2.96908e-07	-0.40779	9.01338e-07	-0.421204	4.56324e-07	3 0	3 0	6 0	2 0	1 0	0 3	10 0	8 0	2 0	0 5	10 0	3 0	5 1	7 1	9 0	5 0	8 0	3 0	0 0	6 2	6 0	6 0	3 7	4 0	7 0	5 0	2 0	9 0	0 7	1 1	0 6	1 2	5 0	0 8	0 0	2 0	3 0	4 0	4 0
CP027619.1	1729616	G	A	ABCG71	-0.404659	1.22079e-07	-0.399014	3.64751e-07	-0.404659	1.84318e-07	4 0	6 0	5 0	4 0	1 0	8 7	0 0	7 2	9 0	4 3	9 0	3 0	3 2	7 0	3 0	0 0	4 0	8 0	0 1	4 3	11 0	2 0	12 3	2 0	7 0	5 0	4 0	3 0	2 4	4 4	1 10	5 1	5 0	4 5	1 0	2 0	3 0	1 0	6 0
CP027619.1	1729649	T	C	ABCG71	-0.456055	6.44199e-09	-0.442981	3.57757e-08	-0.456055	1.81143e-08	5 0	4 0	5 0	4 0	4 0	0 7	1 0	7 2	9 0	0 3	10 0	1 0	2 2	6 0	6 0	6 0	6 0	3 0	0 1	3 3	4 0	3 0	0 3	7 0	9 0	7 0	2 0	13 0	0 4	0 4	0 10	3 1	6 0	0 5	11 0	3 0	1 0	6 0	8 0
CP027619.1	1730117	G	A	ABCG71	-0.411725	4.35592e-09	-0.408629	1.7995e-08	-0.411725	9.07945e-09	3 3	2 7	3 3	9 9	5 1	0 12	3 2	6 14	8 9	0 11	16 9	2 5	2 5	8 6	7 4	7 4	13 15	3 9	0 1	6 14	7 15	5 7	0 10	10 9	5 6	4 5	3 2	5 9	0 6	0 12	0 8	4 6	3 3	0 14	8 6	4 3	1 3	16 6	7 11
CP027619.1	1730297	G	A	ABCG71	-0.444627	4.8388e-09	-0.428891	2.53056e-08	-0.444627	1.27969e-08	1 0	5 0	6 0	3 0	3 0	0 4	4 0	8 0	4 0	0 3	14 0	3 0	9 2	5 1	3 0	4 1	10 0	8 0	1 1	5 3	11 0	3 0	0 11	4 0	5 0	1 1	2 0	8 0	0 3	1 6	0 8	3 1	5 0	0 9	12 0	6 0	3 0	11 0	11 0
CP027619.1	1730627	C	A	ABCG71	-0.483964	1.1605e-11	-0.483964	1.72607e-10	-0.483964	8.72953e-11	3 0	5 1	8 0	6 0	4 0	8 0	5 0	6 0	2 0	3 0	6 0	1 0	4 0	7 2	7 0	7 0	6 0	6 0	1 0	10 4	11 0	11 0	7 3	6 0	11 0	11 0	4 0	8 0	2 2	2 3	6 9	1 0	6 0	9 6	7 0	5 0	5 0	7 0	8 0
CP027619.1	1730756	A	T	ABCG71	-0.519222	9.93233e-12	-0.499406	2.32891e-10	-0.519222	1.1806e-10	1 0	2 1	4 0	12 0	5 0	8 0	0 0	5 0	8 0	6 0	7 0	2 0	2 0	4 2	4 0	10 0	11 0	6 0	2 0	3 4	10 0	6 0	0 3	11 0	8 0	8 0	2 0	6 0	0 2	1 3	0 9	8 0	6 0	0 6	11 0	1 0	5 0	9 0	5 0
CP027619.1	1733572	A	T	ABCG71	-0.494467	1.10957e-11	-0.494467	1.88089e-10	-0.494467	9.52307e-11	4 0	2 1	7 0	3 0	3 0	5 8	2 0	6 0	3 0	6 3	15 0	5 0	4 3	6 3	6 0	6 0	8 0	2 0	2 0	8 9	9 0	6 0	6 5	4 0	6 0	5 0	1 0	10 0	3 5	4 1	8 9	4 2	3 0	7 4	3 0	3 0	3 0	10 0	10 0
CP027619.1	1733591	T	TTATACTG	ABCG71	-0.480971	3.56774e-10	-0.465012	3.41551e-09	-0.480971	1.7295e-09	5 0	3 1	3 0	1 0	1 0	0 8	2 0	4 0	1 0	0 3	6 0	4 0	2 3	6 3	4 0	6 0	9 0	5 0	2 0	1 9	5 0	6 0	0 5	6 0	5 0	9 0	3 0	14 0	0 5	1 1	0 9	2 2	2 0	0 4	9 0	5 0	3 0	13 0	8 0
CP027619.1	1734090	G	A	ABCG71	-0.493054	2.91899e-09	-0.475187	2.42925e-08	-0.493054	1.23355e-08	4 0	2 1	2 0	4 0	2 1	0 11	4 1	2 0	2 0	0 7	6 0	1 1	1 5	3 1	3 0	2 1	12 0	3 0	0 0	0 7	4 0	4 0	0 3	4 0	3 0	4 0	0 1	11 0	0 4	1 3	0 3	1 2	1 0	0 5	5 0	7 0	1 1	8 0	4 0
CP027619.1	1734137	C	T	ABCG71	-0.403667	2.77208e-06	-0.388674	6.38767e-06	-0.403667	3.2354e-06	2 0	1 0	0 0	2 0	2 0	0 6	1 0	2 1	2 0	0 2	6 0	1 0	2 3	2 1	2 0	4 1	13 0	7 0	0 0	2 5	2 0	8 0	1 3	8 0	6 0	4 1	3 0	11 0	0 5	1 3	0 4	0 1	4 0	0 7	0 0	4 0	3 0	10 0	4 0
CP027619.1	1734148	G	T	ABCG71	-0.418028	2.76004e-07	-0.401399	8.28741e-07	-0.418028	4.19338e-07	4 0	1 0	0 0	5 0	1 0	0 5	2 0	4 1	8 0	0 1	4 0	0 0	2 4	2 2	1 0	3 1	11 0	6 0	0 0	2 5	3 0	5 0	1 1	10 0	7 0	6 1	2 0	10 0	0 4	0 3	0 3	2 2	4 0	0 6	7 0	5 0	2 0	10 0	2 0
CP027619.1	1735083	A	T	ABCG71	-0.488571	4.89433e-09	-0.472215	3.67252e-08	-0.488571	1.86459e-08	3 0	1 0	4 0	9 0	0 0	0 7	4 0	2 0	2 0	1 0	4 0	2 0	4 5	3 1	5 0	6 2	11 0	8 0	0 0	1 6	7 0	7 0	1 1	6 0	7 0	4 1	1 0	7 0	0 7	0 2	0 6	5 1	3 0	0 5	0 0	5 0	0 0	7 0	9 0
CP027619.1	4802992	A	T	BGAL27	0.453009	1.90972e-08	0.440293	9.24888e-08	0.453009	4.69534e-08	0 1	0 1	0 4	0 6	0 1	0 4	0 1	0 7	0 1	0 7	0 10	0 2	1 0	0 5	0 0	1 4	0 9	0 4	0 0	5 2	0 6	0 7	0 10	0 1	0 10	0 7	0 3	0 5	0 4	0 3	0 6	1 2	0 4	0 6	10 0	0 5	0 4	0 7	0 8
CP027619.1	4803009	A	G	BGAL27	0.446018	1.71966e-09	0.434258	1.00906e-08	0.446018	5.11298e-09	0 6	0 5	0 17	0 10	0 4	0 6	0 4	0 8	0 2	0 12	0 12	0 7	2 1	0 6	0 6	0 10	0 11	0 8	0 1	5 4	0 15	0 6	0 6	0 5	0 9	0 10	0 5	0 7	0 6	0 9	0 5	0 3	0 6	0 7	0 4	0 5	0 1	0 11	0 9
CP027619.1	4803175	AAAT	GAAC	BGAL27	0.446167	1.05149e-08	0.431906	5.14673e-08	0.446167	2.60716e-08	0 4	1 1	0 3	0 5	0 6	0 8	0 1	0 11	0 1	0 4	0 6	0 4	0 2	0 1	0 5	0 4	0 9	0 6	0 0	3 2	0 7	5 2	6 0	0 11	0 8	0 5	0 2	0 6	0 2	1 0	4 0	2 1	3 0	3 0	5 0	0 5	3 2	0 18	0 4
CP027619.1	4803328	C	A	BGAL27	-0.415742	2.80572e-08	-0.40621	1.01457e-07	-0.415742	5.13089e-08	1 2	5 4	12 0	0 3	3 0	3 4	0 2	6 1	0 5	0 4	0 7	6 0	0 4	0 7	7 0	0 7	0 12	5 1	0 1	2 9	5 3	0 7	5 0	9 0	5 0	1 2	4 0	7 0	4 0	2 2	9 0	0 2	2 0	4 0	5 0	0 7	0 2	12 0	5 0
CP027619.1	4803398	ATA	TG	BGAL27	-0.418264	5.01013e-08	-0.407691	1.74985e-07	-0.418264	8.86111e-08	3 4	1 4	10 0	0 10	4 0	0 8	0 5	4 2	0 4	0 6	0 10	0 3	0 2	0 3	1 0	0 13	0 6	6 1	0 0	0 6	2 9	0 11	0 0	6 0	6 0	1 5	0 0	2 0	2 0	0 3	9 0	0 8	3 4	3 0	7 0	0 6	1 0	2 0	7 0
CP027619.1	4805258	T	A	BGAL27	0.451254	1.20541e-06	0.436269	3.76444e-06	0.451254	1.91588e-06	0 2	0 3	0 0	0 2	0 1	0 6	0 0	0 4	0 2	0 8	5 0	0 1	4 1	0 2	0 2	0 3	0 13	4 0	0 0	3 0	2 2	0 3	0 4	0 9	0 1	0 9	0 5	0 8	0 3	3 0	0 2	0 1	3 0	8 0	0 0	0 1	3 0	0 18	0 9
CP027619.1	4805503	T	C	BGAL27	0.410078	9.49502e-06	0.394893	2.02917e-05	0.410078	1.03093e-05	0 2	0 4	0 0	0 2	0 1	0 6	0 0	0 5	0 6	0 6	4 0	0 1	4 1	0 3	0 2	0 3	0 12	4 0	0 0	2 0	2 2	0 2	0 2	0 6	0 1	0 8	0 4	0 8	0 2	4 0	0 3	0 0	2 0	6 0	5 0	0 1	3 0	0 15	0 10
CP027619.1	4805588	T	C	BGAL27	0.408639	1.50684e-05	0.394015	3.08203e-05	0.408639	1.56663e-05	0 2	0 3	0 0	0 2	0 1	0 4	0 0	0 4	0 6	0 6	3 0	0 1	4 1	0 2	0 2	0 3	0 12	4 0	0 0	2 0	1 2	0 2	0 2	0 6	0 1	0 8	0 4	0 8	0 2	4 0	0 3	0 0	2 0	5 0	5 0	0 1	3 0	0 14	0 10
CP027619.1	4806171	CTACATG	C	BGAL27	0.520217	1.29457e-12	0.504804	4.08922e-11	0.520217	2.07408e-11	1 3	2 1	7 0	2 0	0 3	0 5	0 5	0 8	0 9	0 5	0 6	0 1	0 9	0 4	12 0	0 4	0 4	0 5	0 1	0 5	0 8	0 8	5 0	0 7	0 4	0 9	0 3	0 5	0 3	1 1	0 7	0 6	0 14	0 2	8 0	0 7	0 1	0 10	0 5
CP027619.1	4806233	A	G	BGAL27	0.484217	5.80309e-11	0.469837	7.13473e-10	0.484217	3.61488e-10	1 3	3 3	6 0	2 0	0 3	0 7	0 4	0 8	0 8	0 4	0 8	0 1	0 11	0 3	12 0	0 6	0 5	0 4	0 1	0 7	0 8	0 9	4 0	0 8	0 5	0 12	0 3	0 6	0 2	1 1	0 9	0 6	0 13	0 2	6 0	0 7	0 1	0 5	0 5
CP027619.1	4806253	A	C	BGAL27	0.460754	9.88063e-10	0.447685	6.97226e-09	0.460754	3.53273e-09	1 3	3 2	5 0	2 0	0 3	0 7	0 4	0 9	0 9	0 5	0 9	0 2	0 10	0 3	11 0	0 7	0 5	0 4	0 1	0 6	0 7	0 9	4 0	0 7	0 6	0 13	0 2	0 6	0 3	1 1	0 10	0 7	0 12	0 2	7 0	0 7	0 1	0 5	0 5
CP027619.1	4806271	T	G	BGAL27	0.463033	1.15538e-09	0.44979	8.17961e-09	0.463033	4.14555e-09	0 4	5 2	8 0	8 0	0 1	0 13	0 2	0 9	0 11	0 4	0 1	0 3	0 13	0 5	4 0	0 8	0 4	0 1	0 0	0 6	0 11	0 5	9 0	0 6	0 2	0 8	0 4	0 7	0 4	1 1	0 7	0 8	0 6	0 11	5 1	0 11	0 1	0 7	0 6
CP027619.1	4807233	T	C	BGAL27	0.445057	1.8809e-09	0.43078	1.08512e-08	0.445057	5.49096e-09	0 7	2 1	8 0	5 0	0 5	0 10	0 5	0 7	0 6	0 6	0 6	0 1	0 14	0 6	5 0	0 9	0 4	0 3	0 0	1 4	2 10	0 12	8 0	0 11	0 6	0 11	0 3	0 10	0 3	1 3	0 6	0 5	0 5	0 3	15 0	0 11	0 2	0 6	0 10
CP027619.1	4807766	CT	C	BGAL30	0.470984	1.95838e-10	0.459153	1.81991e-09	0.470984	9.22215e-10	0 7	1 1	10 0	5 0	0 7	0 12	0 3	0 7	0 9	0 6	0 4	1 2	0 9	0 4	3 0	0 8	0 4	0 4	0 0	0 5	0 7	0 13	5 0	0 6	0 4	0 9	0 6	0 8	0 1	1 3	0 6	0 6	0 7	0 2	12 0	0 10	0 1	0 6	0 8
CP027619.1	4809388	CT	C	BGAL30	0.560222	3.4941e-15	0.548863	5.27772e-13	0.560222	2.6841e-13	0 4	0 6	0 6	0 8	0 1	0 6	0 4	0 5	0 10	0 4	0 11	0 2	0 8	0 4	0 6	0 4	0 9	0 6	0 0	0 9	0 9	0 7	0 8	0 11	0 6	0 7	0 9	0 7	0 8	4 0	0 6	0 3	0 5	0 4	0 2	0 6	0 1	0 5	0 5
CP027619.1	4809405	C	A	BGAL30	0.49924	1.35905e-11	0.484366	2.37894e-10	0.49924	1.20538e-10	0 5	0 5	0 6	0 7	3 0	0 6	0 4	0 5	0 10	4 0	0 9	0 2	0 7	0 4	0 0	0 2	0 6	0 5	0 0	0 8	0 8	0 8	0 0	0 10	0 6	0 7	0 9	0 8	0 7	3 2	0 6	1 2	0 5	0 5	0 4	0 4	0 1	0 4	0 5
CP027619.1	4809415	T	C	BGAL30	0.486564	1.44268e-09	0.477751	1.2331e-08	0.486564	6.28115e-09	0 6	0 5	0 5	0 4	0 6	0 5	0 2	0 7	0 3	0 2	0 11	0 5	0 11	0 10	0 3	0 6	0 10	0 6	0 1	0 4	0 4	0 12	0 0	0 9	0 6	0 4	0 3	0 7	0 2	1 0	0 7	0 7	0 7	0 6	0 2	0 3	0 1	0 10	0 3
CP027619.1	4809429	T	C	BGAL30	0.515153	5.39943e-11	0.505967	9.52908e-10	0.515153	4.85644e-10	0 6	0 2	0 3	0 2	0 5	0 7	0 2	0 6	0 6	0 1	0 7	0 1	0 5	0 5	0 8	0 6	0 9	0 7	0 0	0 4	0 4	0 9	0 5	0 6	0 3	0 4	0 3	0 6	0 3	2 0	0 4	0 7	0 4	0 5	0 4	0 1	0 2	0 11	0 5
CP027619.1	4809477	ATTAT	GTTAC	BGAL30	0.482808	1.05587e-07	0.468825	5.23509e-07	0.482808	2.67001e-07	0 4	0 2	0 0	0 0	0 3	0 6	0 2	1 5	0 4	2 0	0 8	0 2	0 5	0 4	5 0	0 5	0 7	0 4	0 0	0 4	0 3	0 8	5 0	0 7	0 3	0 3	0 4	0 6	0 3	1 0	0 4	1 6	0 4	0 5	0 6	0 1	0 2	0 5	0 4
CP027619.1	4809542	G	A	BGAL30	0.424707	2.48215e-06	0.411293	6.34087e-06	0.424707	3.2258e-06	1 3	2 1	1 0	4 0	0 0	0 3	0 1	1 3	0 8	5 0	0 5	2 1	0 5	0 3	0 0	0 8	0 6	0 6	0 0	3 4	0 5	0 6	0 0	0 7	0 2	0 4	0 3	0 8	0 6	3 0	0 5	2 1	0 4	0 3	0 0	0 4	0 4	0 4	0 7
CP027619.1	4809551	A	G	BGAL30	0.521427	1.95527e-09	0.505663	2.24887e-08	0.521427	1.1462e-08	0 5	2 1	1 0	2 0	0 0	0 5	0 2	0 2	0 8	3 0	0 5	2 1	0 6	0 4	0 0	0 8	0 6	0 5	1 0	4 3	0 6	0 7	0 0	0 6	0 2	0 6	0 0	0 3	0 5	3 0	0 2	2 2	0 3	0 2	0 2	0 3	0 1	0 5	0 1
CP027619.1	4809932	C	T	BGAL30	0.44487	1.04728e-08	0.425342	5.07898e-08	0.44487	2.57049e-08	4 11	4 5	5 1	11 0	0 3	0 13	0 4	1 4	0 2	2 0	0 15	3 0	0 4	0 12	0 7	0 7	0 5	0 3	0 0	2 5	0 7	0 7	0 7	0 10	0 8	0 8	0 2	0 5	0 1	2 1	0 2	3 5	0 6	0 2	2 0	0 9	0 2	0 11	0 5
CP027619.1	4810133	A	G	BGAL30	0.540763	9.02062e-12	0.522944	2.85727e-10	0.540763	1.45429e-10	3 11	2 6	5 2	11 0	0 3	0 13	0 4	0 4	0 2	0 0	0 15	3 0	0 3	0 14	0 7	0 7	0 5	0 3	0 0	2 5	0 8	0 7	0 6	0 8	0 8	0 8	0 2	0 4	0 1	2 0	0 3	0 4	0 6	0 2	2 0	0 8	0 2	0 10	0 5
CP027619.1	4810535	T	C	BGAL30	0.547287	2.47929e-13	0.531878	1.50505e-11	0.547287	7.64064e-12	0 14	1 6	0 6	0 6	0 1	0 5	0 2	2 3	0 8	4 0	0 6	0 3	0 5	0 10	0 0	0 6	0 6	0 1	0 0	0 5	0 8	0 8	0 0	0 9	0 4	0 4	0 3	0 7	0 4	1 0	0 5	1 2	0 5	0 5	0 4	0 13	0 0	0 10	0 8
CP027619.1	4810583	T	A	BGAL30	0.52039	5.67595e-13	0.501708	2.01744e-11	0.52039	1.02252e-11	0 15	0 9	0 8	0 10	0 1	0 9	0 2	2 3	0 12	3 0	0 8	0 4	0 7	0 12	0 4	0 6	0 10	0 4	0 0	0 3	0 12	0 7	0 12	0 9	0 5	0 6	0 3	0 9	0 9	1 0	0 6	0 1	0 5	0 4	0 5	0 13	0 0	0 12	0 11
CP027619.1	4810958	A	T	BGAL30	0.468994	1.43628e-10	0.443296	1.35497e-09	0.468994	6.84777e-10	1 14	2 7	1 6	2 8	0 1	0 9	0 3	2 3	3 10	3 0	2 7	0 5	2 5	3 8	1 3	1 6	4 7	2 3	0 0	0 6	2 9	0 5	0 11	0 8	2 2	3 6	0 3	0 8	4 5	1 0	1 5	0 1	1 4	0 4	1 5	1 13	0 0	3 9	2 9
CP027619.1	4810963	G	A	BGAL30	0.519821	9.31496e-12	0.505132	2.22096e-10	0.519821	1.12721e-10	0 11	0 5	0 5	1 7	0 1	0 5	0 3	2 1	0 11	3 0	0 8	0 4	0 6	0 9	1 0	0 6	0 6	0 2	0 0	0 6	0 9	0 5	12 0	0 6	0 2	0 7	0 3	0 8	0 5	1 0	0 6	1 1	0 4	0 4	0 5	0 13	0 0	0 10	0 9
CP027619.1	4810972	A	T	BGAL30	0.441644	3.22423e-09	0.418617	1.71505e-08	0.441644	8.66591e-09	3 10	4 5	1 4	2 6	0 1	3 5	0 3	3 1	3 9	3 0	2 9	1 4	2 6	3 9	1 1	1 6	4 7	3 2	0 0	1 6	2 9	0 4	0 12	0 7	2 4	4 7	0 3	0 8	4 5	1 0	1 7	1 0	1 4	0 4	1 6	1 12	0 0	3 8	2 9
CP027619.1	4810986	G	T	BGAL30	0.490028	1.47868e-10	0.473916	1.72734e-09	0.490028	8.75808e-10	1 10	0 4	0 4	0 7	0 3	3 4	0 3	1 1	0 9	3 0	0 10	0 4	0 6	0 6	0 2	0 6	0 7	1 2	0 0	0 6	0 8	0 4	0 12	0 8	0 4	1 7	0 3	0 7	0 5	1 1	0 7	1 0	0 4	0 3	0 5	0 11	0 0	0 8	0 8
CP027619.1	4811001	GATGCATACTATAA	G	BGAL30	0.406205	2.27983e-07	0.397612	6.52556e-07	0.406205	3.30625e-07	1 7	5 2	3 0	7 0	0 3	0 3	0 4	0 2	0 9	0 4	0 12	0 4	0 5	0 4	0 0	0 6	0 7	0 2	0 0	0 5	0 8	0 4	0 12	0 8	0 4	0 7	0 3	0 8	0 5	0 2	0 7	0 1	0 4	0 4	7 0	0 12	0 0	0 6	0 7
CP027619.1	4811021	T	G	BGAL30	0.47692	1.48725e-11	0.462619	1.97973e-10	0.47692	1.0014e-10	0 11	0 17	0 5	0 17	0 3	0 9	0 4	1 4	0 14	4 0	0 14	0 5	0 9	0 11	0 6	0 8	0 11	0 6	0 0	0 9	0 13	0 5	0 14	0 8	0 6	0 17	0 6	0 8	0 10	1 2	0 10	1 2	0 5	0 5	0 9	0 18	0 0	0 10	0 9
CP027619.1	4812946	T	C	BGAL30	0.646451	2.23785e-16	0.625132	3.9754e-13	0.646451	2.03321e-13	0 6	1 3	0 0	0 3	0 3	0 8	0 4	0 2	0 11	0 0	0 13	0 0	0 3	0 0	0 0	0 0	0 8	0 1	0 0	0 2	1 7	0 5	0 0	0 9	0 5	0 7	0 4	0 7	0 3	0 1	1 7	0 0	0 4	0 4	0 0	0 10	0 1	0 6	0 8
CP027619.1	4813377	C	T	BGAL30	0.472603	1.62699e-11	0.464849	2.04108e-10	0.472603	1.03448e-10	0 10	0 17	0 4	0 16	0 3	0 15	1 4	0 6	0 14	0 4	0 13	0 5	0 6	0 11	0 8	0 12	0 13	0 6	0 0	0 10	0 16	0 6	0 14	0 11	0 9	0 18	0 6	0 7	0 6	1 2	0 10	0 4	0 7	0 5	0 8	0 15	0 2	0 13	0 10
CP027619.1	4813607	C	T	BGAL30	0.613818	1.0018e-12	0.601365	1.47006e-10	0.613818	7.55923e-11	0 5	0 6	0 1	0 6	0 5	0 7	0 5	0 3	0 7	0 0	0 9	0 0	0 2	0 0	5 0	0 0	0 7	0 1	0 0	0 2	0 6	0 3	6 0	0 6	0 6	0 6	0 2	0 2	0 2	1 1	0 4	0 0	0 3	0 2	0 4	0 5	0 0	0 8	0 5
CP027619.1	5294871	ATCG	A	FAD2A	-0.435242	3.92655e-07	-0.411032	1.25561e-06	-0.435242	6.36984e-07	5 0	7 0	2 6	8 0	3 1	6 0	2 1	7 1	5 1	2 2	14 14	2 1	2 4	5 0	7 0	7 1	24 0	5 5	3 0	3 2	8 3	4 0	4 0	7 0	4 0	8 0	1 2	10 0	6 3	1 1	0 1	4 3	4 2	0 2	5 0	0 9	3 2	11 13	0 7
CP027619.1	7897686	T	TTA	CTL23	-0.49049	2.48175e-10	-0.474897	2.73319e-09	-0.49049	1.38524e-09	6 1	5 0	8 0	2 0	1 0	7 0	3 0	8 0	3 0	0 9	0 10	0 3	1 1	0 5	6 0	4 0	15 0	3 0	1 0	7 2	12 0	2 2	0 9	5 0	7 0	0 7	1 0	12 0	0 6	3 0	2 2	0 5	0 6	0 7	0 12	8 0	0 0	0 14	7 0
CP027619.1	7897837	C	CG	CTL23	-0.468936	2.37518e-09	-0.454755	1.63524e-08	-0.468936	8.28503e-09	4 1	8 1	7 0	2 0	0 0	5 0	2 0	7 0	1 0	0 8	0 13	0 3	0 1	0 7	7 0	3 0	11 0	3 0	1 1	6 4	9 0	2 1	0 10	6 0	6 0	0 7	1 0	7 0	0 9	2 0	2 0	0 3	0 7	0 5	0 12	9 0	0 1	0 14	4 0
CP027619.1	7898131	A	G	CTL23	-0.531065	2.30322e-12	-0.516185	7.81108e-11	-0.531065	3.96235e-11	4 1	9 2	4 0	5 0	7 0	8 0	4 0	5 0	2 0	0 7	0 13	1 5	1 3	0 6	5 0	4 0	16 0	1 0	0 1	5 2	6 0	2 0	0 8	4 0	6 0	1 6	4 0	9 0	0 11	1 2	1 0	0 9	3 5	0 6	0 8	6 0	0 3	0 8	10 0
CP027619.1	7898346	C	T	CTL23	-0.511444	1.65824e-11	-0.49729	3.28437e-10	-0.511444	1.66511e-10	3 2	5 1	6 0	5 0	7 0	7 0	6 0	5 0	1 0	0 6	0 8	1 6	0 4	0 7	3 0	4 0	11 0	3 1	0 0	2 2	6 0	3 0	0 10	3 0	9 0	1 8	5 0	6 0	0 10	1 2	1 1	0 9	3 3	0 4	0 10	4 0	0 2	0 5	12 0
CP027619.1	7898785	C	G	CTL23	-0.523564	1.98201e-12	-0.501774	6.18008e-11	-0.523564	3.13112e-11	5 2	2 2	7 0	4 0	4 0	5 0	3 0	6 0	3 0	0 7	0 12	0 3	1 1	0 2	2 0	7 1	16 0	4 2	1 0	4 2	8 0	5 0	0 7	2 0	7 0	2 9	5 0	2 0	0 4	2 3	2 3	0 8	1 5	0 8	0 6	6 0	0 2	0 15	8 0
CP027619.1	7899157	T	C	CTL23	-0.509916	6.6434e-12	-0.493536	1.45959e-10	-0.509916	7.39334e-11	6 0	5 1	7 0	6 0	2 0	9 0	1 0	8 0	7 0	0 5	0 6	1 4	1 2	0 3	9 0	5 1	9 0	6 1	0 1	4 1	7 0	8 2	0 8	8 0	4 0	1 7	5 0	2 0	0 5	1 2	3 4	0 5	1 5	0 2	0 10	4 0	0 2	0 4	5 0
CP027619.1	7899219	G	T	CTL23	-0.462128	6.24586e-09	-0.44543	3.65233e-08	-0.462128	1.85073e-08	7 0	5 2	5 0	10 0	4 0	8 0	1 0	5 0	3 0	0 8	0 8	1 2	0 4	0 3	3 0	12 1	13 0	1 1	2 0	5 1	11 0	6 0	0 5	7 0	5 0	3 7	3 0	3 0	0 6	2 0	2 5	0 4	4 4	0 8	0 10	3 0	0 1	0 16	10 0
CP027619.1	7906353	C	T	CTL22	-0.485917	3.84112e-10	-0.470414	3.82867e-09	-0.485917	1.94027e-09	6 1	4 0	11 0	1 0	1 0	6 0	3 0	11 0	3 0	0 9	0 6	0 2	1 1	0 5	5 0	5 0	15 0	3 0	0 1	7 4	11 0	3 3	0 5	3 0	7 0	0 5	1 0	13 0	0 5	2 2	1 2	0 6	0 6	0 6	0 12	8 0	0 2	0 13	9 0
CP027619.1	10995803	T	C	ABCG4	0.418242	2.46032e-07	0.405596	7.47106e-07	0.418242	3.78323e-07	1 0	10 0	1 0	9 0	3 0	3 3	2 0	1 3	0 3	0 4	7 0	2 1	4 1	3 0	6 0	1 2	0 10	0 3	0 1	11 0	8 0	0 7	3 0	0 7	0 5	1 3	1 0	0 6	8 0	3 0	0 6	3 0	4 0	0 5	5 0	6 0	0 0	11 0	0 7
CP027619.1	10996109	G	A	ABCG4	0.460523	1.32085e-08	0.442138	7.03473e-08	0.460523	3.56575e-08	5 2	8 0	5 0	1 0	3 0	5 3	3 0	4 5	0 7	0 3	3 0	5 1	2 2	3 0	10 0	1 7	0 4	1 5	1 0	7 0	10 0	0 6	3 0	0 8	0 6	0 3	2 0	0 5	5 0	1 0	0 5	5 0	7 0	0 5	4 0	7 0	1 0	2 0	0 7
CP027619.1	10997111	C	A	ABCG4	0.403626	6.94371e-07	0.390077	1.79025e-06	0.403626	9.06029e-07	2 0	0 7	0 10	2 0	3 0	4 2	0 3	4 0	5 1	0 5	3 0	3 0	1 0	0 6	0 6	2 0	8 0	0 15	1 0	5 0	5 2	0 3	6 0	0 1	0 6	0 3	1 0	0 11	4 0	1 0	0 10	7 0	0 4	5 0	5 0	3 0	2 0	10 0	5 0
CP027619.1	12008849	C	A	ABCG57	-0.469207	1.07853e-09	-0.459505	8.13149e-09	-0.469207	4.12255e-09	5 4	4 1	5 0	6 0	6 0	0 5	0 2	7 0	5 0	4 0	0 10	0 3	0 3	0 7	6 0	0 5	0 13	4 0	0 0	0 8	0 5	0 6	4 0	7 0	4 0	0 2	3 0	5 0	0 1	0 5	0 9	0 4	0 5	0 1	9 0	0 2	0 1	9 0	0 7
CP027619.1	12011315	G	A	ABCG57	-0.416677	1.13432e-07	-0.406495	3.65316e-07	-0.416677	1.85021e-07	5 4	3 1	8 0	6 0	0 0	0 7	0 3	4 1	6 0	5 0	0 13	0 1	0 7	0 6	6 0	0 6	0 10	3 0	0 0	0 5	0 4	0 9	2 0	8 0	6 0	0 2	5 0	5 0	0 8	0 6	0 11	0 6	0 8	0 5	9 0	0 9	0 1	11 0	0 11
CP027619.1	12303600	CG	AC	ABCG80	0.605831	5.33213e-17	0.586039	4.60933e-14	0.605831	2.34002e-14	6 0	1 0	0 6	0 2	0 3	0 12	0 1	0 4	0 8	0 3	0 2	1 1	0 4	0 5	2 4	0 4	0 4	0 7	0 0	0 10	0 8	0 5	0 11	0 9	0 5	0 6	0 5	0 4	1 0	2 0	3 3	5 2	0 9	0 2	0 2	0 5	2 1	0 8	0 13
CP027619.1	12303741	C	G	ABCG80	0.612564	1.93187e-17	0.585269	2.41464e-14	0.612564	1.22593e-14	5 1	3 1	0 8	0 6	0 3	0 5	0 6	0 9	0 7	0 2	0 5	1 1	0 5	0 3	1 3	0 11	0 10	0 5	0 1	0 4	0 8	0 6	0 6	0 8	0 11	2 5	0 0	0 9	3 0	0 0	6 3	5 4	0 2	0 7	0 4	0 7	1 2	0 5	0 9
CP027619.1	12303755	A	G	ABCG80	0.624958	1.02518e-18	0.601219	3.26293e-15	0.624958	1.65689e-15	3 2	3 1	0 7	0 6	1 5	0 8	1 1	0 11	0 6	0 4	0 3	0 1	0 4	0 4	1 1	0 9	0 7	1 1	0 0	0 8	0 7	0 6	0 5	0 11	0 6	1 6	1 2	0 8	4 0	4 1	6 2	4 1	0 12	0 5	0 8	0 11	1 1	0 8	0 11
CP027619.1	12303823	G	T	ABCG80	0.665791	2.48234e-21	0.641126	1.14171e-16	0.665791	5.80581e-17	7 4	0 3	0 6	0 5	0 2	0 9	0 1	0 13	0 5	0 6	0 6	0 4	0 6	0 4	1 1	0 4	0 5	1 5	0 1	0 10	0 9	0 5	0 6	0 10	0 5	2 6	0 4	0 8	6 0	7 0	4 4	2 3	0 8	0 10	0 10	0 8	0 0	0 6	0 7
CP027619.1	12303844	C	T	ABCG80	0.675319	3.0469e-20	0.647121	1.06641e-15	0.675319	5.43366e-16	4 2	2 2	0 6	0 3	0 2	0 8	0 1	0 11	0 3	0 3	0 7	1 4	0 10	0 5	0 1	0 5	0 8	0 5	0 2	0 8	0 6	0 3	0 3	0 10	0 4	1 6	0 5	0 6	4 0	3 0	2 3	3 0	0 7	0 7	0 4	0 4	1 1	0 8	0 11
CP027619.1	12303873	C	CATAACCCT	ABCG80	0.663089	7.34464e-21	0.638263	2.36512e-16	0.663089	1.20279e-16	4 2	2 4	0 6	0 4	0 4	0 8	0 1	0 5	0 3	0 0	0 8	1 2	0 6	0 5	0 3	0 3	0 8	0 5	0 1	0 8	0 7	0 7	0 3	0 14	0 6	2 6	0 4	0 4	5 0	2 0	4 5	4 1	0 3	0 7	0 8	0 7	1 1	0 11	0 12
CP027619.1	12304035	T	C	ABCG80	0.656907	2.95908e-20	0.633133	5.54604e-16	0.656907	2.82107e-16	0 3	3 3	0 8	0 8	0 2	0 2	0 4	0 5	0 7	0 7	0 12	0 6	0 6	0 3	0 7	0 4	0 8	0 10	0 0	0 2	0 8	0 5	0 5	0 3	0 4	3 8	0 0	0 4	7 0	3 2	1 3	1 2	0 5	0 5	0 7	0 9	0 5	0 7	0 8
CP027619.1	12304072	A	C	ABCG80	0.696161	2.47487e-22	0.672362	6.60251e-17	0.696161	3.36501e-17	0 2	1 2	0 3	0 6	0 3	0 4	0 2	0 6	0 7	0 8	0 12	0 3	0 2	0 6	0 3	0 7	0 13	0 6	0 0	0 2	0 1	0 6	0 5	0 8	0 4	0 8	0 3	0 6	3 0	6 2	6 3	1 2	0 4	0 8	0 19	0 4	2 0	0 8	0 5
CP027619.1	12304096	ATT	GTC	ABCG80	0.698013	6.64807e-22	0.676125	1.46898e-16	0.698013	7.49142e-17	0 2	1 2	0 3	0 7	0 4	0 5	0 2	0 6	0 5	0 7	0 14	0 3	0 2	0 5	0 3	0 7	0 12	0 6	0 0	0 2	0 1	0 7	0 6	0 6	0 5	0 7	0 2	0 8	3 0	6 1	6 2	1 2	0 4	0 9	0 19	0 3	0 0	0 9	0 4
CP027619.1	12304118	T	C	ABCG80	0.644423	3.82821e-18	0.623403	1.60103e-14	0.644423	8.15296e-15	0 2	2 1	0 5	0 7	0 2	0 5	0 2	0 6	0 7	0 7	0 19	0 3	0 1	0 4	0 4	0 6	0 8	0 6	0 0	0 3	0 1	0 6	0 6	0 7	0 6	0 8	0 2	0 6	3 0	8 0	6 2	2 2	0 4	0 4	0 13	0 2	0 0	0 13	0 5
CP027619.1	12304173	ACGGCC	CCGACA	ABCG80	0.651661	1.60187e-18	0.635275	1.00955e-14	0.651661	5.14202e-15	0 1	1 0	0 4	0 4	0 1	0 5	0 2	0 8	0 6	0 6	0 19	0 2	0 1	0 5	0 5	0 4	0 9	0 2	0 0	0 6	0 3	0 6	0 7	0 10	0 7	0 8	0 2	0 11	5 0	6 0	6 4	2 3	0 4	0 3	0 13	0 3	1 0	0 16	0 8
CP027619.1	12304186	G	A	ABCG80	0.660358	1.20199e-20	0.638689	3.1308e-16	0.660358	1.59235e-16	0 1	1 0	0 5	0 4	0 2	0 4	0 1	0 6	0 6	0 5	0 18	0 2	0 0	0 6	0 5	0 5	0 10	0 2	0 0	0 7	0 4	0 6	0 7	0 10	0 11	0 7	0 1	0 10	6 0	5 0	4 4	2 3	0 4	0 3	0 10	0 3	1 0	0 16	0 11
CP027619.1	12304234	TTATTT	GA	ABCG80	0.636381	1.61941e-18	0.612428	6.49003e-15	0.636381	3.30001e-15	0 1	1 0	0 5	0 5	0 2	0 6	0 1	0 5	0 5	0 6	0 13	0 1	0 2	0 8	0 4	0 5	0 7	0 2	0 0	0 6	0 4	0 4	0 7	0 9	0 11	0 7	0 2	0 8	7 0	4 0	6 4	2 3	0 4	0 3	0 9	0 4	1 0	0 12	0 11
CP027619.1	12304250	CAA	GAC	ABCG80	0.662945	1.88824e-19	0.639222	2.79113e-15	0.662945	1.42207e-15	0 1	0 0	0 7	0 4	0 4	0 6	0 1	0 6	0 4	0 7	0 10	0 2	0 2	0 8	0 4	0 5	0 7	0 2	0 0	0 7	0 5	0 2	0 7	0 9	0 9	0 7	0 2	0 9	7 0	3 0	5 4	2 3	0 5	0 3	0 8	0 5	1 0	0 10	0 9
CP027619.1	12304302	C	G	ABCG80	0.665979	1.52017e-19	0.641913	2.61419e-15	0.665979	1.33204e-15	0 1	0 0	0 6	0 6	0 4	0 7	0 1	0 5	0 3	0 7	0 10	0 2	0 2	0 8	0 3	0 5	0 7	0 2	0 0	0 7	0 5	0 3	0 7	0 9	0 9	0 7	0 2	0 9	9 0	3 0	5 4	2 3	0 5	0 3	0 8	0 5	1 0	0 9	0 10
CP027619.1	12304307	A	G	ABCG80	0.666058	4.22812e-17	0.641093	1.88295e-13	0.666058	9.62825e-14	0 2	0 2	0 5	0 6	0 4	0 6	0 0	0 6	0 3	0 6	0 9	0 2	0 3	0 8	0 4	0 5	0 5	0 2	0 0	0 6	0 5	0 1	0 8	0 6	0 5	0 5	0 1	0 3	9 0	3 0	4 3	1 1	0 5	0 3	0 6	0 4	1 1	0 8	0 9
CP027619.1	12304346	G	T	ABCG80	0.662165	3.73462e-20	0.639998	7.90983e-16	0.662165	4.02652e-16	0 3	0 2	0 6	1 8	0 4	0 8	0 3	0 6	0 2	0 5	0 9	0 1	0 3	0 9	0 6	0 6	0 7	0 3	0 0	0 7	0 7	0 2	0 7	0 10	0 5	0 6	0 2	0 4	7 0	3 0	5 5	2 1	0 6	0 4	0 5	0 5	1 1	0 16	0 9
CP027619.1	12304736	T	G	ABCG80	0.652532	1.11318e-19	0.630879	1.32931e-15	0.652532	6.76238e-16	0 3	0 2	0 6	1 8	0 5	0 9	0 3	0 4	0 3	0 5	0 10	0 2	0 5	0 10	0 7	1 8	1 7	0 4	0 0	0 6	0 6	0 2	0 9	0 9	0 5	0 5	0 3	0 6	9 0	3 0	4 4	1 1	0 6	0 6	0 5	0 4	1 1	0 13	0 8
CP027619.1	12306940	G	A	ABCG80	-0.493379	2.81991e-08	-0.482676	1.77542e-07	-0.493379	9.03856e-08	0 0	2 0	0 0	2 0	2 0	0 0	3 0	0 0	6 0	9 0	0 0	0 0	3 0	0 4	0 0	4 0	12 0	5 0	0 0	0 0	13 0	0 0	0 0	2 0	4 0	4 3	0 0	8 0	6 0	1 4	0 7	2 2	3 0	3 0	10 1	0 0	0 2	10 0	7 0
CP027619.1	12307675	T	C	ABCG80	-0.418888	5.26198e-08	-0.40509	1.837e-07	-0.418888	9.28908e-08	9 0	4 0	8 0	2 0	4 0	5 0	2 0	6 0	3 0	4 0	7 0	4 0	2 3	4 0	5 0	6 0	3 0	5 0	0 0	5 0	6 0	7 0	6 0	11 0	6 0	4 0	2 0	11 0	0 3	4 1	7 0	5 0	9 0	4 0	18 0	5 0	1 3	0 8	0 10
CP027619.1	12308064	TAT	CTA	ABCG80	-0.411654	1.83136e-07	-0.396862	5.50026e-07	-0.411654	2.78161e-07	3 0	7 0	4 0	5 0	3 0	9 0	1 0	3 0	5 0	2 0	10 0	4 0	1 3	5 0	8 0	3 0	10 0	2 0	1 0	8 0	10 0	6 0	14 0	1 0	10 0	4 0	2 0	11 0	0 4	4 4	5 0	4 0	6 0	6 0	6 0	9 0	0 1	0 7	0 6
CP027619.1	12308095	G	T	ABCG80	-0.400253	2.70111e-07	-0.387408	7.38897e-07	-0.400253	3.73502e-07	3 0	7 0	4 0	5 0	3 0	8 0	1 0	2 0	5 0	2 0	13 0	4 0	2 4	4 0	8 0	4 0	8 0	2 0	1 0	9 0	12 0	5 0	14 0	1 0	10 0	4 0	3 0	11 0	0 3	4 4	7 0	4 0	6 0	6 0	7 0	7 0	0 0	0 7	0 6
CP027619.1	12308173	T	A	ABCG80	-0.404185	1.67063e-07	-0.390191	4.85218e-07	-0.404185	2.45277e-07	9 0	7 0	4 0	3 0	4 0	8 0	1 0	8 0	9 0	3 0	15 0	1 0	3 9	3 0	5 0	4 0	13 0	1 0	0 0	8 0	5 0	4 0	16 0	6 0	6 0	3 0	5 0	7 0	0 4	2 0	10 0	6 0	9 0	5 0	8 0	1 0	0 2	0 7	0 7
CP027619.1	12308265	C	T	ABCG80	0.446522	1.13303e-07	0.436599	4.3762e-07	0.446522	2.21968e-07	0 5	0 3	0 0	0 11	0 2	0 3	0 4	0 9	0 3	0 5	0 5	0 2	6 0	0 5	0 3	0 8	0 7	2 0	0 0	0 3	0 3	0 7	0 10	0 5	0 2	2 1	0 4	0 7	3 0	2 0	6 0	1 1	0 9	7 0	0 14	0 5	3 0	0 9	0 4
CP027619.1	12308518	T	C	ABCG80	0.401189	1.41986e-06	0.390649	3.4157e-06	0.401189	1.72849e-06	0 6	0 8	0 3	0 2	0 6	0 12	0 2	0 2	0 4	0 3	0 8	0 2	4 0	0 6	0 6	0 4	2 0	2 1	1 0	0 5	2 0	0 6	0 10	0 6	0 6	0 2	0 3	0 2	4 0	5 0	4 0	8 1	0 9	2 0	0 2	0 0	3 0	0 5	0 6
CP027619.1	12308560	C	T	ABCG80	0.418744	3.2383e-08	0.40469	1.1789e-07	0.418744	5.95635e-08	0 6	0 7	0 4	0 8	0 2	0 1	0 3	0 6	0 11	0 8	0 12	0 6	11 0	0 5	0 4	1 5	0 16	2 5	0 0	0 4	0 10	0 10	0 13	0 5	0 7	1 7	0 4	0 4	3 0	2 0	4 2	2 1	0 5	8 0	0 12	0 3	2 0	0 7	0 6
CP027619.1	12308572	A	G	ABCG80	0.436915	3.13831e-07	0.428858	1.03501e-06	0.436915	5.26245e-07	4 0	2 1	0 2	0 5	5 0	8 0	1 1	1 4	3 1	6 0	3 0	0 4	7 0	0 3	2 0	0 5	10 0	2 2	1 0	0 7	1 3	0 2	0 7	0 8	0 5	3 0	0 1	0 2	3 0	4 0	4 0	3 0	0 3	9 1	0 11	0 8	2 0	9 0	0 11
CP027619.1	12309891	C	T	ABCG80	-0.410176	2.25049e-07	-0.394537	6.5885e-07	-0.410176	3.3311e-07	7 0	2 1	5 0	11 0	11 0	5 0	1 1	11 0	8 0	4 0	7 0	3 0	3 1	9 0	5 0	8 0	0 3	2 0	0 1	5 6	9 4	2 8	8 0	11 0	8 0	3 2	7 0	7 0	2 0	0 5	4 4	0 3	0 10	0 1	6 0	5 0	0 1	0 7	5 0
CP027619.1	12310665	A	G	ABCG80	-0.40271	6.75334e-06	-0.391049	1.44231e-05	-0.40271	7.31911e-06	3 0	4 0	0 0	1 0	3 0	5 0	1 3	5 0	4 1	2 0	3 0	4 0	4 1	3 0	9 0	3 0	0 17	5 2	0 0	1 1	6 1	1 2	6 0	6 0	4 0	0 2	2 0	5 0	1 0	1 1	0 2	0 6	0 1	0 7	13 0	2 0	0 3	0 9	8 0
CP027619.1	12311113	C	T	ABCG80	0.548289	4.05498e-12	0.533988	1.61506e-10	0.548289	8.2189e-11	0 7	0 4	0 2	0 1	0 0	0 3	0 0	0 6	0 5	0 3	0 9	0 1	5 0	0 6	0 1	0 4	0 8	0 5	0 0	0 1	0 6	0 4	0 2	0 10	0 4	4 0	0 1	0 3	0 4	0 2	8 2	0 4	0 3	0 8	0 7	0 6	0 0	0 12	0 7
CP027619.1	12311203	G	C	ABCG80	-0.459952	1.08348e-08	-0.450782	5.86888e-08	-0.459952	2.97867e-08	1 1	2 2	1 0	12 0	0 2	0 7	4 0	6 1	0 1	9 0	4 0	6 0	2 0	0 2	1 0	0 4	16 0	0 7	0 0	0 2	7 0	2 4	4 0	0 5	0 7	0 5	0 1	0 11	0 11	0 2	2 0	0 0	0 0	0 11	0 10	6 0	0 1	0 10	2 8
CP027619.1	12311311	G	A	ABCG80	-0.404157	3.50369e-07	-0.393395	9.57689e-07	-0.404157	4.84777e-07	1 3	3 3	2 0	4 0	0 2	0 7	2 0	10 0	0 10	7 0	8 0	0 1	4 0	0 8	4 0	0 6	2 0	0 1	0 0	0 9	9 0	3 2	0 8	0 9	0 8	0 4	0 4	0 3	0 3	0 4	7 0	1 3	1 5	0 9	0 5	11 1	0 0	0 10	0 9
CP027619.1	12311323	G	T	ABCG80	-0.448691	9.52729e-09	-0.435815	4.80012e-08	-0.448691	2.43206e-08	3 2	2 2	3 0	6 0	0 4	0 7	4 0	9 0	6 1	6 0	7 0	1 1	4 1	0 7	3 0	0 7	7 0	0 5	0 0	0 10	11 0	2 2	0 8	0 7	0 4	0 6	0 2	0 5	1 4	1 4	5 0	4 2	1 5	0 9	0 11	9 0	0 2	0 10	0 12
CP027619.1	12311437	G	A	ABCG80	-0.465588	1.50319e-09	-0.454084	1.05752e-08	-0.465588	5.35924e-09	5 1	1 1	2 0	7 0	0 4	0 3	5 0	9 1	1 1	3 0	6 0	1 1	5 1	0 7	5 0	0 5	11 0	0 6	0 0	0 6	8 0	2 2	0 5	0 4	0 9	0 9	0 0	0 6	0 3	1 3	4 0	4 3	1 5	0 9	0 10	6 0	0 2	0 10	0 8
CP027619.1	12311512	G	A	ABCG80	-0.515898	4.27826e-11	-0.503456	7.86467e-10	-0.515898	3.99414e-10	9 1	3 1	3 0	10 0	0 0	0 4	4 0	6 0	2 0	7 0	11 0	0 2	2 0	0 6	7 0	0 8	7 0	1 3	0 0	0 6	10 0	3 3	0 7	0 5	0 7	0 4	0 3	0 14	0 2	0 3	2 0	2 1	1 3	1 3	0 2	8 0	0 0	0 10	0 9
CP027619.1	12311781	A	C	ABCG80	-0.464971	1.40322e-09	-0.456225	9.89315e-09	-0.464971	5.01332e-09	7 1	4 0	4 0	7 0	0 2	0 4	3 0	8 0	4 0	6 0	13 0	1 3	6 1	0 5	8 0	0 6	3 0	1 4	1 0	0 5	7 0	1 4	0 8	0 8	0 4	0 7	0 3	0 11	0 4	0 4	4 0	1 0	1 5	0 5	0 5	7 0	0 1	0 16	0 6
CP027619.1	12312446	G	C	ABCG80	0.457243	1.96762e-09	0.451007	1.25097e-08	0.457243	6.36703e-09	0 5	0 6	0 3	0 5	0 3	0 5	0 1	0 3	0 1	0 5	0 6	0 4	0 8	0 3	0 1	1 8	0 7	0 6	0 1	0 6	0 4	0 3	0 6	0 6	0 6	0 5	0 6	0 3	0 6	0 0	0 2	0 5	0 6	0 6	0 5	0 8	0 6	0 4	0 6
CP027619.1	12312623	A	G	ABCG80	-0.436148	3.73892e-08	-0.427698	1.50525e-07	-0.436148	7.62756e-08	8 0	5 0	0 0	4 0	0 2	0 1	2 0	5 1	8 0	9 0	20 0	0 1	6 2	0 6	5 0	0 10	12 0	1 3	0 0	0 4	6 1	4 4	0 6	0 10	0 8	0 8	0 8	0 5	0 8	1 2	5 0	1 0	0 4	0 6	0 10	5 0	0 0	0 8	0 13
CP027619.1	12313166	A	G	ABCG80	-0.416178	1.86401e-06	-0.399404	4.69529e-06	-0.416178	2.38176e-06	0 3	1 0	4 0	4 0	3 0	5 0	1 0	3 2	5 1	7 0	3 0	3 0	0 3	1 0	8 0	5 0	3 0	0 0	0 0	2 1	1 2	10 0	5 0	8 0	5 0	3 0	4 0	3 0	7 0	2 0	1 3	4 0	3 5	3 0	6 0	7 0	0 5	11 0	5 0
CP027619.1	19845293	G	A	BGAL35	0.431578	7.38543e-08	0.419994	2.70614e-07	0.431578	1.37031e-07	1 2	0 0	0 0	0 8	0 0	5 0	0 4	0 8	0 2	0 7	0 9	0 1	6 0	6 0	0 7	0 5	0 11	0 3	1 0	6 3	10 0	0 2	8 0	6 0	5 1	7 0	2 0	6 0	2 0	3 0	5 0	0 3	9 0	0 6	0 4	0 7	2 0	0 8	0 4
CP027619.1	20004044	ACCTC	CTCTA	ABCB16	0.4357	8.49502e-09	0.424489	3.93007e-08	0.4357	1.99141e-08	0 8	0 8	0 5	0 7	0 5	0 1	5 0	0 8	0 6	0 6	0 8	0 1	0 2	0 8	0 2	0 5	0 6	0 4	0 0	0 9	0 10	0 8	0 7	0 9	0 6	0 5	0 6	0 7	0 7	0 1	6 0	0 5	0 10	0 7	0 8	0 5	0 1	0 11	0 6
CP027619.1	20009833	C	A	ABCB16	0.423432	1.18851e-08	0.415445	4.88231e-08	0.423432	2.47381e-08	0 5	0 7	0 5	0 10	0 4	0 10	4 0	0 8	0 3	0 8	0 13	0 2	0 5	0 4	0 9	0 9	0 7	0 4	0 0	0 5	0 17	0 7	0 6	0 6	0 4	0 9	0 9	0 7	0 4	0 1	4 0	0 8	0 6	0 6	0 14	0 6	0 4	0 7	0 8
CP027619.1	27417836	CAAC	TAAT	ABCB43	0.598096	3.86159e-15	0.577221	1.22968e-12	0.598096	6.25316e-13	0 5	1 3	6 0	4 0	0 0	0 4	0 1	0 2	0 4	0 4	0 7	0 1	2 1	1 0	0 1	0 8	0 7	0 5	0 1	4 2	0 8	5 0	0 0	0 5	0 9	0 9	2 0	0 5	3 0	0 3	1 5	6 0	4 0	0 5	0 2	0 6	0 2	0 9	2 2
CP027619.1	27417848	G	T	ABCB43	0.590286	7.84836e-16	0.567326	2.84717e-13	0.590286	1.44517e-13	2 4	1 5	6 0	5 0	6 0	0 4	0 1	0 3	0 5	0 4	0 5	0 1	5 1	2 0	3 1	1 8	0 7	0 6	0 1	4 2	0 7	9 0	9 0	0 5	0 9	1 7	2 0	0 6	3 0	0 4	3 4	6 0	5 0	0 7	0 5	0 6	0 3	0 9	2 4
CP027620.1	2536673	G	A	ABCG52	0.40556	3.16248e-07	0.390574	8.78096e-07	0.40556	4.44e-07	4 6	3 1	6 0	0 2	5 0	5 0	0 4	4 0	1 4	0 9	0 11	0 1	5 0	0 7	3 0	5 0	0 8	3 0	0 0	8 5	0 6	0 2	0 8	8 0	7 0	4 1	0 2	9 0	3 0	0 3	0 5	1 2	0 5	0 2	15 0	9 1	0 4	9 0	10 0
CP027620.1	2537678	G	A	ABCG52	0.454893	7.75354e-08	0.435202	3.28766e-07	0.454893	1.66793e-07	2 4	3 1	3 0	0 2	2 0	1 0	0 3	2 0	1 1	0 9	0 7	0 1	5 0	0 6	2 0	3 0	1 9	3 0	0 0	4 5	0 7	0 2	0 7	5 0	9 0	4 2	0 4	5 0	3 0	0 2	0 4	0 4	0 6	0 2	6 0	5 0	1 0	10 0	7 0
CP027620.1	5496213	G	A	ABCH11	0.470769	1.56058e-09	0.461358	1.14463e-08	0.470769	5.82403e-09	0 7	0 6	0 3	0 12	0 7	0 4	0 3	0 4	0 7	0 4	16 0	0 5	0 4	0 5	0 4	0 2	0 6	0 3	0 0	0 6	5 3	0 10	0 11	0 8	0 13	0 7	0 2	0 7	0 6	0 2	0 4	0 3	0 7	0 4	0 7	0 8	0 1	0 5	0 7
CP027620.1	5496419	G	T	ABCH11	0.588598	3.62509e-15	0.570697	9.58296e-13	0.588598	4.86916e-13	0 4	0 7	5 0	10 0	5 0	3 0	0 4	0 4	0 8	0 6	16 0	0 5	3 1	0 5	0 4	0 3	0 6	1 1	0 0	0 6	4 2	0 8	0 9	0 7	0 12	0 8	0 3	7 0	5 0	3 0	2 2	3 2	6 0	0 7	0 11	0 12	1 0	0 6	0 6
CP027620.1	5496514	T	C	ABCH11	0.446935	1.38979e-08	0.438015	6.65148e-08	0.446935	3.37976e-08	0 5	0 5	0 7	0 5	0 2	0 3	0 2	0 4	0 7	0 6	8 0	0 1	0 8	0 7	0 4	0 4	0 8	0 0	0 0	0 4	6 1	0 6	0 5	0 5	0 2	0 3	0 4	0 10	0 5	0 3	0 9	0 9	0 5	0 5	0 10	0 4	0 4	0 9	0 6
CP027620.1	5496631	T	C	ABCH11	0.475262	5.38051e-10	0.465337	4.64464e-09	0.475262	2.36042e-09	0 3	0 4	0 4	0 5	0 2	0 4	0 5	0 5	0 4	0 3	6 0	0 2	0 6	0 3	0 7	0 6	0 5	1 2	0 1	0 9	6 1	0 7	0 6	0 9	0 7	0 2	0 4	0 5	0 6	0 6	0 8	0 5	0 5	0 1	0 11	0 0	0 1	0 13	0 5
CP027620.1	6754159	AAAAATTG	TAAATTTA	ABCG24	-0.404366	7.87698e-08	-0.402012	2.43551e-07	-0.404366	1.2306e-07	3 4	1 5	4 5	4 9	2 2	4 8	0 6	6 8	5 11	0 6	0 12	0 7	0 11	0 7	5 3	2 8	4 8	3 7	0 1	1 7	6 7	5 4	0 7	5 12	4 7	0 7	1 3	2 9	0 4	0 5	1 2	0 2	0 2	0 7	0 15	2 8	0 2	0 15	1 6
CP027621.1	170281	T	C	ABCG14	0.437947	1.91296e-06	0.428486	5.33211e-06	0.437947	2.71474e-06	2 4	2 1	0 3	6 0	0 0	0 1	0 0	1 2	0 3	5 0	0 2	0 0	1 0	2 0	3 0	0 6	5 0	1 0	0 0	2 1	5 4	0 5	0 1	0 6	0 6	0 4	0 0	0 4	0 3	0 0	0 11	2 0	3 1	0 0	4 0	2 0	0 0	3 0	1 0
CP027621.1	170604	T	C	ABCG14	0.550734	9.56341e-10	0.540027	1.66781e-08	0.550734	8.5244e-09	0 4	0 2	0 6	3 0	0 2	0 2	0 0	0 1	0 2	3 0	0 0	0 2	0 2	7 0	0 0	0 5	7 0	0 4	0 0	0 8	0 10	0 8	0 0	0 0	0 0	0 1	0 0	0 6	0 0	1 0	0 7	0 2	1 0	0 0	11 0	0 4	4 0	11 0	5 0
CP027621.1	171175	C	T	ABCG14	0.410546	4.70393e-07	0.39652	1.29666e-06	0.410546	6.56444e-07	0 7	1 2	0 3	2 0	0 1	0 1	0 2	1 3	0 6	4 0	0 2	0 4	0 2	2 0	4 0	0 4	16 0	0 3	0 0	0 8	0 6	0 4	0 8	0 11	0 9	1 7	0 3	11 0	0 2	5 0	0 7	0 2	7 0	0 4	10 0	0 4	3 0	4 0	5 0
CP027621.1	171401	C	T	ABCG14	0.597973	1.59783e-15	0.579687	5.99729e-13	0.597973	3.04867e-13	0 9	0 3	0 2	0 3	0 4	0 2	0 3	0 4	0 4	0 13	0 5	0 5	0 4	5 0	0 5	0 5	11 0	0 8	0 1	0 7	0 9	0 6	0 5	0 6	0 5	0 7	0 2	0 9	0 3	1 0	0 6	0 6	0 1	0 3	0 10	0 7	2 1	0 10	0 6
CP027621.1	171757	A	G	ABCG14	0.593012	5.35804e-16	0.575508	2.21458e-13	0.593012	1.12471e-13	0 5	0 5	0 11	5 0	0 3	3 0	1 0	0 8	1 0	0 10	0 7	0 5	0 10	4 0	0 4	0 2	6 0	0 10	1 1	0 7	0 10	0 6	0 4	0 7	2 6	0 7	0 5	0 10	0 6	2 0	0 7	2 1	9 0	0 4	7 0	0 4	0 0	0 6	0 6
CP027621.1	172299	C	T	ABCG14	0.544365	7.18571e-13	0.52351	3.53213e-11	0.544365	1.79199e-11	0 4	0 6	0 6	0 4	0 3	0 4	0 4	0 6	0 2	0 3	0 5	0 3	0 7	3 0	0 5	0 5	9 0	0 6	0 0	0 5	0 10	0 10	0 5	0 8	0 8	4 3	0 1	0 5	0 3	1 1	0 6	0 4	2 0	0 5	0 8	0 2	1 1	0 7	0 7
CP027621.1	172746	GGAG	AGAA	ABCG14	0.493431	3.30649e-10	0.478257	3.6223e-09	0.493431	1.83667e-09	0 2	0 7	0 9	0 3	0 4	0 6	0 3	0 5	5 0	0 8	0 5	0 5	0 2	5 0	0 4	0 4	13 0	1 6	0 0	0 4	4 6	0 8	6 0	0 9	0 13	0 4	0 5	2 0	3 0	2 1	0 8	2 3	5 0	1 0	0 9	0 6	1 2	0 10	0 2
CP027621.1	173029	C	T	ABCG14	0.403056	1.82149e-07	0.390342	5.22095e-07	0.403056	2.63918e-07	0 4	0 2	0 9	0 10	0 4	0 4	3 0	1 9	0 4	0 4	0 11	0 5	2 4	7 0	9 0	3 7	0 6	0 9	0 1	5 4	4 6	6 0	8 0	0 6	3 3	0 5	0 2	0 3	0 1	1 2	0 9	5 0	7 0	3 0	0 12	0 3	0 0	11 0	8 0
CP027621.1	175452	T	C	ABCG13	0.404977	2.74139e-07	0.390038	7.67811e-07	0.404977	3.882e-07	1 2	0 6	0 6	0 8	0 3	0 7	2 0	5 3	6 0	0 9	8 0	0 0	6 2	5 0	0 6	7 0	8 0	0 4	0 1	2 0	6 0	0 4	0 9	10 0	1 2	6 0	0 1	0 7	0 6	3 2	0 8	5 2	4 3	4 0	0 10	8 0	2 0	0 9	0 11
CP027621.1	175499	T	G	ABCG13	0.400234	5.09455e-07	0.384249	1.32448e-06	0.400234	6.69708e-07	1 2	0 6	0 6	0 8	0 4	0 8	2 0	5 2	7 0	0 9	7 0	0 0	6 2	4 0	0 6	7 0	9 0	0 5	0 1	2 0	5 0	0 4	0 9	1 0	0 2	0 0	0 1	0 7	0 7	3 1	0 8	4 2	4 4	4 0	0 10	8 0	1 0	0 8	0 9
CP027621.1	175545	CA	C	ABCG13	0.415813	2.93337e-07	0.402217	8.6562e-07	0.415813	4.38201e-07	0 5	0 7	0 4	0 4	0 9	0 6	3 0	5 1	6 0	0 10	15 0	0 3	5 0	5 0	0 7	7 0	6 0	0 5	0 1	0 1	4 2	0 5	0 8	8 0	3 1	5 0	0 3	0 6	0 9	1 1	0 5	4 1	4 3	9 0	0 5	4 0	0 2	0 10	0 4
CP027621.1	1427030	T	A	ABCB22	0.464185	1.05331e-07	0.453577	4.5988e-07	0.464185	2.34321e-07	0 0	0 3	0 1	0 7	0 2	0 3	3 0	0 8	0 4	0 6	0 1	0 2	0 3	0 4	0 3	0 5	0 6	0 2	0 1	0 5	0 4	0 5	0 5	0 6	0 5	0 4	0 3	0 6	0 4	0 2	4 0	0 1	0 4	0 2	0 2	0 3	0 0	0 10	0 7
CP027621.1	1427298	A	G	ABCB22	-0.456669	3.7194e-08	-0.439237	1.72454e-07	-0.456669	8.74649e-08	3 0	6 0	0 0	8 0	3 0	3 0	0 2	7 0	1 0	7 0	10 0	3 0	3 3	12 0	0 4	3 1	8 0	4 0	0 0	9 0	2 9	5 2	9 0	13 0	3 0	7 0	2 0	5 0	3 0	1 0	4 0	2 1	5 0	0 3	0 2	3 0	1 0	12 0	6 1
CP027621.1	3710844	T	A	ABCA4	0.44244	3.21124e-10	0.437007	2.16101e-09	0.44244	1.09126e-09	1 9	0 6	0 3	0 9	0 4	0 18	0 5	0 7	0 12	4 5	0 21	0 7	0 5	0 11	0 6	0 15	0 24	3 11	0 1	0 13	0 11	0 9	4 4	0 15	0 13	2 10	0 9	0 19	4 1	2 8	0 13	2 4	0 4	0 14	0 16	0 6	0 4	0 21	7 6
CP027621.1	15858889	CATAA	C	ABCA1	-0.463675	4.83467e-09	-0.452108	2.94372e-08	-0.463675	1.49159e-08	7 1	3 0	2 2	2 0	4 0	4 0	0 4	5 0	3 0	0 10	0 13	4 0	1 2	5 0	4 0	2 1	13 0	1 1	0 0	2 0	6 0	1 0	8 0	8 0	3 0	5 0	0 2	8 0	3 0	0 6	0 6	3 0	0 4	10 0	4 0	9 0	2 0	5 0	9 0
CP027621.1	15860620	GGTAC	AGTAT	ABCA1	-0.413344	1.95729e-07	-0.401931	5.90031e-07	-0.413344	2.98614e-07	2 0	2 3	0 3	0 0	0 2	9 0	1 0	2 1	2 2	0 7	0 19	0 2	0 1	6 0	2 0	5 1	3 0	1 1	2 0	1 3	0 4	1 0	9 0	8 0	5 0	3 0	0 5	7 0	0 4	0 4	0 5	1 4	0 4	0 10	6 0	0 10	0 2	0 15	0 4
CP027621.1	15860680	A	C	ABCA1	-0.408919	5.27306e-07	-0.394417	1.42778e-06	-0.408919	7.22712e-07	1 0	1 0	0 2	0 0	0 2	9 0	1 0	1 1	2 2	0 9	0 17	0 3	0 2	5 0	2 0	3 1	6 0	1 1	2 0	1 3	1 2	1 0	6 0	7 0	7 0	2 0	1 4	6 0	0 2	0 3	0 4	1 3	0 2	0 10	7 0	0 9	0 1	0 14	0 4
CP027621.1	15860731	CTTGTCAACATCAAG	C	ABCA1	-0.41585	5.27878e-07	-0.402754	1.48074e-06	-0.41585	7.50087e-07	3 0	1 0	0 2	0 0	0 2	10 0	1 0	1 2	2 2	0 9	0 19	0 3	0 3	6 0	1 0	3 1	6 0	1 1	2 0	1 4	1 2	1 0	7 0	9 0	5 0	2 0	1 3	5 0	0 2	0 2	0 6	1 3	0 3	0 11	7 0	0 8	0 1	0 9	0 5
CP027621.1	15860998	T	TC	ABCA1	-0.429316	1.08411e-07	-0.415039	3.77958e-07	-0.429316	1.91474e-07	9 1	4 0	0 5	7 0	0 5	3 0	0 1	2 4	4 2	0 6	0 16	1 5	0 4	6 0	1 0	2 1	9 0	0 3	1 0	3 2	2 2	2 0	2 0	8 0	8 0	3 0	1 4	10 0	0 1	0 4	0 4	0 2	0 10	0 9	4 0	0 5	1 0	0 7	0 10
CP027621.1	15861190	C	G	ABCA1	-0.470226	4.55197e-10	-0.45603	3.81743e-09	-0.470226	1.93232e-09	4 1	6 0	7 0	8 0	3 0	6 0	1 2	3 0	2 0	0 11	0 20	3 0	1 0	6 0	7 0	7 2	9 0	6 0	1 0	3 0	9 0	6 0	12 0	13 0	8 0	2 0	1 0	5 0	4 0	1 3	0 12	3 0	8 0	5 0	9 0	8 0	2 0	9 0	5 0
CP027621.1	15862488	C	T	ABCA1	0.506357	1.07541e-09	0.493838	1.15423e-08	0.506357	5.86691e-09	0 3	0 4	0 4	0 7	0 1	0 5	1 2	0 7	0 3	11 0	0 9	0 3	0 5	0 4	0 4	2 6	0 4	1 2	0 0	0 8	0 4	0 8	3 0	0 4	0 6	0 4	0 3	0 6	2 0	1 2	0 14	2 3	0 7	0 5	0 6	0 6	0 0	0 12	4 0
CP027621.1	15862523	C	A	ABCA1	0.485211	1.41691e-09	0.470922	1.19853e-08	0.485211	6.08001e-09	0 2	0 5	0 3	0 6	0 1	0 4	0 3	0 8	0 5	11 0	0 11	0 3	0 6	0 5	0 3	2 7	0 6	1 2	0 0	0 8	0 5	0 7	3 0	0 6	0 7	0 3	0 3	0 6	3 0	1 2	0 13	3 4	1 8	0 5	0 4	0 6	0 0	0 12	4 0
CP027621.1	15862603	C	T	ABCA1	0.500904	8.23419e-10	0.483978	8.66662e-09	0.500904	4.40167e-09	0 1	0 3	0 4	0 5	0 2	0 2	0 2	0 9	0 5	6 0	0 9	0 6	0 5	0 9	0 2	2 6	0 7	0 2	0 0	0 7	0 6	0 5	2 0	0 8	0 4	0 3	0 1	0 6	1 0	2 2	0 16	5 5	0 7	0 3	0 4	0 4	0 1	0 14	4 0
CP027621.1	15862618	TTTTTTTTTTGCTTG	CTTTTTTTTTCCTTT	ABCA1	0.416046	2.61411e-07	0.3996	7.80144e-07	0.416046	3.94663e-07	0 1	0 2	0 4	0 3	0 3	0 6	0 1	0 9	0 6	5 0	0 9	0 9	0 6	0 10	0 5	1 6	0 5	3 1	0 0	0 5	0 3	0 2	6 0	0 6	0 6	0 2	0 2	0 9	2 0	2 2	0 12	5 2	0 9	0 1	0 5	0 4	0 1	0 10	5 0
CP027621.1	15862671	G	GCCGTTGGTGCTT	ABCA1	0.505916	1.34168e-10	0.487599	1.885e-09	0.505916	9.56031e-10	0 1	0 1	0 4	0 2	0 3	0 5	0 1	0 7	0 7	7 0	0 10	0 9	0 5	0 8	0 5	1 7	0 5	3 1	0 0	0 5	0 3	0 2	7 0	0 4	0 4	0 2	0 2	0 10	2 0	1 1	0 11	6 2	0 9	0 1	0 5	0 4	0 1	0 10	4 0
CP027621.1	15863001	ATT	A	ABCA1	0.546242	3.69422e-11	0.522584	1.01414e-09	0.546242	5.15796e-10	0 4	0 1	0 3	0 2	0 3	0 5	0 1	0 6	0 5	6 0	0 7	0 7	0 5	0 8	0 5	1 6	0 6	3 1	0 0	0 6	0 2	0 3	6 0	0 5	0 4	0 2	0 2	0 9	3 0	1 1	0 10	5 2	0 8	0 1	0 6	0 3	0 1	0 6	2 0
CP027621.1	15863016	T	A	ABCA1	0.455141	8.84294e-09	0.438383	4.71619e-08	0.455141	2.3892e-08	0 5	0 2	0 6	0 4	0 5	0 8	0 6	0 4	0 2	6 0	0 6	0 4	0 7	0 4	0 5	1 4	0 6	4 2	0 0	0 8	0 5	0 3	7 0	0 9	0 6	2 3	0 2	0 7	10 0	1 1	0 5	0 2	0 9	0 6	0 9	0 7	0 2	0 8	5 0
CP027621.1	15863058	G	A	ABCA1	0.449266	5.70728e-09	0.432075	3.04332e-08	0.449266	1.54008e-08	0 7	0 2	0 7	0 5	0 5	0 7	0 6	0 6	0 2	7 0	0 6	0 3	0 6	0 5	0 5	1 5	0 6	4 2	0 0	0 9	0 6	0 7	5 0	0 9	0 8	2 3	0 3	0 7	10 0	1 1	0 7	0 2	0 7	0 6	0 5	0 7	0 2	0 10	7 0
CP027621.1	15863072	TGCATC	CGCACT	ABCA1	0.470002	1.13895e-09	0.452348	8.59626e-09	0.470002	4.35313e-09	0 9	0 2	0 8	0 6	0 3	0 9	0 4	0 5	0 1	5 0	0 5	0 0	0 3	0 7	0 4	0 5	0 6	4 3	0 0	0 7	0 7	0 7	8 0	0 10	0 11	2 4	0 3	0 8	6 0	1 2	0 10	0 2	0 8	0 4	0 5	0 3	0 1	0 12	9 0
CP027621.1	15863182	A	C	ABCA1	0.484048	3.04113e-10	0.47247	3.05979e-09	0.484048	1.55042e-09	1 10	0 4	0 8	0 4	0 7	0 4	0 2	0 8	0 6	12 0	0 15	0 5	0 2	0 6	0 2	0 2	0 13	3 2	0 1	0 5	0 8	0 7	11 0	0 9	0 10	0 6	0 3	0 7	2 0	3 3	0 6	0 1	0 3	0 4	0 5	0 5	0 4	0 8	8 0
CP027621.1	15863204	A	G	ABCA1	0.473611	7.16322e-10	0.457245	5.89093e-09	0.473611	2.98288e-09	1 3	0 4	0 6	0 7	0 0	0 3	0 3	0 6	0 6	8 0	0 10	0 3	0 6	0 7	0 5	0 6	0 16	3 0	0 0	0 8	0 11	0 10	7 0	0 9	0 7	2 12	0 2	0 8	5 0	1 3	0 4	2 2	0 5	0 3	0 7	0 3	0 3	0 10	6 0
CP027621.1	15863269	T	C	ABCA1	0.517417	5.04427e-11	0.497951	9.23141e-10	0.517417	4.68467e-10	0 3	0 1	0 0	0 5	0 3	0 9	0 2	0 9	0 2	7 0	0 9	0 4	0 7	0 4	0 8	0 5	0 9	3 1	0 2	0 4	0 5	0 6	7 0	0 5	0 4	1 7	0 3	0 9	3 0	2 1	0 2	3 3	0 8	0 9	0 10	0 8	0 3	0 18	6 0
CP027621.1	15863460	T	TG	ABCA1	0.424444	2.12372e-07	0.412725	6.76525e-07	0.424444	3.42632e-07	0 4	0 6	0 1	0 4	0 1	0 3	0 2	0 5	0 4	4 0	0 10	0 4	0 4	0 4	0 7	0 7	0 10	2 3	0 0	0 6	0 9	0 9	5 0	0 3	0 2	0 1	0 0	0 5	5 0	0 1	0 2	3 0	0 6	0 6	0 7	0 6	0 1	0 9	9 0
CP027621.1	15863663	A	T	ABCA1	0.454099	7.61113e-09	0.438817	4.09044e-08	0.454099	2.07133e-08	0 4	0 4	0 4	0 8	0 4	0 4	0 3	0 7	0 5	5 0	0 7	0 4	0 9	0 6	0 9	2 5	0 16	4 2	0 1	0 8	0 8	0 0	4 0	0 3	0 2	2 2	0 0	0 7	4 0	1 2	0 1	2 0	0 1	0 4	0 6	0 6	0 4	0 17	8 0
CP027621.1	15863716	C	T	ABCA1	0.410738	2.61329e-07	0.396208	7.57778e-07	0.410738	3.83303e-07	1 5	0 9	0 4	0 4	0 4	0 5	0 2	0 6	0 2	5 0	0 4	0 1	0 5	0 4	0 7	2 4	0 9	3 2	0 0	0 6	0 9	0 5	5 0	0 3	0 4	1 2	0 5	0 7	3 0	1 1	0 3	1 0	0 6	0 6	0 7	0 5	0 4	0 15	10 0
CP027621.1	15863730	T	C	ABCA1	0.459288	1.86397e-08	0.443706	9.47878e-08	0.459288	4.80544e-08	0 2	0 11	0 6	0 4	0 4	0 4	0 2	0 5	0 1	6 0	0 12	0 2	0 6	0 2	0 6	1 4	0 18	3 0	0 0	0 4	0 8	0 1	8 0	0 9	0 2	0 1	0 5	0 15	6 0	4 2	0 6	2 0	0 1	0 7	0 3	0 8	0 2	0 14	8 0
CP027621.1	15863755	A	T	ABCA1	0.483559	1.0023e-07	0.467433	5.02672e-07	0.483559	2.5637e-07	0 2	0 13	0 5	0 3	0 6	0 4	0 2	0 4	0 1	3 0	0 11	0 2	0 7	0 2	0 6	0 3	0 19	3 0	0 0	0 4	0 3	0 2	5 0	0 9	0 4	0 3	0 5	0 14	4 0	3 2	0 7	1 0	0 0	0 4	0 2	0 8	0 2	0 14	5 0
CP027621.1	15863786	A	G	ABCA1	0.503343	8.92424e-10	0.489981	9.52441e-09	0.503343	4.83862e-09	1 2	0 6	0 3	0 5	0 4	0 2	0 4	0 8	0 7	7 0	0 9	0 3	0 6	0 3	0 3	0 1	0 7	0 0	0 0	0 4	0 5	0 7	10 0	1 10	0 2	2 6	0 2	0 4	4 0	2 1	0 4	1 0	0 3	0 4	0 6	0 7	0 2	0 10	10 0
CP027621.1	15863806	GA	G	ABCA1	0.523332	7.40443e-11	0.506567	1.37824e-09	0.523332	7.00043e-10	1 1	0 5	0 2	0 5	0 2	0 2	0 4	0 8	0 7	10 0	0 7	0 3	0 5	0 4	0 3	0 1	0 7	0 0	0 0	0 5	0 5	0 6	10 0	0 12	0 1	2 4	0 2	0 3	4 0	2 1	0 3	1 0	0 3	0 4	0 5	0 6	0 2	0 10	9 0
CP027621.1	15863835	T	A	ABCA1	0.440058	5.31762e-08	0.422455	2.12332e-07	0.440058	1.07566e-07	0 3	0 5	0 1	0 6	0 4	0 4	0 1	0 8	0 6	7 0	0 15	0 3	0 5	0 3	0 8	0 4	0 14	1 1	0 1	0 8	0 7	0 4	3 0	0 10	0 1	2 4	0 3	0 14	1 0	3 2	0 7	5 1	0 11	0 7	0 14	0 5	0 2	0 15	7 0
CP027621.1	15863851	CAC	TAT	ABCA1	0.514558	1.25803e-10	0.496666	1.96434e-09	0.514558	9.98047e-10	0 2	0 4	0 5	0 6	0 1	0 4	0 4	0 5	0 7	10 0	0 11	0 5	0 4	0 3	0 6	0 5	0 13	1 4	0 0	0 7	0 9	0 2	5 0	0 11	0 3	0 9	0 1	0 5	0 0	2 1	0 5	3 3	0 10	0 4	0 9	0 5	0 4	0 5	7 0
CP027621.1	15863868	T	C	ABCA1	0.419244	2.52779e-07	0.402171	7.70026e-07	0.419244	3.8996e-07	1 4	0 2	0 5	0 4	0 2	0 5	0 5	0 7	0 7	10 0	0 13	0 2	0 2	0 5	0 10	0 3	0 11	2 7	0 1	0 8	0 10	0 8	6 0	0 7	0 2	0 7	0 4	0 10	2 0	2 2	0 4	5 0	0 7	0 7	0 11	0 5	0 0	0 7	12 0
CP027621.1	15863910	CCCCTTAAA	C	ABCA1	0.424095	1.96574e-07	0.408213	6.29339e-07	0.424095	3.18809e-07	1 4	0 1	0 4	0 3	0 1	0 4	0 4	0 8	0 6	6 0	0 10	0 5	0 2	0 6	0 12	0 3	0 12	3 4	0 2	0 10	0 9	0 8	8 0	0 9	0 2	1 8	0 4	0 12	4 0	1 3	0 3	4 1	0 5	0 3	0 11	0 6	0 0	0 13	7 0
CP027621.1	15863925	CGCC	GGCT	ABCA1	0.465189	1.76664e-09	0.449202	1.21668e-08	0.465189	6.16157e-09	1 7	0 2	0 5	0 7	0 2	0 8	0 1	0 8	0 8	2 0	0 22	0 3	0 1	0 4	0 4	0 4	0 13	3 0	0 0	0 6	0 7	0 3	6 0	0 6	0 4	0 5	0 4	0 5	10 0	4 5	0 4	2 1	0 5	0 7	0 7	0 6	0 2	0 9	9 0
CP027621.1	15863972	T	C	ABCA1	0.453289	3.78968e-10	0.434247	2.76747e-09	0.453289	1.39841e-09	0 8	0 5	0 6	0 6	0 1	0 12	0 0	0 10	0 10	4 3	0 25	0 5	0 5	0 6	0 6	1 6	0 14	3 2	0 0	0 11	0 10	0 4	3 2	0 9	0 8	0 5	0 4	0 8	7 2	3 4	0 9	3 5	0 9	0 13	0 12	0 8	0 2	0 11	12 4
CP027621.1	15863998	A	T	ABCA1	0.454596	5.10581e-09	0.438093	2.87229e-08	0.454596	1.45423e-08	0 5	0 3	0 3	0 6	0 1	0 9	0 0	0 3	0 9	6 0	0 17	0 4	0 2	0 4	0 5	1 4	0 11	2 1	0 0	0 7	0 8	0 2	3 0	0 4	0 6	1 4	0 4	0 4	6 0	2 3	0 2	4 1	0 7	0 8	0 7	0 3	0 2	0 10	11 0
CP027621.1	15866264	G	A	ABCA7	0.416684	1.02736e-07	0.405171	3.3375e-07	0.416684	1.68964e-07	1 1	4 0	4 0	0 3	0 6	2 3	0 0	5 0	4 0	0 6	4 0	5 0	1 2	0 7	0 7	0 5	0 8	5 2	0 0	4 0	6 0	0 4	3 0	7 0	10 0	1 4	4 0	5 0	5 0	2 1	6 0	2 4	0 5	6 0	6 0	2 0	2 0	9 0	9 0
CP027621.1	15867457	A	C	ABCA7	-0.43121	8.20354e-09	-0.414622	3.68505e-08	-0.43121	1.86205e-08	5 0	1 1	0 6	0 6	3 0	11 0	2 0	5 3	8 1	9 0	10 0	1 0	1 4	5 0	7 0	5 1	11 0	1 2	0 0	2 5	8 1	7 0	3 0	8 0	7 0	5 1	4 0	11 0	0 2	3 3	0 1	4 1	4 0	0 13	0 10	7 0	1 0	0 11	0 7
CP027621.1	15867530	C	A	ABCA7	-0.420447	2.54232e-08	-0.410305	9.56083e-08	-0.420447	4.83352e-08	4 0	4 0	5 0	5 0	2 0	5 0	3 0	0 2	0 5	0 2	0 9	0 1	1 6	4 0	4 0	0 5	0 8	2 1	0 0	0 9	11 0	6 0	0 6	7 0	10 0	11 0	0 4	5 1	0 3	4 1	0 5	7 0	5 0	0 4	0 10	4 0	0 2	0 11	7 0
CP027621.1	15868146	T	A	ABCA7	-0.422734	7.08875e-08	-0.410481	2.46788e-07	-0.422734	1.24893e-07	4 4	4 0	7 0	10 0	3 0	5 0	3 0	0 3	0 6	0 6	0 9	0 4	0 4	5 0	3 0	0 6	0 9	2 1	0 0	0 5	4 0	5 0	0 3	7 0	5 0	4 2	0 2	9 0	0 4	2 1	0 6	4 1	7 0	0 6	0 10	5 0	0 0	0 5	7 0
CP027621.1	15868351	CTGA	TTGG	ABCA7	-0.462826	2.18591e-09	-0.449443	1.44104e-08	-0.462826	7.29873e-09	7 1	3 0	4 0	6 0	2 0	6 0	2 0	0 2	1 2	1 2	0 13	0 1	0 5	6 0	14 0	0 7	0 9	3 3	1 0	0 7	3 0	6 0	0 5	9 0	6 0	9 0	0 3	8 0	0 3	3 0	0 6	1 2	11 0	0 4	0 9	9 0	0 1	0 11	10 0
CP027621.1	15868360	A	G	ABCA7	-0.467279	1.65817e-09	-0.452951	1.17123e-08	-0.467279	5.93312e-09	8 1	3 0	3 0	7 0	2 0	8 0	3 0	0 2	1 2	1 2	0 11	0 1	0 6	6 0	13 0	0 5	0 9	3 4	1 0	0 6	2 0	6 0	0 3	11 0	6 0	10 0	0 2	6 0	0 3	3 0	0 5	2 3	10 0	0 5	0 10	7 0	0 1	0 11	9 0
CP027621.1	15868450	G	A	ABCA7	-0.473369	4.96083e-10	-0.459206	4.24505e-09	-0.473369	2.14988e-09	7 1	3 0	2 0	6 0	2 0	9 0	4 0	0 2	1 4	0 1	0 11	0 3	0 7	7 0	13 0	0 5	0 9	2 5	1 0	0 5	3 0	6 0	0 2	11 0	7 0	13 0	0 2	7 0	0 4	3 0	0 5	1 2	11 0	0 7	0 11	5 0	0 1	0 9	8 0
CP027621.1	15868466	A	G	ABCA7	-0.447562	5.25915e-09	-0.43914	2.79049e-08	-0.447562	1.41266e-08	6 0	5 0	5 0	6 0	5 0	7 0	3 0	0 5	0 3	0 6	0 5	0 4	0 5	5 0	12 0	0 5	0 10	2 3	1 0	0 10	5 0	9 0	0 4	12 0	4 0	14 1	0 5	5 0	0 3	2 0	0 6	3 1	8 0	0 8	0 14	7 0	0 0	0 10	11 0
CP027621.1	15868479	T	C	ABCA7	-0.455529	2.91925e-09	-0.446922	1.75482e-08	-0.455529	8.88705e-09	6 0	5 0	6 0	6 0	5 0	6 0	3 0	0 5	0 5	0 6	0 6	0 4	0 4	5 0	10 0	0 5	0 10	2 3	1 0	0 10	5 0	9 0	0 4	13 0	4 0	15 1	0 5	5 0	0 3	2 0	0 6	3 1	8 0	0 7	0 13	7 0	0 0	0 11	13 0
CP027621.1	15868519	T	G	ABCA7	-0.416611	6.31594e-08	-0.404757	2.13976e-07	-0.416611	1.08216e-07	4 0	5 0	6 0	4 0	7 0	5 0	2 0	0 4	0 6	0 7	0 5	0 4	0 3	5 0	10 0	0 5	0 11	2 2	1 0	0 12	5 0	9 0	0 5	12 0	3 0	15 1	0 5	7 0	0 5	2 0	0 6	3 1	8 0	0 5	0 13	8 0	0 1	0 11	14 0
CP027621.1	15868648	A	G	ABCA7	-0.450848	8.9145e-09	-0.436258	4.59664e-08	-0.450848	2.32817e-08	3 1	2 0	0 0	10 0	3 0	5 0	2 0	0 6	0 1	0 8	0 11	0 6	1 6	4 0	3 0	0 3	0 10	2 2	1 0	0 1	6 0	5 0	0 10	7 0	12 0	8 1	0 3	7 0	0 3	3 0	0 3	2 1	4 0	0 7	0 11	6 0	0 1	0 6	12 0
CP027621.1	15868731	C	T	ABCA7	-0.403881	2.97253e-07	-0.39268	8.22304e-07	-0.403881	4.15929e-07	7 0	6 0	4 0	8 0	3 0	5 0	4 0	0 7	1 3	0 7	0 19	0 5	0 9	6 0	5 0	0 4	0 17	1 4	0 0	0 1	5 0	9 0	0 6	7 0	5 0	4 0	0 5	7 0	0 1	2 0	0 2	2 4	4 0	0 10	0 11	8 0	0 4	0 9	7 0
CP027621.1	15868747	C	T	ABCA7	-0.433971	6.83661e-08	-0.421623	2.5618e-07	-0.433971	1.29765e-07	2 1	3 0	6 0	9 0	4 0	3 0	1 0	0 6	1 2	0 3	0 13	0 0	4 4	6 0	11 0	0 6	0 17	1 6	0 0	0 7	10 0	8 0	0 6	8 0	8 0	3 0	0 4	5 0	0 2	1 2	0 6	2 3	4 0	0 5	0 11	4 0	0 1	0 8	7 0
CP027621.1	15868785	A	C	ABCA7	-0.410306	1.84176e-07	-0.394319	5.48772e-07	-0.410306	2.77514e-07	2 1	3 0	4 0	5 0	5 0	1 0	2 0	0 4	1 5	0 6	0 16	0 1	3 6	5 0	9 0	0 3	0 14	1 4	0 0	0 7	13 0	9 0	0 8	6 0	8 0	2 0	0 4	7 0	0 3	1 0	0 7	1 3	2 0	0 7	0 7	4 0	0 3	0 10	8 0
CP027621.1	15868808	T	C	ABCA7	-0.400512	7.17845e-07	-0.387419	1.81819e-06	-0.400512	9.20108e-07	1 1	2 0	9 0	0 0	2 0	3 0	3 0	0 2	0 1	0 3	0 15	0 6	4 3	3 0	8 0	0 6	0 11	1 3	1 0	0 4	6 0	5 0	0 6	10 0	5 0	7 1	0 2	5 0	0 7	1 0	0 4	3 0	4 0	0 8	0 9	2 0	0 1	0 9	6 0
CP027621.1	15868896	T	G	ABCA7	-0.443838	2.2506e-08	-0.430592	1.00369e-07	-0.443838	5.08329e-08	4 3	8 0	6 0	4 0	6 0	7 0	2 0	0 7	1 0	0 3	0 15	0 3	2 4	4 0	10 0	0 7	0 15	0 1	0 0	0 7	5 0	6 0	0 8	4 0	6 0	3 0	0 4	4 0	0 7	4 0	0 3	2 0	1 0	0 1	0 7	6 0	0 2	0 7	4 0
CP027621.1	15868996	G	T	ABCA7	-0.448972	5.29683e-08	-0.438211	2.2452e-07	-0.448972	1.13848e-07	5 0	4 0	4 0	6 0	5 0	5 0	2 0	0 3	0 7	0 6	0 14	0 4	1 3	5 0	6 0	0 5	0 14	0 3	0 0	0 4	8 0	7 0	0 5	7 0	5 0	3 4	0 5	5 0	0 3	3 3	0 6	2 1	8 0	0 6	0 11	4 0	0 0	0 13	6 0
CP027621.1	15869025	T	C	ABCA7	-0.400425	2.14801e-06	-0.392806	4.98194e-06	-0.400425	2.52438e-06	2 0	2 0	2 0	5 0	3 0	3 0	1 0	0 4	0 9	1 6	0 7	0 3	0 1	3 0	5 0	0 3	0 15	0 7	0 0	0 6	8 0	5 0	0 8	6 0	5 0	4 3	0 2	11 0	0 5	2 1	0 3	2 1	4 0	0 2	0 9	6 0	0 3	0 5	7 0
CP027621.1	15869157	T	A	ABCA7	-0.426416	2.51194e-07	-0.412232	7.96935e-07	-0.426416	4.03967e-07	8 1	2 0	5 0	5 0	2 0	7 0	4 0	0 5	1 2	1 5	0 9	0 2	1 0	5 0	4 0	0 4	0 12	1 6	0 0	0 8	7 0	1 0	0 2	8 0	4 0	3 2	0 3	7 0	0 7	0 1	0 3	3 1	7 0	0 2	0 9	2 0	0 4	0 8	12 0
CP027621.1	15869290	G	C	ABCA7	-0.41352	1.31072e-07	-0.400113	4.09342e-07	-0.41352	2.07091e-07	7 1	2 0	5 0	4 0	1 0	3 0	1 0	0 4	1 4	0 11	0 11	0 4	0 3	3 0	6 0	0 5	0 11	1 2	3 0	0 8	4 0	2 0	0 5	12 0	7 0	4 1	0 4	9 0	0 5	3 1	0 5	5 0	6 0	0 4	0 12	3 0	0 4	0 4	8 0
CP027621.1	15869353	T	TA	ABCA7	-0.410644	2.39142e-07	-0.401639	6.98305e-07	-0.410644	3.53412e-07	5 2	1 0	9 0	5 0	3 0	3 0	5 0	0 10	1 3	0 5	0 11	0 3	0 8	6 0	5 0	0 3	0 14	1 2	2 0	0 8	4 0	3 0	0 8	7 0	3 0	4 1	0 5	8 0	0 5	1 0	0 8	2 0	10 0	0 5	0 8	4 0	0 4	0 12	5 0
CP027621.1	15869358	T	C	ABCA7	-0.44147	1.04303e-07	-0.432015	3.93437e-07	-0.44147	1.99576e-07	5 2	1 0	7 0	5 0	3 0	3 0	5 0	0 5	1 3	0 5	0 10	0 3	0 8	5 0	5 0	0 3	0 14	1 1	2 0	0 8	3 0	3 0	0 8	6 0	3 0	4 1	0 4	8 0	0 5	1 0	0 7	2 0	9 0	0 5	0 7	4 0	0 0	0 11	6 0
CP027621.1	15869411	C	T	ABCA7	-0.433117	1.46479e-08	-0.418981	6.31546e-08	-0.433117	3.19497e-08	5 1	6 0	5 0	9 0	6 0	1 0	2 0	0 5	1 5	0 6	0 13	0 5	2 7	5 0	5 0	0 9	0 9	2 2	2 0	0 7	8 0	8 0	0 4	12 0	3 0	5 2	0 6	8 0	0 3	1 6	0 4	4 2	7 0	0 5	0 13	8 0	0 2	0 10	9 0
CP027621.1	15869625	C	T	ABCA7	-0.43651	7.79392e-08	-0.424611	2.93106e-07	-0.43651	1.48506e-07	4 0	9 0	5 0	9 0	4 0	6 0	3 0	0 4	0 6	0 4	0 8	0 3	3 1	0 0	7 0	0 8	0 10	1 1	1 0	0 3	8 0	8 0	0 5	15 0	6 0	9 0	0 2	5 0	0 4	1 1	0 3	0 1	3 0	0 3	0 8	7 0	0 3	0 19	8 0
CP027621.1	15869904	T	C	ABCA7	-0.416684	9.3098e-08	-0.403883	3.05047e-07	-0.416684	1.5429e-07	4 0	9 0	5 0	7 0	1 0	8 0	1 0	0 7	0 6	0 3	0 11	0 2	3 1	0 0	4 0	0 8	0 12	2 2	0 0	0 7	12 0	9 0	0 9	9 0	10 0	9 0	0 1	2 0	0 5	5 1	0 7	1 0	3 0	0 2	0 10	6 0	0 1	0 15	8 0
CP027621.1	15869982	A	G	ABCA7	-0.419968	7.95804e-08	-0.40532	2.69622e-07	-0.419968	1.36418e-07	4 0	8 1	3 0	2 0	2 2	5 0	1 0	0 6	1 5	0 6	0 12	0 6	3 6	12 0	6 0	0 4	0 8	2 2	0 0	0 9	7 0	10 0	0 4	9 0	8 0	4 0	0 3	4 0	0 4	4 1	0 8	6 2	8 0	0 1	0 8	3 0	0 7	0 10	5 0
CP027621.1	15872989	G	T	ABCA7	-0.412338	7.4021e-07	-0.404486	1.98142e-06	-0.412338	1.00625e-06	3 2	3 0	5 0	4 0	3 0	3 0	0 2	7 0	2 8	0 4	0 7	1 0	0 1	0 6	9 0	6 0	7 0	0 2	3 0	0 3	1 6	2 0	0 4	5 0	8 0	3 0	2 0	4 0	0 5	1 3	0 1	0 3	4 0	0 2	0 7	4 0	0 3	0 15	0 3
CP027621.1	16558535	A	G	ABCG12	0.404305	5.01765e-07	0.39008	1.33286e-06	0.404305	6.74274e-07	1 1	0 3	0 5	0 4	2 0	2 0	1 5	3 1	3 0	0 7	0 12	0 5	0 6	7 0	0 8	7 0	11 0	0 5	0 0	5 0	0 7	6 0	7 0	0 6	0 1	0 4	0 2	10 0	0 4	6 0	2 3	0 3	3 5	0 5	0 5	7 0	0 3	15 0	11 0
CP027621.1	16558764	G	A	ABCG12	0.421008	8.97243e-08	0.407087	3.0266e-07	0.421008	1.53104e-07	2 2	0 3	0 3	0 5	3 0	3 0	0 4	3 1	5 0	0 11	0 12	0 6	0 10	5 0	0 4	7 0	14 0	0 6	0 0	5 1	0 6	6 0	8 0	0 5	0 3	0 2	0 1	11 0	0 4	2 0	1 2	0 4	1 3	0 5	0 8	6 0	0 1	13 0	14 0
CP027621.1	16561099	ACACACACAAC	GCACACACAAAATGAATA	ABCG16	0.498975	5.21621e-11	0.48476	7.66225e-10	0.498975	3.88423e-10	0 2	0 3	0 6	0 9	1 3	0 3	2 0	0 7	0 12	0 8	0 9	0 4	1 1	8 0	11 0	1 7	1 10	0 12	0 1	2 4	3 2	8 1	9 0	0 8	0 2	1 4	0 1	0 6	0 6	2 1	0 12	4 0	9 0	5 0	0 13	0 6	0 1	12 0	2 0
CP027621.1	16561126	C	A	ABCG16	0.440413	6.27459e-09	0.425402	3.09627e-08	0.440413	1.56615e-08	0 3	0 3	0 6	0 8	0 3	0 5	1 0	0 4	0 9	0 8	0 12	0 4	1 5	9 0	8 0	0 12	0 10	0 4	0 0	4 5	3 4	6 1	8 0	0 6	0 4	2 3	0 1	0 5	0 6	5 2	0 10	4 0	6 0	0 0	0 11	0 6	0 1	14 2	9 0
CP027621.1	16561273	T	A	ABCG16	0.434742	1.02837e-08	0.424184	4.63894e-08	0.434742	2.34669e-08	0 4	0 5	0 0	0 5	0 3	0 2	3 0	0 0	0 5	0 9	1 11	0 2	2 3	7 0	11 0	1 5	0 8	0 8	0 1	5 4	3 7	6 0	6 0	0 10	1 7	1 6	0 3	0 6	0 3	4 1	0 4	2 1	5 0	10 0	0 8	0 4	4 1	11 0	11 0
CP027621.1	16562248	GAA	G	ABCG16	0.415753	7.45967e-08	0.404625	2.47802e-07	0.415753	1.25325e-07	0 5	0 5	0 5	0 3	0 2	0 2	1 0	0 4	0 5	0 8	1 13	0 2	2 5	10 0	7 0	1 7	0 6	0 7	0 0	6 2	3 4	3 1	5 0	0 10	0 5	0 5	0 5	0 4	0 4	2 1	0 8	0 1	7 0	8 0	0 11	0 6	4 1	12 0	10 0
CP027621.1	16562285	AC	CA	ABCG16	0.442822	3.08808e-10	0.434702	2.09342e-09	0.442822	1.05738e-09	0 11	0 5	0 8	0 10	0 6	0 11	3 1	0 11	0 9	0 16	0 14	0 4	3 3	10 3	5 4	0 12	0 15	1 8	0 0	1 10	5 8	4 6	4 5	0 11	0 6	1 3	0 4	0 9	0 8	1 7	0 12	6 7	3 6	5 4	0 15	0 9	1 3	16 12	8 5
CP027621.1	16563226	A	G	ABCG16	0.425826	3.57508e-07	0.411584	1.09472e-06	0.425826	5.54985e-07	1 1	0 1	0 0	0 2	0 0	1 5	1 0	2 3	0 3	0 4	2 7	0 1	1 4	5 0	3 0	2 2	0 3	1 2	0 0	5 1	5 8	10 0	7 0	0 3	4 5	3 6	0 0	0 5	1 6	1 0	6 6	1 0	6 0	2 0	2 4	2 6	1 0	5 0	4 0
CP027621.1	16563954	C	G	ABCG16	0.456412	1.28471e-08	0.445068	6.65166e-08	0.456412	3.37207e-08	0 4	0 1	0 3	0 6	0 1	0 7	3 0	0 2	0 4	0 7	0 15	0 3	0 3	4 0	9 0	1 7	0 3	0 9	0 1	4 0	3 3	7 0	5 0	0 13	3 4	0 4	0 3	0 4	0 6	2 0	0 16	2 0	4 0	5 0	0 9	0 7	1 1	9 0	8 0
CP027621.1	16564542	A	G	ABCG16	0.432906	1.13921e-07	0.423	4.04061e-07	0.432906	2.04766e-07	0 6	1 2	3 0	0 6	0 0	0 6	2 0	1 2	3 4	0 7	0 15	0 3	0 4	3 0	8 0	0 8	0 6	0 8	0 1	3 0	2 5	5 0	4 0	0 13	2 1	0 5	0 2	0 3	0 7	1 0	0 15	3 0	5 0	7 0	0 6	0 6	1 1	6 0	6 0
CP027621.1	16564910	GAGAT	G	ABCG16	0.432002	3.04815e-08	0.41832	1.21705e-07	0.432002	6.16011e-08	0 8	0 3	3 0	0 9	0 0	0 11	0 0	4 2	0 4	0 7	0 6	0 0	0 2	7 0	8 0	3 8	0 10	0 7	0 0	3 2	3 3	6 3	6 0	0 11	2 5	0 7	0 0	0 10	0 5	0 0	0 11	3 0	8 0	4 0	0 2	0 4	0 0	13 0	6 0
CP027621.1	16565121	GTTGCAAT	TTACTAG	ABCG16	0.400525	8.172e-08	0.386837	2.46417e-07	0.400525	1.24453e-07	0 9	0 5	0 8	0 10	0 2	0 5	2 0	0 4	0 6	0 6	0 9	0 2	3 4	6 0	6 0	2 2	0 10	1 5	0 1	2 3	3 5	9 0	11 0	0 5	0 3	0 6	0 11	0 6	0 1	1 1	0 7	4 0	5 0	4 0	0 11	0 11	1 2	14 0	5 0
CP027621.1	16565126	AAT	TAG	ABCG16	0.420682	2.0395e-08	0.407212	7.83399e-08	0.420682	3.95925e-08	0 7	0 4	0 9	0 13	0 2	0 5	1 0	0 3	0 8	0 6	0 11	0 4	1 5	5 0	5 0	2 3	0 12	1 5	0 2	4 2	3 3	10 0	11 0	0 4	0 2	0 7	0 10	0 6	0 2	1 1	0 9	3 0	4 0	7 0	0 10	0 11	1 1	12 0	5 0
CP027621.1	16565151	C	G	ABCG16	0.440391	5.62736e-09	0.424856	2.80623e-08	0.440391	1.41914e-08	0 8	0 4	0 7	0 11	0 2	0 8	5 0	0 6	0 7	0 6	0 14	0 1	2 7	3 0	1 0	2 6	0 10	1 5	0 1	4 3	3 6	11 0	10 0	0 4	0 1	0 5	0 5	0 5	0 3	0 1	0 8	3 2	4 0	10 0	0 6	0 6	2 2	7 0	10 0
CP027621.1	16565160	GTTATAGGCTGTTCG	ATCATACGTTCTTCT	ABCG16	0.40223	1.2293e-07	0.389151	3.62136e-07	0.40223	1.82983e-07	0 7	0 2	0 8	0 11	0 2	0 10	5 0	0 6	0 6	0 7	0 11	0 4	3 7	4 0	1 0	0 6	0 10	1 3	0 1	4 5	3 8	11 0	8 0	0 4	0 1	0 5	0 2	0 4	0 4	0 2	0 9	3 2	3 0	7 0	0 5	0 3	1 3	6 0	11 0
CP027621.1	16565163	A	G	ABCG16	0.455995	8.22867e-09	0.442538	4.45127e-08	0.455995	2.25586e-08	0 6	0 3	4 0	0 5	0 1	0 7	3 0	2 6	1 4	0 2	0 6	0 1	2 5	4 0	3 0	4 10	0 10	1 1	0 1	4 1	2 7	10 0	7 0	0 5	0 6	0 7	0 1	0 6	0 5	5 0	0 4	3 3	7 0	3 0	0 9	0 5	1 0	1 0	4 0
CP027621.1	16565557	T	C	ABCG16	0.429934	1.2781e-07	0.416033	4.4047e-07	0.429934	2.2313e-07	0 3	0 6	0 3	0 4	0 3	0 3	4 0	0 4	0 3	0 7	0 17	0 2	2 4	3 0	6 0	0 2	0 20	0 5	0 0	1 1	0 7	6 1	8 0	0 5	0 4	0 4	0 2	0 9	0 2	4 3	0 1	3 3	4 0	5 0	0 16	0 6	0 2	18 0	12 0
CP027621.1	16568387	G	A	ABCG11	0.412298	6.73791e-07	0.404684	1.81775e-06	0.412298	9.21346e-07	5 0	1 2	1 0	0 6	0 2	0 2	0 3	4 1	0 4	0 7	0 8	0 4	1 2	5 0	4 0	0 6	0 6	1 5	0 1	0 3	0 7	0 1	0 3	0 7	0 7	0 7	0 2	6 0	0 2	0 3	0 3	0 7	0 4	0 5	0 7	0 1	0 1	0 12	0 5
CP027621.1	16570640	A	C	ABCG11	0.440776	2.30677e-08	0.429972	1.00445e-07	0.440776	5.08393e-08	0 7	0 2	0 6	0 7	0 3	0 11	0 2	0 3	2 2	0 6	0 16	0 1	2 1	4 0	0 1	0 10	5 0	0 2	0 0	0 10	6 1	0 4	0 7	0 3	0 5	0 2	0 5	0 8	0 2	1 1	0 9	0 2	0 5	0 4	0 5	5 0	1 0	0 10	0 10
CP027621.1	16570807	T	G	ABCG11	0.431926	3.41142e-08	0.422018	1.34706e-07	0.431926	6.83551e-08	0 9	0 5	0 7	0 11	0 3	0 3	0 6	0 3	0 6	0 4	0 8	0 1	0 4	1 0	0 6	0 10	0 7	0 7	0 1	0 11	0 9	0 6	0 4	0 10	0 5	0 8	0 2	0 6	0 5	3 1	0 5	0 3	0 5	0 3	0 7	0 4	0 2	0 6	0 6
CP027621.1	19845859	CAA	TAG	ABCD5	-0.441146	2.00219e-08	-0.427772	8.86331e-08	-0.441146	4.48581e-08	5 1	9 0	4 0	13 0	4 0	4 0	3 0	5 0	1 3	5 0	6 0	0 0	1 2	8 0	4 0	0 3	7 0	10 0	2 0	4 3	7 0	4 0	8 0	9 0	3 0	5 0	2 0	8 0	8 0	1 3	11 0	3 0	3 0	1 4	10 0	0 9	2 0	8 0	5 0
CP027622.1	889660	C	T	BGAL10	0.412321	1.18476e-07	0.394682	3.7066e-07	0.412321	1.87367e-07	2 7	4 0	6 0	0 6	4 0	0 5	1 1	3 6	0 5	0 6	0 9	0 1	6 0	0 5	5 2	0 5	6 0	3 3	0 0	2 7	1 6	0 3	0 4	0 7	0 5	3 4	0 7	0 6	0 1	1 2	1 4	0 1	9 0	0 9	9 0	6 0	0 3	6 0	11 0
CP027622.1	2112164	T	C	ABCC10	0.420087	2.89609e-08	0.406188	1.07406e-07	0.420087	5.4282e-08	0 9	0 5	0 6	0 9	0 5	0 5	5 0	0 15	0 5	11 0	0 20	0 1	1 4	5 0	0 7	0 12	0 6	0 8	0 1	0 8	0 7	0 3	0 9	0 6	0 5	0 7	0 4	0 7	0 2	4 0	0 2	5 0	0 10	0 8	8 0	0 3	1 2	0 6	19 0
CP027622.1	2112185	T	G	ABCC10	0.442194	1.6422e-08	0.428906	7.4685e-08	0.442194	3.78029e-08	0 5	0 4	0 4	0 4	0 2	0 9	1 0	0 3	0 6	11 0	0 11	0 5	1 9	4 0	0 5	0 6	0 5	0 5	0 1	0 12	0 8	0 7	0 5	0 9	0 13	0 1	0 3	0 11	0 2	1 2	0 5	8 0	0 9	0 9	10 0	0 9	1 0	0 9	16 0
CP027622.1	2112197	G	A	ABCC10	0.426093	4.9058e-08	0.417804	1.80332e-07	0.426093	9.12515e-08	0 3	0 2	0 10	0 5	0 3	0 3	7 0	0 8	0 3	7 0	0 9	0 4	1 7	3 0	0 3	0 6	0 6	0 10	0 2	0 6	0 6	0 9	0 6	0 5	0 9	0 5	0 5	0 5	0 5	2 1	0 6	3 0	0 8	0 4	9 0	0 4	1 1	0 5	9 0
CP027622.1	2112535	T	A	ABCC10	0.465535	1.64013e-08	0.446931	8.8641e-08	0.465535	4.49767e-08	0 4	0 1	0 1	0 6	0 1	0 7	2 0	0 4	0 5	3 0	0 1	0 6	0 2	6 0	0 6	0 3	0 6	0 5	0 0	0 3	1 6	0 3	0 3	0 5	0 5	0 3	0 1	0 2	0 6	5 3	1 5	3 0	0 2	0 8	8 0	0 3	1 1	0 8	6 0
CP027622.1	2112772	G	T	ABCC10	0.427189	9.30662e-08	0.410715	3.2483e-07	0.427189	1.64391e-07	0 1	0 4	0 12	0 1	0 2	0 17	2 0	0 5	0 9	5 0	0 9	0 2	2 6	8 0	0 10	0 2	0 6	0 7	1 1	0 4	0 5	0 3	0 5	0 7	0 9	0 10	0 1	0 2	0 2	1 0	0 2	4 0	0 6	0 6	6 0	0 2	0 1	0 17	4 0
CP027622.1	2113066	G	C	ABCC10	0.44133	9.42353e-08	0.422244	3.58705e-07	0.44133	1.81768e-07	0 1	0 5	0 12	0 1	0 2	0 16	2 0	0 5	0 9	4 0	0 8	0 2	2 5	7 0	0 9	0 2	0 5	0 6	1 1	0 3	0 5	0 3	0 5	0 7	0 9	0 9	0 1	0 2	0 2	1 0	0 2	5 0	0 5	0 5	5 0	0 3	0 0	0 14	4 0
CP027622.1	2113089	T	A	ABCC10	0.433506	5.71601e-08	0.416833	2.17207e-07	0.433506	1.09946e-07	0 1	0 4	0 12	0 1	0 1	0 13	1 0	0 6	0 8	6 0	0 8	0 1	1 4	7 0	0 14	0 2	0 5	0 8	0 1	0 3	0 7	0 2	0 5	0 6	0 6	0 8	0 1	0 4	0 1	2 0	0 3	4 0	0 7	0 4	5 0	0 4	0 0	0 18	3 0
CP027622.1	2113102	G	A	ABCC10	0.410523	2.65488e-07	0.394389	7.67921e-07	0.410523	3.8836e-07	0 1	0 5	0 14	0 1	0 1	0 13	1 0	0 8	0 8	4 0	0 11	0 1	0 5	6 0	0 14	0 2	0 7	0 7	0 1	0 4	0 7	0 2	0 3	0 5	0 7	0 8	0 0	0 4	0 0	1 0	0 2	4 0	0 6	0 3	5 0	0 3	0 0	0 19	4 0
CP027622.1	2113210	T	C	ABCC10	0.432463	2.37169e-08	0.422336	9.72629e-08	0.432463	4.92137e-08	0 6	0 6	0 8	0 5	0 0	0 7	0 0	0 8	0 7	6 0	0 9	0 0	2 3	4 0	0 4	0 6	0 2	0 8	0 0	0 5	0 6	0 6	0 5	0 8	0 10	0 10	0 0	0 4	0 6	0 0	0 7	5 0	0 6	0 4	2 0	0 4	0 0	0 3	7 0
CP027622.1	2113217	A	C	ABCC10	0.448381	1.95608e-08	0.433817	9.13836e-08	0.448381	4.62764e-08	0 6	0 4	0 6	0 11	0 0	0 11	1 0	0 3	0 4	2 0	0 8	0 3	1 5	5 0	0 8	0 8	0 0	0 5	1 0	0 7	0 6	0 6	0 4	0 6	0 5	0 9	0 2	0 3	0 6	2 1	0 3	5 0	0 8	0 1	6 0	0 1	0 0	0 6	1 0
CP027622.1	2113239	T	A	ABCC10	0.440682	4.39282e-09	0.429129	2.24955e-08	0.440682	1.13754e-08	0 4	0 3	0 3	0 12	0 2	0 9	3 0	0 9	0 7	6 0	0 10	0 2	0 2	4 0	0 6	0 7	0 7	0 8	0 0	0 9	0 12	0 7	0 9	0 4	0 5	0 8	0 7	0 13	0 4	2 5	0 1	3 0	0 6	0 8	4 0	0 9	1 0	0 6	9 0
CP027622.1	2113655	G	T	ABCC10	0.412559	2.28536e-07	0.402909	6.76932e-07	0.412559	3.42823e-07	2 2	0 2	0 5	0 4	0 1	0 7	5 0	0 12	9 0	0 6	9 0	0 3	3 0	1 0	7 0	0 7	0 10	0 3	1 0	7 1	2 2	5 0	0 5	0 9	0 5	1 5	0 3	0 9	0 0	2 2	5 0	1 1	0 5	5 0	10 0	4 0	1 0	0 13	11 0
CP027622.1	2114353	A	AT	ABCC10	0.497549	8.06855e-11	0.482859	1.10324e-09	0.497549	5.59113e-10	0 1	0 8	0 8	0 5	0 4	0 8	0 2	0 4	3 2	0 5	0 6	0 2	1 1	6 0	0 6	0 7	0 13	0 8	0 1	0 8	0 6	10 1	3 5	0 3	0 1	1 3	0 5	0 8	5 0	2 1	0 2	4 2	0 5	3 0	0 11	0 3	0 2	0 13	8 1
CP027622.1	2114426	A	C	ABCC10	0.424764	1.17174e-08	0.411346	4.86452e-08	0.424764	2.45829e-08	0 2	0 5	0 10	0 4	0 4	0 6	0 2	0 8	4 2	5 0	0 15	0 1	3 2	7 0	0 5	0 10	0 12	0 4	0 0	0 8	0 11	9 0	2 4	0 3	0 5	1 3	0 4	0 7	8 0	1 0	0 2	3 2	0 8	4 0	0 7	0 5	0 0	0 9	14 0
CP027622.1	2114537	G	T	ABCC10	0.485012	2.41598e-10	0.471611	2.52345e-09	0.485012	1.27831e-09	0 7	0 4	0 5	0 5	0 0	0 7	1 2	0 11	6 4	0 4	0 10	0 2	1 2	7 0	0 7	0 16	0 9	0 6	0 1	0 7	0 7	3 2	2 3	0 7	0 8	0 5	0 1	0 7	3 0	1 0	1 2	3 4	0 7	4 0	0 3	0 7	0 0	0 7	13 0
CP027622.1	2114885	TCAATTCCG	T	ABCC10	0.458068	6.90444e-09	0.442485	3.86722e-08	0.458068	1.95882e-08	0 11	0 10	0 8	0 4	0 0	0 3	0 2	0 3	2 2	0 3	0 11	0 3	2 4	3 0	0 6	0 2	0 12	0 5	0 1	0 2	0 6	7 0	0 8	0 11	0 7	0 9	0 3	0 14	5 0	3 2	4 2	2 2	0 5	6 0	0 10	0 7	0 1	0 8	7 0
CP027622.1	2115595	GAG	AAA	ABCC10	0.421981	1.87169e-07	0.407914	5.94651e-07	0.421981	3.00936e-07	0 0	0 5	0 4	0 5	0 7	0 7	0 2	0 9	8 2	0 0	0 12	0 3	4 1	4 0	0 4	0 5	0 12	2 0	0 0	0 3	0 5	4 1	0 3	10 0	5 0	3 0	0 3	0 4	0 1	1 0	0 7	0 3	2 0	0 9	4 0	3 0	0 1	0 10	0 7
CP027622.1	2117428	A	G	ABCC10	0.484932	6.36695e-10	0.465337	5.91375e-09	0.484932	2.99657e-09	5 2	0 6	0 7	0 7	0 4	0 4	0 6	0 4	3 0	0 3	0 10	0 2	5 1	6 0	0 6	0 2	0 8	0 0	0 0	0 11	0 7	8 2	0 9	6 0	1 0	5 3	0 6	0 4	0 5	6 0	0 11	0 5	1 0	0 2	5 0	4 0	0 2	0 10	0 3
CP027622.1	2117932	A	ATGCTCATCATATTTGT	ABCC10	0.491739	3.87829e-10	0.472509	4.09407e-09	0.491739	2.07477e-09	1 1	0 3	0 7	0 4	0 0	0 4	0 3	0 2	0 0	0 12	0 10	0 2	0 3	5 0	10 0	0 1	0 10	2 0	1 0	0 5	0 9	2 1	0 13	0 4	0 5	0 10	0 3	0 11	0 3	2 0	0 3	0 2	7 0	0 4	9 0	5 0	0 0	0 9	0 5
CP027622.1	2790938	A	C	HMA4	-0.545154	5.48042e-13	-0.526538	2.84348e-11	-0.545154	1.4432e-11	4 2	4 3	3 0	0 2	0 5	3 0	2 0	3 0	0 3	5 0	0 9	0 3	1 3	4 0	0 5	5 1	4 0	1 1	0 1	0 5	0 8	0 9	0 4	10 0	2 0	4 0	2 0	0 5	0 2	0 8	1 4	0 2	0 6	4 0	12 0	0 7	0 1	12 0	3 0
CP027622.1	2791500	T	G	HMA4	-0.546123	1.98681e-13	-0.52685	1.22517e-11	-0.546123	6.21596e-12	4 2	6 3	5 0	0 5	0 4	4 0	3 0	2 0	0 2	8 0	0 7	0 3	2 3	0 0	0 7	3 1	10 0	1 1	0 1	0 7	0 6	0 6	0 7	11 0	4 0	3 0	5 0	0 4	0 3	0 10	2 4	0 3	0 8	3 0	10 0	0 7	0 1	13 0	4 0
CP027622.1	2791952	C	T	HMA4	-0.423108	4.58167e-08	-0.415745	1.66281e-07	-0.423108	8.4303e-08	4 2	0 3	0 9	0 0	0 2	5 3	7 0	0 2	1 3	0 6	0 7	0 4	0 5	0 1	0 8	0 2	9 0	0 8	0 0	0 10	0 7	0 6	0 5	0 7	0 6	0 5	0 6	0 7	0 7	0 5	0 8	2 1	0 12	5 0	11 0	0 3	0 1	9 0	6 0
CP027622.1	2791972	C	T	HMA4	-0.495946	2.25389e-10	-0.480313	2.65938e-09	-0.495946	1.34956e-09	4 1	0 1	0 0	0 1	0 2	8 0	7 0	0 1	2 3	6 0	0 9	0 4	2 3	1 0	0 8	0 0	8 0	0 0	0 0	0 10	0 7	0 5	0 5	0 0	0 1	0 0	1 0	0 7	0 7	0 4	4 4	2 2	0 13	5 0	10 0	0 3	0 1	9 0	6 0
CP027622.1	2791980	A	G	HMA4	-0.410628	1.97137e-06	-0.402198	4.81812e-06	-0.410628	2.44763e-06	1 1	2 0	11 0	0 1	0 1	6 0	2 0	2 1	1 2	4 0	0 9	0 4	2 3	1 0	0 6	2 0	3 0	6 0	0 0	0 7	0 8	0 4	0 6	8 0	4 1	4 0	6 0	0 8	0 8	0 4	4 4	0 2	0 13	2 0	2 0	0 6	0 1	3 0	0 0
CP027622.1	2792024	G	A	HMA4	-0.454923	6.86352e-08	-0.447765	2.94823e-07	-0.454923	1.49977e-07	2 1	0 0	0 0	0 1	0 1	3 0	4 0	0 1	4 2	0 0	0 12	0 3	0 2	0 0	0 5	0 0	9 0	0 0	0 0	0 5	0 6	0 4	0 5	0 0	0 1	0 0	0 0	0 7	0 7	0 4	0 3	1 2	0 10	3 0	12 0	0 6	0 2	10 0	9 0
CP027622.1	2792273	T	C	HMA4	-0.416179	1.17863e-07	-0.408107	3.77224e-07	-0.416179	1.91255e-07	4 1	0 3	0 7	0 4	0 3	4 2	2 0	0 3	4 1	0 5	0 11	0 2	0 4	0 3	0 4	0 2	12 0	0 4	0 0	0 7	0 6	0 4	0 3	0 8	0 7	0 7	0 3	0 3	0 6	0 3	0 7	2 3	0 8	5 0	10 0	0 7	0 2	11 0	11 0
CP027622.1	2792726	G	A	HMA4	-0.527763	6.12515e-09	-0.508362	6.37446e-08	-0.527763	3.25361e-08	2 2	2 2	4 0	0 3	0 1	7 0	2 0	1 4	0 3	1 0	0 3	1 3	0 1	4 0	0 6	1 2	3 0	2 0	0 1	0 5	0 3	2 7	0 5	3 0	7 0	0 0	1 0	0 0	0 4	0 5	1 3	1 0	0 6	2 0	2 0	0 5	0 2	13 0	4 0
CP027622.1	2795869	T	C	HMA4	-0.42316	1.54944e-07	-0.410884	5.04091e-07	-0.42316	2.55434e-07	5 3	1 5	0 6	7 0	0 5	7 0	1 1	6 2	2 5	0 2	0 10	5 0	0 4	4 0	2 0	8 0	13 0	2 0	0 1	3 0	2 5	0 6	0 6	10 0	8 0	9 0	5 0	0 4	0 0	0 5	0 11	0 3	3 0	0 6	8 0	0 4	0 1	14 0	0 6
CP027622.1	4706617	C	A	Beta_TUB13	0.479481	1.3729e-09	0.459381	1.10562e-08	0.479481	5.60347e-09	2 2	0 4	0 3	0 1	0 4	3 3	0 4	2 3	0 6	0 8	0 13	0 2	3 0	2 0	0 9	0 1	0 13	2 6	0 1	7 2	0 13	0 4	7 0	0 11	0 4	7 2	0 4	0 13	4 0	5 2	0 9	8 0	0 6	6 0	0 6	0 3	0 1	0 8	0 11
CP027622.1	6129766	T	C	CTL1	0.410856	1.76695e-07	0.397279	5.29943e-07	0.410856	2.67962e-07	0 0	2 2	0 5	10 0	0 2	0 3	2 0	0 3	0 6	0 10	0 8	6 1	0 4	0 3	0 4	0 7	0 5	0 6	0 1	4 3	0 10	2 0	6 0	0 6	0 6	9 0	1 0	0 7	5 0	0 2	7 1	0 4	1 6	0 3	12 0	0 2	0 2	5 0	0 7
CP027622.1	6130254	C	G	CTL1	0.425847	2.69412e-08	0.410706	1.0444e-07	0.425847	5.28388e-08	4 2	2 4	0 9	0 4	0 3	0 2	0 3	0 10	0 4	0 9	14 0	0 7	1 4	0 6	7 0	0 5	0 11	3 1	1 0	0 2	0 3	10 0	0 5	0 6	0 10	0 5	0 4	0 11	0 6	3 1	0 4	0 5	0 4	0 4	0 10	0 6	1 0	0 16	9 0
CP027622.1	6130413	T	C	CTL1	0.416608	5.72575e-08	0.40152	1.95643e-07	0.416608	9.89661e-08	4 2	2 4	0 8	0 6	0 4	0 3	0 3	0 10	0 5	0 7	14 0	0 7	1 2	0 6	6 0	0 5	0 13	4 1	1 0	0 1	0 3	10 0	0 4	0 6	0 10	0 6	0 3	0 10	0 6	2 2	0 4	0 5	0 4	0 4	0 11	0 7	1 0	0 16	9 0
CP027622.1	6130435	C	T	CTL1	0.415078	2.54278e-07	0.402374	7.56663e-07	0.415078	3.83244e-07	4 0	1 7	0 5	0 8	0 5	0 4	0 3	0 10	0 8	0 7	9 0	0 6	0 5	0 6	3 0	0 3	0 12	5 0	0 0	0 5	0 3	9 0	0 3	0 9	0 10	0 5	0 6	0 5	0 4	1 2	0 5	0 7	0 3	0 3	0 7	0 5	1 0	0 13	5 0
CP027622.1	6130440	G	C	CTL1	0.447241	4.30083e-09	0.431065	2.32316e-08	0.447241	1.17562e-08	6 0	1 6	0 7	0 8	0 7	0 4	0 3	0 10	0 8	0 6	11 0	0 5	0 6	0 6	4 0	0 3	0 11	5 0	0 0	0 6	0 3	10 0	0 4	0 9	0 12	0 6	0 6	0 3	0 4	2 3	0 6	0 7	0 4	0 3	0 7	0 7	1 0	0 13	7 0
CP027622.1	6130501	A	C	CTL1	0.426348	1.70956e-08	0.411248	6.93217e-08	0.426348	3.50542e-08	6 0	1 6	0 7	0 9	0 7	0 5	0 4	0 11	0 8	0 6	12 0	0 4	0 5	0 6	4 0	0 3	0 12	4 0	0 0	0 6	0 4	10 0	0 7	0 10	0 11	0 6	0 6	0 3	0 5	2 3	0 6	0 7	0 4	0 0	0 7	0 6	1 0	0 11	7 1
CP027622.1	6130507	G	TT	CTL1	0.446712	1.12593e-08	0.429812	5.49545e-08	0.446712	2.78271e-08	9 0	0 3	0 7	0 6	0 3	0 3	0 6	0 13	0 5	0 4	7 0	0 3	1 1	0 6	2 0	0 4	0 8	4 0	0 0	0 2	0 4	10 0	0 10	0 5	0 11	0 2	0 2	0 2	0 2	1 3	0 5	0 7	0 6	0 7	0 6	0 9	1 0	0 3	4 1
CP027622.1	6130590	C	T	CTL1	0.474283	4.54629e-10	0.454209	3.96393e-09	0.474283	2.00746e-09	8 1	0 1	0 9	0 5	0 2	0 5	0 4	0 14	0 5	0 5	6 0	0 5	1 1	0 6	3 0	0 4	0 11	5 0	2 0	0 3	1 2	9 0	0 10	0 6	0 11	0 1	0 2	0 2	0 1	1 3	0 2	0 4	0 6	0 7	0 6	0 9	2 0	0 3	3 1
CP027622.1	6130624	C	G	CTL1	0.449508	5.58838e-09	0.432993	2.99199e-08	0.449508	1.51484e-08	8 1	0 0	0 7	0 5	0 2	0 7	0 3	0 12	0 5	0 3	7 0	0 4	1 1	0 4	2 0	0 5	0 11	6 0	2 0	0 3	1 4	9 0	0 10	0 8	0 9	0 0	0 3	0 1	0 1	0 1	0 2	0 5	0 5	0 9	0 5	0 9	2 0	0 5	3 0
CP027622.1	6130665	C	T	CTL1	0.439002	2.66426e-08	0.419776	1.12993e-07	0.439002	5.71868e-08	6 1	0 2	0 9	0 1	0 2	0 6	0 2	0 10	0 5	0 2	7 0	0 3	1 1	0 4	3 0	0 3	0 9	6 0	2 1	0 5	1 3	8 0	0 6	0 7	0 6	0 1	0 4	0 2	0 1	0 3	0 3	0 6	0 5	0 6	0 4	0 9	2 0	0 5	5 0
CP027622.1	6130670	G	T	CTL1	0.464994	1.40036e-09	0.445945	9.87711e-09	0.464994	5.00011e-09	6 1	0 4	0 9	0 2	0 2	0 8	0 2	0 10	0 7	0 2	7 0	0 3	0 1	0 4	3 0	0 4	0 8	5 0	3 0	0 6	1 4	9 0	0 6	0 6	0 5	0 1	0 4	0 3	0 1	0 3	0 4	0 5	0 6	0 4	0 5	0 6	2 0	0 7	4 0
CP027622.1	6130684	A	G	CTL1	0.490586	2.13553e-10	0.469864	2.39826e-09	0.490586	1.21525e-09	7 1	0 4	0 10	0 2	0 4	0 8	0 1	0 11	0 7	0 2	8 0	0 4	0 1	0 3	3 0	0 3	0 7	5 0	3 0	0 6	1 5	8 0	0 6	0 6	0 5	0 2	0 4	0 5	0 1	0 3	0 4	0 5	0 7	0 5	0 6	0 6	2 0	0 6	4 0
CP027622.1	6130705	C	A	CTL1	0.488759	3.3698e-10	0.470061	3.51169e-09	0.488759	1.78016e-09	5 1	0 5	0 8	0 2	0 4	0 7	0 1	0 10	0 7	0 3	5 0	0 5	0 0	0 5	4 0	0 5	0 7	3 0	2 0	0 5	1 5	7 0	0 6	0 6	0 5	0 2	0 5	0 6	0 1	0 3	0 2	0 6	0 6	0 5	0 5	0 6	1 0	0 6	4 0
CP027622.1	6130743	ACAAGA	G	CTL1	0.420694	1.68169e-07	0.405075	5.35454e-07	0.420694	2.71174e-07	3 1	0 5	0 10	0 3	0 4	0 6	0 2	0 10	0 7	0 4	5 0	0 4	1 0	0 5	4 0	0 9	0 6	6 0	1 0	0 3	0 4	7 0	0 6	0 9	0 7	0 3	0 3	0 9	0 1	0 2	0 4	0 8	0 10	0 3	0 11	0 6	1 0	0 10	6 0
CP027622.1	6130765	A	G	CTL1	0.423728	5.34518e-08	0.40941	1.92064e-07	0.423728	9.71989e-08	2 1	0 4	0 9	0 4	0 6	0 4	0 2	0 9	0 7	0 4	4 0	0 5	1 1	0 6	5 0	0 11	0 8	5 0	0 0	0 3	0 4	8 0	0 6	0 7	0 5	0 4	0 2	0 5	0 2	0 0	0 5	0 6	0 9	0 4	0 8	0 2	2 0	0 11	12 0
CP027622.1	6130795	A	C	CTL1	0.436162	1.74475e-08	0.427237	7.55813e-08	0.436162	3.83862e-08	0 2	0 2	0 12	0 4	0 6	0 2	0 2	0 8	0 5	0 3	4 0	0 4	1 1	0 8	0 6	0 11	0 9	0 5	0 0	0 2	0 4	5 0	0 6	0 8	0 7	0 4	0 2	0 5	0 2	0 0	0 5	0 6	0 8	0 5	0 7	0 2	1 0	0 11	0 12
CP027622.1	10026781	C	T	ABCA2	0.45688	3.28938e-09	0.438669	1.97438e-08	0.45688	9.99203e-09	0 3	0 2	0 4	0 7	0 3	0 11	0 3	0 6	0 6	5 0	0 17	0 2	0 4	0 3	0 6	0 6	0 7	3 1	0 0	0 7	0 9	0 5	6 0	0 7	0 6	0 5	0 6	0 11	13 0	1 3	0 6	3 1	0 9	0 8	0 8	0 3	0 3	0 7	3 0
CP027622.1	10027932	T	C	ABCA2	0.493501	5.04377e-10	0.477255	5.24569e-09	0.493501	2.66148e-09	1 2	0 5	0 11	0 5	0 1	0 6	0 3	0 7	0 2	5 0	0 9	0 5	0 4	0 4	0 7	0 5	0 6	1 0	0 0	0 3	0 9	0 7	6 0	0 7	0 6	2 7	0 4	0 12	6 0	2 3	0 5	2 2	0 4	0 8	0 6	0 7	0 2	0 6	9 0
CP027622.1	10028119	A	C	ABCA2	0.486612	1.25391e-12	0.482976	2.52179e-11	0.486612	1.27441e-11	1 8	0 11	0 20	0 12	0 5	0 13	0 5	0 10	0 16	7 7	0 26	0 7	0 14	0 11	0 9	0 10	0 23	1 9	0 3	0 10	0 16	0 11	6 4	0 13	0 11	2 9	0 7	0 15	6 3	2 5	0 10	2 4	0 14	0 15	0 23	0 8	0 8	0 21	8 9
CP027622.1	10028437	C	T	ABCA2	0.50129	3.80433e-08	0.478487	2.45509e-07	0.50129	1.25094e-07	0 2	0 3	0 1	0 3	0 2	0 7	0 3	0 1	0 2	3 0	0 6	0 3	0 4	1 3	0 6	1 5	0 11	3 0	0 0	1 5	0 4	0 2	2 0	0 4	0 4	0 3	0 2	0 4	2 0	1 0	0 6	0 2	0 0	0 5	0 3	0 4	0 2	0 11	7 1
CP027622.1	10028672	C	T	ABCA2	0.455831	1.0052e-10	0.452303	8.64651e-10	0.455831	4.36864e-10	0 8	0 8	0 12	0 4	0 5	0 13	0 6	0 10	0 10	5 9	0 23	0 5	0 4	0 10	0 11	1 11	0 25	2 3	0 3	0 11	0 10	0 10	3 6	0 9	0 18	0 3	0 4	0 13	4 7	2 4	0 15	1 5	0 6	0 16	0 14	0 11	0 8	0 22	7 10
CP027622.1	10028817	A	C	ABCA2	0.42552	1.27168e-09	0.424405	6.5016e-09	0.42552	3.28176e-09	0 10	0 11	0 15	0 16	0 6	0 9	0 5	0 20	0 5	5 3	0 26	0 3	0 10	0 10	0 10	2 11	0 22	5 6	0 1	0 8	0 25	0 16	4 8	0 19	0 15	0 14	0 9	0 10	6 2	4 7	0 7	2 7	0 15	0 10	0 21	0 10	0 6	0 23	8 11
CP027622.1	10028863	G	A	ABCA2	0.409542	5.87938e-09	0.403729	2.33158e-08	0.409542	1.17651e-08	0 10	0 8	0 12	0 12	0 5	0 13	0 6	0 19	0 3	5 9	0 24	0 7	0 10	0 9	0 13	0 6	0 27	4 8	0 1	0 21	0 12	0 7	2 5	0 11	0 8	2 16	0 9	0 17	2 4	0 4	0 11	3 6	0 12	0 13	0 20	0 8	0 6	0 22	10 9
CP027622.1	10028882	C	G	ABCA2	0.465969	1.41025e-11	0.458439	1.66927e-10	0.465969	8.43076e-11	1 10	0 6	0 16	0 9	0 6	0 15	0 6	0 13	0 13	7 6	0 18	0 6	0 12	0 8	0 8	1 13	0 17	3 11	0 2	0 14	0 10	0 9	7 2	0 15	0 7	0 7	0 6	0 19	5 2	3 2	0 10	5 3	0 21	0 7	0 15	0 18	0 6	0 12	10 5
CP027622.1	10028992	G	A	ABCA2	0.452186	9.60756e-10	0.431776	6.30576e-09	0.452186	3.18749e-09	2 10	0 6	0 11	0 6	0 4	0 5	0 5	0 3	0 9	3 1	0 8	0 5	0 2	0 3	0 2	0 6	0 8	6 4	0 0	0 8	0 17	0 6	4 5	0 7	0 8	0 6	0 5	0 8	4 1	2 4	0 6	1 0	0 11	0 2	0 8	0 6	0 1	0 13	8 2
CP027622.1	10030888	C	T	ABCA2	0.487399	3.83361e-10	0.468013	3.8792e-09	0.487399	1.96556e-09	2 3	0 1	0 8	0 3	0 3	0 5	0 4	0 5	0 5	4 0	0 18	0 4	0 3	0 5	0 1	1 5	0 9	6 2	0 1	0 6	0 6	0 4	6 0	0 6	0 4	0 3	0 0	0 5	2 0	1 3	0 5	3 0	0 8	0 11	0 11	0 6	0 1	0 14	9 0
CP027622.1	10031307	T	G	ABCA2	0.401826	1.19718e-08	0.398791	4.24908e-08	0.401826	2.1436e-08	3 8	0 4	0 16	0 4	0 4	0 13	0 6	0 15	0 11	5 3	0 24	0 9	0 12	0 9	0 4	0 7	0 16	7 6	0 1	0 15	0 17	0 10	6 10	0 13	0 8	0 5	0 3	0 12	2 2	2 4	0 9	3 3	0 10	0 15	0 16	0 16	0 5	0 21	10 8
CP027622.1	10032124	G	C	ABCA2	0.406064	4.86124e-07	0.397041	1.30619e-06	0.406064	6.61383e-07	4 4	1 1	6 5	2 2	0 1	1 4	1 1	6 4	3 6	0 0	4 13	4 3	7 2	4 4	1 1	3 4	4 4	4 2	0 1	4 8	9 6	3 3	6 0	5 7	3 3	1 4	0 3	3 7	1 0	0 3	2 2	1 0	2 7	6 7	4 8	3 9	3 1	2 14	5 0
CP027622.1	10032165	G	A	ABCA2	0.498517	8.79891e-10	0.481578	8.9679e-09	0.498517	4.5538e-09	2 4	0 1	0 5	0 2	0 1	0 4	0 1	0 4	0 6	3 0	0 13	0 3	0 2	0 4	0 1	0 4	0 4	6 2	0 1	0 8	0 6	0 3	8 0	0 7	0 3	0 4	0 3	0 7	2 0	3 3	0 2	1 0	0 7	0 7	0 8	0 9	0 1	0 14	12 0
CP027622.1	10032561	T	G	ABCA2	0.453064	3.63626e-09	0.437515	2.09352e-08	0.453064	1.05931e-08	0 6	0 4	0 7	0 4	0 4	1 6	0 0	0 3	0 3	6 0	0 16	0 4	0 3	0 5	0 4	1 8	0 7	4 4	0 1	0 8	0 8	0 5	4 0	0 6	0 4	1 8	0 1	0 10	4 0	1 1	0 4	4 0	0 8	0 7	0 5	0 6	0 3	0 16	12 0
CP027622.1	10032616	T	TA	ABCA2	-0.422824	2.54902e-08	-0.411477	9.73473e-08	-0.422824	4.92011e-08	6 0	2 0	4 0	5 0	4 0	5 0	2 0	6 0	9 0	0 8	13 0	4 0	4 0	7 0	6 0	5 0	10 0	3 3	0 0	2 1	9 0	5 0	0 7	7 0	6 0	2 1	4 0	10 0	0 1	1 2	0 12	0 5	8 0	7 0	6 0	6 0	0 0	9 0	0 14
CP027622.1	10032959	AT	A	ABCA2	-0.425394	1.00082e-08	-0.41972	4.23371e-08	-0.425394	2.13948e-08	4 0	3 0	3 0	5 0	3 0	6 0	1 0	2 0	5 0	6 7	13 0	2 0	5 0	6 0	2 0	3 1	7 0	3 2	0 0	8 5	5 0	6 0	4 11	2 0	8 0	8 1	3 0	7 0	1 3	2 0	6 7	5 6	9 0	6 0	11 0	2 0	5 0	10 0	7 8
CP027622.1	10038676	G	T	ABCA8	-0.415794	2.95758e-09	-0.415794	1.30128e-08	-0.415794	6.56932e-09	3 17	3 10	3 14	0 10	0 13	0 10	3 5	9 14	2 15	0 14	17 28	5 8	3 14	0 14	5 10	0 15	0 25	0 16	0 1	7 11	6 18	7 6	3 6	0 15	0 9	1 10	1 12	4 18	3 9	3 7	0 16	4 13	6 16	6 12	3 24	0 14	0 1	8 23	10 20
CP027622.1	10038909	G	C	ABCA8	-0.447587	1.19522e-10	-0.447587	9.31904e-10	-0.447587	4.70726e-10	5 18	1 7	4 13	0 11	0 11	0 9	3 3	8 14	1 15	0 14	16 32	5 6	4 13	0 14	4 11	0 16	0 23	2 13	0 2	7 12	5 18	8 7	6 6	0 13	0 10	1 12	1 12	4 19	5 8	4 8	0 17	5 11	6 17	5 10	2 21	0 14	0 1	7 21	11 25
CP027622.1	10038938	T	A	ABCA8	-0.416385	3.08171e-09	-0.416385	1.35695e-08	-0.416385	6.84964e-09	7 13	1 9	5 12	0 10	0 9	0 8	4 6	7 8	2 13	0 10	14 22	0 8	3 10	0 13	4 12	0 18	1 19	2 14	0 1	7 15	6 17	9 6	3 11	0 21	0 12	1 11	4 13	7 22	4 10	3 6	0 23	6 11	8 15	7 16	10 22	0 16	0 2	12 17	6 26
CP027622.1	10038982	T	G	ABCA8	-0.439087	2.91235e-10	-0.439087	1.92014e-09	-0.439087	9.69838e-10	4 13	1 5	6 11	0 9	0 4	0 6	3 4	6 8	1 8	0 16	16 18	3 7	1 9	0 11	3 11	0 14	0 27	1 10	0 2	5 13	6 16	6 8	3 11	0 15	0 12	0 10	7 9	8 16	5 10	0 4	0 22	5 7	8 10	4 16	13 15	0 10	0 7	14 26	5 18
CP027622.1	10039008	T	A	ABCA8	-0.419018	1.9637e-09	-0.419018	9.17637e-09	-0.419018	4.63259e-09	4 12	1 8	8 11	0 9	0 5	0 8	3 4	7 11	1 10	0 16	17 17	3 8	2 10	0 13	4 9	0 13	0 23	0 12	0 2	5 13	7 19	5 8	5 11	0 18	0 13	0 11	8 9	11 17	4 9	1 3	0 19	5 8	7 7	1 15	13 19	0 10	0 7	13 25	5 19
CP027622.1	10039068	C	T	ABCA8	-0.434752	4.08141e-10	-0.434752	2.50664e-09	-0.434752	1.2658e-09	3 12	2 9	7 11	0 9	0 6	0 7	2 4	7 12	1 8	0 17	15 14	3 7	2 9	0 15	4 9	0 14	0 22	0 12	0 1	5 14	7 20	4 7	4 11	0 18	0 13	0 10	8 10	10 17	4 9	1 3	0 18	4 8	8 8	1 16	8 19	0 11	0 7	12 28	4 20
CP027622.1	10039084	C	T	ABCA8	-0.420375	1.72035e-09	-0.420375	8.21959e-09	-0.420375	4.14932e-09	4 10	3 10	5 10	0 8	0 7	0 5	3 3	7 13	1 9	0 15	17 14	3 9	2 9	0 12	5 9	0 14	0 21	1 13	0 0	5 11	5 18	4 5	4 10	0 15	0 13	1 10	9 9	10 16	5 9	3 3	0 16	5 8	7 9	1 14	9 17	0 10	0 8	12 32	7 18
CP027622.1	10039289	G	A	ABCA8	-0.401971	1.50538e-07	-0.38861	4.35624e-07	-0.401971	2.20199e-07	7 0	6 1	0 5	8 1	0 4	5 0	3 0	6 0	2 3	6 0	11 0	3 0	3 3	6 0	6 0	3 0	14 0	2 0	0 0	3 0	13 0	1 4	7 0	0 7	0 8	2 3	3 0	9 0	3 0	3 1	0 6	4 3	5 0	0 7	0 14	7 0	0 2	10 0	0 13
CP027622.1	10039434	G	T	ABCA8	-0.410147	7.91436e-08	-0.391932	2.53005e-07	-0.410147	1.2785e-07	3 0	3 0	0 6	9 1	0 4	14 0	5 0	12 0	2 4	7 0	16 0	1 0	1 2	2 0	7 0	3 0	18 0	9 3	1 0	2 0	8 0	0 6	8 0	1 7	1 4	2 5	0 0	11 0	1 0	2 3	0 11	6 3	6 0	0 5	2 5	5 0	0 0	12 0	0 7
CP027622.1	10041212	T	G	ABCA8	-0.422712	1.96367e-07	-0.408323	6.23792e-07	-0.422712	3.15839e-07	6 2	2 0	0 2	3 0	0 1	7 0	1 0	8 0	0 0	6 0	8 0	1 0	1 7	11 0	2 0	5 0	11 0	8 0	0 0	5 0	8 0	0 2	9 0	0 6	0 4	8 2	6 0	5 0	6 0	2 0	0 4	3 2	6 0	0 2	0 16	5 0	0 2	11 0	0 8
CP027622.1	10041785	G	A	ABCA8	-0.415795	1.98275e-07	-0.402825	6.05242e-07	-0.415795	3.06409e-07	3 1	1 4	0 0	5 3	0 1	8 0	5 0	3 0	0 5	7 0	12 0	6 0	1 4	8 0	4 0	4 0	1 0	1 1	0 0	8 0	4 0	1 6	5 0	0 11	0 6	3 2	5 0	11 0	5 0	3 1	0 13	2 1	5 0	0 9	0 7	4 0	0 1	9 0	0 3
CP027622.1	10042621	TA	CT	ABCA8	-0.407617	8.01874e-08	-0.396243	2.52293e-07	-0.407617	1.2751e-07	6 1	5 1	4 0	8 0	4 0	3 0	4 0	8 0	3 6	6 0	6 0	5 0	3 7	4 0	4 0	6 0	14 0	6 0	0 0	8 0	5 0	1 5	15 0	8 0	6 0	2 0	4 0	9 0	6 0	4 1	0 7	4 1	5 0	0 13	0 9	7 0	0 3	8 0	0 13
CP027622.1	16023894	GT	G	ABCB7	0.416298	9.25616e-07	0.409064	2.4787e-06	0.416298	1.26328e-06	0 2	0 6	0 2	0 6	0 1	0 3	0 0	0 7	0 3	0 5	0 4	0 4	0 3	0 4	0 4	0 3	0 11	0 8	0 0	0 5	0 3	0 6	0 4	0 5	0 7	0 2	0 5	0 8	0 3	0 0	3 0	0 6	0 3	0 5	0 3	0 4	0 0	0 12	0 7
CP027622.1	16023913	A	G	ABCB7	0.407006	9.64274e-07	0.400191	2.45983e-06	0.407006	1.25169e-06	0 2	0 6	0 2	0 5	0 1	0 5	1 0	0 9	0 1	0 6	0 5	0 3	0 4	0 3	0 6	0 5	0 13	0 8	0 1	0 7	0 4	0 8	0 4	0 6	0 7	0 3	0 5	0 10	0 3	0 0	3 0	0 6	0 3	0 5	0 3	0 4	0 0	0 13	0 8
CP027622.1	16023939	G	A	ABCB7	0.451211	9.02985e-08	0.443889	3.6784e-07	0.451211	1.87608e-07	0 2	0 4	0 0	0 6	0 2	0 5	2 0	0 9	0 2	0 5	0 6	0 1	0 3	0 5	0 7	0 4	0 16	0 7	0 1	0 9	0 4	0 8	0 3	0 3	0 6	0 3	0 4	0 7	0 3	0 0	2 0	0 6	0 3	0 9	0 2	0 5	0 0	0 9	0 7
CP027622.1	16023956	C	A	ABCB7	0.469596	3.30262e-08	0.464938	1.70249e-07	0.469596	8.70003e-08	0 2	0 4	0 0	0 4	0 2	0 4	2 0	0 9	0 2	0 4	0 5	0 2	0 3	0 5	0 6	0 4	0 15	0 5	0 1	0 10	0 4	0 9	0 2	0 3	0 5	0 3	0 3	0 6	0 3	0 1	2 0	0 6	0 3	0 11	0 1	0 5	0 0	0 9	0 6
CP027622.1	16023974	G	A	ABCB7	0.479713	1.7278e-08	0.470812	1.03608e-07	0.479713	5.29066e-08	0 1	0 3	0 0	0 4	0 2	0 6	3 0	0 8	0 1	0 4	0 5	0 2	0 2	0 4	0 7	0 5	0 15	0 6	0 1	0 8	0 4	0 8	0 2	0 3	0 4	0 3	0 2	0 6	0 3	0 1	2 0	0 4	0 4	0 13	0 2	0 5	0 0	0 10	0 6
CP027622.1	16024035	A	G	ABCB7	0.419309	4.19118e-06	0.411325	9.97608e-06	0.419309	5.08668e-06	0 3	0 1	0 0	0 4	0 2	0 6	3 0	0 7	0 2	0 4	0 3	0 2	0 2	0 6	0 6	0 7	0 11	0 6	0 2	0 10	0 4	0 11	0 1	0 6	0 6	0 3	0 0	0 4	0 4	0 3	1 0	0 4	0 3	0 14	0 9	0 2	0 1	2 8	0 11
CP027622.1	17820146	C	T	ABCG58	-0.442149	5.38407e-09	-0.432778	2.73314e-08	-0.442149	1.38454e-08	3 4	4 2	4 0	4 0	0 0	0 6	0 3	3 1	9 0	5 0	0 12	0 2	0 5	0 6	7 0	0 7	0 9	2 0	0 0	0 4	0 7	0 10	6 0	3 0	5 0	0 2	5 0	7 0	0 7	0 6	0 10	0 7	0 9	0 4	7 0	0 8	0 1	8 0	0 12
CP027622.1	17820178	TTTAC	CTTAT	ABCG58	-0.408072	7.03805e-08	-0.398178	2.24458e-07	-0.408072	1.13552e-07	3 4	2 2	4 0	3 0	1 0	0 7	0 1	3 2	9 0	6 0	0 14	0 4	0 5	0 8	6 0	0 8	0 8	2 0	0 0	0 3	0 7	0 10	6 0	3 0	6 0	1 3	5 0	7 0	0 6	0 5	0 11	0 6	0 9	0 4	8 0	0 6	0 0	7 0	0 11
CP027622.1	17820188	C	T	ABCG58	-0.431565	1.6703e-08	-0.42231	7.03612e-08	-0.431565	3.56395e-08	3 4	2 2	3 0	3 0	1 0	0 7	0 1	3 2	9 0	6 0	0 14	0 4	0 5	0 8	7 0	0 8	0 8	2 0	0 0	0 2	0 7	0 10	6 0	3 0	6 0	1 3	5 0	4 0	0 6	0 5	0 11	0 6	0 9	0 3	7 0	0 7	0 0	7 0	0 10
CP027622.1	17820200	C	T	ABCG58	-0.418608	5.94429e-08	-0.408795	2.04948e-07	-0.418608	1.03774e-07	2 6	2 2	3 0	3 0	2 0	0 8	0 1	4 2	9 0	4 0	0 19	0 4	0 6	0 6	7 0	0 10	0 6	2 0	0 1	0 1	0 10	0 8	6 0	3 0	5 0	2 3	4 0	7 0	0 6	0 4	0 10	0 4	0 6	0 2	4 0	0 6	0 0	5 0	0 9
CP027622.1	17820360	G	C	ABCG58	-0.426976	4.57147e-08	-0.417167	1.7009e-07	-0.426976	8.62209e-08	1 2	3 1	0 6	3 0	1 0	0 6	0 4	1 4	3 0	5 0	0 13	0 1	0 4	0 3	7 0	0 10	0 14	4 0	0 0	0 8	0 2	0 6	1 0	11 0	10 0	1 3	2 0	6 0	0 4	0 3	0 7	0 5	0 5	0 4	10 0	0 4	0 1	12 0	0 10
CP027622.1	17820392	C	CA	ABCG58	-0.429556	6.28821e-08	-0.419374	2.30937e-07	-0.429556	1.17117e-07	1 3	3 1	0 5	2 0	1 0	0 6	0 5	1 4	2 0	5 0	0 10	0 1	0 4	0 2	5 0	0 10	0 17	4 0	0 0	0 6	0 2	0 7	1 0	8 0	9 0	1 2	2 0	7 0	0 3	0 2	0 7	0 5	0 6	0 4	10 0	0 6	0 1	13 0	0 11
CP027622.1	17820410	C	G	ABCG58	-0.426723	9.64404e-08	-0.416389	3.34559e-07	-0.426723	1.69673e-07	1 3	3 5	0 7	3 0	1 0	0 4	0 6	2 4	3 0	4 0	0 13	0 1	0 3	0 2	7 0	0 8	0 17	3 0	0 0	0 6	0 2	0 9	1 0	8 0	11 0	1 1	3 0	8 0	0 3	0 3	0 4	0 6	0 7	0 4	13 0	0 6	0 2	13 0	0 12
CP027622.1	17820425	AT	GC	ABCG58	-0.404835	4.40431e-07	-0.394942	1.18565e-06	-0.404835	6.00737e-07	1 3	2 1	0 8	3 0	1 0	0 3	0 6	2 3	4 0	4 0	0 17	0 1	0 2	0 2	6 0	0 8	0 17	3 0	0 0	0 6	0 2	0 10	2 0	9 0	9 0	2 1	3 0	8 0	0 4	0 3	0 5	0 7	0 6	0 4	11 0	0 7	0 2	14 0	0 12
CP027622.1	17820530	T	TA	ABCG58	-0.416294	9.25847e-07	-0.403509	2.47922e-06	-0.416294	1.25903e-06	1 2	2 0	0 7	2 1	0 1	0 3	0 6	2 2	3 1	2 0	0 19	0 2	0 2	0 4	5 0	0 7	0 16	2 0	0 0	0 8	0 3	0 7	3 0	5 4	7 0	2 1	2 0	6 1	0 2	0 3	0 2	0 5	0 7	0 4	8 1	0 6	0 2	14 1	0 9
CP027622.1	17820583	G	A	ABCG58	-0.469221	2.03847e-09	-0.460479	1.4312e-08	-0.469221	7.26432e-09	1 5	2 2	0 8	9 0	1 0	0 2	0 1	1 2	2 1	5 0	0 14	0 3	0 2	0 4	8 0	0 7	0 16	6 1	0 1	0 6	0 6	0 6	5 0	9 0	4 0	4 1	2 0	9 0	0 3	0 3	0 6	0 4	0 5	0 4	10 0	0 4	0 3	11 0	0 3
CP027622.1	17820733	T	C	ABCG58	-0.413257	8.24474e-08	-0.403252	2.67517e-07	-0.413257	1.35451e-07	1 2	2 3	0 7	10 0	5 1	0 7	0 7	1 4	2 0	3 0	0 11	0 2	0 4	0 9	7 0	0 5	0 6	5 0	0 1	0 2	0 7	0 7	7 0	6 0	7 0	1 5	3 1	7 0	0 3	0 6	0 8	0 5	0 8	0 3	8 0	0 5	0 2	13 0	0 11
CP027622.1	17820749	G	A	ABCG58	-0.434116	2.30362e-08	-0.424521	9.58071e-08	-0.434116	4.85484e-08	2 1	1 5	0 3	5 0	4 0	0 3	0 2	2 4	6 0	5 0	0 7	0 3	0 1	0 6	8 0	0 5	0 10	7 0	0 0	0 3	0 11	0 13	9 0	4 0	6 0	3 5	3 0	9 0	0 3	0 3	0 6	0 4	0 4	0 5	11 0	0 11	0 2	17 0	0 6
CP027623.1	3870007	G	C	4CL1	-0.403577	1.92486e-06	-0.394791	4.56696e-06	-0.403577	2.31395e-06	3 0	8 2	0 5	0 5	0 3	0 2	1 0	0 3	3 1	5 0	8 0	2 1	2 1	0 4	0 6	0 1	7 0	2 0	0 1	1 1	2 5	0 9	0 1	8 0	10 0	5 0	0 2	10 0	5 0	0 6	0 2	4 0	5 0	0 6	0 8	0 5	0 5	0 9	7 0
CP027623.1	3871232	A	G	4CL1	0.435363	2.58046e-08	0.416306	1.07075e-07	0.435363	5.41868e-08	2 5	0 2	0 2	0 8	0 4	1 1	0 2	0 5	0 3	0 13	0 23	0 3	2 1	0 3	0 2	4 0	0 26	0 4	0 0	4 2	0 5	0 4	0 8	0 8	0 6	0 4	0 3	0 15	0 7	2 3	0 13	0 6	0 4	0 9	0 18	0 7	0 1	0 20	0 16
CP027623.1	3871368	C	T	4CL1	0.496199	9.23761e-11	0.474596	1.2232e-09	0.496199	6.19736e-10	2 5	0 2	0 2	0 5	0 4	1 0	0 1	0 6	0 3	0 11	0 19	0 3	3 1	2 2	0 3	4 0	0 23	0 4	0 0	4 1	0 6	0 4	0 8	0 6	0 4	0 5	0 3	0 10	6 0	2 2	0 13	0 7	0 4	0 5	0 16	0 6	0 1	0 13	0 13
CP027623.1	3871437	C	CA	4CL1	0.481679	2.5437e-10	0.455618	2.55273e-09	0.481679	1.29176e-09	2 3	0 3	0 1	0 4	0 1	1 0	0 2	1 8	0 4	2 7	3 14	0 2	5 1	6 0	0 4	4 0	1 10	0 4	0 1	4 1	0 8	1 5	0 9	0 4	0 5	0 3	0 4	2 7	4 0	3 2	0 11	0 4	0 6	0 4	0 10	0 5	0 1	5 20	1 10
CP027623.1	3871478	T	A	4CL1	0.548243	9.48511e-13	0.532595	4.73905e-11	0.548243	2.40638e-11	1 2	0 4	0 1	0 4	0 1	0 0	0 3	0 10	0 4	0 7	0 13	0 2	4 1	6 0	0 4	4 0	0 9	0 4	0 1	4 1	0 8	0 4	0 8	0 4	0 7	0 3	0 5	0 9	3 0	2 2	0 10	0 4	0 6	0 5	0 8	0 5	0 1	0 20	0 7
CP027623.1	3871484	T	A	4CL1	0.550668	4.13901e-13	0.534107	2.44716e-11	0.550668	1.24227e-11	1 1	0 4	0 0	0 5	0 1	2 0	0 3	0 9	0 3	0 7	0 10	0 1	3 1	7 0	0 4	5 0	0 12	0 3	0 1	3 3	0 9	0 2	0 10	0 4	0 6	0 1	0 4	0 10	4 0	2 2	0 8	0 5	0 6	0 5	0 9	0 6	0 0	0 21	0 7
CP027623.1	3871580	A	AC	4CL1	0.504313	2.11595e-10	0.495172	2.75175e-09	0.504313	1.39689e-09	0 2	0 2	0 1	0 5	0 0	2 0	0 3	0 11	0 2	0 7	0 8	0 2	4 1	0 6	0 3	7 0	0 13	0 2	0 1	2 3	0 7	0 5	0 10	0 8	0 5	0 1	0 3	0 17	0 3	0 2	0 9	0 3	0 8	0 6	0 7	0 4	0 1	0 17	0 6
CP027623.1	3871591	A	C	4CL1	0.542412	4.44936e-12	0.51882	1.60604e-10	0.542412	8.15543e-11	1 2	0 3	0 2	2 6	0 1	1 0	0 3	0 13	1 4	0 8	0 11	1 4	1 2	5 0	0 3	7 0	1 16	0 3	0 1	6 3	0 4	0 8	1 6	0 10	0 5	1 5	0 5	2 9	3 0	0 3	1 9	0 4	0 3	0 9	0 13	0 3	0 1	1 14	2 7
CP027623.1	3871630	C	G	4CL1	0.506436	2.3397e-10	0.491666	3.07244e-09	0.506436	1.56022e-09	1 2	0 3	0 2	0 5	0 1	0 0	0 2	0 13	0 4	0 7	0 10	0 3	1 2	0 4	0 3	6 0	0 13	0 2	0 1	6 3	0 4	0 6	0 6	0 6	0 5	0 5	0 5	0 6	0 3	0 3	0 7	0 4	0 3	0 8	0 14	0 3	0 2	0 13	0 7
CP027623.1	3871659	A	G	4CL1	0.504513	5.37003e-11	0.489756	8.37417e-10	0.504513	4.24767e-10	2 1	0 3	0 1	0 6	0 3	3 0	0 2	0 12	0 6	0 8	0 14	0 3	0 2	0 7	0 4	9 0	0 14	0 4	0 1	5 3	0 4	0 6	0 4	0 7	0 4	0 8	0 7	0 3	0 6	2 2	0 5	0 6	0 3	0 8	0 13	0 5	0 3	0 13	0 11
CP027623.1	3871686	AAAG	GAAC	4CL1	0.55523	5.11792e-13	0.537385	3.14579e-11	0.55523	1.59837e-11	1 1	0 3	0 2	0 7	0 3	3 0	0 2	0 11	0 6	0 6	0 17	0 4	1 2	0 0	0 5	12 0	0 13	0 5	0 1	3 5	0 7	0 6	1 5	0 7	0 5	0 7	0 8	1 4	0 0	2 2	0 5	0 5	0 4	0 10	0 15	0 5	0 3	0 12	0 11
CP027623.1	3872073	C	T	4CL1	0.443991	4.38306e-08	0.434938	1.83114e-07	0.443991	9.29016e-08	2 2	0 3	0 2	0 4	0 4	7 0	0 3	0 6	0 7	0 7	0 16	0 4	1 2	0 6	0 4	9 0	0 7	0 4	0 1	2 5	0 12	0 5	0 4	0 8	0 5	0 5	0 2	0 10	0 8	3 1	0 3	0 2	0 3	0 10	0 14	0 6	0 3	0 13	0 10
CP027623.1	3872362	G	GTATTCTATTGTTCA	4CL1	0.440084	3.04653e-08	0.429566	1.28476e-07	0.440084	6.51139e-08	2 2	0 4	0 2	0 4	0 3	6 0	0 3	0 7	0 7	0 8	0 15	0 5	1 2	0 7	0 7	7 0	0 11	0 5	0 1	2 5	0 11	0 7	0 5	0 8	0 9	0 5	0 2	0 10	0 8	2 1	0 2	0 3	0 4	0 10	0 13	0 6	0 1	0 15	0 9
CP027623.1	3872479	A	G	4CL1	0.466726	7.2156e-10	0.451622	5.56234e-09	0.466726	2.81656e-09	2 5	0 6	0 4	0 11	0 3	7 0	0 1	0 7	0 6	0 6	0 7	0 1	1 5	0 9	0 9	11 0	0 8	0 2	0 1	3 6	0 11	0 2	0 5	0 10	0 13	0 8	0 1	0 15	0 4	1 1	0 4	0 7	0 7	0 8	0 11	0 7	0 1	0 8	0 6
CP027623.1	3872529	G	GAA	4CL1	0.484409	2.93739e-10	0.468419	2.97855e-09	0.484409	1.50903e-09	1 5	0 1	0 3	0 7	0 3	7 0	0 3	0 8	0 4	0 2	0 10	0 1	1 1	7 0	0 9	6 0	0 13	0 1	0 0	3 2	0 8	0 7	0 8	0 11	0 8	0 6	0 3	0 4	3 1	0 4	0 3	0 2	0 9	0 6	0 14	0 11	0 4	0 10	0 9
CP027623.1	3872625	T	A	4CL1	0.501137	1.72211e-11	0.484333	2.99191e-10	0.501137	1.51524e-10	1 3	0 0	0 5	0 6	0 1	8 0	0 3	0 9	0 5	0 4	0 13	0 1	1 2	5 0	0 8	11 0	0 11	0 3	0 0	5 1	0 6	0 9	0 9	0 9	0 8	0 4	0 3	0 6	5 0	0 4	0 6	0 3	0 10	0 7	0 18	0 9	0 4	0 11	0 10
CP027623.1	3872875	C	T	4CL1	0.552153	7.29325e-13	0.538593	4.03504e-11	0.552153	2.0504e-11	2 0	0 1	0 6	0 1	0 8	7 0	0 1	0 10	0 3	0 6	0 16	0 6	5 0	7 0	0 10	6 0	0 13	0 5	0 0	3 3	0 5	0 8	0 5	0 11	0 4	0 7	0 2	0 4	2 0	2 3	1 5	0 4	0 6	0 11	0 9	0 5	0 4	0 14	0 8
CP027623.1	3872935	C	T	4CL1	0.401554	9.51001e-06	0.385054	1.96719e-05	0.401554	9.98859e-06	1 0	0 1	0 6	0 1	0 8	0 0	1 1	0 10	0 3	3 6	0 16	0 6	1 0	2 0	9 10	0 0	0 13	0 5	0 0	0 3	0 5	0 8	0 5	8 11	5 4	0 7	0 2	5 4	0 0	1 3	4 5	0 4	0 6	0 11	0 9	0 5	0 4	0 14	0 8
CP027623.1	3872977	T	G	4CL1	0.485433	8.85861e-11	0.475292	1.0488e-09	0.485433	5.31062e-10	4 4	0 9	0 3	0 2	0 5	7 0	0 5	0 10	0 7	0 12	0 15	0 3	2 3	7 0	0 6	8 0	0 16	0 5	1 0	3 7	0 4	0 6	0 6	0 4	0 13	0 8	0 3	0 6	5 0	0 2	1 7	0 2	0 7	0 12	0 7	0 8	0 5	0 16	0 8
CP027623.1	3873020	GATC	AATT	4CL1	0.487906	6.88227e-11	0.473945	8.62986e-10	0.487906	4.36901e-10	5 3	0 6	0 5	0 8	0 1	4 0	0 4	0 7	0 2	0 5	0 9	0 9	2 3	3 0	0 5	6 0	0 13	0 3	0 1	0 1	0 10	0 8	0 10	0 5	0 15	0 5	0 2	0 8	6 0	0 2	1 5	0 3	0 3	0 4	0 15	0 3	0 1	0 10	0 5
CP027623.1	3873041	A	TATAT	4CL1	0.552885	3.43917e-14	0.533676	3.13325e-12	0.552885	1.5885e-12	5 2	0 7	0 3	0 12	0 3	4 0	0 5	0 10	0 6	0 4	0 9	0 4	3 3	5 0	0 4	5 0	0 11	0 2	0 0	1 2	0 9	0 8	0 9	0 9	0 9	0 4	0 1	0 9	8 0	2 3	0 5	0 4	0 3	0 3	0 15	0 4	0 0	0 13	0 6
CP027623.1	3873074	CC	AT	4CL1	0.469404	4.33645e-10	0.455526	3.6281e-09	0.469404	1.83701e-09	4 1	0 6	0 5	0 13	0 2	4 0	0 3	0 6	0 6	0 7	0 9	0 5	2 4	0 3	0 4	4 0	0 8	0 4	0 0	2 4	0 4	0 3	0 11	0 9	0 6	0 5	0 4	0 7	0 9	4 2	0 9	0 5	0 3	0 5	0 7	0 5	0 0	0 14	0 5
CP027623.1	3873104	C	T	4CL1	0.496525	6.69378e-11	0.483818	9.26557e-10	0.496525	4.69564e-10	5 2	0 4	0 5	0 9	0 2	3 0	0 3	0 7	0 5	0 6	0 12	0 2	2 1	8 0	0 3	6 0	0 13	0 3	0 1	4 5	0 10	0 9	0 10	0 8	0 3	0 10	0 5	0 7	2 0	1 2	0 7	0 5	0 2	0 4	0 10	0 5	0 2	0 15	0 9
CP027623.1	3873641	G	A	4CL1	0.444607	9.56188e-09	0.43334	4.67049e-08	0.444607	2.3647e-08	5 2	0 4	0 5	0 10	0 3	3 0	0 3	0 8	0 6	0 5	0 14	0 2	2 1	0 7	0 3	6 0	0 11	0 3	0 1	4 5	0 10	0 10	0 12	0 7	0 3	0 10	0 5	0 6	0 2	1 3	0 8	0 5	0 2	0 5	0 10	0 4	0 3	0 14	0 9
CP027623.1	3873789	T	C	4CL1	0.481732	4.34666e-10	0.469231	4.09563e-09	0.481732	2.07538e-09	2 5	0 5	0 6	0 6	0 6	6 0	0 1	0 2	0 6	0 3	0 21	0 5	0 1	8 0	0 8	5 0	0 10	1 5	0 0	2 5	0 9	0 11	0 9	0 12	0 5	0 8	0 5	0 10	3 0	2 1	0 4	0 2	0 4	0 4	0 13	0 8	0 2	0 8	0 11
CP027623.1	3873850	A	ACCT	4CL1	0.426704	3.42347e-08	0.409248	1.30571e-07	0.426704	6.60279e-08	1 3	0 4	0 8	0 7	0 6	6 0	0 2	0 7	0 9	0 8	1 10	0 2	2 0	4 0	0 6	4 0	2 9	0 9	0 0	2 3	0 8	0 8	0 13	0 8	0 6	0 5	0 7	0 8	2 0	0 2	0 6	0 2	0 4	0 1	0 5	0 9	0 5	0 7	1 4
CP027623.1	3874086	C	G	4CL1	0.491308	1.13121e-10	0.476107	1.38465e-09	0.491308	7.01649e-10	3 1	0 3	0 9	0 5	0 4	8 0	0 2	0 8	0 12	0 8	0 11	0 2	2 0	7 0	0 6	4 0	0 10	0 10	0 0	3 2	0 7	0 8	0 9	0 7	0 6	0 4	0 6	0 8	2 0	1 3	0 6	0 2	0 3	0 2	0 10	0 9	0 4	0 8	0 7
CP027623.1	3874335	C	G	4CL1	0.527212	7.94022e-13	0.515203	2.97317e-11	0.527212	1.50675e-11	1 3	0 4	0 5	0 6	0 2	3 0	0 2	0 11	0 2	0 4	0 13	0 2	1 2	2 0	0 10	4 0	0 9	0 5	0 0	3 3	0 9	0 8	0 11	0 10	0 5	0 10	0 5	0 9	8 0	2 2	0 7	0 6	0 7	0 3	0 6	0 6	0 3	0 16	0 5
CP027623.1	3874542	A	G	4CL1	0.547744	7.90007e-14	0.532051	5.77746e-12	0.547744	2.92904e-12	1 3	0 10	0 2	0 5	0 5	8 0	0 1	0 7	0 1	0 7	0 14	0 1	4 4	3 0	0 12	9 0	1 9	0 2	0 0	3 3	0 8	0 8	0 4	0 10	0 7	0 7	0 3	0 4	8 0	3 6	0 10	0 7	0 4	0 9	0 9	0 7	0 2	0 9	0 8
CP027623.1	3874551	A	T	4CL1	0.519246	3.78685e-12	0.501603	1.01592e-10	0.519246	5.148e-11	2 4	0 0	0 8	0 5	0 1	0 3	0 6	0 4	0 5	0 2	0 13	0 2	2 3	3 0	0 9	6 0	0 11	0 6	0 0	2 2	0 6	0 5	0 5	0 3	0 7	0 6	0 3	0 6	10 0	2 4	1 6	0 6	0 6	0 2	0 8	0 3	0 5	0 7	0 9
CP027623.1	3874717	A	G	4CL1	0.405995	2.31598e-07	0.391761	6.61295e-07	0.405995	3.34249e-07	1 2	3 0	1 0	0 7	0 4	0 8	0 4	4 0	0 6	0 3	0 8	3 0	2 1	5 0	8 2	6 0	12 0	6 0	0 0	7 0	0 16	4 0	1 2	7 0	7 0	6 0	3 0	6 0	5 2	2 0	5 6	0 6	4 0	0 4	0 5	0 7	0 0	0 13	0 10
CP027623.1	3874722	TGTTAAG	CGTTAGC	4CL1	0.452716	1.0836e-08	0.443539	5.554e-08	0.452716	2.81347e-08	1 2	2 0	1 0	0 7	0 2	0 7	0 7	6 0	0 5	0 4	0 12	4 0	0 2	5 0	6 0	6 0	16 0	5 0	0 0	6 0	0 11	3 0	0 2	4 0	8 0	3 0	2 0	7 0	4 0	1 0	6 0	0 5	4 0	0 4	0 7	0 5	0 0	0 11	0 9
CP027623.1	13815194	G	A	CCoAOMT5	-0.408506	1.91823e-07	-0.400565	5.63992e-07	-0.408506	2.85844e-07	0 3	2 0	1 4	1 0	0 4	5 2	3 0	4 4	4 0	0 4	12 0	0 3	0 2	0 7	0 4	0 8	0 6	0 3	0 0	0 9	0 11	0 4	0 5	0 7	0 3	0 5	0 12	0 9	0 5	3 2	3 0	3 3	1 2	7 0	0 8	0 7	0 0	11 0	7 0
CP027623.1	13815456	G	A	CCoAOMT5	-0.419029	1.04529e-07	-0.410053	3.43782e-07	-0.419029	1.7429e-07	0 5	1 0	3 3	4 0	0 6	4 3	4 0	2 2	4 2	0 3	7 0	0 1	1 6	0 6	0 4	0 2	0 4	1 3	0 0	0 6	0 3	0 6	0 10	0 5	0 7	0 4	0 3	0 4	0 3	1 2	5 0	2 2	0 1	9 0	0 10	0 5	0 1	8 0	8 0
CP027623.1	14931227	A	G	C4H4	-0.414813	3.03362e-08	-0.402919	1.08312e-07	-0.414813	5.47673e-08	0 7	1 5	3 5	1 7	0 2	7 0	3 0	13 0	5 0	9 0	11 0	2 0	0 6	0 16	0 6	6 1	9 0	2 2	0 0	0 3	4 1	0 6	10 0	7 0	4 0	4 2	3 0	12 0	4 0	4 2	0 6	0 6	0 9	4 0	0 11	0 9	1 0	0 8	0 12
CP027623.1	14931233	C	G	C4H4	-0.429987	1.9075e-08	-0.413776	7.85012e-08	-0.429987	3.97113e-08	1 2	2 3	3 7	1 6	0 2	5 0	6 0	10 0	7 0	8 0	14 0	3 0	0 4	0 10	0 5	5 2	11 0	4 2	0 0	2 5	10 0	0 9	6 0	8 0	5 0	4 4	5 0	10 0	2 0	2 2	0 3	0 2	0 6	7 0	0 14	1 3	1 3	0 13	0 11
CP027623.1	14932005	T	C	C4H4	-0.449933	4.79405e-09	-0.43815	2.61607e-08	-0.449933	1.32491e-08	1 2	1 2	4 9	1 6	0 1	5 0	10 0	7 0	7 0	8 0	14 0	5 0	0 2	0 9	0 4	7 0	15 0	8 0	0 1	0 4	5 0	0 6	8 0	12 0	5 0	7 2	5 0	12 0	4 0	0 3	0 3	0 3	0 6	8 0	0 10	0 3	1 2	0 11	0 16
CP027623.1	14932274	CATACCT	C	C4H4	-0.415852	1.47063e-07	-0.402131	4.60849e-07	-0.415852	2.33277e-07	1 4	0 2	2 8	2 5	0 1	5 0	11 0	7 0	7 0	6 0	13 0	3 0	0 1	0 6	0 3	5 0	15 0	7 0	0 1	0 3	3 0	0 7	7 0	8 0	4 0	9 2	5 0	12 0	4 0	0 2	0 7	0 2	0 6	7 0	0 12	0 4	1 1	0 8	0 14
CP027623.1	14932976	C	T	C4H4	-0.421518	2.56984e-08	-0.409091	9.72312e-08	-0.421518	4.91813e-08	1 7	2 1	4 8	2 4	0 1	6 0	7 0	6 0	6 0	4 0	13 0	3 0	0 5	0 7	0 3	4 0	16 0	8 0	0 1	3 0	3 0	0 5	5 0	8 0	6 0	7 1	4 0	11 0	4 0	3 0	0 7	0 5	0 4	6 0	0 11	0 4	1 1	0 13	0 18
CP027623.1	14933236	G	A	C4H4	-0.409993	1.41731e-07	-0.397582	4.3098e-07	-0.409993	2.18062e-07	0 6	1 2	4 7	1 4	0 2	7 0	3 0	9 0	5 0	9 0	11 0	1 0	0 7	0 4	0 5	4 0	10 0	7 1	0 1	4 1	3 0	0 6	5 0	10 0	5 0	6 1	3 0	8 0	5 0	5 1	0 3	0 5	0 4	3 0	0 9	0 3	1 1	0 12	0 9
CP027623.1	14933588	AAA	TTT	C4H4	-0.407028	4.79698e-08	-0.393044	1.5697e-07	-0.407028	7.93179e-08	1 5	5 5	1 3	2 6	0 0	4 0	4 0	9 0	5 0	6 0	5 0	1 0	0 4	0 6	0 3	9 0	13 0	5 0	1 1	3 6	13 2	0 3	10 0	5 0	5 0	2 0	5 0	9 0	4 0	0 6	0 11	0 6	0 10	5 0	0 4	1 2	0 1	0 7	0 10
CP027623.1	14934240	T	C	C4H4	-0.431199	9.40357e-08	-0.41701	3.36059e-07	-0.431199	1.70332e-07	3 0	6 3	2 0	5 0	3 0	7 3	2 0	8 0	10 0	9 0	9 0	0 0	0 4	0 3	0 3	0 4	0 7	1 5	0 2	2 3	4 1	1 9	4 0	0 5	1 4	0 7	0 6	0 7	4 0	5 0	2 0	3 1	0 5	5 0	0 10	4 0	0 1	15 0	0 12
CP027623.1	14934375	G	C	C4H4	-0.407717	1.15809e-07	-0.396714	3.53583e-07	-0.407717	1.78852e-07	5 0	4 2	3 0	5 0	2 0	4 3	1 0	4 0	10 0	7 0	8 0	2 0	0 7	0 8	0 6	0 2	0 8	0 4	0 0	1 6	5 4	0 8	10 0	0 8	1 2	0 6	0 2	0 6	5 0	2 0	7 0	4 4	0 11	5 0	0 5	8 0	0 2	5 0	0 9
CP027623.1	17144737	TAAAT	AGAAC	ABCG33	-0.435015	1.24645e-08	-0.422143	5.53116e-08	-0.435015	2.79837e-08	8 0	5 1	8 0	10 0	1 4	3 0	3 0	2 0	4 1	5 0	0 8	0 0	4 1	0 6	11 0	0 6	10 0	3 2	0 0	8 0	4 0	0 8	10 0	5 0	6 0	6 0	2 0	11 0	3 0	0 6	0 7	0 1	0 8	6 0	0 6	6 0	1 2	0 13	0 6
CP027623.1	17144785	T	G	ABCG33	-0.432833	2.55981e-08	-0.423664	1.04486e-07	-0.432833	5.28853e-08	7 0	4 1	6 0	3 0	0 2	3 0	3 0	4 0	2 1	8 0	0 7	1 0	7 2	0 8	9 0	0 2	4 0	2 10	0 0	6 0	7 1	0 8	7 0	6 0	6 0	8 0	1 0	4 0	4 0	0 2	0 2	0 6	0 4	4 0	0 4	4 0	0 1	0 13	1 7
CP027623.1	17144811	C	G	ABCG33	-0.40024	1.05127e-06	-0.39197	2.57935e-06	-0.40024	1.30577e-06	4 0	6 1	3 0	3 0	0 0	5 0	3 0	1 0	5 1	9 0	0 13	3 0	1 0	0 6	9 0	0 3	8 0	4 1	0 0	8 0	8 1	0 1	8 0	10 0	3 0	3 0	3 0	10 0	3 0	0 3	0 5	0 6	0 7	11 0	0 10	3 0	1 4	0 19	0 15
CP027623.1	17144838	CAG	TGAGTCT	ABCG33	-0.447939	3.21662e-08	-0.436666	1.42424e-07	-0.447939	7.21899e-08	0 0	6 2	8 0	5 0	0 3	4 0	4 0	8 0	5 1	3 0	0 12	1 0	3 0	0 4	7 0	0 3	8 0	5 3	1 0	8 0	6 1	0 5	3 0	5 0	4 0	3 1	4 0	10 0	3 0	0 6	0 4	0 2	0 4	5 0	0 5	4 1	0 1	0 9	1 5
CP027624.1	416351	A	T	COMT3	0.460413	1.12185e-06	0.445533	3.70825e-06	0.460413	1.88868e-06	0 6	2 1	0 2	4 0	0 3	0 3	1 0	0 2	0 3	0 4	0 4	3 0	0 1	0 5	0 4	0 4	0 7	0 7	0 0	1 1	0 4	10 0	4 0	0 5	0 2	3 0	2 0	0 8	1 0	0 2	5 1	0 1	1 1	0 1	5 0	0 9	0 0	4 0	0 9
CP027624.1	416362	T	G	COMT3	0.454989	9.58665e-07	0.44071	3.12777e-06	0.454989	1.59163e-06	0 6	2 1	0 2	5 0	0 3	0 2	1 0	0 1	0 3	0 4	0 4	3 0	0 1	0 5	0 5	0 4	0 6	0 6	0 0	1 1	0 4	10 0	7 0	0 5	0 2	3 0	2 0	0 9	2 0	0 2	5 1	0 1	1 1	0 3	6 0	0 10	0 0	4 0	0 7
CP027624.1	963552	A	C	CESA1-B	-0.630462	1.9239e-18	-0.607682	6.27057e-15	-0.630462	3.18601e-15	11 0	3 0	3 0	9 0	5 0	4 0	2 0	6 0	4 0	4 0	12 0	1 0	3 3	0 5	7 0	3 1	9 0	4 2	0 0	2 6	4 0	5 0	12 0	9 0	11 0	8 0	6 0	6 0	2 0	6 0	3 0	5 0	3 0	2 0	0 8	9 0	3 1	11 0	10 0
CP027624.1	3241072	TA	T	ABCG79	0.416839	3.31896e-07	0.410053	9.74338e-07	0.416839	4.95848e-07	0 6	0 3	0 3	0 7	0 4	0 1	0 2	0 9	0 3	0 6	0 10	0 2	1 3	0 7	0 5	0 6	0 7	0 3	0 1	0 9	0 6	0 9	0 0	0 7	0 4	0 5	0 4	0 4	0 2	0 5	0 5	0 2	0 9	0 12	0 9	0 3	0 1	0 12	0 4
CP027624.1	3243307	T	C	ABCG79	0.493914	1.54417e-10	0.479805	1.86988e-09	0.493914	9.48365e-10	0 7	0 3	0 5	0 8	0 2	0 11	0 1	0 8	0 7	0 5	0 5	0 2	0 6	0 8	0 5	1 9	0 5	0 3	0 0	3 4	0 4	0 7	4 0	0 7	0 6	1 7	0 4	0 5	0 3	0 5	0 7	2 3	0 13	0 3	0 4	0 6	0 2	0 9	0 4
CP027624.1	3244868	TTATGTGGAAC	CTATGTGAAAT	ABCG79	-0.476198	7.87071e-09	-0.456828	5.02737e-08	-0.476198	2.55033e-08	6 2	4 0	3 0	13 0	5 0	3 0	2 0	3 0	3 0	3 0	5 0	3 0	6 0	2 0	2 0	3 0	0 9	3 0	0 0	3 0	2 0	1 2	0 1	6 0	8 0	3 0	2 0	4 0	0 6	2 2	0 10	0 2	5 0	3 0	8 0	6 0	0 2	12 0	11 0
CP027624.1	3245486	G	A	ABCG79	-0.423517	3.08739e-07	-0.409871	9.45941e-07	-0.423517	4.7912e-07	1 1	6 0	2 0	6 0	1 0	4 0	0 0	6 0	6 0	5 0	5 0	1 0	3 0	5 0	7 0	2 0	12 0	2 2	0 0	2 1	4 0	3 0	0 3	6 0	5 0	4 2	0 0	10 0	0 6	1 0	1 6	0 1	1 3	8 0	6 0	3 0	1 1	0 12	0 7
CP027624.1	3245540	A	G	ABCG79	-0.405136	1.58657e-06	-0.391016	3.85102e-06	-0.405136	1.95024e-06	1 1	5 0	2 0	7 0	2 0	3 0	0 0	5 0	8 0	5 0	9 0	1 0	1 0	4 0	7 0	2 0	12 0	2 2	0 0	2 2	7 0	2 0	0 2	5 0	7 0	4 3	1 0	10 0	0 4	1 0	1 5	0 2	1 2	6 0	4 0	4 0	1 1	1 9	0 4
CP027624.1	3245610	A	C	ABCG79	-0.504436	5.54901e-08	-0.482822	3.49564e-07	-0.504436	1.78394e-07	4 0	1 0	0 0	8 0	1 0	4 0	6 0	2 0	6 0	5 0	1 0	0 0	0 0	4 0	4 0	4 2	1 2	2 2	0 0	1 1	0 0	2 0	0 3	10 0	2 0	3 1	2 1	3 2	0 2	0 2	0 3	0 0	2 2	4 1	4 1	4 0	1 3	0 5	0 5
CP027624.1	3245653	CTT	TTC	ABCG79	-0.518173	1.97199e-10	-0.498488	3.01528e-09	-0.518173	1.53241e-09	2 3	2 0	0 0	6 0	2 0	1 3	0 3	3 0	4 1	4 0	2 0	0 0	0 0	2 0	5 0	6 2	9 0	3 2	0 0	0 2	2 0	4 0	0 7	5 0	1 0	6 2	3 0	3 1	0 3	0 2	3 5	0 4	4 3	3 1	5 0	9 1	1 1	0 5	0 9
CP027624.1	3245859	CGAAG	TGAAA	ABCG79	-0.437802	3.75294e-06	-0.424894	9.79817e-06	-0.437802	4.98733e-06	0 1	1 1	0 0	4 0	0 1	5 0	2 3	8 0	1 0	6 0	9 0	0 3	0 0	5 0	5 0	7 0	3 0	3 1	1 0	0 4	1 4	3 1	0 3	8 0	4 0	5 0	4 0	6 0	0 0	2 1	0 2	0 1	2 0	6 0	8 0	0 1	1 0	0 4	0 4
CP027624.1	3245874	T	A	ABCG79	-0.479528	3.00335e-08	-0.46178	1.68569e-07	-0.479528	8.56428e-08	0 4	1 1	0 2	4 0	0 1	3 0	1 3	7 2	3 0	4 0	6 0	0 2	1 1	3 0	4 0	5 0	5 0	4 2	0 0	0 7	1 6	6 0	0 2	9 0	1 0	6 0	3 0	10 0	0 3	0 0	0 3	0 1	2 0	5 0	10 0	0 3	0 1	0 1	0 4
CP027624.1	3245939	C	T	ABCG79	0.595435	1.15565e-15	0.570308	4.36363e-13	0.595435	2.21655e-13	7 2	3 1	0 8	0 9	0 5	0 6	0 3	0 4	0 7	0 6	0 10	1 5	0 6	0 6	6 1	0 4	0 8	3 12	0 2	0 6	0 10	0 6	0 10	0 7	0 5	0 6	1 6	0 3	3 0	1 4	1 5	2 1	0 2	0 9	0 8	0 8	1 3	0 9	0 5
CP027624.1	3245993	C	T	ABCG79	0.574529	1.84093e-14	0.557174	2.7598e-12	0.574529	1.40154e-12	6 1	3 0	0 5	1 6	0 4	0 8	0 4	0 12	0 3	0 8	0 6	0 3	0 6	0 8	1 2	0 4	0 9	1 11	0 1	0 11	0 10	0 10	0 7	0 10	0 5	0 5	2 5	0 8	4 0	2 2	2 3	2 0	0 3	0 6	0 4	0 9	0 4	0 13	0 11
CP027624.1	3246007	TGG	GGA	ABCG79	0.564977	1.89285e-14	0.543141	2.36318e-12	0.564977	1.19903e-12	6 1	5 1	0 5	0 7	0 5	0 8	0 3	0 12	0 6	0 7	0 11	0 2	0 2	0 9	2 1	0 4	0 7	1 8	0 0	0 12	0 10	0 8	0 9	0 11	0 4	1 8	2 4	0 10	5 0	1 3	4 2	2 2	0 4	0 8	0 4	0 6	1 3	0 12	0 8
CP027624.1	3246044	T	C	ABCG79	0.586697	1.51699e-16	0.564022	6.86428e-14	0.586697	3.48141e-14	5 1	3 1	0 4	0 8	0 5	0 6	0 4	0 13	0 5	0 6	0 12	0 1	0 1	0 7	3 1	0 3	0 6	1 9	0 0	0 10	0 8	0 8	0 8	0 12	0 4	1 8	2 5	0 10	3 0	2 3	4 2	3 2	0 6	0 9	0 5	0 6	1 2	0 14	0 9
CP027624.1	3246241	A	G	ABCG79	0.640843	1.14298e-17	0.618405	3.38826e-14	0.640843	1.72548e-14	1 1	3 0	0 3	0 5	0 1	0 8	0 2	0 5	0 6	0 6	0 6	0 2	0 4	0 9	2 2	0 5	0 6	0 5	0 1	0 5	0 6	0 7	1 11	0 6	0 4	2 6	0 2	0 6	3 0	2 0	5 5	2 2	0 8	0 5	0 8	0 4	1 2	0 13	0 7
CP027624.1	3246298	A	G	ABCG79	0.641877	5.06673e-19	0.619523	3.08274e-15	0.641877	1.56742e-15	1 2	2 1	0 5	0 10	0 1	0 8	0 3	0 4	0 5	0 5	0 12	0 3	0 6	0 8	1 1	0 8	0 10	0 6	0 0	0 8	0 10	0 6	0 9	0 6	0 7	0 8	0 4	0 9	5 0	2 0	7 8	1 1	0 7	0 2	0 7	0 3	1 0	0 14	0 11
CP027624.1	3343812	G	A	ABCG69	-0.55094	4.40425e-14	-0.530733	3.72915e-12	-0.55094	1.89029e-12	4 1	7 0	5 0	7 0	0 0	4 2	5 0	14 0	2 0	0 5	13 0	4 0	1 2	5 0	0 8	5 0	8 0	3 1	0 0	2 3	10 0	0 8	6 0	0 2	0 6	0 3	0 0	0 6	0 3	2 1	9 0	3 1	10 0	8 0	10 0	9 0	3 0	13 0	8 0
CP027624.1	3346808	C	T	ABCG69	-0.52083	1.95574e-12	-0.500951	5.88094e-11	-0.52083	2.97891e-11	5 1	6 0	4 0	6 0	0 0	4 2	4 0	14 0	2 0	0 4	11 0	5 0	1 1	5 0	0 8	3 0	7 0	3 1	0 0	2 3	10 0	0 8	6 0	0 4	0 6	0 3	0 0	0 7	0 3	2 1	9 0	3 1	9 0	8 0	9 0	9 0	3 0	12 0	7 0
CP027624.1	3347103	C	T	ABCG69	-0.528774	1.80122e-12	-0.51047	6.12845e-11	-0.528774	3.10668e-11	9 0	4 0	8 0	8 0	4 0	0 3	1 0	11 0	9 0	0 8	13 0	5 0	0 2	6 0	0 2	6 0	12 0	3 3	0 0	4 5	10 0	0 12	10 0	0 6	0 5	0 3	0 5	0 6	0 7	2 4	10 0	1 0	11 0	8 0	9 0	6 0	3 0	8 0	9 0
CP027624.1	3349437	G	A	ABCG69	-0.488684	1.68786e-10	-0.473232	1.91267e-09	-0.488684	9.6889e-10	6 0	4 0	9 0	1 0	7 0	1 2	2 0	8 0	5 0	0 2	11 0	6 0	0 2	5 0	0 4	4 0	7 0	3 2	0 1	4 1	8 0	0 12	4 0	0 6	0 6	0 8	0 2	0 4	0 6	4 1	8 0	0 2	9 0	6 0	13 0	5 0	1 0	10 0	6 0
CP027624.1	4022001	C	T	ABCG22	-0.502661	7.51546e-11	-0.484192	1.09823e-09	-0.502661	5.5667e-10	6 1	3 1	3 3	6 0	2 0	10 0	4 0	6 0	5 0	5 0	10 0	0 0	4 0	0 6	0 4	0 2	11 0	8 0	0 0	7 0	4 1	0 3	9 0	6 0	5 0	7 1	3 0	7 0	2 0	0 1	1 5	6 0	2 4	4 0	11 0	6 0	4 0	6 0	6 0
CP027624.1	4023283	CA	C	ABCG22	-0.402259	4.4064e-07	-0.388884	1.17081e-06	-0.402259	5.92096e-07	7 1	1 2	1 3	6 0	1 0	9 0	4 0	7 0	4 0	5 0	0 9	0 0	3 0	0 6	0 4	0 2	7 0	5 0	0 0	4 3	4 0	0 4	0 9	0 6	1 6	0 9	3 0	6 0	0 0	0 2	1 7	6 0	2 4	5 0	9 0	0 4	2 0	4 0	7 0
CP027624.1	4023401	A	G	ABCG22	-0.51346	3.41684e-08	-0.495649	2.46669e-07	-0.51346	1.25829e-07	3 1	0 1	1 2	8 0	2 0	3 0	2 1	6 0	4 0	8 0	0 0	3 1	4 0	0 5	1 3	0 3	4 0	3 0	0 0	3 0	4 0	1 2	2 1	0 0	1 0	0 2	1 0	5 0	2 0	0 6	2 7	1 0	0 3	2 0	6 0	0 0	1 0	13 0	5 0
CP027624.1	4024072	G	T	ABCG22	-0.436138	3.01031e-08	-0.42393	1.23731e-07	-0.436138	6.26307e-08	5 0	2 3	0 3	9 0	4 0	5 0	3 0	11 0	4 0	8 0	0 9	5 0	5 0	0 4	0 8	0 5	5 0	3 0	0 0	5 4	6 0	0 2	2 8	0 9	2 6	0 8	4 0	5 1	3 0	0 11	1 6	3 0	1 9	1 0	11 0	0 8	3 0	12 0	13 0
CP027624.1	4024783	A	G	ABCG22	-0.420685	9.19984e-08	-0.408205	3.0904e-07	-0.420685	1.56356e-07	5 0	2 5	1 6	10 0	6 0	4 0	2 0	4 0	4 1	2 0	0 10	8 0	3 0	0 2	0 5	0 5	7 0	3 0	0 0	3 4	9 1	0 5	1 6	0 11	1 7	0 6	6 0	5 1	4 0	0 8	0 4	6 0	0 10	1 0	6 0	0 11	3 0	10 0	5 0
CP027624.1	4024929	T	A	ABCG22	-0.494629	1.91846e-10	-0.474478	2.27806e-09	-0.494629	1.15455e-09	3 0	0 4	3 5	10 0	1 0	5 0	4 0	8 0	6 0	6 0	7 0	1 0	4 0	0 5	4 0	5 0	6 0	3 0	0 0	5 0	9 0	0 9	4 0	5 0	8 0	5 1	3 0	5 0	5 0	0 4	0 5	6 0	1 7	4 0	7 0	10 0	2 0	11 0	8 0
CP027624.1	5377276	A	AT	ABCG72	0.464069	2.36649e-08	0.445939	1.21513e-07	0.464069	6.16236e-08	0 5	1 3	0 1	0 2	0 0	6 0	0 0	0 0	0 6	8 0	0 9	0 3	4 2	0 4	0 4	1 2	0 9	0 2	0 1	7 1	0 6	0 5	5 1	0 5	0 2	0 10	0 1	0 2	3 1	2 0	7 1	2 3	0 1	3 0	0 10	0 2	0 0	0 8	0 5
CP027624.1	5377294	CTAAC	TTAAT	ABCG72	-0.48318	3.78764e-10	-0.466945	3.68008e-09	-0.48318	1.86407e-09	10 0	5 3	1 0	9 0	1 0	0 6	0 0	4 1	6 0	0 10	15 0	7 0	1 4	7 0	6 0	7 1	16 0	2 0	0 0	4 8	7 0	5 0	2 9	12 0	5 0	11 0	2 0	4 0	0 5	0 4	0 7	5 1	5 0	0 7	16 0	3 0	0 0	11 0	11 0
CP027624.1	5773549	C	A	BGAL41	-0.406054	1.44692e-07	-0.395539	4.29645e-07	-0.406054	2.17557e-07	3 5	0 4	0 4	0 3	0 3	0 3	0 2	0 4	1 4	9 0	0 9	0 5	0 9	0 5	0 4	0 7	0 8	0 8	1 0	0 8	5 4	0 5	0 9	0 8	0 5	0 6	0 2	0 11	0 2	1 1	1 3	4 1	0 4	8 0	0 8	0 6	0 2	0 14	6 0
CP027624.1	5817532	A	G	BGAL6	-0.491476	8.81225e-08	-0.471758	4.75046e-07	-0.491476	2.42142e-07	4 0	2 0	5 0	3 0	4 0	1 0	0 2	4 0	2 1	7 0	5 0	7 0	0 3	0 4	6 0	2 3	0 9	2 1	0 0	3 3	2 0	0 2	1 8	5 0	5 0	0 2	5 0	4 0	0 4	1 3	0 9	1 3	0 4	5 0	2 0	3 1	0 3	0 6	5 0
CP027624.1	5817727	A	G	BGAL6	-0.402605	1.29874e-05	-0.387688	2.63033e-05	-0.402605	1.33507e-05	5 0	2 0	3 0	3 1	3 0	2 0	0 2	3 0	2 1	6 0	4 0	8 0	0 4	0 3	6 0	1 3	0 6	2 1	0 0	3 3	0 0	0 2	1 7	5 0	4 0	0 3	5 0	4 0	0 4	0 2	0 9	1 2	0 5	4 0	3 0	3 1	0 3	0 8	4 0
CP027624.1	5819070	C	T	BGAL6	-0.441954	2.34356e-08	-0.429082	1.0273e-07	-0.441954	5.20923e-08	3 1	2 1	6 0	0 1	0 2	0 2	0 0	7 0	3 3	8 0	0 12	1 0	0 4	0 8	5 2	0 4	0 15	1 7	0 0	0 3	4 1	2 2	0 9	0 19	2 5	0 3	6 0	0 13	1 0	4 6	0 6	0 3	3 0	7 0	0 6	0 6	0 3	13 0	0 7
CP027624.1	5819118	G	A	BGAL6	-0.41438	5.29826e-07	-0.403101	1.47452e-06	-0.41438	7.47764e-07	2 1	2 1	4 0	0 1	0 2	0 3	0 0	12 0	4 5	9 0	0 9	3 0	0 2	0 7	6 1	0 4	0 16	2 7	0 0	0 6	6 1	5 2	0 7	0 16	2 6	0 2	5 0	0 11	2 0	3 6	0 6	0 3	3 0	7 0	0 8	0 7	0 2	13 0	0 4
CP027624.1	5819136	G	A	BGAL6	-0.444356	5.98761e-08	-0.433479	2.43087e-07	-0.444356	1.23368e-07	2 0	3 1	4 0	0 1	0 3	0 2	0 1	10 0	3 7	9 0	0 7	4 1	0 6	0 4	4 1	0 3	0 12	2 4	0 0	0 6	5 1	7 0	0 8	0 14	1 6	0 2	4 1	0 9	2 0	2 5	0 6	0 2	6 0	6 0	0 8	0 9	0 1	7 0	0 4
CP027624.1	5819373	A	G	BGAL6	-0.414669	3.51209e-07	-0.402647	1.01416e-06	-0.414669	5.13906e-07	2 0	3 1	4 0	0 1	0 3	0 2	0 1	12 0	3 7	9 0	0 7	5 1	1 5	0 4	4 2	0 3	0 14	2 3	0 0	0 6	5 1	7 0	0 9	0 14	1 6	0 2	5 1	0 8	2 0	2 5	0 7	0 2	6 0	7 0	0 8	0 9	0 1	7 0	0 4
CP027624.1	5819515	T	G	BGAL6	-0.425187	3.37117e-07	-0.4131	1.03417e-06	-0.425187	5.24635e-07	2 0	3 1	5 0	0 1	0 3	0 1	0 1	12 0	4 7	9 0	0 6	5 1	1 5	0 2	4 2	0 3	0 12	1 3	0 0	0 6	5 1	7 1	0 9	0 11	1 5	0 2	4 1	0 7	2 0	1 4	0 6	0 2	6 0	7 0	0 7	0 6	0 1	6 0	0 4
CP027624.1	5819523	G	A	BGAL6	-0.415713	4.83005e-07	-0.404941	1.36435e-06	-0.415713	6.91851e-07	2 0	3 2	5 0	0 1	0 5	0 5	0 1	12 0	5 7	9 0	0 9	5 1	1 5	0 4	5 3	0 3	0 10	1 2	0 1	0 6	5 2	7 1	0 10	0 14	1 7	0 1	4 1	0 8	2 0	1 4	0 7	0 3	5 0	9 0	0 7	0 8	0 1	6 0	0 5
CP027624.1	5819533	G	A	BGAL6	-0.40452	4.94179e-07	-0.39293	1.31577e-06	-0.40452	6.6621e-07	2 1	3 2	5 0	0 1	0 5	0 5	0 1	10 0	6 6	11 0	0 9	5 1	1 5	0 4	5 3	0 3	0 10	2 4	0 1	0 5	5 1	8 1	0 9	0 15	1 8	0 2	5 1	0 7	2 0	1 3	0 7	0 2	4 0	9 0	0 7	0 8	0 1	9 0	0 5
CP027624.1	5820096	C	T	BGAL6	-0.415799	7.43233e-08	-0.39977	2.47041e-07	-0.415799	1.24865e-07	3 1	3 3	11 0	7 0	4 0	9 0	1 5	3 0	6 0	7 0	9 0	2 0	2 1	0 5	3 2	0 4	7 0	0 6	1 1	6 0	8 0	12 1	4 0	0 10	1 9	0 1	0 2	3 0	3 0	0 3	0 5	0 4	9 0	0 7	0 8	7 0	1 0	3 0	7 0
CP027624.1	5821763	C	A	BGAL6	-0.479132	3.0942e-08	-0.462293	1.72547e-07	-0.479132	8.78317e-08	2 3	5 1	0 0	1 0	3 0	3 0	2 0	3 0	4 0	2 0	6 0	2 1	3 0	1 0	2 2	0 5	1 17	3 1	0 0	2 4	3 0	3 0	3 0	3 0	4 0	2 0	1 0	5 0	0 3	6 0	0 8	0 7	3 0	5 0	14 0	5 0	3 0	8 0	5 0
CP027624.1	5821768	C	G	BGAL6	-0.455976	1.30673e-07	-0.440179	5.28305e-07	-0.455976	2.68624e-07	2 3	6 1	0 0	1 0	3 0	3 0	2 0	3 0	4 0	2 0	6 0	2 1	3 0	1 0	2 2	0 5	0 17	3 1	0 0	2 4	3 0	3 0	3 0	3 0	4 0	2 0	1 0	5 0	0 3	6 0	0 8	0 6	3 0	5 0	14 0	5 0	2 0	8 0	5 0
CP027624.1	13371266	G	A	ABCB12	-0.425521	3.06792e-08	-0.412193	1.17276e-07	-0.425521	5.93312e-08	5 0	5 2	10 0	7 0	1 0	7 0	3 0	7 0	3 5	10 0	15 0	1 0	1 3	2 0	7 0	10 0	14 0	4 0	0 0	3 0	7 0	0 4	3 0	7 0	9 2	4 0	3 0	10 0	3 0	7 3	0 9	4 0	13 0	0 4	0 13	7 0	0 2	10 0	0 9
CP027624.1	13488615	T	C	COMT2	0.418888	3.53435e-08	0.408201	1.27796e-07	0.418888	6.46397e-08	0 7	0 7	0 4	0 6	0 0	0 8	0 1	0 6	0 5	0 8	0 5	0 4	0 6	0 9	0 5	0 7	0 4	0 4	0 0	8 3	0 4	8 0	0 7	0 11	0 7	0 6	0 4	0 3	0 6	0 3	1 9	0 2	0 7	0 2	0 11	0 9	0 4	0 6	0 7
CP027624.1	13488894	C	T	COMT2	0.461747	4.33146e-07	0.445251	1.5977e-06	0.461747	8.13339e-07	0 4	2 3	0 0	0 1	0 2	3 0	0 1	0 6	0 2	0 3	0 2	0 3	0 1	0 5	0 4	0 3	0 8	2 2	0 0	1 2	0 3	4 3	0 3	0 6	0 4	0 5	0 4	0 8	0 0	1 1	0 5	2 5	4 0	0 2	0 11	0 2	0 1	0 9	0 9
CP027624.1	13488953	GAACC	AAACT	COMT2	0.468532	1.28685e-07	0.452328	5.65752e-07	0.468532	2.87959e-07	0 3	3 1	0 1	0 2	0 2	3 0	0 1	0 7	0 1	0 6	0 4	0 3	0 2	0 7	0 6	0 5	0 9	3 2	0 0	1 2	0 8	4 3	0 1	0 6	0 5	2 7	0 4	0 8	0 1	1 1	0 4	2 4	6 0	0 2	0 10	0 3	0 1	0 14	0 8
CP027624.1	13489103	C	T	COMT2	0.419504	7.60085e-06	0.405741	1.71854e-05	0.419504	8.74042e-06	0 2	2 2	0 1	0 2	0 2	3 0	0 1	0 7	0 1	0 4	0 4	0 3	0 2	0 6	0 7	0 6	0 5	3 3	0 0	1 3	0 8	5 3	0 4	0 5	0 5	2 7	0 2	0 6	0 1	1 1	0 5	2 4	6 0	0 2	0 5	0 3	0 1	0 10	0 6
CP027624.1	13489600	T	A	COMT2	0.452957	3.07813e-08	0.438686	1.41812e-07	0.452957	7.19062e-08	0 5	1 2	0 2	0 2	0 4	3 0	0 2	0 6	0 2	0 8	0 6	0 3	0 3	0 4	0 10	0 6	0 8	4 4	0 0	2 5	0 10	3 2	0 6	0 5	0 5	2 7	0 5	0 7	0 1	2 1	0 6	3 5	5 0	0 5	0 7	0 2	0 1	0 10	0 6
CP027624.1	15263894	G	T	ABCG37	0.426486	6.35248e-06	0.424509	1.50224e-05	0.426486	7.64726e-06	3 0	8 1	3 0	1 0	1 0	3 1	0 0	2 0	3 1	2 2	2 4	1 0	3 0	5 1	3 0	2 0	3 1	3 0	0 0	1 0	5 0	4 1	3 0	6 0	5 0	3 0	0 0	2 6	2 0	0 0	3 0	2 0	2 0	2 3	4 3	4 0	0 0	3 2	3 3
CP027624.1	15599797	A	G	CTL24	-0.522987	4.77937e-12	-0.50268	1.30513e-10	-0.522987	6.61609e-11	6 0	5 1	6 0	2 0	2 0	7 0	2 0	6 0	3 0	0 5	0 11	0 5	1 5	0 7	3 0	6 0	8 0	2 0	0 1	6 2	8 0	9 2	0 4	5 0	6 0	0 2	6 0	7 0	0 4	2 2	2 3	0 2	1 4	0 9	0 7	10 0	0 4	0 9	6 0
CP027624.1	15600140	G	A	CTL24	-0.515368	1.75219e-11	-0.496563	3.61696e-10	-0.515368	1.83416e-10	3 2	3 2	8 0	1 0	0 0	8 0	2 0	5 0	8 0	0 4	0 16	0 2	1 5	0 10	6 0	6 0	13 0	0 1	1 1	3 1	11 0	5 1	0 7	4 0	8 0	0 2	2 0	6 0	0 3	2 3	2 3	0 2	2 1	0 6	0 7	8 0	0 4	0 14	6 0
CP027624.1	15600447	A	G	CTL24	-0.569326	7.89254e-14	-0.548936	8.3788e-12	-0.569326	4.25689e-12	2 3	3 2	6 0	2 0	0 0	6 0	2 0	6 0	8 0	0 5	0 13	0 2	1 4	0 9	7 0	5 0	12 0	0 1	1 1	4 2	10 0	1 1	0 5	4 0	6 0	0 2	2 0	4 0	0 3	1 4	1 3	0 1	2 2	0 5	0 8	8 0	0 4	0 13	6 0
CP027624.1	15772253	G	A	ABCA3	0.489599	3.1107e-10	0.473091	3.30168e-09	0.489599	1.6737e-09	0 5	0 5	0 4	0 6	0 4	0 7	0 5	0 5	0 1	5 0	0 9	0 0	0 5	0 6	0 5	0 5	0 6	1 5	0 0	0 6	0 9	0 9	3 0	0 7	0 6	2 1	0 4	0 14	5 0	0 1	0 5	2 1	0 3	0 1	0 11	0 1	0 1	0 19	6 0
CP027624.1	18759551	TG	AA	ABCB23	-0.436568	1.88069e-08	-0.421455	8.11145e-08	-0.436568	4.10581e-08	3 5	1 2	0 1	8 0	3 0	8 0	4 0	8 1	4 0	5 0	6 1	4 0	0 2	6 0	2 2	5 0	11 0	2 5	0 0	5 2	4 0	0 9	0 8	11 0	8 3	2 1	9 0	4 0	4 0	1 0	0 3	1 3	3 1	0 3	0 5	4 0	0 2	0 11	0 4
CP027625.1	1935690	G	A	CESA8-A	0.41602	3.191e-09	0.409279	1.39703e-08	0.41602	7.0504e-09	2 11	0 3	0 16	0 9	0 9	8 3	0 3	0 9	0 20	14 8	20 11	0 8	3 7	0 7	0 15	0 15	0 18	2 12	0 2	5 10	0 17	0 11	0 7	0 6	0 7	0 10	0 7	5 8	7 4	3 3	3 13	4 4	2 7	0 10	8 5	0 12	1 3	0 22	0 13
CP027625.1	3318422	A	G	ABCC6	0.409319	1.6076e-06	0.400938	3.97306e-06	0.409319	2.02189e-06	0 2	0 7	0 5	0 4	0 0	0 8	0 1	0 2	0 2	0 3	0 20	0 2	0 2	0 4	0 4	0 2	0 7	0 1	0 0	0 3	0 3	0 4	0 3	0 6	0 7	0 9	0 0	0 6	0 4	0 2	0 6	0 3	0 4	0 2	0 6	0 1	0 2	0 10	0 5
CP027625.1	3428127	AT	GC	ABCG1	0.454648	8.1824e-09	0.440902	4.38287e-08	0.454648	2.22116e-08	3 0	0 1	3 0	0 5	0 2	0 5	0 1	4 5	0 5	0 3	0 10	0 3	1 3	3 0	6 0	0 8	0 10	0 6	0 1	0 10	0 6	0 6	0 3	0 9	0 7	0 5	0 1	3 0	0 1	1 4	0 8	0 4	0 7	0 3	0 5	0 5	0 2	0 8	0 8
CP027625.1	3428396	A	AG	ABCG1	0.456958	5.9624e-09	0.443396	3.36234e-08	0.456958	1.70439e-08	3 0	0 4	3 0	0 5	0 1	0 6	0 1	3 2	0 6	0 1	0 10	0 2	1 3	5 0	4 0	0 8	0 6	0 4	0 2	0 10	0 6	0 4	0 6	0 7	0 10	0 5	0 2	4 0	0 2	0 4	0 5	0 7	0 10	0 3	0 5	0 4	0 3	0 6	0 7
CP027625.1	3448910	T	C	ABCA6	0.40563	1.97586e-07	0.392986	5.70494e-07	0.40563	2.88655e-07	6 3	1 3	6 0	0 1	0 3	3 4	0 7	7 0	7 0	0 2	12 0	1 0	5 3	0 4	0 8	0 3	0 5	3 0	1 2	7 0	8 0	0 6	7 0	6 0	4 0	1 4	0 0	6 0	7 0	4 1	5 0	1 2	0 15	1 0	6 0	6 0	1 0	11 0	4 0
CP027625.1	3457199	TG	CA	ABCA6	0.402282	2.1171e-07	0.390975	5.96976e-07	0.402282	3.02022e-07	2 3	5 0	11 0	2 6	0 3	2 4	0 1	9 0	2 0	0 6	6 0	1 0	8 6	0 4	0 7	1 6	0 2	2 2	0 0	7 0	6 0	0 9	11 0	5 0	7 0	0 6	1 0	7 0	2 0	0 2	4 0	1 7	0 9	6 0	4 0	8 0	0 0	9 0	5 0
CP027625.1	3548885	A	G	ABCA5	0.473972	9.45529e-12	0.472717	1.28217e-10	0.473972	6.47914e-11	7 4	8 6	8 6	4 5	2 4	6 5	5 2	4 6	12 6	12 0	12 6	4 5	6 2	5 5	5 8	5 5	7 6	6 1	1 0	6 7	6 8	7 7	15 0	11 9	6 8	8 6	2 3	7 8	7 0	5 2	5 5	9 1	8 8	11 7	5 8	3 3	0 3	10 5	15 0
CP027625.1	3548965	G	T	ABCA5	0.492782	1.19666e-12	0.489002	2.62458e-11	0.492782	1.32682e-11	0 6	0 11	0 14	0 11	0 5	0 9	0 7	0 10	0 14	8 2	0 14	0 8	1 6	0 8	0 9	1 10	0 15	2 4	0 1	0 12	0 10	0 15	14 6	0 17	0 13	0 14	0 3	0 14	3 2	2 5	0 13	1 12	0 11	0 19	0 11	0 7	0 2	0 18	8 12
CP027625.1	3549582	TG	CT	ABCA5	-0.424359	2.14219e-09	-0.423226	1.03487e-08	-0.424359	5.22696e-09	2 9	5 5	5 8	3 3	2 2	9 5	6 2	8 10	5 9	0 16	10 10	1 3	2 10	1 6	2 5	4 3	9 13	1 3	0 0	6 16	4 17	3 9	0 8	4 8	4 5	1 7	3 3	6 11	0 2	0 11	0 11	0 8	6 3	5 7	9 12	8 2	2 1	13 16	0 27
CP027625.1	3550016	T	G	ABCA5	-0.416562	2.77878e-07	-0.407141	8.27228e-07	-0.416562	4.18921e-07	2 2	5 0	4 0	3 0	2 0	7 0	6 0	7 0	3 0	0 4	11 0	1 0	3 1	3 0	4 0	5 1	8 0	0 1	0 1	4 3	2 11	2 0	0 3	5 0	4 0	1 1	2 0	6 0	0 3	0 2	0 6	0 2	7 0	5 0	8 0	0 8	1 0	15 0	0 10
CP027625.1	3550116	A	G	ABCA5	-0.422166	2.04366e-07	-0.411661	6.44883e-07	-0.422166	3.26658e-07	2 2	5 0	5 0	3 0	3 0	8 0	6 0	7 0	3 0	0 4	11 0	1 0	3 1	3 0	4 0	5 1	6 0	0 1	0 1	4 3	2 10	2 0	0 3	5 0	4 0	1 1	2 0	6 0	0 3	0 1	0 6	0 2	7 0	6 0	8 0	0 8	1 0	15 0	0 10
CP027625.1	3551822	A	G	ABCA5	0.473247	3.87039e-10	0.461526	3.40328e-09	0.473247	1.72677e-09	0 5	0 8	0 6	0 8	0 3	0 6	0 1	0 4	0 8	0 7	0 11	0 3	4 1	0 8	0 8	0 5	0 5	0 4	0 0	0 6	0 6	0 7	0 7	0 3	0 10	0 8	0 4	0 9	0 2	1 4	0 7	0 4	0 3	0 6	0 9	0 1	0 4	0 14	0 3
CP027625.1	3552175	A	C	ABCA5	-0.400347	6.63205e-07	-0.392208	1.68913e-06	-0.400347	8.56365e-07	2 4	0 2	7 0	0 4	0 5	1 0	3 0	0 6	1 1	0 8	0 17	0 4	0 5	0 10	0 8	0 11	0 16	2 1	0 0	0 7	3 12	0 12	0 6	0 14	0 6	0 12	0 3	8 0	0 5	0 2	0 3	0 2	0 3	0 4	0 5	0 3	1 1	15 0	0 8
CP027625.1	3556317	A	G	ABCA5	0.431094	5.78541e-07	0.421615	1.74371e-06	0.431094	8.87188e-07	0 3	0 2	0 1	0 4	0 6	0 4	0 3	0 9	0 5	0 3	0 4	0 7	1 0	0 1	0 2	1 3	0 9	0 5	0 0	0 5	0 6	0 6	0 6	0 4	0 5	0 3	0 2	0 6	0 4	1 1	0 3	0 3	5 0	0 5	0 6	8 0	1 0	0 14	0 4
CP027625.1	3558489	G	A	ABCA5	0.506884	1.02682e-09	0.492099	1.11466e-08	0.506884	5.68024e-09	0 8	0 5	0 4	0 8	0 2	0 6	0 6	0 6	0 6	0 3	0 8	0 2	2 2	0 3	0 5	1 5	0 11	0 3	0 0	0 6	0 5	0 3	0 6	0 8	0 3	0 2	0 4	0 5	0 4	2 0	0 3	0 5	3 0	0 2	0 6	8 0	1 1	0 8	0 13
CP027625.1	3564772	G	C	ABCA5	0.488587	1.07548e-07	0.472422	5.54203e-07	0.488587	2.82545e-07	3 0	0 1	5 0	0 2	0 3	3 4	0 7	1 0	6 0	0 4	10 0	1 0	4 4	0 5	0 9	0 4	0 6	1 0	0 2	3 0	4 0	0 4	2 0	5 0	2 0	1 4	0 0	3 0	3 0	1 2	1 0	1 2	0 12	0 0	3 0	3 0	0 0	3 0	2 0
CP027625.1	3564914	G	A	ABCA5	0.41928	2.28116e-07	0.405243	7.01356e-07	0.41928	3.55287e-07	5 2	1 3	7 0	0 1	0 3	3 4	0 6	5 0	7 0	0 3	14 0	1 0	5 2	0 5	0 12	0 3	0 6	3 0	0 2	6 0	5 0	0 4	5 0	6 0	3 0	1 4	0 0	4 0	5 0	4 1	5 0	2 2	0 11	0 0	4 0	4 0	1 0	9 0	3 0
CP027625.1	6155096	G	T	BGAL33	-0.401385	7.39946e-07	-0.389465	1.87749e-06	-0.401385	9.50828e-07	3 0	2 0	2 0	6 0	0 5	5 0	2 0	5 3	0 10	0 2	0 8	0 7	1 3	5 0	0 6	0 9	0 6	1 1	0 1	6 4	5 0	0 7	0 7	8 0	3 0	1 2	2 0	6 0	0 2	1 4	6 0	3 0	0 9	0 6	10 0	2 0	0 0	15 0	3 0
CP027625.1	6156298	C	TT	BGAL33	-0.44071	1.81175e-06	-0.426891	5.14627e-06	-0.44071	2.62129e-06	5 0	2 0	1 0	6 0	0 4	3 0	1 0	5 1	0 7	0 3	0 4	0 3	1 1	2 0	0 0	0 5	0 6	0 1	0 1	5 3	3 0	0 4	0 5	8 0	1 0	3 1	2 0	6 0	0 2	2 3	3 0	2 0	0 3	0 6	9 0	2 0	0 1	13 0	3 0
CP027625.1	6156403	A	AATATGGATAG	BGAL33	-0.419144	4.64144e-07	-0.406696	1.33947e-06	-0.419144	6.79228e-07	3 2	1 0	2 1	5 0	0 3	2 0	1 0	4 2	0 6	0 5	0 5	0 1	0 0	1 0	0 4	0 7	0 18	1 2	0 1	7 1	1 0	0 7	0 8	10 0	1 0	4 1	1 0	13 0	0 4	2 1	5 0	2 0	0 4	0 9	4 0	3 0	0 2	18 1	3 0
CP027625.1	6156544	A	C	BGAL33	-0.407905	2.57097e-06	-0.39746	6.07158e-06	-0.407905	3.0821e-06	3 0	1 0	1 1	4 0	0 3	3 0	1 0	1 1	0 5	0 7	0 12	0 1	1 2	0 0	0 7	0 4	0 11	3 0	0 0	6 2	5 0	0 5	0 8	10 0	6 0	1 1	3 0	9 0	0 4	0 3	3 0	3 0	0 2	0 5	10 0	7 0	0 3	15 0	5 0
CP027625.1	6162884	C	A	BGAL33	0.486195	6.50179e-10	0.475334	6.09809e-09	0.486195	3.09292e-09	4 1	4 0	0 3	0 4	0 3	3 0	0 1	0 4	1 4	0 8	0 14	0 2	3 0	6 0	0 4	0 4	0 12	0 2	0 0	6 0	6 0	0 2	8 0	7 0	9 0	6 0	5 0	6 0	3 0	4 0	7 0	1 5	3 0	0 2	0 8	0 4	1 0	0 17	0 9
CP027625.1	6166059	G	A	BGAL33	0.43815	2.88125e-07	0.420526	9.64897e-07	0.43815	4.89305e-07	8 0	2 0	0 1	0 6	0 2	4 0	0 1	0 5	3 4	0 2	0 6	0 2	3 0	5 0	0 6	0 3	0 10	2 6	0 0	2 4	0 7	0 2	3 0	8 0	7 4	3 0	4 0	4 0	0 0	2 0	6 0	0 3	3 0	0 2	0 9	0 3	3 0	0 10	0 8
CP027625.1	13286994	C	CA	ABCB39	0.493655	1.19016e-10	0.476348	1.48476e-09	0.493655	7.52199e-10	2 3	3 1	0 5	0 5	0 5	8 0	0 2	0 6	1 7	0 4	0 10	2 4	0 6	6 0	0 2	1 7	0 8	0 6	0 1	5 2	0 6	2 1	0 3	0 5	0 7	0 4	0 3	8 0	0 3	0 5	3 0	2 3	0 4	0 8	10 0	0 6	0 2	10 0	5 0
CP027625.1	13410320	G	A	ABCB42	0.548122	7.13287e-12	0.524918	2.59462e-10	0.548122	1.3188e-10	0 2	1 5	3 0	5 0	0 0	0 5	0 1	0 6	0 7	0 4	0 8	0 3	0 1	2 0	0 0	0 4	0 8	0 6	0 1	3 3	0 10	3 0	0 0	0 7	0 4	0 6	4 0	0 8	3 0	2 3	1 4	4 0	5 0	0 5	0 16	0 5	0 1	0 2	1 2
CP027625.1	13410350	T	A	ABCB42	0.54871	7.49315e-13	0.527454	3.91276e-11	0.54871	1.9854e-11	0 0	1 1	6 0	3 0	2 0	0 3	0 1	3 6	0 9	0 3	0 8	0 4	5 2	10 0	5 0	0 3	0 4	0 7	0 2	4 4	0 9	1 0	3 0	0 6	0 2	0 9	5 0	0 12	5 0	1 5	1 6	1 0	8 0	0 5	0 12	0 10	0 2	0 9	1 2
CP027625.1	13410357	C	T	ABCB42	0.534154	9.73463e-13	0.512872	3.91883e-11	0.534154	1.98675e-11	0 2	2 4	11 0	7 0	4 0	0 5	0 2	3 4	0 5	0 3	0 7	0 3	4 1	6 0	6 0	1 4	0 10	0 3	0 2	4 5	0 5	3 0	3 0	0 7	0 7	0 4	4 0	0 6	8 0	1 2	1 4	4 0	5 0	0 2	0 9	0 6	0 3	0 10	1 4
CP027625.1	13410378	G	A	ABCB42	0.599144	8.67609e-16	0.578848	3.75146e-13	0.599144	1.90624e-13	0 2	2 3	11 0	5 0	0 4	0 5	0 1	0 6	0 3	0 2	0 6	0 3	5 1	7 0	0 5	1 3	1 10	0 3	0 2	3 3	0 9	2 0	0 3	0 7	0 7	0 4	2 0	0 8	7 0	1 2	0 3	1 0	4 0	0 2	0 9	0 4	0 3	0 11	2 5
CP027625.1	13410386	C	T	ABCB42	0.58866	1.88035e-15	0.568046	5.61213e-13	0.58866	2.84996e-13	0 3	2 2	9 0	4 0	0 0	0 5	0 0	0 3	0 5	0 2	0 9	0 4	5 1	6 0	0 0	1 6	0 13	0 4	0 1	2 3	0 8	3 0	0 0	0 7	0 5	0 5	0 0	0 9	8 0	2 3	0 3	2 0	4 0	0 4	0 8	0 4	0 3	0 9	2 3
CP027625.1	13410458	A	T	ABCB42	0.601867	2.38698e-16	0.582869	1.40485e-13	0.601867	7.1362e-14	1 3	2 1	9 0	5 0	2 0	0 4	0 1	4 6	0 5	0 6	0 9	0 4	5 1	4 0	9 0	1 6	0 10	0 3	0 0	3 3	0 7	4 0	3 0	0 8	0 5	0 5	0 0	0 11	9 0	1 3	0 4	3 0	4 0	0 4	0 9	0 2	0 4	0 10	1 2
CP027625.1	13410466	A	G	ABCB42	0.603911	5.62464e-16	0.582368	2.94079e-13	0.603911	1.49463e-13	0 4	4 1	3 0	5 0	0 2	0 4	0 2	0 7	0 4	0 8	0 10	0 2	5 1	4 0	0 6	1 7	0 8	0 1	0 0	3 3	0 9	4 0	0 3	0 5	0 4	1 4	1 0	0 11	7 0	2 4	1 3	3 0	6 0	0 6	0 9	0 2	0 3	0 8	2 2
CP027625.1	13410538	C	TT	ABCB42	0.599595	7.8293e-15	0.577361	2.24938e-12	0.599595	1.14429e-12	0 3	4 1	1 0	5 0	0 0	0 4	0 3	0 4	0 4	0 8	0 9	0 2	6 1	5 0	0 0	0 7	0 9	0 1	0 0	3 3	0 9	5 0	0 0	0 5	0 5	1 5	1 0	0 10	7 0	2 4	1 5	3 0	6 0	0 5	0 8	0 2	0 3	0 10	2 2
CP027625.1	13410715	A	G	ABCB42	0.625949	3.81196e-17	0.606632	5.85044e-14	0.625949	2.97623e-14	0 3	5 1	2 0	5 0	0 2	0 4	0 3	0 8	0 5	0 7	0 7	0 2	6 1	6 0	0 7	0 7	0 8	0 1	0 0	3 4	0 9	4 0	0 3	0 2	0 6	1 6	1 0	0 9	7 0	3 3	1 6	3 0	6 0	0 4	0 9	0 3	0 2	0 11	2 2
CP027625.1	13410754	C	CATTGCGAA	ABCB42	0.602207	1.77883e-15	0.582376	7.17167e-13	0.602207	3.64734e-13	0 3	4 1	2 0	5 0	0 2	0 4	0 3	0 6	0 5	0 5	0 8	0 2	4 1	5 0	0 7	0 8	0 5	0 1	0 0	3 3	0 9	3 0	0 3	0 2	0 6	2 6	2 0	0 11	7 0	3 2	1 6	2 0	6 0	0 3	0 8	0 3	0 1	0 11	3 2
CP027625.1	13410763	CC	AT	ABCB42	0.615877	1.6514e-14	0.597434	5.74974e-12	0.615877	2.93158e-12	0 2	2 3	2 0	3 0	0 2	0 5	0 2	0 1	0 1	0 2	0 9	0 1	5 1	6 0	0 3	0 6	0 5	0 1	0 1	2 2	0 11	3 0	0 6	0 4	0 6	2 6	2 0	0 10	4 0	1 1	1 5	1 0	5 0	0 2	0 11	0 2	0 2	0 8	3 1
CP027625.1	13410828	G	A	ABCB42	0.640895	9.28506e-15	0.620532	6.29414e-12	0.640895	3.21807e-12	0 2	1 3	2 0	3 0	0 0	0 4	0 3	0 3	0 1	0 2	0 9	0 0	3 1	4 0	0 0	0 7	0 3	0 1	0 0	2 2	0 8	3 0	0 1	0 5	0 6	1 6	2 0	0 11	3 0	1 0	0 7	2 0	5 0	0 3	0 9	0 4	0 2	0 8	3 1
CP027625.1	13411041	G	A	ABCB42	0.664915	3.71671e-17	0.646304	1.65255e-13	0.664915	8.44288e-14	0 3	2 4	2 0	2 0	0 0	0 5	0 4	0 4	0 1	0 2	0 10	0 0	5 0	4 0	0 0	0 7	0 2	0 4	0 1	3 3	0 9	4 0	0 1	0 8	0 7	1 4	2 0	0 11	3 0	1 0	0 7	2 0	5 0	0 2	0 12	0 5	0 4	0 8	2 0
CP027625.1	13411058	T	C	ABCB42	0.595511	1.2242e-13	0.572266	1.93208e-11	0.595511	9.8429e-12	1 3	2 4	2 0	3 0	3 0	0 7	0 3	3 4	0 1	0 3	0 8	0 1	6 0	4 0	9 0	0 5	0 2	0 4	0 1	2 3	0 8	6 0	9 1	0 7	0 6	1 3	3 0	0 8	2 0	0 1	1 3	2 0	4 0	0 3	0 10	0 6	0 4	0 9	1 0
CP027625.1	13411118	G	C	ABCB42	0.572132	1.5335e-13	0.551197	1.52674e-11	0.572132	7.75696e-12	1 4	1 8	5 0	7 0	1 0	0 9	0 2	1 3	0 10	0 2	0 0	0 2	5 2	7 0	3 0	0 9	0 6	0 5	0 0	6 4	0 12	7 0	12 1	0 7	0 8	3 5	2 0	0 6	5 0	2 1	2 6	4 0	5 0	0 1	0 4	0 8	0 2	0 4	1 0
CP027625.1	13412734	C	T	ABCB42	0.559218	2.6931e-14	0.534528	2.85613e-12	0.559218	1.44813e-12	1 7	4 12	11 0	5 0	5 0	0 7	0 2	3 6	0 7	0 3	0 4	0 1	6 3	8 0	5 0	0 5	0 4	0 7	0 1	5 5	0 19	13 0	5 1	0 6	0 11	2 5	2 0	0 6	4 0	1 1	2 7	4 0	7 0	0 6	0 7	0 13	0 4	0 1	2 5
CP027625.1	13412926	C	T	ABCB42	0.559284	1.78177e-12	0.535858	9.53283e-11	0.559284	4.84417e-11	1 7	3 7	9 0	6 0	4 0	0 3	0 1	3 5	0 7	0 4	0 4	0 2	4 3	6 0	8 0	0 6	0 4	0 6	0 0	5 4	0 17	13 0	2 2	0 5	0 10	2 5	1 0	0 2	6 0	0 3	0 6	2 0	7 0	0 4	0 5	0 6	0 4	0 3	2 3
CP027625.1	13413478	C	A	ABCB42	0.513014	1.45933e-10	0.491064	2.1945e-09	0.513014	1.11345e-09	4 7	0 6	4 0	11 0	6 0	0 8	0 2	3 6	0 9	0 2	0 2	0 4	4 0	5 0	6 0	1 6	0 3	0 2	0 2	11 6	0 9	10 0	7 3	0 8	0 10	3 5	7 0	0 1	5 0	0 2	5 4	2 0	5 0	0 1	0 7	0 5	0 4	0 2	1 1
CP027625.1	13413655	A	T	ABCB42	0.55154	7.1942e-12	0.531429	2.74282e-10	0.55154	1.39423e-10	0 5	0 4	12 0	4 0	0 0	0 3	0 5	1 5	0 8	0 3	0 6	0 2	3 1	4 0	5 0	1 6	0 5	0 3	0 0	5 4	0 2	6 0	2 0	0 12	0 7	2 1	7 0	0 4	7 0	0 1	1 3	5 0	9 0	0 4	0 4	0 5	0 1	0 3	5 1
CP027625.1	13413678	T	G	ABCB42	0.533906	8.59862e-11	0.516994	1.77877e-09	0.533906	9.0431e-10	0 5	0 3	9 0	4 0	0 0	0 4	0 3	0 7	0 6	0 3	0 3	0 3	3 1	5 0	0 5	0 4	0 4	0 3	0 0	4 4	0 2	6 0	0 1	0 12	0 6	3 1	6 0	0 4	5 0	0 2	2 4	6 0	7 0	0 3	0 4	0 6	0 1	0 4	4 3
CP027625.1	13413769	G	A	ABCB42	0.656007	5.50964e-15	0.633461	5.97433e-12	0.656007	3.05801e-12	2 3	1 5	6 0	3 0	2 0	0 3	0 6	1 0	0 4	0 2	0 2	0 2	4 1	4 0	3 1	0 6	0 3	0 6	0 1	1 3	0 7	6 0	2 0	0 3	0 5	0 4	1 0	0 7	3 0	0 1	2 3	6 0	2 0	0 1	0 3	0 2	0 1	0 3	2 1
CP027625.1	13413783	A	G	ABCB42	0.623625	1.60864e-13	0.602256	4.11649e-11	0.623625	2.10348e-11	2 3	1 6	6 0	3 0	1 0	0 3	0 5	1 0	0 4	0 2	1 2	0 2	4 1	3 0	3 1	0 5	0 3	0 7	0 1	1 3	0 7	6 0	2 0	0 2	0 5	0 5	1 0	0 7	3 0	0 1	2 3	5 0	2 0	0 1	0 3	0 2	0 1	0 2	1 1
CP027625.1	13414137	T	C	ABCB42	0.546598	4.86114e-12	0.530112	1.83706e-10	0.546598	9.3339e-11	0 8	0 6	6 0	10 0	0 0	0 6	0 1	0 2	0 7	0 4	0 8	0 1	4 1	3 0	0 1	0 4	0 4	0 5	0 1	5 1	0 8	5 0	0 0	0 2	0 4	0 7	3 0	0 3	5 0	1 0	2 5	5 0	4 0	0 1	0 4	0 6	0 2	0 2	2 4
CP027625.1	13414363	G	A	ABCB42	0.538145	8.36526e-12	0.520061	2.58579e-10	0.538145	1.31302e-10	0 9	0 6	6 0	9 0	0 1	0 6	0 0	0 2	0 6	0 4	0 8	0 1	4 1	4 0	0 5	0 3	0 5	0 6	0 1	5 2	0 8	5 0	0 2	0 4	0 2	0 6	3 0	0 3	4 0	1 1	1 5	6 0	3 0	0 2	0 4	0 7	0 4	0 3	2 2
CP027625.1	13414514	G	A	ABCB42	0.554818	6.47319e-13	0.538623	3.80641e-11	0.554818	1.93305e-11	2 7	0 4	6 0	9 0	2 0	0 6	0 0	0 2	0 5	0 4	0 9	0 1	0 3	4 0	5 0	0 3	0 7	0 7	0 2	6 2	0 5	4 0	3 0	0 4	0 2	0 5	3 0	0 5	4 0	1 2	1 4	6 0	3 0	0 2	0 4	0 8	0 4	0 3	2 2
CP027625.1	13415124	G	A	ABCB42	0.605195	1.49549e-15	0.586223	6.65733e-13	0.605195	3.38573e-13	0 9	1 4	7 0	6 0	0 2	0 2	0 0	0 3	0 2	0 4	0 6	0 0	2 1	3 0	0 5	0 5	0 7	0 7	0 2	4 2	0 6	3 0	0 5	0 3	0 5	0 7	3 0	0 5	4 0	0 2	1 2	3 0	3 0	0 4	0 4	0 6	0 3	0 7	2 2
CP027625.1	13415379	A	T	ABCB42	0.608741	1.22523e-14	0.589745	3.90122e-12	0.608741	1.98722e-12	0 6	1 4	6 0	5 0	0 0	0 2	0 0	0 3	0 1	0 4	0 5	0 0	2 1	3 0	0 1	0 6	0 7	0 7	0 1	3 2	0 7	3 0	0 0	0 3	0 6	0 6	3 0	0 5	3 0	0 2	1 2	4 0	3 0	0 3	0 3	0 6	0 2	0 7	2 2
CP027625.1	13417228	T	C	ABCB46	0.400456	2.34795e-06	0.387312	5.40783e-06	0.400456	2.74102e-06	2 3	0 0	0 3	4 0	3 0	0 6	3 0	3 2	5 0	0 5	2 0	1 0	4 0	0 4	7 0	0 6	12 0	1 1	0 0	1 1	3 4	7 0	3 0	0 11	2 5	0 0	6 0	0 9	0 6	2 0	6 0	1 1	4 3	1 0	9 0	7 0	1 0	0 15	0 10
CP027625.1	13417973	C	A	ABCB46	0.418313	2.97279e-06	0.405818	7.26032e-06	0.418313	3.69088e-06	2 2	0 0	0 4	4 0	2 0	0 4	4 0	2 3	5 0	0 9	7 0	1 0	3 0	0 4	1 0	0 4	8 0	0 2	0 0	0 1	2 3	6 0	5 0	0 7	2 5	0 1	5 0	0 7	0 3	1 0	5 0	1 1	5 2	3 0	7 0	4 0	0 0	0 17	0 7
CP027625.1	13419980	A	G	ABCB46	0.401229	3.74014e-08	0.388744	1.20605e-07	0.401229	6.09459e-08	5 1	1 2	0 1	7 0	4 0	0 7	4 0	5 0	6 0	0 1	9 0	5 0	5 0	0 4	6 0	0 1	20 0	3 4	0 0	2 2	2 1	8 0	13 0	0 9	2 1	0 2	7 0	0 7	0 4	8 0	8 0	7 1	6 2	3 0	12 0	7 0	6 0	0 8	0 9
CP027625.1	13421923	G	C	ABCB46	0.541619	9.84308e-12	0.51158	3.11292e-10	0.541619	1.58111e-10	2 3	2 1	0 0	2 6	1 1	0 9	1 1	1 8	6 5	0 3	13 17	0 3	5 2	0 2	3 3	0 1	8 6	0 4	0 1	2 4	2 4	8 3	4 5	0 9	0 4	0 2	1 0	0 7	0 6	8 1	5 5	1 1	7 4	0 3	6 9	5 5	1 0	0 12	0 7
CP027625.1	13421950	G	A	ABCB46	0.545273	3.90694e-12	0.524308	1.49865e-10	0.545273	7.61437e-11	3 3	0 1	0 0	0 6	0 1	0 9	0 1	0 8	0 5	0 3	0 17	0 3	0 2	0 2	0 3	0 1	0 6	0 4	0 1	0 4	0 4	1 3	0 5	0 9	0 4	0 2	0 0	0 7	0 6	2 1	0 5	4 1	0 4	0 3	0 9	0 5	1 0	0 12	0 7
CP027625.1	13422304	C	T	ABCB46	0.41175	9.32922e-09	0.404426	3.61218e-08	0.41175	1.82549e-08	3 6	2 5	0 1	7 2	4 2	0 5	4 3	5 6	3 2	0 6	14 12	1 2	6 3	0 4	6 9	0 5	7 10	4 5	0 1	1 4	0 6	6 5	9 3	0 6	0 7	0 5	2 3	0 9	0 6	4 6	7 8	3 0	5 7	0 4	4 8	7 3	3 2	0 9	0 7
CP027625.1	13422599	CCGATCT	C	ABCB46	0.53719	1.15176e-12	0.514442	4.72956e-11	0.53719	2.39859e-11	6 3	6 2	0 8	0 5	0 1	0 5	0 7	0 3	0 5	0 3	0 8	0 4	1 2	0 3	5 0	0 10	0 7	2 4	0 1	0 2	0 13	2 3	0 14	0 5	0 9	1 7	0 4	0 6	10 0	6 0	1 0	9 4	4 2	0 4	3 0	0 3	5 1	0 9	0 7
CP027625.1	13939424	T	C	ABCF8	0.409935	2.51999e-07	0.401226	7.29803e-07	0.409935	3.69541e-07	4 2	0 1	1 0	0 7	0 8	0 6	0 2	3 2	0 5	0 5	0 11	0 3	2 6	4 0	7 0	0 5	0 6	1 7	0 0	0 6	0 8	0 3	0 6	0 9	0 8	0 6	0 3	3 0	0 8	1 3	0 9	0 5	0 8	0 6	0 8	0 4	0 4	0 6	0 11
CP027625.1	13939442	C	T	ABCF8	0.4353	3.58937e-08	0.424357	1.44253e-07	0.4353	7.30889e-08	6 2	2 1	4 0	0 8	0 9	0 5	0 3	3 2	0 5	0 6	0 5	0 4	1 4	6 0	7 0	0 5	0 8	0 6	0 0	0 5	0 10	0 1	0 6	0 7	0 8	0 5	0 2	8 0	0 9	1 1	0 12	0 5	0 7	0 4	0 6	0 5	0 3	0 6	0 8
CP027626.1	1031674	G	A	HMA2	0.438126	4.43839e-08	0.424054	1.78082e-07	0.438126	9.02408e-08	0 5	1 2	3 0	0 5	2 0	7 0	0 3	2 4	2 2	0 4	0 12	0 4	0 5	2 0	2 3	0 4	6 0	0 5	0 0	6 1	4 9	7 0	5 0	0 8	0 6	0 3	0 2	10 0	7 0	3 1	6 0	6 0	4 0	0 10	6 0	5 0	1 0	10 0	11 0
CP027626.1	1031708	C	CA	HMA2	0.414437	1.48444e-07	0.400895	4.61068e-07	0.414437	2.33246e-07	1 6	1 2	6 0	0 5	0 3	0 6	0 4	2 6	1 1	0 5	0 17	0 3	0 4	3 0	4 3	0 6	0 7	1 4	0 0	6 1	3 6	7 0	3 0	0 5	0 8	0 3	0 3	7 0	9 0	3 3	7 0	6 0	6 1	0 6	4 0	3 0	0 0	11 0	12 0
CP027626.1	4286734	G	C	ABCH1	0.4227	1.00555e-06	0.411964	2.75929e-06	0.4227	1.40228e-06	0 1	0 3	0 0	1 0	0 4	0 7	0 2	0 1	1 0	0 6	0 13	0 1	3 0	0 6	0 5	0 8	0 6	1 3	0 1	0 5	0 6	0 3	5 0	0 9	0 5	0 3	0 1	0 8	1 0	1 0	5 1	1 0	4 1	0 4	0 6	4 0	2 0	0 14	7 0
CP027626.1	4287082	C	T	ABCH1	0.616717	9.05423e-17	0.595886	9.20595e-14	0.616717	4.68106e-14	0 4	0 0	4 0	5 0	0 4	0 0	0 2	0 4	1 2	0 8	0 12	0 3	1 1	0 9	0 9	0 2	0 8	0 2	1 0	0 11	1 9	0 8	7 0	0 5	0 8	0 7	0 3	0 0	3 0	5 0	0 0	2 1	5 0	0 6	0 10	0 9	2 0	0 11	5 0
CP027626.1	4287122	A	G	ABCH1	0.604135	8.72184e-14	0.584989	1.72772e-11	0.604135	8.81134e-12	0 4	0 2	3 0	5 0	0 0	0 3	0 2	0 2	1 1	0 8	0 7	0 3	1 1	0 8	0 7	0 2	0 8	0 1	1 0	0 9	1 9	0 5	6 0	0 3	0 8	0 7	0 2	0 7	3 0	4 0	0 0	2 0	4 1	0 4	0 7	0 9	1 0	0 8	4 0
CP027626.1	5739508	C	CAAAATA	HMA6	-0.400763	2.37457e-07	-0.389204	6.5808e-07	-0.400763	3.32883e-07	5 1	1 3	0 8	10 0	0 4	8 0	1 4	11 0	2 4	0 7	0 16	7 0	0 2	5 0	6 0	3 0	8 0	2 0	0 0	6 1	1 3	0 9	0 6	8 0	5 0	3 0	3 0	0 7	0 6	1 6	0 4	0 3	7 0	0 12	7 0	0 4	0 2	11 0	0 9
CP027626.1	5739709	A	T	HMA6	-0.410926	1.08979e-07	-0.400324	3.40629e-07	-0.410926	1.72359e-07	3 4	0 4	0 5	5 0	0 1	8 0	2 4	9 0	1 3	0 6	0 14	6 0	0 6	3 1	5 0	5 0	15 0	3 0	0 0	8 1	0 4	0 3	0 7	6 0	5 0	3 0	1 0	0 7	0 7	3 5	0 4	0 5	9 0	0 8	10 0	0 7	0 1	11 0	0 6
CP027626.1	5739711	A	G	HMA6	-0.422068	6.74879e-08	-0.410919	2.35027e-07	-0.422068	1.18981e-07	3 4	0 3	0 5	5 0	0 1	7 0	2 4	8 0	1 4	0 5	0 14	6 0	0 6	4 0	5 0	6 0	15 0	3 0	0 0	8 1	0 4	0 3	0 7	3 0	5 0	3 0	1 0	0 6	0 6	3 5	0 4	0 5	8 0	0 7	9 0	0 8	0 1	12 0	0 7
CP027626.1	5739839	A	T	HMA6	-0.409393	1.34972e-07	-0.398935	4.10727e-07	-0.409393	2.07868e-07	4 3	0 3	0 5	4 4	0 4	6 0	4 2	7 0	0 6	0 3	0 9	0 0	0 7	5 0	8 0	4 0	7 0	1 0	0 0	7 0	1 4	0 2	0 10	4 0	5 0	3 0	2 0	0 9	0 5	4 1	0 5	0 4	5 0	0 7	10 0	0 8	0 0	11 0	0 6
CP027626.1	5739853	A	G	HMA6	-0.414084	1.25519e-07	-0.403146	3.94737e-07	-0.414084	1.99797e-07	2 3	1 2	0 6	5 0	0 5	4 0	2 0	6 0	1 8	0 2	0 9	1 0	0 9	5 0	10 0	6 0	9 0	4 0	0 0	6 0	2 6	0 2	0 11	8 0	5 0	4 0	2 0	0 10	0 4	4 1	0 4	0 3	5 0	0 5	10 0	0 8	0 2	12 0	0 7
CP027626.1	5739860	A	C	HMA6	-0.44601	3.0406e-09	-0.43418	1.68444e-08	-0.44601	8.52666e-09	2 3	1 3	0 7	9 0	0 5	2 0	3 1	10 0	2 6	0 2	0 14	3 0	0 10	9 0	7 0	5 0	16 0	5 0	0 0	6 0	2 9	0 4	0 10	10 0	7 0	4 0	1 0	0 11	0 3	2 2	0 8	0 5	2 0	0 4	7 0	0 8	0 3	13 0	0 9
CP027626.1	5740392	TA	T	HMA6	-0.414849	5.42497e-08	-0.404126	1.8424e-07	-0.414849	9.31858e-08	5 3	1 4	0 6	7 0	0 4	7 0	1 0	7 2	4 2	1 4	0 10	4 0	0 2	4 0	7 0	10 0	8 0	6 0	2 0	6 0	2 10	0 4	0 6	4 0	8 0	5 0	5 0	0 4	0 3	1 7	0 9	0 4	6 0	0 6	7 0	0 8	0 0	8 0	0 9
CP027626.1	5740968	C	T	HMA6	-0.466765	2.87676e-09	-0.456787	1.90299e-08	-0.466765	9.65148e-09	2 4	2 3	0 8	8 0	0 0	9 0	2 2	6 0	0 2	0 5	0 16	2 0	0 7	7 0	3 0	4 0	12 0	5 0	1 0	1 0	1 6	0 6	0 11	8 0	5 0	7 0	4 0	0 6	0 5	4 2	0 13	0 5	6 0	0 3	13 0	0 3	0 1	12 0	0 3
CP027626.1	5741154	CT	TC	HMA6	-0.440388	1.90665e-08	-0.428561	8.43578e-08	-0.440388	4.27357e-08	3 4	1 2	0 8	11 0	0 5	4 0	1 0	6 0	6 2	0 4	0 8	4 0	0 7	2 0	8 0	3 0	6 0	8 0	0 0	11 0	3 6	0 5	0 5	11 0	16 0	3 0	4 0	0 7	0 7	2 3	0 8	0 4	15 0	0 5	8 0	0 7	0 3	12 0	0 8
CP027626.1	5741569	T	C	HMA6	-0.459892	2.84139e-09	-0.447634	1.77614e-08	-0.459892	9.00133e-09	2 4	1 3	0 8	8 0	0 5	4 0	1 0	6 0	6 2	0 5	0 9	5 0	0 6	1 0	7 0	3 0	5 0	6 0	0 0	13 0	2 6	0 5	0 5	9 0	16 0	6 0	4 0	0 8	0 7	2 3	0 7	0 5	14 0	0 5	8 0	0 7	0 3	12 0	0 9
CP027626.1	5741856	TTTCC	GTTCG	HMA6	-0.402053	7.74136e-07	-0.389385	1.9634e-06	-0.402053	9.94069e-07	5 4	2 1	0 2	8 0	0 3	7 0	0 1	4 2	4 2	0 8	0 12	3 0	0 5	4 0	8 0	5 0	15 0	3 0	0 0	6 0	3 9	0 6	0 6	11 0	7 0	4 0	2 0	0 6	0 4	0 2	0 5	0 6	4 0	0 5	13 1	0 6	0 3	18 0	0 7
CP027626.1	5748764	ATCGTTAGTG	TGTAGTTAGTA	HMA6	0.441932	1.19985e-08	0.434395	5.61793e-08	0.441932	2.85213e-08	6 2	0 16	0 5	0 8	0 1	0 9	0 7	0 6	0 8	0 9	0 6	0 4	0 5	0 5	0 5	0 7	0 4	0 2	0 0	0 4	0 8	0 5	0 4	0 9	0 9	0 9	0 3	0 7	0 2	1 6	0 10	0 4	0 7	0 4	0 6	11 0	0 2	0 7	0 8
CP027626.1	5749173	AT	CG	HMA6	0.498963	6.0451e-11	0.487837	8.71282e-10	0.498963	4.43153e-10	0 7	0 6	0 6	0 5	0 5	0 6	0 2	0 2	0 6	0 5	0 13	0 3	0 5	0 5	0 3	0 6	0 12	0 4	0 0	0 4	0 8	0 1	0 4	0 6	0 2	0 8	0 4	0 7	0 4	2 4	0 8	0 3	0 6	0 3	0 7	0 5	0 3	0 7	0 7
CP027626.1	5919594	T	C	ABCB40	0.433379	5.77282e-08	0.417513	2.18982e-07	0.433379	1.10909e-07	2 5	1 2	0 6	0 4	0 4	0 5	0 5	0 8	0 6	0 6	0 14	0 2	5 1	0 4	0 6	0 7	0 9	0 6	0 0	0 8	0 2	8 0	0 6	0 4	0 2	0 3	0 0	0 12	0 3	0 7	3 7	0 5	0 3	0 7	0 4	0 3	0 3	0 13	0 5
CP027626.1	5920047	C	T	ABCB40	0.426253	1.22969e-07	0.41175	4.16033e-07	0.426253	2.10819e-07	2 4	1 3	0 4	0 6	0 4	0 5	0 3	0 7	0 6	0 4	0 12	0 3	7 0	0 5	0 5	0 4	0 10	0 5	0 1	0 10	0 10	7 0	0 6	0 5	0 7	0 7	0 2	0 11	0 3	0 4	2 3	0 3	0 6	0 7	0 7	0 3	0 2	0 10	0 7
CP027626.1	5920131	G	T	ABCB40	0.445093	3.58925e-08	0.433351	1.54121e-07	0.445093	7.81629e-08	2 2	1 2	0 3	0 9	3 0	0 6	0 2	4 4	0 4	0 4	0 10	0 6	5 0	0 4	0 8	0 5	0 11	0 6	0 1	0 9	5 6	7 0	0 5	0 7	0 8	0 9	0 4	0 10	0 2	0 6	2 5	0 8	0 9	0 6	0 10	0 6	0 4	0 16	0 10
CP027626.1	5920373	G	A	ABCB40	0.448313	8.76473e-09	0.436519	4.44089e-08	0.448313	2.25093e-08	2 2	1 4	0 3	0 10	0 3	0 6	0 3	0 10	0 4	0 5	0 9	0 5	6 0	0 4	0 7	0 5	0 9	0 4	0 1	0 8	0 12	9 0	0 4	0 9	0 7	0 9	0 3	0 12	0 1	0 6	4 2	0 8	0 8	0 5	0 11	0 7	0 4	0 17	0 11
CP027626.1	5920431	A	TTT	ABCB40	0.420197	2.60861e-07	0.406863	7.96625e-07	0.420197	4.0361e-07	0 1	2 1	0 4	0 7	1 0	0 0	0 4	1 6	0 5	0 2	0 10	0 2	4 1	0 8	0 3	0 6	0 11	0 5	0 1	0 6	1 5	6 0	0 4	0 8	0 8	0 4	0 4	0 4	0 4	0 4	2 1	0 1	0 5	0 3	0 8	0 7	1 2	0 10	0 7
CP027626.1	5920505	T	C	ABCB40	0.544127	8.65106e-14	0.522869	5.87211e-12	0.544127	2.97549e-12	4 4	0 4	8 1	6 0	0 3	0 3	0 3	0 7	0 11	0 4	0 8	0 3	3 2	6 0	0 12	0 5	0 11	0 3	0 1	5 1	0 5	4 0	0 3	0 8	0 9	0 6	3 0	0 7	3 0	1 1	1 3	4 0	5 0	0 6	0 9	0 2	0 8	0 4	3 2
CP027626.1	5920579	T	C	ABCB40	0.535092	6.19403e-13	0.516813	2.70418e-11	0.535092	1.37067e-11	0 5	1 1	3 0	5 0	6 0	7 0	0 5	6 7	0 4	0 2	0 6	0 5	2 2	5 0	0 7	0 6	0 9	0 5	0 0	2 4	0 10	10 0	0 6	0 8	0 4	1 8	0 0	0 9	4 0	1 2	0 7	7 0	8 0	0 6	0 9	0 7	0 2	0 5	2 0
CP027626.1	5920863	G	A	ABCB40	0.52395	3.6502e-12	0.502905	1.04922e-10	0.52395	5.31851e-11	1 4	1 1	2 0	8 0	5 0	9 0	0 3	6 6	0 8	0 3	0 8	0 6	2 2	5 0	0 6	0 9	0 5	0 6	0 0	4 5	0 9	7 0	0 7	0 11	0 2	1 6	4 0	0 7	5 0	1 2	0 3	8 0	8 0	0 6	0 11	0 6	0 2	0 7	3 1
CP027626.1	5921297	C	T	ABCB40	0.521461	8.10802e-13	0.500942	2.78404e-11	0.521461	1.4098e-11	1 5	0 1	9 0	7 0	4 0	0 10	0 2	7 2	0 6	0 3	0 8	0 7	3 0	8 0	0 8	0 7	0 4	0 6	0 0	5 5	0 6	10 0	0 8	0 8	0 4	2 3	4 0	0 6	2 0	0 1	2 5	6 0	5 0	0 4	0 8	0 4	0 3	0 10	4 4
CP027626.1	5921319	T	C	ABCB40	0.531699	3.01033e-12	0.511368	9.90483e-11	0.531699	5.02414e-11	0 7	0 6	9 0	3 0	0 4	0 3	0 1	0 8	0 7	0 3	0 9	0 4	3 0	8 0	0 5	0 4	0 8	0 1	0 0	9 5	0 8	7 0	0 16	0 7	0 3	2 7	5 0	0 6	2 0	2 4	4 7	10 0	4 0	0 7	0 6	0 7	0 4	0 8	4 2
CP027626.1	5921372	G	T	ABCB40	0.613138	9.42964e-17	0.592437	8.70846e-14	0.613138	4.42665e-14	0 5	0 6	6 0	3 0	0 3	0 3	0 0	0 7	0 9	0 4	0 9	0 3	2 0	9 0	0 7	0 6	0 5	0 2	0 0	6 2	0 12	8 0	0 16	0 5	0 3	1 6	4 0	0 4	1 0	2 5	3 5	8 0	3 0	0 6	0 5	0 8	0 4	0 9	4 2
CP027626.1	5921444	C	G	ABCB40	0.607763	7.15107e-14	0.586818	1.57936e-11	0.607763	8.05832e-12	0 5	0 2	6 0	2 0	0 0	0 2	0 0	0 4	0 8	0 5	0 9	0 4	1 0	8 0	0 5	0 6	0 5	0 2	0 0	4 2	0 11	7 0	0 16	0 5	0 3	1 6	3 0	0 3	1 0	2 5	3 5	7 0	3 0	0 4	0 5	0 8	0 3	0 8	3 2
CP027626.1	5921819	G	A	ABCB40	0.565399	1.04483e-13	0.546056	9.87518e-12	0.565399	5.0167e-12	0 7	0 5	7 0	1 0	0 2	0 2	0 1	0 6	0 8	0 4	0 8	0 2	2 0	6 0	0 4	0 6	0 8	0 3	0 0	4 2	0 9	14 0	0 19	0 8	0 3	1 9	4 0	0 9	1 0	2 4	1 4	5 0	5 0	0 4	0 7	0 6	0 3	0 6	2 3
CP027626.1	5921897	T	C	ABCB40	0.531795	4.95278e-12	0.512909	1.51694e-10	0.531795	7.69895e-11	0 6	3 2	9 0	1 0	2 0	0 2	0 2	2 5	0 8	0 3	0 9	0 2	2 0	5 0	0 4	0 6	0 8	0 3	0 0	4 2	0 10	14 0	0 19	0 8	0 3	1 9	4 0	0 10	1 0	2 4	1 5	5 0	4 0	0 4	0 7	0 7	0 3	0 6	2 3
CP027626.1	5922044	C	T	ABCB40	0.559004	1.05045e-13	0.541167	8.88418e-12	0.559004	4.50898e-12	0 5	0 5	7 0	3 0	0 4	0 4	0 5	0 9	0 2	0 3	0 10	0 5	2 1	5 0	0 1	0 1	0 3	0 2	0 0	8 2	0 7	10 0	0 12	0 8	0 8	0 10	3 0	0 6	1 0	0 3	3 7	1 0	6 0	0 6	0 7	0 7	0 1	0 6	3 3
CP027626.1	5922197	T	C	ABCB40	0.583667	2.98181e-15	0.567366	7.37898e-13	0.583667	3.74703e-13	0 5	0 5	7 0	3 0	0 4	0 4	0 5	0 10	0 1	0 2	0 10	0 5	3 1	6 0	0 3	0 2	0 3	0 3	0 0	10 2	0 7	11 0	0 12	0 9	0 9	0 9	3 0	0 7	2 0	0 3	3 7	0 0	6 0	0 7	0 7	0 7	0 1	0 7	3 2
CP027626.1	5922386	A	G	ABCB40	0.581514	3.22614e-15	0.566474	7.5332e-13	0.581514	3.82469e-13	0 2	0 5	6 0	2 0	0 4	0 6	0 4	0 9	0 4	0 2	0 9	0 5	2 2	5 0	0 5	0 2	0 4	0 2	0 0	7 3	0 10	7 0	0 9	0 8	0 9	0 11	1 0	0 9	2 0	0 4	4 9	0 0	7 0	0 4	0 10	0 6	0 0	0 11	4 3
CP027626.1	5922461	C	T	ABCB40	0.574022	4.42757e-14	0.557398	5.64794e-12	0.574022	2.86967e-12	0 4	0 4	5 0	2 0	0 6	0 5	0 1	0 7	0 5	0 3	0 7	0 5	2 1	3 0	0 7	0 3	0 7	0 2	0 0	6 3	0 12	6 0	0 8	0 6	0 5	0 10	2 0	0 9	3 0	0 5	4 8	0 0	5 0	0 3	0 8	0 5	0 0	0 10	3 5
CP027626.1	5923092	A	T	ABCB40	0.581651	2.09306e-14	0.565891	3.51239e-12	0.581651	1.78545e-12	0 5	0 4	6 0	4 0	0 5	0 5	0 0	0 5	0 6	0 2	0 8	0 6	2 1	2 0	0 8	0 4	0 9	0 3	0 0	2 4	0 9	7 0	0 8	0 6	0 6	0 9	3 0	0 8	3 0	0 4	5 8	1 0	5 0	0 5	0 7	0 4	0 0	0 9	3 4
CP027626.1	5923763	G	A	ABCB40	0.594339	1.4717e-16	0.572544	7.97566e-14	0.594339	4.04673e-14	0 5	1 3	8 0	13 0	0 4	0 9	0 1	0 16	0 6	0 2	0 10	0 2	3 2	5 0	0 9	0 14	0 5	0 6	0 1	7 4	0 13	9 0	0 3	0 8	0 4	0 4	0 0	0 4	8 0	0 3	3 0	4 0	11 0	0 3	0 6	0 6	0 1	0 12	4 3
CP027626.1	5923790	A	C	ABCB40	0.610015	4.31095e-14	0.577484	1.09948e-11	0.610015	5.60262e-12	1 4	0 2	5 0	4 0	1 0	0 8	0 1	1 4	0 7	0 2	0 7	0 2	2 4	4 1	3 1	0 7	0 6	0 4	0 0	2 4	0 7	5 1	0 0	0 7	0 4	0 6	1 0	0 5	2 0	0 5	4 2	3 0	5 0	0 3	0 7	0 7	0 4	0 11	0 4
CP027626.1	5924106	G	C	ABCB40	0.550316	2.06916e-13	0.531105	1.3573e-11	0.550316	6.8867e-12	0 4	1 6	4 0	6 0	3 0	0 9	0 2	8 4	0 6	0 4	0 9	0 4	3 3	4 0	4 0	2 5	0 9	0 10	0 0	2 4	0 10	4 0	8 0	0 9	0 6	0 9	4 0	0 10	2 0	3 2	2 3	5 0	5 0	0 5	0 10	0 4	0 0	0 6	3 1
CP027626.1	5925999	T	C	ABCB45	0.579027	5.53721e-15	0.557111	1.11753e-12	0.579027	5.67255e-13	2 3	1 5	6 0	4 0	5 0	0 4	0 1	0 3	0 5	0 4	0 6	0 1	6 0	2 0	3 1	1 7	0 7	0 6	0 1	3 2	0 5	9 0	9 0	0 5	0 9	1 8	2 0	0 5	3 0	0 4	3 5	6 0	5 0	0 7	0 5	0 6	0 3	0 8	3 4
CP027626.1	5926131	G	A	ABCB45	0.628909	1.46134e-16	0.6036	1.82276e-13	0.628909	9.27997e-14	0 2	0 6	3 0	7 0	0 0	0 5	0 3	0 2	0 9	0 5	0 5	0 1	4 0	1 0	0 0	1 3	0 9	0 2	0 0	2 2	0 3	8 0	0 0	0 2	0 7	2 6	3 0	0 5	3 0	0 3	2 7	7 0	5 0	0 4	0 5	0 4	0 1	0 6	4 3
CP027626.1	5926978	T	G	ABCB45	0.605767	1.38405e-15	0.585751	6.33435e-13	0.605767	3.22147e-13	0 4	0 3	6 0	8 0	6 0	0 3	0 2	0 1	0 6	0 5	0 6	0 0	4 0	4 0	7 0	1 4	0 9	0 4	0 0	1 1	0 3	7 0	8 0	0 3	0 5	2 5	2 0	0 7	3 0	0 3	2 3	4 0	5 0	0 3	0 4	0 4	0 1	0 6	5 3
CP027626.1	5927117	T	G	ABCB45	-0.426492	3.97921e-09	-0.404689	1.84628e-08	-0.426492	9.32e-09	15 3	15 5	12 2	18 6	8 4	22 5	6 5	6 4	7 5	40 7	86 14	10 6	9 2	0 9	26 7	2 4	0 13	16 7	1 1	16 0	20 10	24 6	19 5	28 6	19 8	21 11	16 2	47 5	10 7	2 5	15 7	16 7	20 2	0 6	49 12	16 2	0 2	71 14	38 10
CP027626.1	5927522	T	G	ABCB45	-0.44392	9.05531e-09	-0.44392	4.42442e-08	-0.44392	2.24033e-08	2 4	3 5	1 1	2 4	1 4	3 5	0 5	0 6	0 5	3 5	5 12	1 5	0 0	0 8	1 6	0 3	0 10	3 6	0 1	1 1	1 10	1 6	0 5	4 6	1 7	1 7	0 3	3 5	0 9	0 5	0 7	3 7	0 2	0 4	9 10	1 2	0 2	5 14	5 9
CP027626.1	5927886	A	G	ABCB45	-0.436345	2.65507e-08	-0.436345	1.10609e-07	-0.436345	5.60499e-08	1 4	1 5	0 1	2 4	1 4	2 4	0 5	0 5	0 3	3 4	4 11	1 5	0 0	0 8	0 5	0 3	0 10	3 6	0 1	1 1	0 11	1 6	0 6	1 6	0 5	1 7	0 2	2 5	0 8	0 3	0 8	2 7	0 2	1 3	6 10	0 2	0 2	1 14	5 9
CP027626.1	5928690	AAAAAAAAAA	TAAAAAAAAT	ABCB45	-0.471665	1.86323e-09	-0.458659	1.35016e-08	-0.471665	6.84533e-09	0 3	3 4	0 11	5 0	0 0	3 0	2 0	1 3	5 0	9 0	13 0	4 0	4 3	5 0	0 2	0 0	7 0	1 0	0 1	2 6	8 3	3 0	11 0	6 0	5 0	7 1	0 5	5 0	0 2	0 3	5 0	0 2	2 8	4 0	5 0	5 2	0 2	0 9	0 11
CP027626.1	5928802	G	A	ABCB45	-0.47072	3.35828e-10	-0.455486	2.92856e-09	-0.47072	1.48241e-09	1 4	3 2	0 5	1 0	3 0	6 0	3 0	2 4	5 0	6 0	8 0	13 0	1 5	8 0	0 12	7 0	10 0	6 1	0 1	3 3	2 2	7 0	3 0	13 0	11 0	3 1	0 0	6 0	0 2	0 3	2 0	0 5	2 5	5 0	9 0	10 0	0 1	0 12	0 13
CP027626.1	5928810	G	A	ABCB45	-0.481786	1.11888e-10	-0.466861	1.23918e-09	-0.481786	6.27461e-10	1 4	5 2	0 7	2 0	5 0	6 0	4 0	2 6	6 0	7 0	8 0	13 0	0 3	7 0	0 13	7 0	8 0	7 1	0 1	3 2	1 2	7 0	3 0	10 0	7 0	4 1	0 0	6 0	0 3	0 2	2 0	0 5	2 4	7 0	7 0	8 0	0 1	0 11	0 15
CP027626.1	5928886	C	T	ABCB45	-0.425534	1.34559e-08	-0.412471	5.54591e-08	-0.425534	2.80313e-08	1 5	4 0	0 9	7 0	4 0	5 0	0 0	0 7	10 0	12 0	10 0	4 0	2 4	4 0	0 4	4 0	10 0	6 0	0 0	1 2	8 0	9 0	4 0	9 0	9 0	4 1	0 4	8 0	0 5	0 1	8 0	0 4	4 1	9 0	3 0	4 0	0 2	0 14	0 7
CP027626.1	5928910	A	C	ABCB45	-0.423292	7.5132e-08	-0.412375	2.61092e-07	-0.423292	1.32137e-07	3 1	2 2	0 7	6 0	6 0	7 0	2 0	0 7	6 0	9 0	9 0	6 0	0 3	5 0	0 9	4 0	7 1	5 2	0 0	5 7	1 0	9 0	2 0	14 0	6 0	4 0	0 3	15 0	0 6	0 3	5 0	0 4	5 3	13 0	8 0	9 0	0 2	0 8	0 10
CP027626.1	5928941	TG	CA	ABCB45	-0.46288	1.0356e-09	-0.448461	7.40954e-09	-0.46288	3.75125e-09	3 5	3 2	0 8	8 0	4 0	7 0	2 0	0 5	3 0	9 0	13 0	3 1	0 2	3 0	0 9	3 0	3 0	5 1	1 0	4 9	0 1	9 0	3 0	8 0	3 0	8 0	0 2	16 0	0 5	0 3	5 0	0 2	2 2	9 0	8 0	7 0	0 1	0 8	0 14
CP027626.1	5928953	A	T	ABCB45	-0.481528	1.31433e-10	-0.46813	1.42424e-09	-0.481528	7.21324e-10	2 7	3 1	0 7	8 0	3 0	5 0	3 0	0 7	3 0	10 0	12 0	4 0	0 2	3 0	0 8	5 0	5 0	6 0	1 0	3 5	0 1	6 0	3 0	7 0	4 0	9 0	0 2	14 0	0 3	0 2	7 0	0 2	2 2	6 0	7 0	5 0	0 1	0 13	0 12
CP027626.1	5928966	CTATTAATAACTAATA	G	ABCB45	-0.493842	3.72399e-11	-0.480953	5.38366e-10	-0.493842	2.72775e-10	2 7	3 1	0 6	7 0	2 0	6 0	2 0	0 7	2 0	8 0	9 0	4 0	0 2	3 0	0 8	6 0	7 0	5 0	0 0	0 4	1 1	6 0	5 0	9 0	5 0	10 0	0 2	18 0	0 3	0 2	7 0	0 1	0 3	8 0	4 0	4 0	0 0	0 12	0 13
CP027626.1	5928997	CAA	AAG	ABCB45	-0.400227	1.43823e-07	-0.386776	4.13755e-07	-0.400227	2.09075e-07	1 5	7 3	0 9	5 0	3 0	6 0	4 0	2 0	3 0	4 0	6 0	3 0	1 1	9 0	0 7	6 2	3 0	5 0	1 0	5 5	8 1	5 0	9 0	7 0	5 0	0 0	0 4	7 0	0 4	0 4	6 0	0 4	1 3	8 0	11 0	7 0	0 4	0 9	0 17
CP027626.1	5929021	T	C	ABCB45	-0.408371	5.47939e-07	-0.393353	1.47481e-06	-0.408371	7.46465e-07	3 2	1 1	0 3	5 0	2 0	4 0	2 0	0 6	3 0	9 0	15 0	4 0	0 3	4 0	0 8	4 0	4 0	2 0	1 0	2 2	5 3	5 0	5 0	4 0	4 0	3 1	0 2	8 0	0 2	0 5	4 0	0 5	1 3	5 0	8 0	2 0	0 4	0 12	0 9
CP027626.1	5929102	G	T	ABCB45	-0.415994	9.44386e-07	-0.405941	2.52081e-06	-0.415994	1.27849e-06	3 4	2 0	0 1	9 0	2 0	4 0	0 0	0 4	5 0	9 0	19 0	3 0	0 3	5 0	0 6	3 0	10 1	2 0	0 0	1 3	3 2	3 0	3 0	5 0	6 0	3 1	0 1	12 0	0 1	0 2	5 0	0 3	2 1	7 0	11 0	4 0	0 2	0 12	0 8
CP027626.1	5929175	A	C	ABCB45	-0.440066	2.44389e-08	-0.430457	1.05295e-07	-0.440066	5.33333e-08	3 4	4 0	0 3	9 0	3 0	5 0	1 0	0 4	6 0	12 0	23 0	4 0	0 4	5 0	0 7	3 0	15 0	2 0	0 1	1 3	4 2	4 0	4 0	6 0	8 0	4 1	0 1	17 0	0 3	0 2	6 0	0 4	3 2	10 0	11 0	4 0	0 3	0 14	0 9
CP027626.1	5929539	C	T	ABCB45	-0.442026	1.66525e-08	-0.429782	7.55384e-08	-0.442026	3.82463e-08	3 0	7 2	0 3	4 0	2 0	4 0	1 0	0 6	9 0	6 0	12 0	3 0	1 6	5 0	0 10	6 2	10 0	6 0	1 1	0 2	5 2	5 0	4 0	4 0	7 0	5 0	0 0	12 0	0 1	0 1	7 0	0 3	3 3	7 0	8 0	4 0	0 4	0 7	0 5
CP027626.1	6039899	T	C	CTL13	0.419471	6.13072e-08	0.404616	2.11921e-07	0.419471	1.07225e-07	3 2	3 1	0 6	0 5	0 6	0 7	0 0	0 4	0 7	0 6	14 0	0 2	0 3	0 6	8 0	0 7	0 16	4 0	1 0	0 0	2 4	5 0	0 4	0 9	0 6	0 5	0 4	0 5	0 9	3 1	0 6	0 5	0 7	0 5	0 13	0 9	1 0	0 10	7 0
CP027626.1	6039936	G	A	CTL13	0.447932	5.09127e-09	0.43178	2.71816e-08	0.447932	1.37615e-08	4 4	2 2	0 6	0 3	0 4	0 7	0 2	0 4	0 6	0 4	14 0	0 1	1 4	0 8	8 0	0 7	0 18	5 0	0 0	0 3	1 6	5 0	0 4	0 8	0 6	0 4	0 7	0 6	0 7	1 4	0 4	0 4	0 10	0 6	0 11	0 9	2 0	0 10	7 0
CP027626.1	6039951	C	T	CTL13	0.428282	1.78577e-08	0.415006	7.30833e-08	0.428282	3.69812e-08	5 3	1 2	0 5	0 7	0 3	0 7	0 5	0 6	0 6	0 15	11 0	0 5	1 4	0 11	10 0	0 6	0 4	8 0	0 0	0 7	1 6	5 0	0 7	0 8	0 4	0 6	0 6	0 7	0 10	0 10	0 5	0 4	0 3	0 1	0 8	0 9	2 0	0 6	6 0
CP027626.1	6039975	TAG	CGA	CTL13	0.40463	1.47199e-07	0.391599	4.33038e-07	0.40463	2.19034e-07	4 3	1 3	0 2	0 7	0 3	0 6	0 4	0 7	0 6	0 16	12 0	0 5	1 3	0 13	10 0	0 6	0 6	8 0	0 0	0 6	1 10	5 0	0 7	0 7	0 2	0 5	0 6	0 7	0 10	0 9	0 5	0 4	0 5	0 1	0 10	0 9	2 0	0 6	5 0
CP027626.1	6040039	T	A	CTL13	0.456703	1.00596e-09	0.442191	6.83559e-09	0.456703	3.46096e-09	6 5	1 2	0 5	0 7	0 6	0 4	0 5	0 6	0 4	0 9	16 0	0 4	2 5	0 9	11 0	0 4	0 6	8 0	0 0	0 6	1 6	4 0	0 5	0 10	0 1	0 6	0 4	0 6	0 5	0 6	0 8	0 4	0 7	0 3	0 11	0 6	3 0	0 11	8 0
CP027626.1	6040089	TCAT	CCAA	CTL13	0.453613	2.4286e-09	0.438899	1.46491e-08	0.453613	7.41993e-09	5 4	1 2	0 4	0 7	0 6	0 4	0 4	0 8	0 3	0 7	13 0	0 4	2 4	0 9	12 0	0 4	0 10	9 0	0 0	0 5	1 5	3 0	0 6	0 7	0 2	0 7	0 4	0 7	0 5	0 6	0 9	0 4	0 9	0 4	0 14	0 7	2 0	0 11	7 0
CP027626.1	6040103	G	T	CTL13	0.432122	1.59353e-08	0.418106	6.76871e-08	0.432122	3.42644e-08	5 4	2 2	0 4	0 7	0 6	0 4	0 4	0 7	0 3	0 7	12 0	0 4	2 4	0 9	12 0	0 5	0 10	7 0	0 0	0 6	1 4	3 0	0 6	0 6	0 1	0 7	0 3	0 7	0 5	0 6	0 8	0 4	0 9	0 5	0 14	0 7	2 0	0 11	8 0
CP027626.1	6040156	C	T	CTL13	0.411058	7.35933e-08	0.397471	2.37991e-07	0.411058	1.20375e-07	4 4	2 2	0 3	0 5	0 6	0 4	0 4	0 7	0 3	0 8	13 0	0 4	2 3	0 8	13 0	0 5	0 14	5 0	0 0	0 5	1 6	2 0	0 4	0 6	0 1	0 6	0 1	0 5	0 4	0 4	0 10	0 4	0 9	0 6	1 11	0 6	2 0	0 14	7 0
CP027626.1	20495101	T	TTATTG	C4H3	-0.57938	1.2131e-14	-0.561956	2.1466e-12	-0.57938	1.09047e-12	7 0	4 2	4 0	3 0	4 0	6 0	3 0	4 0	2 2	7 0	0 10	1 0	0 4	0 3	9 0	2 0	7 0	4 0	0 0	3 4	8 0	0 3	6 0	5 0	5 0	5 0	1 0	7 0	2 0	0 3	1 0	1 0	0 2	5 0	0 7	0 6	1 0	11 0	0 9
CP027626.1	20496050	C	CTG	C4H3	-0.522171	3.21153e-12	-0.507804	9.17432e-11	-0.522171	4.65085e-11	4 0	2 0	6 0	5 7	5 0	9 0	2 0	9 0	4 0	4 0	13 0	5 0	3 2	9 0	3 0	6 0	7 0	4 0	0 1	10 0	9 0	0 3	4 0	7 0	4 0	3 1	5 0	10 0	6 0	1 0	3 0	0 1	8 0	5 0	0 3	4 0	2 6	0 8	1 10
CP027626.1	22754394	C	T	ABCB13	-0.408029	1.55612e-05	-0.397553	3.1673e-05	-0.408029	1.6111e-05	2 0	3 0	2 0	2 0	1 0	5 0	3 0	2 0	2 3	5 0	9 0	1 0	1 0	2 0	1 0	1 0	11 0	2 0	0 0	3 0	5 0	1 3	4 0	4 0	6 0	2 0	2 0	8 0	1 0	0 0	1 5	1 0	3 0	3 3	0 2	1 0	0 1	6 0	3 2
CP027626.1	22754834	G	T	ABCB13	-0.403974	7.43483e-07	-0.396713	1.90946e-06	-0.403974	9.66806e-07	3 1	4 1	1 0	9 0	2 0	8 0	4 0	8 0	3 7	2 0	14 0	1 0	2 3	5 0	7 0	4 0	7 0	2 0	0 0	10 0	5 0	0 5	8 0	5 0	8 0	7 0	5 0	13 0	3 0	2 0	0 4	5 1	7 0	0 5	0 7	9 0	0 2	11 0	0 7
CP027626.1	22755273	G	A	ABCB13	-0.451334	4.23787e-09	-0.440912	2.3683e-08	-0.451334	1.19907e-08	3 0	5 1	1 0	4 0	6 0	5 0	1 1	7 0	1 1	11 0	10 0	7 0	3 3	3 0	10 0	8 0	12 0	4 0	1 0	3 0	6 0	0 14	7 0	6 0	7 0	6 0	2 0	10 0	6 0	3 1	0 5	1 1	6 0	0 0	0 8	10 0	0 1	14 0	0 5
CP027626.1	22756665	A	G	ABCB13	-0.409414	5.74434e-08	-0.397566	1.8784e-07	-0.409414	9.49275e-08	8 0	3 2	0 0	7 0	8 0	8 0	1 1	8 0	2 8	8 0	9 0	6 0	3 4	4 0	9 0	3 0	11 0	5 0	0 0	7 0	9 0	0 15	5 0	6 0	4 0	6 0	1 0	11 0	4 0	1 1	0 3	4 1	8 0	0 5	0 8	12 0	0 2	16 0	0 12
CP027626.1	22756956	C	T	ABCB13	-0.404545	1.95516e-07	-0.391734	5.6169e-07	-0.404545	2.84002e-07	11 0	3 2	1 0	5 0	7 0	9 0	1 0	8 0	3 10	9 0	9 0	4 0	4 5	3 0	10 0	4 0	10 0	4 0	0 0	8 0	10 0	0 9	6 0	7 0	5 0	5 0	1 0	10 0	4 0	2 1	0 4	4 2	7 0	0 7	0 11	6 0	0 2	12 0	0 11
CP027626.1	22758028	AA	TGCTT	ABCB13	-0.417723	8.58531e-08	-0.404398	2.85064e-07	-0.417723	1.44213e-07	3 2	0 0	8 0	4 0	3 0	7 0	0 0	5 0	1 3	11 0	9 0	3 0	2 6	8 0	5 0	2 0	10 0	4 0	1 0	6 0	7 0	0 4	3 0	9 0	4 0	7 0	5 0	13 0	4 0	2 1	0 8	2 0	7 0	0 3	0 10	6 0	0 5	11 0	0 12
CP027626.1	22758419	G	C	ABCB13	-0.505202	4.13324e-10	-0.491614	4.97096e-09	-0.505202	2.52826e-09	2 2	0 2	0 5	6 3	1 3	0 1	0 0	0 1	0 6	2 0	0 2	0 0	0 2	0 0	5 0	0 0	0 0	0 3	0 0	0 0	0 0	2 8	9 2	13 9	4 12	5 3	0 1	8 1	0 0	0 0	0 5	2 3	0 1	0 2	0 6	0 3	0 0	10 0	2 5
CP027626.1	22760037	G	A	ABCB13	0.414793	4.48506e-08	0.406977	1.54792e-07	0.414793	7.84832e-08	0 6	0 5	0 8	0 5	0 4	0 5	1 0	0 3	0 4	0 13	0 12	0 5	0 5	0 10	0 4	0 9	0 13	0 2	1 1	0 4	0 13	0 6	0 10	0 5	0 2	0 7	0 5	0 10	0 5	0 7	9 0	0 2	0 6	0 7	0 13	0 6	0 2	0 6	0 3
CP027626.1	22760166	C	T	ABCB13	0.413669	6.57465e-08	0.405534	2.18048e-07	0.413669	1.10526e-07	0 6	0 5	0 6	0 5	0 5	0 5	3 0	0 3	0 3	0 11	0 11	0 6	0 5	0 12	0 3	0 9	0 10	0 3	1 2	0 2	0 15	0 7	0 4	0 8	0 4	0 8	0 5	0 9	0 8	0 4	11 0	0 3	0 7	0 6	0 19	0 8	0 5	0 8	0 7
CP027626.1	22760246	A	T	ABCB13	0.410661	3.18202e-07	0.401366	9.071e-07	0.410661	4.6036e-07	0 4	0 6	0 9	0 7	0 3	0 6	0 0	0 8	0 7	0 6	0 7	0 4	0 8	0 2	0 3	0 2	0 8	0 5	0 0	0 2	0 10	0 7	0 6	0 6	0 4	0 7	0 2	0 6	0 3	0 5	6 0	0 6	0 8	0 4	0 17	0 2	0 2	0 12	0 9
CP027626.1	22963034	GATC	AATT	ABCC18	0.465835	3.53965e-09	0.449067	2.2705e-08	0.465835	1.14999e-08	2 3	0 3	0 7	0 3	0 1	0 6	2 1	0 7	4 0	0 7	0 10	0 5	4 1	7 0	4 0	0 7	0 8	2 0	0 0	1 10	0 5	5 1	0 6	0 9	0 7	0 5	0 0	0 8	0 8	7 1	0 8	0 1	8 0	0 6	4 0	7 0	1 2	0 9	0 10
CP027626.1	22964352	TATTCG	GATTCT	ABCC18	0.411791	4.30853e-07	0.394836	1.20424e-06	0.411791	6.09327e-07	2 2	0 6	0 4	0 2	0 2	0 8	0 3	0 4	7 0	0 4	0 5	0 1	4 2	5 0	6 0	0 3	0 7	0 1	0 0	0 4	0 3	7 0	0 4	0 12	0 8	1 1	0 6	0 3	0 4	5 1	0 9	0 2	1 0	0 4	9 0	1 0	0 4	0 8	0 8
CP027627.1	1219775	C	G	CTL4	0.481489	2.96601e-10	0.470281	2.91722e-09	0.481489	1.47821e-09	2 6	0 6	0 2	0 8	0 8	0 6	0 2	0 3	0 6	0 12	11 0	0 8	0 4	0 8	0 5	0 7	0 13	0 3	0 0	4 2	0 9	0 8	0 6	0 6	0 7	0 5	0 3	0 12	0 2	2 2	2 0	8 0	7 0	0 3	0 6	0 3	0 4	0 17	0 3
CP027627.1	5206164	A	G	ABCB26	-0.427386	9.16777e-08	-0.415852	3.20811e-07	-0.427386	1.62552e-07	2 4	2 4	0 0	8 0	1 0	5 0	3 0	8 2	5 0	6 0	5 0	5 0	0 3	3 0	2 1	5 0	11 0	3 6	0 0	5 2	5 0	0 8	0 7	10 0	4 1	3 0	8 0	6 0	5 0	1 2	0 4	1 1	2 1	0 6	0 7	5 0	0 3	0 12	0 6
CP027627.1	6111331	T	C	ABCG6	-0.549183	1.37012e-13	-0.525205	9.41411e-12	-0.549183	4.77316e-12	12 0	7 0	5 0	6 0	1 0	8 0	4 0	5 0	3 0	0 5	14 0	1 0	0 3	7 0	2 0	1 2	9 0	9 0	0 0	6 6	13 0	0 6	7 0	2 0	5 0	5 0	1 0	7 0	0 8	5 2	5 0	3 3	4 0	9 0	11 0	4 0	1 0	10 0	5 0
CP027627.1	6114745	C	T	ABCG6	-0.563178	5.32228e-13	-0.552812	3.69444e-11	-0.563178	1.87885e-11	5 0	2 0	5 0	7 0	3 0	6 0	0 0	4 0	8 0	0 9	16 0	3 0	0 3	5 0	2 0	6 0	10 0	2 0	0 0	4 5	4 0	0 6	5 0	9 0	7 0	8 0	7 0	4 0	0 5	1 2	4 0	7 1	8 0	8 0	10 0	4 0	2 0	17 0	6 0
CP027627.1	6114790	C	T	ABCG6	-0.527201	6.88168e-12	-0.508374	1.88791e-10	-0.527201	9.57782e-11	3 0	1 0	4 0	6 0	3 0	5 2	1 0	4 0	8 0	0 5	16 0	5 0	1 4	6 0	0 4	7 0	14 0	0 1	1 0	2 3	4 0	0 6	6 0	0 10	0 13	3 6	0 7	0 12	0 4	3 3	8 0	5 1	9 0	5 0	15 0	5 0	2 0	12 0	7 0
CP027627.1	6114867	AT	A	ABCG6	-0.537628	2.1961e-12	-0.51683	8.23846e-11	-0.537628	4.18022e-11	7 1	6 0	3 0	3 0	4 0	5 2	4 0	1 0	6 0	0 4	19 0	5 0	0 0	5 0	0 2	12 1	10 0	1 3	0 0	2 4	5 0	0 6	7 0	0 5	0 10	2 3	0 3	0 8	0 4	1 3	4 0	4 2	2 0	5 0	9 0	7 0	3 0	13 0	9 0
CP027627.1	7536861	C	T	ABCB47	0.52448	5.63042e-12	0.502721	1.53265e-10	0.52448	7.77129e-11	6 4	5 2	0 9	0 6	0 1	0 5	0 7	0 4	0 5	0 3	0 9	0 5	1 2	0 3	6 0	0 11	0 8	2 4	0 1	0 2	0 13	2 3	0 14	0 5	0 9	1 7	0 4	0 5	10 0	7 0	1 0	8 4	4 2	0 4	3 0	0 3	5 1	0 9	0 7
CP027627.1	7537448	A	C	ABCB47	0.542422	3.09895e-13	0.51718	1.68183e-11	0.542422	8.52793e-12	7 0	2 5	3 4	0 6	0 4	0 4	0 4	4 3	0 3	0 10	1 11	0 3	6 1	0 3	0 11	0 9	0 9	1 6	0 0	1 4	0 5	2 4	0 5	0 11	1 7	0 1	0 3	0 7	0 9	1 0	7 0	5 2	3 3	0 8	8 0	1 3	2 0	0 12	0 11
CP027627.1	7537644	G	T	ABCB47	0.497941	3.3337e-10	0.483685	3.82208e-09	0.497941	1.93984e-09	4 1	0 4	0 2	0 7	0 2	0 4	0 0	0 9	0 2	0 6	0 12	0 1	4 3	0 4	0 3	0 3	0 5	0 2	0 0	0 5	0 6	1 6	0 3	0 8	0 6	0 3	0 3	0 7	0 7	4 0	4 0	4 1	7 3	0 5	8 0	0 6	0 0	0 13	0 4
CP027627.1	7537776	C	G	ABCB47	0.547948	1.32804e-13	0.526529	8.98446e-12	0.547948	4.5562e-12	3 2	0 3	0 4	0 7	0 5	0 5	0 3	5 9	0 0	0 3	1 11	0 6	1 3	0 4	0 6	0 7	0 5	0 5	1 0	0 1	0 6	3 1	0 8	0 6	0 3	0 4	0 4	0 9	0 2	6 1	3 0	2 0	7 4	0 6	6 0	0 3	2 0	0 13	0 12
CP027627.1	7537790	T	C	ABCB47	0.608317	7.73551e-16	0.586438	4.20057e-13	0.608317	2.13771e-13	1 0	0 4	0 4	0 9	0 4	0 4	0 3	2 1	0 6	0 5	0 17	0 3	2 2	0 8	0 6	0 4	0 13	0 8	1 0	0 3	0 12	2 3	0 3	0 9	0 6	0 6	0 4	0 9	0 5	4 1	2 0	4 0	3 0	0 7	0 5	0 7	1 1	0 20	0 13
CP027627.1	7537869	A	C	ABCB47	0.565035	1.09211e-13	0.540758	1.01812e-11	0.565035	5.17099e-12	8 0	1 3	0 5	0 4	0 1	0 4	0 6	1 1	0 3	0 6	0 6	0 2	4 2	0 6	0 5	0 1	0 10	0 2	0 0	0 4	0 10	3 4	0 7	0 9	1 2	0 6	0 6	0 9	0 5	5 0	7 0	0 1	1 1	0 8	0 8	0 2	3 0	0 9	0 9
CP027627.1	7538038	A	C	ABCB47	0.559289	8.29013e-13	0.534382	5.02628e-11	0.559289	2.55428e-11	9 0	1 5	0 5	0 3	0 2	0 2	0 4	1 2	0 7	0 4	0 5	0 2	3 2	0 5	0 7	0 2	0 10	0 3	0 0	0 2	0 7	3 2	0 9	0 7	2 6	0 2	0 2	0 4	0 3	5 0	10 0	0 1	1 0	0 12	0 6	0 1	3 0	0 11	0 8
CP027627.1	7538316	A	G	ABCB47	0.483621	2.10462e-10	0.461067	2.20337e-09	0.483621	1.1154e-09	10 0	3 3	0 6	0 5	0 2	4 0	3 1	1 2	6 1	0 4	0 8	0 3	4 2	0 7	0 8	0 2	13 0	0 4	0 0	0 2	0 7	3 2	9 1	0 7	2 6	0 3	0 4	0 4	0 3	6 0	10 0	0 1	1 0	0 12	0 8	0 1	3 0	0 15	0 10
CP027627.1	7538477	G	C	ABCB47	0.580865	2.85584e-15	0.555504	6.72523e-13	0.580865	3.41372e-13	7 0	1 6	0 6	0 7	0 2	0 3	0 2	1 2	0 7	0 2	0 8	0 4	6 2	0 6	0 7	0 2	0 13	0 4	0 0	0 2	0 7	3 2	0 11	0 6	1 6	0 1	0 6	0 1	0 4	5 0	11 0	0 2	0 3	0 15	0 6	0 2	3 1	0 16	0 14
CP027627.1	7538759	C	T	ABCB47	0.56209	7.19352e-14	0.538187	6.82931e-12	0.56209	3.46629e-12	7 0	1 7	0 6	0 7	0 2	0 3	0 2	1 2	0 7	0 1	0 8	0 4	6 3	0 6	0 8	0 3	0 10	0 3	0 0	0 2	0 10	3 2	0 11	0 6	1 6	0 1	0 6	0 1	0 4	6 0	11 0	0 2	0 3	0 15	0 6	0 2	3 1	0 13	0 11
CP027627.1	7538771	T	C	ABCB47	0.460661	1.88773e-08	0.440497	9.68504e-08	0.460661	4.91007e-08	6 0	3 1	0 2	0 5	0 3	3 0	1 0	0 3	4 1	0 4	0 8	0 2	5 2	0 4	0 9	0 2	13 0	0 7	0 0	0 1	0 9	2 1	4 1	0 7	1 4	0 3	0 5	0 6	0 1	5 0	5 0	1 2	0 2	0 6	0 5	0 2	1 2	0 14	0 15
CP027627.1	7539350	C	G	ABCB47	0.539661	1.20702e-11	0.518476	3.60379e-10	0.539661	1.83175e-10	0 8	1 0	0 2	0 8	0 3	0 0	0 0	0 6	0 1	0 5	0 8	0 5	3 0	0 9	0 3	0 2	0 0	0 7	1 0	0 7	0 9	3 3	0 0	0 8	0 4	0 5	0 3	0 8	0 5	3 0	0 3	3 0	6 1	0 5	0 9	0 3	1 0	0 4	0 4
CP027627.1	7539417	T	A	ABCB47	0.564117	8.57903e-13	0.54134	5.58484e-11	0.564117	2.83915e-11	0 4	0 6	0 7	0 7	0 0	0 10	0 2	1 8	0 7	0 9	0 2	0 2	2 3	0 4	0 3	0 4	0 3	0 4	0 0	0 6	0 6	2 2	0 4	0 3	0 3	0 6	0 0	0 7	0 4	3 0	0 6	2 0	5 2	0 1	0 3	0 9	1 0	0 5	0 6
CP027627.1	7540078	T	A	ABCB47	0.562235	6.96118e-15	0.539094	9.75242e-13	0.562235	4.94436e-13	0 4	0 4	0 9	1 9	0 1	0 6	0 3	3 10	0 11	0 3	0 4	0 1	2 5	0 9	0 7	0 6	0 4	0 6	0 1	0 11	0 5	3 3	0 12	0 10	0 4	0 10	0 3	0 7	0 5	7 0	0 6	4 1	5 6	0 6	0 8	0 9	1 0	0 8	0 6
CP027627.1	7540150	C	T	ABCB47	0.477699	4.26802e-10	0.456416	3.87445e-09	0.477699	1.96153e-09	0 5	0 6	0 6	0 8	0 2	0 7	0 3	2 10	0 7	0 4	0 2	0 3	2 5	0 6	0 6	0 7	0 2	0 7	0 2	0 14	0 5	2 3	0 14	0 10	0 5	0 7	0 4	0 3	0 9	4 1	0 8	3 1	4 7	0 8	0 7	0 8	1 2	0 9	0 7
CP027627.1	7540482	A	G	ABCB47	0.481257	5.25971e-11	0.453766	6.33506e-10	0.481257	3.20253e-10	0 5	0 3	3 12	1 11	1 4	0 6	0 4	3 4	1 8	1 4	0 1	0 3	7 5	0 7	0 7	0 10	0 3	1 5	0 2	2 8	4 8	3 2	0 10	0 10	0 9	0 9	2 2	1 5	0 13	6 1	1 10	6 1	6 6	0 6	1 5	0 7	4 2	0 7	0 4
CP027627.1	7540625	AT	A	ABCB47	0.469619	2.54955e-10	0.447855	2.26903e-09	0.469619	1.1477e-09	0 7	1 6	0 22	0 11	0 4	0 5	0 3	2 4	0 6	0 5	0 5	0 6	1 8	0 4	0 3	0 7	0 5	0 7	0 0	0 11	0 15	2 3	0 6	0 9	0 8	0 7	0 7	0 6	0 10	0 0	0 6	3 4	3 4	0 2	0 6	0 4	0 3	0 1	0 5
CP027627.1	7540956	T	G	ABCB47	0.487312	8.24994e-09	0.466034	5.74756e-08	0.487312	2.91998e-08	0 7	2 2	0 7	0 9	0 0	0 4	0 0	2 1	5 2	0 2	0 4	0 2	0 4	0 2	0 4	0 7	5 0	0 4	0 1	0 7	0 7	3 2	4 0	0 8	0 4	0 4	0 8	0 13	0 6	2 0	0 4	7 1	3 2	0 0	0 6	0 3	0 1	0 5	0 3
CP027627.1	7541416	C	T	ABCB47	0.568767	1.67152e-12	0.548086	1.04734e-10	0.568767	5.33075e-11	0 3	3 1	0 4	0 6	0 2	0 2	2 1	2 9	3 1	0 7	0 9	0 3	4 4	0 7	0 4	0 2	9 0	0 8	0 1	0 8	0 8	3 0	8 0	0 3	0 4	0 3	0 1	0 4	0 3	2 0	0 3	2 0	2 1	0 5	0 8	0 2	3 0	0 9	0 6
CP027627.1	7541494	A	T	ABCB47	0.592781	3.266e-13	0.570059	4.08574e-11	0.592781	2.08231e-11	0 1	2 2	0 1	0 2	0 3	0 2	0 3	2 8	0 3	0 3	0 8	0 3	4 4	0 6	0 2	0 4	0 12	0 11	0 1	0 8	0 9	4 1	0 5	0 1	0 5	0 2	0 0	0 7	0 4	1 0	0 1	1 1	1 0	0 3	0 8	0 1	3 0	0 11	0 4
CP027627.1	7541542	T	C	ABCB47	0.445878	1.18746e-07	0.429132	4.54632e-07	0.445878	2.30666e-07	0 0	0 1	0 1	0 2	0 5	0 2	3 1	2 6	2 0	0 7	0 6	0 2	3 3	0 7	0 2	0 6	9 0	0 5	0 0	0 7	0 11	4 2	6 0	0 4	0 3	0 5	0 2	0 8	0 5	3 0	0 0	1 1	3 1	0 2	0 6	0 3	2 1	0 9	0 7
CP027627.1	7541672	C	T	ABCB47	0.48718	1.10187e-08	0.467819	7.40395e-08	0.48718	3.76534e-08	0 0	0 2	0 2	0 0	0 5	0 4	0 4	0 4	0 1	0 7	0 8	0 2	2 4	0 6	0 2	0 4	0 6	0 3	0 0	0 8	0 4	5 3	0 6	0 5	0 3	0 5	0 3	0 6	0 3	4 0	0 3	2 0	4 1	0 3	0 8	0 3	1 1	0 11	0 8
CP027627.1	7541771	C	A	ABCB47	-0.511127	4.03503e-08	-0.490259	2.79505e-07	-0.511127	1.4271e-07	4 2	1 0	0 1	2 0	4 0	4 7	1 4	1 1	7 2	2 3	0 5	2 0	0 0	0 1	1 0	1 0	2 0	3 0	0 0	1 0	2 0	5 1	3 0	5 0	7 0	5 0	5 0	3 0	0 7	3 2	10 1	2 8	3 0	2 0	1 4	2 1	2 3	6 11	1 8
CP027627.1	7542111	A	AGTTTGAAT	ABCB47	0.58727	5.05253e-16	0.574223	1.86034e-13	0.58727	9.46822e-14	0 9	0 4	0 10	0 8	0 3	0 4	0 1	0 5	0 9	0 5	0 8	0 5	5 0	0 8	8 0	0 4	0 6	0 10	0 1	0 10	0 13	0 6	0 9	1 6	0 10	0 3	0 3	0 3	0 7	4 2	0 10	0 9	0 10	0 4	0 13	0 9	0 3	0 6	0 4
CP027627.1	7542127	C	A	ABCB47	-0.484667	8.3498e-11	-0.483191	9.87472e-10	-0.484667	5.00295e-10	3 3	3 3	1 8	5 8	1 4	0 2	7 1	1 8	3 4	0 1	2 9	1 2	2 4	0 9	4 2	0 4	0 5	5 7	0 0	0 10	7 10	3 6	0 6	6 13	2 6	1 3	4 5	2 3	0 8	2 4	3 8	5 2	0 5	0 3	2 7	0 6	0 5	0 6	1 4
CP027627.1	7542342	T	A	ABCB47	-0.514651	3.92923e-12	-0.511568	9.86151e-11	-0.514651	4.99966e-11	3 3	3 3	1 7	5 9	1 4	1 2	6 0	1 7	4 7	0 2	3 11	1 2	2 3	0 10	6 3	0 5	0 6	5 8	1 0	0 10	9 10	3 5	0 5	7 15	4 7	1 3	3 6	4 3	0 8	2 3	4 8	6 2	1 6	0 3	2 7	0 6	0 3	2 9	1 4
CP027627.1	7542378	ATA	TCT	ABCB47	-0.521371	2.16125e-12	-0.519762	6.45669e-11	-0.521371	3.27427e-11	3 2	2 3	1 6	3 5	0 3	2 3	4 2	1 5	5 6	0 2	2 9	0 1	1 3	0 10	6 4	0 3	0 7	4 4	1 0	1 8	7 7	4 5	0 6	5 12	5 7	1 3	3 6	4 2	0 9	1 3	4 6	6 3	2 4	0 3	1 8	0 5	0 3	2 10	2 4
CP027627.1	7542431	A	C	ABCB47	-0.439793	1.28626e-08	-0.439793	5.88932e-08	-0.439793	2.98412e-08	0 5	1 4	0 6	1 6	0 1	3 4	4 2	0 7	5 6	0 2	1 9	0 1	1 4	0 9	4 4	0 3	0 7	2 7	1 0	1 8	5 10	2 5	0 5	2 11	5 5	1 5	0 4	2 2	0 8	1 3	3 6	3 2	2 5	0 4	0 7	0 7	0 2	2 11	2 6
CP027627.1	7542460	C	G	ABCB47	-0.554117	2.93797e-14	-0.554117	2.80521e-12	-0.554117	1.42374e-12	2 5	1 4	0 7	1 8	3 1	3 4	5 3	1 7	4 7	0 4	11 9	1 2	1 5	0 8	9 4	0 3	0 10	3 5	2 0	1 11	6 10	4 5	0 5	8 15	6 5	1 3	0 5	3 3	0 7	2 1	7 7	4 4	5 5	0 4	10 9	0 9	0 2	6 11	10 6
CP027627.1	7542667	GTCTC	ATCT	ABCB47	-0.558221	8.10199e-15	-0.558221	1.02661e-12	-0.558221	5.20966e-13	2 5	2 4	0 7	1 8	3 1	3 3	5 3	1 8	4 7	0 4	12 7	1 2	1 6	0 8	9 5	0 5	0 9	3 5	2 0	1 11	6 10	4 5	0 5	7 16	6 5	1 3	0 5	3 4	0 7	3 1	8 6	4 4	5 5	0 4	10 8	0 9	0 2	7 11	11 6
CP027627.1	13970750	G	A	ABCB1	-0.408493	5.12797e-08	-0.396692	1.68353e-07	-0.408493	8.50636e-08	8 1	5 2	7 0	7 0	5 0	4 0	4 0	7 0	3 7	7 0	6 0	6 0	2 8	4 0	4 0	7 0	13 0	7 0	0 0	8 0	5 0	1 5	14 0	11 0	7 0	2 0	3 0	8 0	5 0	4 1	0 4	3 2	5 0	0 14	0 11	6 0	0 3	10 0	0 12
CP027627.1	13972049	TA	T	ABCB1	-0.429822	1.4109e-08	-0.419414	5.96509e-08	-0.429822	3.01696e-08	8 0	5 3	6 0	8 0	6 0	4 0	1 0	5 0	2 7	3 0	6 0	5 0	1 8	4 0	3 0	5 0	15 0	7 0	0 0	6 0	4 0	1 4	11 0	12 0	7 0	5 0	0 0	7 0	5 0	4 1	0 4	2 1	7 0	0 13	0 11	8 0	0 1	14 0	0 8
CP027627.1	13972820	T	C	ABCB1	-0.414943	4.43047e-08	-0.404978	1.53212e-07	-0.414943	7.74613e-08	6 0	5 3	6 0	8 0	6 0	3 0	1 0	5 0	2 8	3 0	6 0	4 0	1 8	4 0	3 0	5 0	15 0	7 0	0 0	5 0	4 0	1 4	10 0	12 0	7 0	5 0	0 0	6 0	5 0	4 1	0 4	2 1	7 0	0 12	0 11	8 0	0 1	13 0	0 8
CP027627.1	14034515	C	T	ABCB2	0.425908	4.49007e-08	0.415934	1.66195e-07	0.425908	8.43364e-08	0 4	0 4	0 5	0 9	0 4	0 10	3 0	0 9	0 6	0 7	0 7	0 4	0 9	0 6	0 5	0 4	0 10	0 8	1 0	0 7	0 7	0 7	0 6	0 8	0 8	0 6	0 6	0 12	0 2	0 5	8 0	0 6	0 5	0 5	0 7	0 8	0 3	0 10	0 9
CP027627.1	17072522	T	C	BGAL37	-0.484591	3.91703e-09	-0.465298	2.91622e-08	-0.484591	1.48004e-08	5 0	5 3	3 0	2 0	1 0	6 0	2 0	3 0	6 0	0 4	5 0	2 0	0 3	8 0	5 0	10 0	9 0	5 1	0 0	3 0	4 3	0 7	6 0	13 0	3 0	1 8	4 0	8 0	0 0	0 4	7 0	1 3	8 0	2 0	9 0	0 3	2 1	4 0	5 0
CP027627.1	17072528	C	CTGT	BGAL37	-0.499402	3.0569e-09	-0.48048	2.68064e-08	-0.499402	1.36278e-08	3 0	5 3	2 0	2 0	1 0	5 0	3 0	4 0	6 0	0 6	7 0	4 0	0 3	8 0	4 0	9 0	7 0	3 1	0 0	3 0	5 3	0 5	9 0	10 0	3 0	0 7	5 0	6 0	0 1	0 4	9 0	1 3	6 0	1 0	7 0	0 2	1 0	5 0	5 0
CP027627.1	17072555	G	C	BGAL37	-0.405548	1.69614e-06	-0.391995	4.10215e-06	-0.405548	2.07886e-06	2 1	2 1	2 0	4 0	0 0	8 0	4 0	4 0	3 0	0 5	8 0	7 0	1 6	0 7	5 0	0 9	0 6	1 3	0 0	2 0	4 1	0 5	0 12	13 0	2 0	1 6	8 0	6 0	0 3	1 2	9 0	1 3	6 0	0 2	0 6	0 5	1 0	0 5	7 0
CP027627.1	17072948	A	G	BGAL37	-0.424173	3.61934e-07	-0.409139	1.09708e-06	-0.424173	5.56088e-07	2 1	2 1	2 0	4 0	0 0	8 0	2 0	4 0	2 0	0 6	9 0	7 0	1 6	0 7	5 0	0 10	0 6	1 3	0 0	3 0	4 1	0 6	0 14	11 0	2 0	2 5	8 0	6 0	0 3	1 2	9 0	1 3	6 0	0 2	0 8	0 5	1 0	0 6	7 0
CP027627.1	17074008	TA	T	BGAL37	-0.421787	5.79612e-07	-0.405018	1.66296e-06	-0.421787	8.42464e-07	1 0	0 0	7 0	11 0	6 0	2 0	2 0	5 0	6 0	0 5	4 0	6 0	2 2	3 0	6 0	1 0	6 0	4 4	0 0	3 0	6 0	6 0	0 6	13 0	3 0	3 5	4 0	9 0	0 1	0 2	4 0	1 1	4 1	0 2	0 6	9 0	0 1	0 10	5 0
CP027627.1	17074299	CTT	C	BGAL37	-0.415975	3.52975e-07	-0.400241	1.02593e-06	-0.415975	5.19205e-07	2 0	2 1	9 0	12 0	7 0	3 0	3 0	7 0	5 0	0 10	3 0	2 0	1 8	5 0	6 0	1 0	3 0	0 5	0 2	10 0	7 0	8 0	0 5	8 0	3 0	3 3	1 0	7 0	0 3	0 3	11 0	6 1	7 0	0 9	0 2	11 0	0 0	0 6	7 0
CP027627.1	17074495	T	C	BGAL37	-0.433481	4.14984e-08	-0.41796	1.62522e-07	-0.433481	8.22566e-08	3 0	3 1	10 0	11 0	4 0	5 0	4 0	6 0	5 0	0 13	5 0	1 0	0 9	4 0	6 0	1 0	5 0	0 4	0 2	3 9	6 0	9 0	0 5	8 0	2 0	3 2	1 0	6 0	0 4	0 2	4 6	6 1	0 8	0 8	0 5	9 0	0 0	0 4	10 0
CP027627.1	19417289	A	T	ABCH10	0.528593	1.31645e-12	0.517165	4.67508e-11	0.528593	2.37767e-11	0 4	0 6	0 2	0 3	0 2	0 5	0 2	0 8	0 6	0 3	12 0	0 5	0 2	0 3	0 6	0 8	0 7	0 2	0 1	0 4	8 2	0 3	0 4	0 4	0 0	0 2	0 2	0 8	0 5	0 5	0 11	0 4	0 4	0 4	0 9	0 5	0 1	0 12	0 5
CP027627.1	19417502	G	A	ABCH10	0.571499	1.65333e-13	0.556926	1.60718e-11	0.571499	8.17011e-12	0 5	0 4	0 0	0 0	1 0	0 6	0 1	0 2	5 0	0 6	13 0	0 1	1 2	0 3	0 7	0 6	0 11	3 0	0 0	1 0	6 0	0 7	4 0	0 4	0 4	0 1	0 3	0 16	4 0	3 0	8 0	4 0	7 1	0 5	0 10	0 5	0 0	0 8	8 0
CP027627.1	19417630	G	C	ABCH10	0.420526	7.61776e-08	0.411931	2.59975e-07	0.420526	1.31955e-07	0 5	0 3	0 0	0 2	0 1	0 6	0 1	0 5	0 4	0 6	15 0	0 1	0 6	0 5	0 5	0 8	0 19	0 3	0 0	0 3	4 2	0 7	0 4	0 4	0 6	0 1	0 6	0 14	0 5	0 4	0 10	0 3	0 10	0 6	0 11	0 8	0 1	0 16	0 11
CP027627.1	19417638	GGCA	AGCG	ABCH10	0.589075	3.40163e-15	0.565625	9.18775e-13	0.589075	4.66633e-13	0 5	0 2	0 0	2 0	1 0	0 5	0 2	0 5	3 2	0 9	8 0	0 2	6 3	0 3	0 6	0 7	0 16	2 0	0 1	4 0	5 2	0 7	0 4	0 3	0 3	0 4	0 6	0 6	5 0	6 0	5 5	2 0	6 1	0 5	0 9	0 8	1 0	0 19	6 0
CP027627.1	19417641	A	G	ABCH10	0.479484	8.03188e-10	0.468045	6.88838e-09	0.479484	3.50237e-09	0 5	0 3	0 0	0 2	0 0	0 7	0 2	0 6	0 6	0 8	7 0	0 2	0 10	0 3	0 5	0 6	0 11	1 1	0 1	0 7	4 2	0 7	0 4	0 2	0 3	0 4	0 6	0 5	0 8	0 7	0 8	0 0	0 7	0 4	0 8	0 8	0 1	0 19	0 6
CP027627.1	19417705	GGAGTCCCCT	AACGGACCCG	ABCH10	0.45063	1.28904e-08	0.441169	6.38876e-08	0.45063	3.24856e-08	0 4	0 6	0 1	0 0	0 0	0 8	0 2	0 6	0 6	0 11	5 0	0 2	0 8	0 4	0 2	0 6	0 8	1 2	0 1	0 9	3 0	0 7	0 3	0 2	0 3	0 4	0 6	0 7	0 9	0 7	0 7	0 0	0 2	0 4	0 10	0 6	0 1	0 18	0 6
CP027627.1	19417950	C	T	ABCH10	0.494602	6.0709e-10	0.485705	6.23761e-09	0.494602	3.17763e-09	0 6	0 8	0 0	0 1	0 2	0 9	0 3	0 3	0 6	0 8	6 0	0 1	0 4	0 3	0 2	0 8	0 5	1 2	0 0	0 7	2 1	0 4	0 2	0 5	0 5	0 2	0 4	0 12	0 6	0 5	0 3	0 1	0 2	0 5	0 13	0 4	0 2	0 13	0 9
CP027627.1	19418320	CCCG	C	ABCH10	0.437573	5.17229e-08	0.428202	2.03738e-07	0.437573	1.03581e-07	0 8	0 3	0 1	0 5	0 4	0 4	0 4	0 7	0 4	0 7	8 0	0 2	0 2	0 5	0 4	0 6	0 20	2 3	0 0	0 8	8 0	0 9	0 1	0 6	0 6	0 3	0 4	0 10	0 4	0 3	0 5	0 7	0 1	0 11	0 8	0 3	0 4	0 16	0 9
CP027627.1	19418410	GTG	TT	ABCH10	0.490117	2.57223e-10	0.472717	2.80955e-09	0.490117	1.4236e-09	1 6	2 2	5 0	5 0	4 0	2 0	0 8	0 3	0 2	0 11	8 0	0 3	4 2	0 5	0 6	0 6	0 5	2 0	0 0	0 7	8 0	0 13	0 4	0 6	0 5	0 4	0 1	12 0	5 0	4 0	1 3	5 2	2 4	0 4	0 6	0 7	3 0	0 6	0 8
CP027627.1	19418411	TG	T	ABCH10	0.42203	1.28772e-06	0.40519	3.44502e-06	0.42203	1.749e-06	1 5	2 2	5 0	5 0	4 0	1 0	0 8	0 2	0 3	0 11	0 0	0 2	4 2	0 3	0 9	0 5	0 5	2 0	0 0	0 7	0 0	0 14	0 4	0 5	0 5	0 4	0 0	11 0	4 0	4 0	1 4	5 2	3 4	0 4	0 7	0 8	3 0	0 5	0 8
CP027627.1	19418778	A	T	ABCH10	-0.437561	2.68853e-07	-0.422733	9.03311e-07	-0.437561	4.58336e-07	2 1	2 0	0 12	0 7	0 5	0 1	3 0	1 3	3 0	3 0	0 0	3 0	1 4	0 6	9 0	0 7	9 0	0 7	0 0	9 0	2 0	9 0	7 0	0 3	1 3	1 2	6 0	0 4	0 5	0 3	2 3	0 5	0 9	5 0	6 0	4 0	0 2	14 0	14 0
CP027627.1	19418962	G	A	ABCH10	0.435457	2.06203e-08	0.42697	8.74751e-08	0.435457	4.44429e-08	0 3	0 4	0 14	0 5	0 2	0 2	0 5	0 5	0 4	0 6	11 0	0 3	0 7	0 8	0 7	0 5	0 7	1 8	0 0	0 9	3 3	0 7	0 3	0 6	0 6	0 3	0 4	0 6	0 1	0 1	0 5	0 4	0 6	0 9	0 10	0 6	0 0	0 13	0 10
CP027627.1	19419105	C	T	ABCH10	0.419867	1.6175e-07	0.40948	5.1435e-07	0.419867	2.61053e-07	0 2	0 3	0 9	0 3	0 2	0 5	0 5	0 3	0 6	0 7	16 0	0 4	0 4	0 10	0 7	0 6	0 9	3 4	0 0	0 4	5 3	0 6	0 5	0 7	0 4	0 4	0 7	0 8	0 1	0 5	0 4	0 3	0 2	0 2	0 8	0 6	0 1	0 9	0 10
CP027627.1	19419169	TAGCGTCGCG	CAGCGTAGCT	ABCH10	0.508249	4.97887e-11	0.497226	8.18999e-10	0.508249	4.16888e-10	0 6	0 2	0 11	0 4	0 3	0 7	0 6	0 4	0 6	0 4	20 0	0 0	0 3	0 4	0 5	0 6	0 7	3 3	0 1	0 2	4 0	0 6	0 6	0 12	0 6	0 6	0 4	0 4	0 0	0 1	0 2	0 4	0 3	0 6	0 9	0 9	0 1	0 7	0 11
CP027627.1	19419397	C	A	ABCH10	0.44461	4.17645e-08	0.434011	1.76059e-07	0.44461	8.94685e-08	0 6	0 5	0 8	0 5	0 3	0 4	0 3	0 3	0 7	0 3	18 0	0 1	0 4	0 2	0 7	0 7	0 11	4 2	0 1	0 2	3 1	0 8	0 7	0 11	0 5	0 6	0 5	0 4	0 0	0 1	0 2	0 3	0 4	1 7	0 9	0 8	0 1	0 8	0 8
CP027627.1	19668577	C	T	CESA4	-0.417746	7.76153e-08	-0.413994	2.60037e-07	-0.417746	1.31665e-07	5 3	4 7	0 4	0 8	1 2	6 5	0 0	3 3	4 7	0 4	5 7	0 6	1 2	0 5	8 4	2 7	6 7	0 8	0 1	0 12	0 8	8 5	7 2	7 5	7 5	4 5	4 3	5 5	0 1	0 4	0 7	0 3	1 4	0 4	2 5	0 7	0 1	7 6	6 1
CP027627.1	19669073	A	C	CESA4	0.428411	4.52364e-08	0.422622	1.70035e-07	0.428411	8.6299e-08	0 3	0 2	0 7	0 5	0 5	0 4	0 2	0 6	0 5	0 4	0 6	0 4	0 2	2 0	0 6	0 4	0 3	0 6	0 0	0 3	0 4	0 8	0 6	0 11	0 6	0 4	0 4	0 7	0 8	0 2	0 5	0 5	0 5	0 6	0 5	0 3	0 1	0 6	0 4
CP027627.1	20134385	G	T	ABCB48	-0.492671	3.65022e-11	-0.492671	5.21995e-10	-0.492671	2.64518e-10	2 4	1 4	0 7	1 7	3 0	3 3	5 3	1 8	4 9	0 4	11 8	1 2	2 6	0 8	8 6	0 5	0 9	3 5	2 0	1 10	5 10	4 5	0 6	8 14	7 5	1 3	1 4	3 4	0 9	2 1	8 5	5 4	5 3	0 4	10 10	0 9	0 2	9 9	11 6
CP027627.1	20134547	GTATCAACT	TATTAACC	ABCB48	-0.492967	2.30977e-11	-0.492967	3.50893e-10	-0.492967	1.77769e-10	2 4	1 4	0 7	1 8	3 1	3 3	2 3	1 7	3 8	0 4	12 8	1 2	1 4	0 8	7 6	0 3	0 11	1 6	2 1	1 8	5 10	4 3	0 7	6 14	6 7	1 3	0 4	3 5	0 9	2 2	8 5	3 3	5 3	0 4	10 11	0 10	0 1	9 11	11 7
CP027627.1	20134597	T	C	ABCB48	-0.476769	1.42126e-10	-0.475332	1.45273e-09	-0.476769	7.3558e-10	3 4	1 3	0 7	2 7	3 1	3 4	2 3	1 6	5 8	0 5	13 8	1 2	1 5	0 8	9 6	0 3	0 11	1 6	2 1	1 8	6 9	5 1	0 7	8 13	6 6	4 3	0 3	3 4	0 10	3 2	8 5	6 3	5 3	0 4	10 11	0 9	0 1	9 11	12 6
CP027627.1	20134608	C	T	ABCB48	-0.560447	8.80425e-14	-0.556895	7.85725e-12	-0.560447	3.99066e-12	4 4	2 3	0 7	1 7	3 1	2 3	1 4	1 3	6 7	0 5	13 6	1 2	2 5	0 9	9 6	0 5	0 11	2 6	1 1	1 6	4 8	5 1	0 5	8 12	5 4	4 3	0 2	2 7	0 7	2 3	8 6	5 3	4 5	0 0	7 7	0 9	0 1	7 11	10 9
CP027627.1	20134620	C	T	ABCB48	-0.480591	1.62663e-09	-0.470711	1.29719e-08	-0.480591	6.57937e-09	7 0	5 0	6 0	5 0	5 0	7 0	3 0	6 0	6 0	0 4	9 0	1 0	3 0	0 2	6 0	4 0	6 0	11 0	1 0	6 0	7 0	3 0	7 0	4 0	4 0	2 1	0 0	7 0	5 0	2 2	1 0	0 1	0 3	0 5	10 0	8 0	0 0	0 7	9 0
CP027627.1	20212286	C	A	ABCB37	0.531946	4.11218e-12	0.515699	1.297e-10	0.531946	6.57858e-11	0 2	1 5	0 7	0 8	0 3	0 6	0 4	0 4	0 1	0 6	0 6	0 1	0 4	0 8	0 7	0 3	0 7	0 10	0 0	4 1	0 9	4 2	0 4	0 7	0 5	0 7	0 3	0 3	0 5	3 0	5 3	2 0	4 0	0 6	8 0	0 5	0 3	7 0	7 0
CP027627.1	23594557	C	T	BGAL40	-0.444083	4.87383e-08	-0.427722	2.01602e-07	-0.444083	1.02173e-07	6 0	3 0	8 0	4 0	1 0	1 2	4 0	11 0	7 0	0 8	2 0	2 0	0 4	5 0	4 0	4 0	3 0	0 5	1 0	5 4	7 0	2 0	0 4	8 0	1 0	1 3	4 0	5 0	0 4	0 3	1 3	3 2	0 1	0 3	0 8	3 0	1 1	0 9	4 0
CP027627.1	23595263	G	A	BGAL40	-0.423673	8.07719e-08	-0.407851	2.79517e-07	-0.423673	1.41452e-07	7 0	3 0	3 0	6 0	1 0	4 2	4 0	7 0	2 0	0 8	3 0	4 0	1 2	3 0	8 0	5 0	5 0	0 4	0 0	3 5	9 0	6 0	0 7	8 0	4 0	0 0	1 0	7 0	0 3	1 5	1 9	4 2	0 3	0 7	0 4	1 0	3 1	0 10	4 0
CP027627.1	23595894	G	A	BGAL40	-0.424536	1.13876e-07	-0.411544	3.84022e-07	-0.424536	1.94485e-07	9 3	6 1	5 0	3 0	0 1	4 1	4 0	5 0	8 0	0 6	4 0	3 0	4 1	2 0	4 0	3 0	3 0	2 7	0 0	2 3	9 1	0 3	0 6	8 0	2 0	1 2	3 0	8 0	0 2	2 3	1 4	4 1	0 1	0 1	0 8	0 7	0 2	0 5	16 0
CP027627.1	23595972	G	C	BGAL40	-0.437615	2.14572e-08	-0.420793	9.20449e-08	-0.437615	4.65929e-08	7 4	5 0	6 0	3 0	1 0	6 3	5 0	3 0	7 0	0 5	5 0	4 0	3 5	2 0	6 0	2 0	9 0	2 4	1 1	1 5	7 0	3 0	0 7	10 0	10 0	2 3	1 0	7 0	0 2	0 1	2 1	2 3	0 4	0 4	0 13	10 0	2 0	0 11	6 0
CP027627.1	23596027	G	A	BGAL40	-0.447506	9.38707e-09	-0.429349	4.69451e-08	-0.447506	2.3762e-08	2 2	1 1	1 0	5 0	1 0	3 0	4 0	11 0	4 0	0 3	5 0	2 0	2 3	3 0	6 0	7 0	8 0	3 5	0 1	4 2	9 0	0 9	0 9	12 0	6 0	1 8	3 0	8 0	0 6	2 2	3 4	2 8	4 0	0 6	0 8	6 0	0 2	0 11	8 0
CP027627.1	23596049	A	G	BGAL40	-0.426292	1.85627e-07	-0.410398	6.04983e-07	-0.426292	3.06452e-07	2 3	3 0	0 0	10 0	3 0	2 0	1 0	3 0	9 2	0 3	7 0	7 0	0 6	4 0	11 0	3 0	5 0	1 2	1 0	3 2	10 1	0 6	0 3	5 0	6 0	1 3	4 0	4 0	0 5	2 5	1 7	0 1	0 5	0 1	0 9	0 4	0 6	0 11	9 0
CP027627.1	23596081	G	A	BGAL40	0.459111	1.48155e-08	0.441517	7.71108e-08	0.459111	3.90814e-08	0 4	2 9	0 3	0 8	0 3	0 5	0 1	0 6	0 2	0 12	0 9	0 1	3 0	6 0	0 10	3 0	12 0	4 5	0 0	0 8	0 10	1 7	5 0	0 10	0 4	4 3	0 5	0 10	2 0	2 0	0 5	4 0	4 0	0 4	10 0	0 7	0 3	8 0	0 11
CP027627.1	23596118	TATATGAGTGTTTTTTTCGGG	T	BGAL40	0.434729	8.00562e-08	0.41821	2.96938e-07	0.434729	1.50356e-07	0 4	3 9	0 4	0 7	0 4	0 6	0 1	0 4	0 2	0 11	0 8	0 2	3 1	0 7	0 12	0 3	0 12	4 4	0 0	0 9	0 10	1 8	5 0	0 10	0 4	4 3	0 3	0 11	1 0	2 0	0 5	4 0	5 0	0 4	10 0	0 7	0 2	7 0	0 10
CP027627.1	23596161	C	T	BGAL40	0.450781	1.60845e-08	0.436026	7.80106e-08	0.450781	3.95118e-08	0 5	2 9	0 4	0 6	0 5	0 6	0 1	0 4	0 2	0 9	0 9	0 2	3 1	7 0	0 12	2 0	8 0	4 3	0 0	0 10	0 9	1 9	6 0	0 11	0 5	4 3	0 3	0 10	2 0	2 0	0 4	4 0	6 0	0 4	12 0	0 8	0 3	5 0	0 9
CP027627.1	23596521	CAAAAATA	C	BGAL40	0.443873	6.21226e-08	0.427637	2.50486e-07	0.443873	1.26967e-07	0 3	1 5	0 6	0 2	0 2	0 10	0 3	0 8	0 4	0 7	0 9	0 4	0 2	0 0	0 6	0 0	0 0	1 0	2 0	0 10	0 12	6 0	5 0	0 8	0 5	3 1	0 2	0 6	3 0	5 2	0 7	3 0	11 0	0 0	6 0	0 6	0 3	9 0	0 10
CP027627.1	23597284	A	C	BGAL40	0.408747	1.29064e-07	0.39284	3.92788e-07	0.408747	1.98503e-07	0 7	2 5	0 6	0 7	0 4	0 7	0 5	0 12	0 8	0 7	0 5	0 4	0 10	0 6	0 4	0 4	0 8	1 0	0 0	0 10	0 9	7 0	9 0	0 6	0 9	1 0	0 1	0 6	2 0	1 1	0 14	1 1	7 0	0 5	5 0	0 6	0 3	3 0	0 6
CP027627.1	23598694	A	ACTATAACT	BGAL40	0.415908	2.91316e-07	0.408173	8.60618e-07	0.415908	4.37438e-07	0 5	0 2	0 0	0 2	0 1	0 5	0 2	0 5	0 3	0 9	10 0	0 2	0 8	0 5	0 6	0 8	0 18	0 3	0 1	0 3	3 2	0 7	0 4	0 3	0 4	0 3	0 6	0 9	0 5	0 5	0 10	0 2	0 7	0 8	0 7	0 8	0 1	0 19	0 9
CP027627.1	23598765	C	T	BGAL40	0.448847	2.11474e-08	0.440085	9.83431e-08	0.448847	5.0029e-08	0 5	0 6	0 1	0 0	0 0	0 8	0 2	0 5	0 6	0 10	5 0	0 2	0 8	0 3	0 2	0 7	0 8	1 2	0 1	0 9	3 0	0 6	0 2	0 2	0 4	0 4	0 6	0 7	0 9	0 6	0 8	0 0	0 2	0 4	0 9	0 6	0 1	0 18	0 5
CP027627.1	23598961	T	A	BGAL40	0.431183	1.60188e-07	0.422607	5.44593e-07	0.431183	2.77114e-07	0 7	0 5	0 1	0 3	0 2	0 6	0 4	0 5	0 5	0 8	9 0	0 3	0 4	0 4	0 3	0 5	0 8	3 2	0 1	0 10	0 0	0 5	0 3	0 4	0 6	0 3	0 4	0 15	0 5	0 2	0 7	0 1	0 3	0 2	0 12	0 3	0 3	0 18	0 8
CP027627.1	23599213	C	A	BGAL40	0.414467	2.41148e-07	0.409042	7.18474e-07	0.414467	3.65348e-07	0 6	0 4	0 2	0 6	0 4	0 2	1 8	0 5	0 2	0 9	3 0	0 4	0 3	0 7	0 3	0 5	0 7	1 1	0 0	0 6	6 0	0 11	0 3	0 6	0 7	0 3	0 3	0 8	0 3	0 4	0 3	0 9	0 3	0 5	0 12	0 5	0 1	0 10	0 8
CP027627.1	23599567	T	C	BGAL40	-0.4017	8.60333e-06	-0.389691	1.79497e-05	-0.4017	9.1123e-06	1 0	3 1	12 0	4 0	0 3	0 4	0 3	7 0	3 1	0 1	11 0	1 2	2 1	6 0	8 0	6 0	9 0	0 3	0 0	0 5	0 12	1 2	5 0	0 4	0 5	9 0	0 1	0 1	0 1	0 2	3 3	1 1	0 6	0 5	6 0	0 6	0 2	0 3	0 3
CP027627.1	23599691	CA	C	BGAL40	-0.51347	1.25406e-09	-0.501685	1.41584e-08	-0.51347	7.20377e-09	1 0	5 0	8 0	7 0	0 1	7 0	0 1	1 0	3 0	0 5	0 0	3 1	1 3	6 0	1 0	5 0	11 0	1 2	0 0	0 4	3 0	6 0	0 0	7 0	6 0	4 0	3 1	7 0	5 0	0 5	0 2	1 4	5 0	0 10	8 0	2 0	2 1	0 0	0 8
CP027627.1	23600004	G	T	BGAL40	-0.409157	9.41212e-08	-0.39882	2.9482e-07	-0.409157	1.49312e-07	7 0	0 8	0 8	0 6	0 4	0 2	0 6	0 6	0 1	5 0	0 13	0 7	0 4	0 4	0 9	0 5	0 4	0 5	0 0	0 6	5 1	0 5	0 6	0 6	0 2	0 5	0 6	0 1	0 8	2 2	0 2	4 3	0 4	5 0	0 10	1 5	0 1	0 13	5 0
CP027627.1	23600320	C	T	BGAL40	0.470815	1.76744e-09	0.461923	1.27878e-08	0.470815	6.50957e-09	0 5	0 5	0 4	0 8	0 7	0 3	0 5	0 3	0 7	0 9	14 0	0 4	0 2	0 4	0 3	0 5	0 7	1 1	0 1	0 7	5 2	0 4	0 9	0 8	0 7	0 9	0 3	0 3	0 4	0 9	0 6	0 5	0 6	0 5	0 8	0 12	0 1	0 10	0 4
CP027627.1	23600417	C	T	BGAL40	0.447961	1.60697e-08	0.440426	7.63563e-08	0.447961	3.88368e-08	0 8	0 7	0 4	0 6	0 3	0 1	0 1	0 3	0 6	0 8	12 0	0 1	0 5	0 8	0 3	0 7	0 10	0 1	0 1	0 4	6 1	0 9	0 10	0 7	0 3	0 6	0 3	0 12	0 6	0 4	0 9	0 7	0 7	0 5	0 10	0 8	0 0	0 9	0 8
CP027627.1	23600657	T	C	BGAL40	0.445648	1.37978e-08	0.437472	6.54642e-08	0.445648	3.33091e-08	0 4	0 5	0 3	0 5	0 4	0 4	0 3	0 3	0 4	0 7	9 0	0 4	0 8	0 4	0 7	0 11	0 6	0 5	0 0	0 8	4 2	0 5	0 5	0 8	0 3	0 1	0 7	0 5	0 4	0 6	0 6	0 4	0 3	0 4	0 13	0 0	0 2	0 8	0 4
CP027627.1	23600713	C	T	BGAL40	0.413394	6.251e-07	0.405319	1.70659e-06	0.413394	8.68164e-07	0 5	0 5	0 3	0 5	0 7	0 4	0 0	0 4	0 4	0 3	5 0	0 5	0 8	0 5	0 9	0 8	0 4	0 3	0 0	0 10	4 1	0 7	0 3	0 5	0 3	0 3	0 5	0 5	0 3	0 7	0 4	0 3	0 3	0 4	0 9	0 1	0 2	0 16	0 5
CP027627.1	23600968	G	A	BGAL40	0.492428	1.11212e-08	0.482162	7.79744e-08	0.492428	3.98479e-08	0 6	0 2	0 2	0 3	0 3	0 2	0 2	0 4	0 0	0 9	2 0	0 1	0 7	0 4	0 5	0 1	0 11	1 5	0 0	0 4	3 0	0 3	0 5	0 8	0 6	0 2	0 1	0 1	0 1	0 5	0 2	0 1	0 3	0 2	0 9	0 1	0 0	0 19	0 5
CP027627.1	23601090	G	A	BGAL40	0.45453	8.97486e-08	0.44569	3.73877e-07	0.45453	1.90719e-07	0 6	0 0	0 3	0 3	0 3	0 2	0 2	0 2	0 3	0 4	4 0	0 4	0 3	0 4	0 0	0 0	0 5	2 3	0 0	0 4	2 0	0 4	0 8	0 10	0 6	0 3	0 5	0 6	0 5	0 4	0 3	0 3	0 6	0 4	0 10	0 1	0 0	0 12	0 7
CP027627.1	23601154	G	A	BGAL40	0.515241	5.71577e-10	0.503918	7.3133e-09	0.515241	3.73619e-09	0 7	0 1	0 1	0 4	0 3	0 2	0 3	0 2	0 3	0 4	1 0	0 5	0 2	0 4	0 3	0 0	0 6	2 3	0 0	0 8	2 0	0 6	0 6	0 9	0 3	0 3	0 5	0 7	0 6	0 4	0 6	0 2	0 9	0 3	0 6	0 1	0 1	0 15	0 6
CP027627.1	24654537	T	A	CTL2	-0.555837	2.71274e-13	-0.543458	1.86521e-11	-0.555837	9.47007e-12	8 1	6 1	2 0	8 0	3 0	8 0	2 0	7 0	3 0	0 5	0 10	0 2	0 6	0 7	4 0	3 0	14 0	6 0	1 0	4 7	8 0	3 0	0 4	8 0	8 0	0 4	2 0	12 0	0 6	1 1	2 0	0 2	1 2	0 2	0 11	8 0	0 3	0 10	11 0
CP027627.1	24654547	C	T	CTL2	-0.499986	1.94731e-11	-0.483221	3.28427e-10	-0.499986	1.6634e-10	5 1	1 0	8 0	9 0	3 0	8 0	5 0	8 0	10 0	0 3	0 13	1 2	3 5	0 5	5 0	3 0	4 0	8 0	0 0	1 7	13 0	8 1	0 4	11 0	5 0	0 0	4 0	8 0	0 8	1 1	9 4	0 0	0 5	0 5	0 9	4 0	0 5	0 12	4 0
CP027627.1	24654552	TAAAAA	CAAAAC	CTL2	-0.485257	2.35916e-10	-0.466963	2.47737e-09	-0.485257	1.25483e-09	5 2	2 3	4 0	11 0	2 0	11 0	2 0	8 0	4 0	0 5	0 19	1 2	1 3	0 7	7 0	4 1	13 0	1 1	0 1	2 0	13 0	9 0	0 2	11 0	7 0	0 6	2 0	5 0	0 9	0 3	2 3	0 4	3 1	0 4	0 10	8 0	0 2	0 12	8 0
CP027627.1	24655627	CCCGCG	GCCGCA	CTL2	-0.481412	2.98807e-10	-0.464101	2.93409e-09	-0.481412	1.48585e-09	8 0	3 3	3 0	6 0	4 0	5 0	4 0	5 0	5 0	0 4	0 10	1 4	0 1	0 8	4 0	4 0	15 0	3 0	0 0	5 0	5 0	3 0	0 4	3 0	5 0	0 4	3 0	6 0	0 1	0 4	1 3	0 3	1 1	0 5	0 13	3 0	0 2	0 12	6 0
CP027627.1	24655647	T	C	CTL2	-0.500076	8.39333e-11	-0.481734	1.17451e-09	-0.500076	5.95314e-10	5 0	3 1	5 0	3 0	1 0	4 0	2 0	2 0	4 0	0 9	0 8	0 1	2 5	0 7	5 0	1 0	16 0	6 0	1 0	4 4	5 0	9 1	0 2	9 0	2 0	1 11	5 0	7 0	0 4	1 3	2 5	0 6	0 2	0 4	0 7	10 0	0 2	0 10	8 0
CP027627.1	24655654	AATTCTAT	GATCCTAG	CTL2	-0.480754	4.76822e-10	-0.463571	4.40159e-09	-0.480754	2.22963e-09	2 0	3 1	5 0	4 0	1 0	3 0	3 0	1 0	4 0	0 8	0 11	0 1	1 5	0 6	7 0	0 0	0 0	1 0	1 0	4 4	2 0	9 1	0 6	0 0	0 0	0 11	0 0	5 0	0 4	1 4	2 3	0 7	0 3	0 7	0 8	10 0	0 2	0 12	11 0
CP027627.1	24655712	CA	TC	CTL2	-0.432943	8.71555e-09	-0.41772	3.94209e-08	-0.432943	1.99299e-08	0 3	5 1	9 0	4 0	4 0	5 0	2 0	1 4	5 0	0 7	0 16	1 4	1 5	0 4	6 0	0 8	0 10	5 0	2 0	5 4	10 2	4 0	0 7	0 3	0 7	0 3	0 4	7 0	0 5	1 1	1 5	0 4	5 7	0 6	0 9	10 0	0 1	0 13	11 0
CP027627.1	25106199	C	T	BGAL7	-0.424496	5.92187e-07	-0.409889	1.71992e-06	-0.424496	8.73059e-07	2 3	6 1	3 0	1 0	1 0	3 0	2 0	5 0	4 0	2 0	5 0	3 1	1 0	1 0	3 3	0 6	0 15	3 1	0 0	3 4	4 0	2 0	3 0	3 0	5 0	4 0	1 0	7 0	0 2	6 0	0 7	0 7	2 0	6 0	13 0	5 0	3 0	8 0	8 0
CP027627.1	25106996	G	A	BGAL7	-0.446732	2.49769e-07	-0.434152	8.92127e-07	-0.446732	4.53433e-07	0 2	1 0	2 0	4 0	0 0	6 0	5 0	1 0	5 0	8 0	5 0	0 1	7 0	0 0	2 1	0 4	0 10	1 0	0 0	3 0	1 0	1 0	0 0	4 0	4 0	1 2	0 0	8 0	0 6	1 0	0 7	0 3	2 0	6 0	8 0	6 0	2 0	11 0	8 0
CP027627.1	25107121	C	T	BGAL7	-0.43238	4.76845e-07	-0.420668	1.47363e-06	-0.43238	7.48584e-07	1 2	1 0	2 0	4 0	0 0	6 0	5 0	2 0	5 0	8 0	5 0	0 1	7 0	2 0	2 1	0 4	0 11	1 0	0 0	3 0	1 0	5 0	2 0	4 0	4 0	1 2	3 0	8 0	0 5	1 0	0 8	0 3	2 0	6 0	8 0	6 0	3 0	10 0	8 0
CP027627.1	25107365	T	G	BGAL7	-0.445447	1.08085e-06	-0.432945	3.30973e-06	-0.445447	1.6852e-06	1 1	0 0	2 0	3 0	0 0	6 0	4 0	2 0	4 0	5 0	4 0	0 1	7 0	2 0	2 1	0 4	0 10	1 0	0 0	3 0	0 0	4 0	2 0	4 0	4 0	1 2	3 0	8 0	0 5	1 0	0 6	0 2	2 0	4 0	7 0	5 0	3 0	7 0	7 0
CP027627.1	25434508	T	C	ABCG73	-0.481433	4.5128e-11	-0.454765	5.54573e-10	-0.481433	2.80371e-10	2 0	1 2	4 0	7 0	4 0	1 5	3 0	7 1	8 0	1 7	1 3	3 0	2 1	5 0	9 0	3 0	14 0	7 0	2 1	3 5	8 0	1 1	3 6	8 0	5 0	5 0	7 0	9 0	1 7	2 2	1 3	4 1	7 0	1 11	12 1	4 0	3 1	12 0	10 0
CP027627.1	25434709	T	C	ABCG73	-0.409274	4.18966e-06	-0.396417	9.55621e-06	-0.409274	4.84821e-06	6 0	4 0	4 0	5 0	3 0	0 7	0 0	3 0	9 0	0 3	1 0	5 0	2 3	3 2	6 0	4 0	9 0	4 0	0 0	2 0	7 0	9 0	0 2	10 0	5 0	3 1	2 0	8 0	0 4	1 2	0 3	4 0	2 0	0 8	10 0	7 0	1 0	12 0	5 0
CP027627.1	25435368	TT	G	ABCG73	-0.457118	9.88882e-11	-0.451413	8.63026e-10	-0.457118	4.36007e-10	16 0	8 1	7 0	4 0	9 0	3 6	7 0	9 1	5 0	9 6	15 0	6 0	7 8	7 0	8 0	11 0	22 0	8 0	1 0	11 3	21 0	13 0	4 9	9 0	13 0	4 1	6 0	13 0	4 7	0 2	6 3	5 0	4 0	5 3	9 0	16 0	2 0	16 0	17 0
CP027627.1	25435536	A	G	ABCG73	0.408826	3.42172e-08	0.403483	1.16449e-07	0.408826	5.88432e-08	2 3	1 8	0 5	0 7	0 3	0 7	0 2	0 4	0 1	0 10	0 8	0 3	6 3	0 4	0 4	1 3	14 5	0 4	0 2	4 6	0 10	0 2	0 9	0 8	0 6	0 4	0 2	0 8	5 5	0 5	0 6	7 3	3 6	0 10	0 7	0 5	2 7	7 13	11 9
CP027627.1	25435764	TAA	CAG	ABCG73	-0.400048	1.28602e-08	-0.398003	4.48595e-08	-0.400048	2.26289e-08	10 0	7 0	17 0	6 0	6 0	8 1	9 0	15 1	9 0	6 6	31 0	7 0	12 2	11 1	14 0	16 1	23 0	9 0	1 0	7 3	18 0	15 0	9 5	12 0	14 0	16 0	13 0	18 0	7 1	5 3	5 3	6 0	7 0	10 10	26 0	9 0	2 0	27 0	13 0
CP027627.1	25435815	C	T	ABCG73	-0.462645	2.31978e-11	-0.458095	2.50653e-10	-0.462645	1.26595e-10	13 0	10 0	17 0	7 0	6 0	8 3	8 0	19 1	10 0	4 6	28 0	8 0	11 3	11 2	12 0	16 1	22 0	5 0	0 0	7 5	18 0	11 0	10 5	16 0	15 0	20 0	10 0	18 0	5 1	5 2	7 5	8 0	7 0	8 7	24 0	9 0	2 0	22 0	10 0
CP027627.1	25435833	G	A	ABCG73	-0.418381	1.23875e-08	-0.405572	4.89661e-08	-0.418381	2.47237e-08	6 0	6 1	6 0	5 0	3 0	0 3	2 0	7 1	5 0	0 5	12 0	3 0	4 3	4 0	5 0	6 1	16 0	2 0	2 0	4 4	8 0	5 0	1 2	15 0	5 0	7 1	3 0	11 0	8 3	3 2	0 3	5 0	15 0	0 9	5 1	7 0	3 0	22 0	17 0
CP027627.1	25435848	T	C	ABCG73	-0.498944	1.76469e-09	-0.471474	1.65275e-08	-0.498944	8.38723e-09	4 0	4 1	5 0	4 0	1 0	7 3	2 0	5 1	7 0	8 5	16 0	1 0	1 3	2 0	4 0	9 1	0 0	2 0	0 0	1 4	5 0	5 0	5 2	12 0	11 0	8 1	3 0	5 0	0 3	2 2	6 3	0 0	1 0	6 9	8 1	4 0	0 0	0 0	0 0
CP027627.1	25435948	G	A	ABCG73	-0.487401	1.4502e-10	-0.472999	1.65162e-09	-0.487401	8.36378e-10	9 0	4 1	5 0	8 0	3 0	0 3	0 0	10 1	3 0	0 5	12 0	2 0	4 2	5 0	6 0	4 1	9 0	1 0	1 0	1 4	7 0	5 0	1 4	6 0	7 0	7 0	5 0	10 0	0 5	0 1	0 4	4 1	5 0	0 10	11 1	10 0	2 0	14 0	9 0
CP027627.1	25436015	AATA	TATC	ABCG73	-0.455008	6.822e-11	-0.453809	6.06337e-10	-0.455008	3.06259e-10	10 0	7 1	13 0	16 0	8 0	1 5	4 0	16 0	12 0	10 7	27 0	8 0	11 2	10 1	11 0	12 1	21 0	8 0	1 0	12 4	19 0	11 0	4 7	14 0	11 0	14 1	7 0	17 0	4 4	6 2	4 6	3 1	19 0	8 6	23 0	12 0	5 0	18 0	18 0
CP027627.1	25436131	G	T	ABCG73	-0.461882	8.16219e-09	-0.449164	4.62744e-08	-0.461882	2.34525e-08	2 0	10 0	2 0	1 0	2 0	0 3	2 0	5 0	1 0	0 6	17 0	3 0	2 2	2 0	6 0	4 0	8 0	5 0	0 0	0 1	7 0	1 0	0 6	6 0	3 0	2 0	3 0	8 0	0 7	1 1	0 4	4 0	6 0	0 3	12 0	5 0	5 0	8 0	10 0
CP027627.1	25436137	CGT	TGC	ABCG73	-0.405855	4.38978e-08	-0.403561	1.43682e-07	-0.405855	7.25693e-08	2 0	1 0	6 0	3 0	2 0	5 3	3 0	6 0	5 0	6 6	8 0	3 0	3 2	4 0	4 0	6 0	8 0	4 0	0 0	8 1	2 0	5 0	5 6	5 0	4 0	3 0	0 0	5 0	2 7	5 1	4 4	1 0	9 0	4 3	4 0	4 0	4 0	8 0	11 0
CP027627.1	25436152	C	TAT	ABCG73	-0.419647	9.96752e-08	-0.405484	3.30403e-07	-0.419647	1.67135e-07	6 0	4 0	3 0	9 0	2 0	0 8	2 0	10 0	6 0	0 8	14 0	2 0	3 1	3 1	5 0	3 0	15 0	8 0	0 0	2 4	7 0	5 0	0 5	13 0	6 0	2 1	2 0	11 0	0 6	2 2	0 7	1 1	5 0	0 8	12 0	8 0	4 0	7 0	10 0
CP027627.1	25436198	T	C	ABCG73	-0.464196	3.62489e-11	-0.464196	3.79213e-10	-0.464196	1.91615e-10	15 0	8 1	11 0	20 0	9 0	9 7	3 0	10 0	16 0	4 8	21 0	7 0	12 4	8 0	12 0	9 3	18 0	17 0	2 0	8 4	15 0	19 0	4 1	17 0	14 0	14 0	6 0	13 0	6 2	6 1	8 6	9 1	11 0	7 7	11 0	13 0	1 0	16 0	14 0
CP027627.1	25436258	CTTTGGG	ATTTAGA	ABCG73	-0.495612	4.78546e-13	-0.490737	1.22367e-11	-0.495612	6.1845e-12	5 5	6 11	8 8	7 5	5 5	0 14	4 1	11 11	7 9	3 6	5 6	1 4	1 9	3 12	5 8	11 5	7 10	10 8	0 0	4 20	11 14	8 12	0 13	11 9	11 5	3 8	2 4	5 6	0 6	1 5	0 25	3 10	13 4	0 4	7 3	6 9	1 2	7 6	15 7
CP027627.1	26239328	T	C	ABCG83	0.475729	7.73618e-12	0.468885	1.09581e-10	0.475729	5.5371e-11	5 15	3 10	0 24	0 15	0 4	0 16	0 5	0 13	2 15	0 13	7 6	1 7	7 6	10 7	7 7	5 6	0 11	0 15	0 3	10 15	0 18	1 25	0 11	0 17	0 13	0 13	0 6	0 4	3 10	8 4	5 6	5 1	10 5	8 3	6 4	0 13	6 2	0 9	0 15
CP027627.1	26239408	G	A	ABCG83	0.547424	5.18209e-16	0.544613	8.27526e-14	0.547424	4.18773e-14	2 15	3 18	0 19	0 15	2 2	0 20	0 7	0 21	2 15	0 4	9 5	0 3	8 9	7 10	8 8	6 7	0 10	2 14	2 0	8 8	0 21	1 22	0 10	0 24	0 14	0 15	0 7	0 10	2 11	6 2	8 8	9 8	15 11	4 2	4 3	0 22	3 3	0 4	0 7
CP027627.1	26239546	G	A	ABCG83	0.492226	8.37227e-13	0.486264	1.90577e-11	0.492226	9.6317e-12	1 12	2 16	0 21	0 7	4 2	0 17	0 9	0 20	2 13	0 17	6 4	1 5	3 9	9 10	6 7	9 4	0 9	3 16	0 0	9 4	0 17	0 14	0 11	0 28	0 18	0 13	0 3	0 10	1 9	4 3	9 6	9 7	11 9	6 5	8 4	0 14	0 1	0 7	0 12
CP027627.1	26239669	A	C	ABCG83	0.413125	1.95912e-08	0.410812	7.18467e-08	0.413125	3.62846e-08	5 6	10 5	10 9	3 2	2 0	7 7	4 4	11 6	5 6	7 9	3 0	2 3	8 2	9 0	8 0	4 0	1 6	9 7	0 0	5 0	9 7	5 7	5 6	9 16	10 7	6 7	1 2	3 6	9 0	2 0	6 0	6 0	9 0	4 0	4 0	7 6	1 0	5 1	6 5
CP027627.1	26240265	C	T	ABCG83	0.495249	6.59633e-11	0.477499	9.01795e-10	0.495249	4.56659e-10	1 6	3 5	0 9	0 2	4 0	0 7	0 4	0 6	2 6	0 9	6 0	1 3	3 2	9 0	6 0	8 0	0 6	3 7	0 0	9 0	0 7	0 7	0 6	0 16	0 7	0 7	0 2	0 6	1 0	2 0	9 0	8 0	9 0	5 0	7 0	0 6	1 0	0 1	0 5
CP027627.1	26240521	C	T	ABCG83	0.499453	4.59055e-13	0.495646	1.24479e-11	0.499453	6.29402e-12	10 4	8 2	7 4	4 13	7 0	8 5	6 3	6 3	4 3	5 6	8 0	0 1	9 2	6 0	12 0	18 1	2 4	5 4	0 0	9 0	8 12	9 4	5 2	7 8	8 8	2 8	1 1	2 5	11 0	6 0	16 0	11 0	8 0	7 0	12 0	2 6	6 0	5 2	5 5
CP027627.1	26241526	C	A	ABCG83	0.49705	8.24172e-13	0.48984	2.00618e-11	0.49705	1.01433e-11	5 4	8 4	5 3	5 9	6 0	3 3	0 5	6 6	2 0	0 8	24 0	2 3	10 1	9 0	13 0	12 0	13 8	6 4	0 0	11 1	4 12	6 7	8 2	5 7	1 6	6 6	2 5	4 13	8 0	8 0	13 0	9 0	8 0	10 0	18 0	4 3	3 0	6 10	4 7
CP027627.1	26241956	T	C	ABCG83	0.492622	2.39623e-11	0.46934	3.60913e-10	0.492622	1.82618e-10	0 8	5 5	0 11	0 9	4 0	0 6	0 2	0 6	2 4	0 6	9 2	1 5	1 3	2 0	7 5	7 3	0 14	1 8	0 0	7 2	0 8	1 8	0 10	0 7	0 6	0 12	1 3	0 16	4 2	1 0	10 2	2 0	12 2	9 0	13 0	0 5	2 0	0 7	0 8
CP027627.1	26242309	A	G	ABCG83	0.458715	4.56579e-11	0.449416	4.39825e-10	0.458715	2.22128e-10	2 8	1 4	0 14	0 8	9 3	0 10	0 1	0 10	1 7	0 6	10 11	0 11	2 3	2 6	7 5	4 9	0 8	1 5	0 1	9 4	0 9	0 16	0 13	0 13	0 15	0 10	1 4	0 11	7 1	2 1	6 7	3 5	11 5	8 6	5 7	0 10	1 3	0 11	0 14
CP027627.1	26242381	C	T	ABCG83	0.488486	1.51476e-12	0.485965	3.05019e-11	0.488486	1.54181e-11	13 12	3 2	12 7	6 5	5 0	8 2	2 1	8 8	5 1	3 7	12 0	5 4	9 1	11 0	12 0	16 0	7 7	3 6	0 1	21 0	11 9	10 6	6 7	7 12	11 2	2 4	3 2	8 7	10 0	11 0	8 0	15 0	16 0	13 0	19 0	9 4	3 0	6 6	8 3
CP027628.1	508698	T	A	RGL4_B	-0.50271	3.06113e-11	-0.490886	5.02974e-10	-0.50271	2.54883e-10	7 8	4 2	10 0	9 0	2 0	5 1	2 0	0 7	10 2	5 0	2 0	0 0	4 0	0 8	0 8	2 0	3 0	8 2	0 0	0 6	0 5	0 5	8 0	4 0	4 0	4 0	0 2	1 0	0 4	7 0	0 7	4 0	5 0	1 0	0 6	0 4	2 0	7 0	8 0
CP027628.1	8434423	G	A	4CL4	0.57294	6.70072e-15	0.5562	1.16049e-12	0.57294	5.88933e-13	0 5	2 3	0 7	0 5	0 2	0 9	0 7	2 2	0 2	0 2	0 19	0 4	0 1	8 0	0 3	0 4	0 8	0 2	1 0	5 1	0 12	0 6	11 0	0 12	0 10	6 0	0 2	0 11	3 0	1 4	0 6	0 3	0 6	7 0	0 7	0 2	0 3	0 6	0 8
CP027628.1	8435016	G	A	4CL4	0.427496	2.09433e-07	0.41567	6.79771e-07	0.427496	3.44876e-07	4 1	2 4	6 0	0 8	0 5	0 5	1 0	3 5	2 2	0 13	7 0	0 0	4 1	8 0	0 8	0 5	0 12	1 3	0 0	3 0	1 7	0 0	9 0	6 0	5 0	3 0	2 0	5 0	2 0	3 0	5 0	0 3	6 0	3 0	0 8	8 0	1 0	0 7	0 6
CP027628.1	13824865	T	C	ABCG36	-0.450181	1.1439e-06	-0.440166	3.57113e-06	-0.450181	1.81865e-06	2 6	2 1	0 1	6 0	2 0	1 0	1 0	0 6	0 1	0 8	0 9	1 3	0 3	0 3	3 0	0 3	0 16	3 3	0 0	2 4	5 0	5 0	0 2	0 5	0 5	0 3	0 4	2 0	0 1	0 4	0 2	0 2	0 2	9 0	0 7	2 0	0 1	15 0	9 0
CP027628.1	13825910	C	A	ABCG36	-0.408219	7.8969e-06	-0.39557	1.7014e-05	-0.408219	8.64151e-06	3 2	0 1	0 3	5 0	2 0	1 0	5 0	0 6	1 1	0 3	0 1	0 4	0 1	0 1	2 0	0 4	0 8	1 2	0 1	2 3	5 0	7 0	0 2	0 3	0 4	0 5	0 4	6 0	0 1	0 4	7 0	0 2	0 8	4 0	0 5	3 0	0 0	8 0	5 0
CP027628.1	13825949	T	C	ABCG36	-0.43482	8.64925e-07	-0.424655	2.55996e-06	-0.43482	1.30058e-06	2 2	0 2	0 2	5 0	0 0	4 0	0 0	0 6	2 3	0 3	0 0	0 7	0 1	0 2	1 0	0 1	0 7	0 6	0 0	2 2	9 0	6 0	0 4	0 3	0 2	0 6	0 1	5 0	0 1	0 1	6 0	0 3	0 8	5 0	0 8	10 0	0 0	8 0	4 0
CP027628.1	13826211	A	G	ABCG36	-0.409587	3.73712e-06	-0.403733	8.61712e-06	-0.409587	4.37877e-06	0 2	0 2	0 2	2 0	1 0	2 1	4 0	0 3	0 1	0 5	0 6	0 2	0 3	0 4	0 0	0 2	0 13	0 4	0 0	1 2	6 0	12 0	0 2	0 7	0 0	0 4	0 0	2 0	0 2	0 5	1 1	0 3	0 4	7 0	0 6	4 0	0 5	7 0	4 0
CP027628.1	14826930	A	G	ABCB3	0.410123	1.8615e-05	0.394429	3.76111e-05	0.410123	1.91232e-05	0 2	1 1	0 0	0 3	0 3	0 6	0 3	0 6	1 1	0 3	0 1	0 5	3 2	3 0	0 8	0 1	0 4	0 7	1 0	6 1	0 5	6 0	4 0	0 8	0 4	0 4	0 2	0 4	3 0	1 3	0 4	8 0	2 0	5 0	4 0	0 5	1 0	16 0	6 0
CP027628.1	14830398	A	C	ABCB3	0.448458	1.09069e-08	0.437159	5.41053e-08	0.448458	2.74373e-08	0 1	1 8	0 9	0 2	0 5	0 6	0 5	0 8	0 16	0 3	0 3	0 1	0 7	10 0	0 8	0 6	0 4	0 7	0 0	0 11	0 8	12 0	12 0	0 12	0 9	0 7	0 4	0 3	0 6	0 3	0 7	4 5	0 5	0 2	0 8	0 7	0 4	0 3	0 5
CP027628.1	15362718	A	G	ABCG61	-0.540855	1.28255e-12	-0.521626	5.47122e-11	-0.540855	2.77646e-11	6 1	8 0	10 0	8 0	2 0	0 3	4 0	7 0	6 0	0 9	13 0	5 0	1 2	7 0	0 3	7 0	13 0	2 1	1 0	5 3	9 0	0 8	10 0	0 8	0 6	2 11	0 1	0 4	0 7	1 4	3 0	1 0	7 0	8 0	3 0	14 0	2 0	12 0	8 0
CP027629.1	269240	A	G	RGL1_B	-0.543661	1.09563e-13	-0.531263	7.116e-12	-0.543661	3.60798e-12	4 4	4 1	7 0	7 0	5 0	7 0	6 0	2 4	3 2	2 0	11 0	1 2	1 0	0 6	0 5	12 0	10 0	2 2	1 0	0 6	0 8	0 9	9 0	7 0	4 1	3 0	0 1	7 0	0 7	2 0	0 6	4 1	0 5	5 0	0 6	0 5	3 0	7 0	6 0
CP027629.1	1642938	C	G	ABCG47	0.402192	6.3447e-06	0.387262	1.3591e-05	0.402192	6.89141e-06	0 4	4 0	5 0	0 3	0 0	1 0	2 0	4 2	3 4	0 7	0 11	0 2	3 0	0 9	6 0	2 0	0 0	5 0	0 1	1 0	0 5	0 3	0 0	5 0	3 0	2 1	0 3	6 0	1 0	3 0	0 6	0 2	0 0	0 2	5 0	7 1	0 2	6 0	10 0
CP027629.1	1644062	TCGC	CCGT	ABCG47	0.576143	4.52996e-11	0.56515	1.79768e-09	0.576143	9.24397e-10	0 5	0 0	0 0	0 0	0 4	0 5	0 2	0 4	0 6	0 0	0 6	0 1	0 5	0 4	0 6	0 5	0 11	0 7	0 0	0 3	0 4	0 7	0 5	0 5	0 4	0 3	0 2	0 8	0 2	2 0	0 3	0 8	0 4	0 4	0 2	0 1	0 1	0 11	0 5
CP027629.1	1644105	A	G	ABCG47	0.515716	2.90735e-10	0.507261	4.10111e-09	0.515716	2.0962e-09	0 7	0 4	0 3	0 1	0 3	0 5	0 4	0 5	0 5	0 2	0 8	0 2	0 7	0 3	0 7	0 4	0 7	0 6	0 0	0 6	0 5	0 10	0 6	0 7	0 4	0 3	0 3	0 9	0 3	2 0	0 3	0 8	0 5	0 5	0 5	0 2	0 2	0 7	0 5
CP027629.1	1644237	A	G	ABCG47	0.524212	5.79476e-09	0.511672	5.87742e-08	0.524212	3.01026e-08	0 5	0 1	0 0	0 0	0 0	0 3	0 1	0 4	0 8	0 0	0 3	0 1	0 5	0 4	5 0	0 7	0 6	0 3	0 0	0 2	0 4	0 7	8 0	0 6	0 3	0 4	0 4	0 8	0 5	2 0	0 4	0 2	0 2	0 4	0 2	0 4	0 5	0 4	0 7
CP027629.1	1644245	G	A	ABCG47	0.52587	5.86985e-10	0.517034	8.38066e-09	0.52587	4.29423e-09	0 7	0 2	0 1	0 3	0 0	0 3	0 1	0 5	0 8	0 4	0 3	0 3	0 4	0 4	0 5	0 7	0 6	0 3	0 0	0 5	0 4	0 7	0 8	0 7	0 3	0 4	0 3	0 8	0 5	3 0	0 4	0 4	0 2	0 4	0 2	0 4	0 5	0 4	0 7
CP027629.1	1644290	C	T	ABCG47	0.531856	8.82434e-11	0.523141	1.77395e-09	0.531856	9.07807e-10	0 5	0 3	0 1	0 3	0 0	0 5	0 1	0 4	0 8	0 5	0 5	0 4	0 5	0 5	0 5	0 9	0 6	0 6	0 0	0 7	0 4	0 5	0 6	0 8	0 2	0 5	0 2	0 8	0 6	3 0	0 5	0 3	0 4	0 4	0 1	0 4	0 4	0 4	0 6
CP027629.1	1644739	A	G	ABCG47	0.40384	3.58543e-07	0.388935	9.76593e-07	0.40384	4.93789e-07	1 2	3 0	8 0	0 4	1 0	9 0	0 3	3 1	0 8	0 10	0 7	0 3	1 0	0 7	9 0	11 0	0 6	3 0	1 0	2 3	0 15	0 5	0 6	4 0	5 0	4 2	0 6	6 0	9 0	1 8	0 3	1 3	0 9	0 5	7 0	9 0	0 1	13 0	8 0
CP027629.1	1644763	A	C	ABCG47	0.451902	5.73174e-09	0.433048	3.11867e-08	0.451902	1.57816e-08	1 4	3 4	6 0	0 9	1 0	4 0	0 4	4 2	0 9	0 5	0 16	0 10	1 0	0 8	4 0	4 0	0 8	1 0	1 0	1 2	0 16	0 6	0 6	4 0	9 0	5 1	1 2	3 0	5 0	0 2	0 4	0 3	0 8	0 3	9 0	3 1	0 3	10 0	10 0
CP027629.1	4432246	G	A	ABCG40	0.434506	1.16885e-08	0.427994	5.19975e-08	0.434506	2.64255e-08	0 3	0 2	0 5	0 7	0 1	0 10	0 2	0 7	0 5	0 8	0 9	0 4	0 4	0 1	0 6	0 7	0 13	0 6	0 0	0 5	0 3	0 9	0 7	0 8	0 7	0 6	0 6	0 7	0 7	0 5	0 9	0 6	0 5	0 6	0 6	0 8	0 5	0 13	0 11
CP027629.1	12845032	C	T	HMA12	0.485311	9.68765e-09	0.471061	6.50989e-08	0.485311	3.31062e-08	5 0	0 0	8 0	0 6	0 4	0 2	0 1	5 2	0 4	0 0	0 9	0 0	1 2	4 0	1 2	0 0	0 9	1 0	0 0	4 3	0 10	6 0	0 0	0 0	0 0	0 1	0 0	0 8	3 0	3 0	3 2	3 0	1 1	0 5	6 0	0 4	3 1	0 10	7 0
CP027629.1	12845053	TCG	GCA	HMA12	0.517548	7.36839e-12	0.49923	1.76209e-10	0.517548	8.93234e-11	2 3	0 1	8 0	0 5	0 5	0 3	0 1	4 3	0 5	0 3	0 9	0 2	1 2	4 0	2 3	0 5	0 7	1 2	0 0	6 5	0 10	6 0	0 6	0 12	0 10	0 7	0 3	0 5	4 0	4 0	4 1	4 0	3 3	0 5	6 0	0 2	3 1	0 12	10 0
CP027629.1	12845111	G	A	HMA12	0.490265	1.66275e-10	0.47189	1.91931e-09	0.490265	9.7242e-10	2 1	1 10	14 0	0 7	0 6	0 3	0 4	4 4	0 14	0 6	0 13	0 1	1 6	4 0	7 3	0 5	0 4	7 0	0 1	4 3	0 10	6 0	0 5	5 0	5 1	6 4	2 0	0 5	2 0	5 0	4 5	7 0	0 2	0 5	9 0	0 5	2 0	0 4	10 0
CP027629.1	12845135	T	G	HMA12	0.486069	6.90982e-09	0.467325	4.86673e-08	0.486069	2.47165e-08	4 1	1 5	5 0	0 2	0 8	0 3	0 3	4 3	0 3	0 4	0 9	0 1	1 4	2 0	0 5	0 7	0 3	3 0	0 0	5 1	0 10	5 0	0 8	7 0	8 0	4 4	0 0	0 3	3 0	4 0	3 4	4 0	2 1	0 1	4 0	0 12	0 0	0 6	5 0
CP027629.1	12845418	GTT	TTG	HMA12	0.449814	8.6615e-09	0.434231	4.44426e-08	0.449814	2.24991e-08	7 1	0 5	7 0	0 8	0 3	0 2	0 5	2 4	0 10	0 9	0 10	0 5	1 5	3 0	3 4	0 8	0 7	2 0	0 0	4 3	0 9	11 0	0 5	12 0	5 1	4 2	4 0	0 3	7 0	5 0	2 0	8 0	2 2	0 4	7 0	0 6	3 0	0 7	8 0
CP027629.1	12845564	T	C	HMA12	0.456723	6.86097e-09	0.441597	3.80494e-08	0.456723	1.9274e-08	6 0	0 5	9 0	0 9	0 4	0 5	0 1	1 2	0 4	0 6	0 18	0 2	1 3	7 0	3 5	1 3	0 9	2 0	1 0	3 3	0 3	4 0	0 5	10 0	3 0	1 0	2 0	0 6	1 0	4 0	4 0	5 0	3 2	0 1	8 0	0 8	0 0	0 5	6 0
CP027629.1	12845657	T	C	HMA12	0.473813	4.36637e-09	0.455364	2.92557e-08	0.473813	1.48363e-08	6 0	0 3	8 0	0 9	0 3	0 5	0 1	5 2	0 5	0 7	0 17	0 3	1 3	7 0	3 3	1 3	0 10	4 0	1 0	4 3	0 4	3 0	0 4	9 0	3 1	0 0	2 0	0 6	3 0	4 0	4 0	3 0	2 3	0 0	7 0	0 10	1 1	0 9	5 0
CP027629.1	12845697	G	A	HMA12	0.506282	1.67432e-08	0.491841	1.25198e-07	0.506282	6.3864e-08	9 0	1 3	4 0	0 4	0 2	0 2	0 5	2 1	0 4	0 0	0 8	0 3	1 3	6 0	3 0	0 0	0 10	6 0	0 0	1 1	0 6	3 0	0 0	2 0	4 1	4 0	4 0	0 7	7 0	4 0	6 4	2 0	4 3	0 5	5 0	0 6	0 2	0 12	1 0
CP027629.1	12845986	A	TT	HMA12	0.61281	6.68551e-16	0.590693	4.14134e-13	0.61281	2.10765e-13	4 2	0 6	0 3	0 5	0 4	0 3	0 4	0 9	0 8	0 5	0 8	0 5	1 7	2 0	0 2	0 4	0 7	0 6	0 0	2 2	0 13	4 0	0 3	0 8	0 6	0 6	0 1	0 11	5 0	1 1	4 3	5 0	2 2	0 3	0 15	0 5	2 0	0 8	0 7
CP027629.1	12846649	A	T	HMA12	0.44543	3.20472e-09	0.42905	1.7578e-08	0.44543	8.889e-09	3 1	1 3	0 6	0 3	0 5	0 1	0 5	0 11	0 4	0 3	0 7	0 6	4 0	1 0	0 10	0 9	0 4	0 4	0 0	5 5	3 11	5 0	0 6	0 9	0 8	0 5	0 5	9 0	13 0	0 4	3 7	4 0	1 4	0 3	8 0	2 1	0 1	11 0	4 0
CP027629.1	12846689	G	A	HMA12	0.488688	4.84704e-09	0.477003	3.64507e-08	0.488688	1.85277e-08	2 1	0 2	0 4	0 5	0 0	0 0	0 3	0 6	0 2	0 3	0 6	0 0	4 0	2 0	0 9	0 6	0 0	0 3	0 0	4 0	1 6	2 0	0 4	0 4	0 3	0 8	0 4	6 0	8 0	0 1	1 0	7 0	0 2	0 1	5 0	1 0	2 0	7 0	3 0
CP027629.1	12846767	T	C	HMA12	0.481641	4.38433e-10	0.4663	4.12321e-09	0.481641	2.08944e-09	3 1	0 7	0 3	0 4	1 0	3 0	0 2	7 4	1 6	0 4	0 7	1 0	5 0	7 0	0 5	0 8	10 0	0 2	0 0	12 0	1 6	5 0	0 10	0 9	0 6	0 12	0 7	2 0	9 0	2 0	10 0	3 0	5 4	0 3	6 0	3 1	5 0	5 0	6 0
CP027629.1	12847008	A	G	HMA12	0.510922	9.59559e-11	0.49208	1.49122e-09	0.510922	7.5715e-10	4 5	0 5	0 6	0 6	1 0	3 0	0 7	2 6	1 4	0 4	0 3	3 0	9 0	10 0	0 3	0 8	6 0	0 3	1 0	11 1	1 3	2 0	0 6	0 12	0 9	0 7	0 4	5 0	6 0	1 1	8 0	5 0	7 4	0 3	4 0	2 2	3 0	6 0	2 1
CP027629.1	12847112	G	A	HMA12	0.442911	9.37377e-08	0.4312	3.606e-07	0.442911	1.83078e-07	5 1	1 1	0 1	0 6	2 0	4 0	1 0	4 4	4 0	0 1	0 12	1 0	7 0	5 0	2 2	0 9	14 0	0 5	0 0	6 0	0 5	6 0	0 5	0 9	0 6	0 6	0 2	11 0	5 0	0 0	1 0	1 0	3 1	0 5	7 0	5 0	1 0	13 0	3 0
CP027629.1	12849273	C	T	HMA12	0.421803	4.15716e-08	0.410197	1.50942e-07	0.421803	7.64298e-08	2 12	1 4	0 9	0 13	4 0	13 0	2 0	3 5	6 0	0 5	0 11	0 3	3 0	6 0	4 0	8 0	9 0	0 8	0 0	2 4	2 5	10 0	0 6	0 7	0 8	0 4	1 5	6 0	4 0	3 0	7 0	11 0	3 1	0 4	5 0	9 0	3 0	9 0	4 0
CP027629.1	12850447	C	A	HMA12	0.44949	7.05888e-09	0.435103	3.68948e-08	0.44949	1.86905e-08	4 5	4 3	10 0	0 2	0 0	6 0	0 5	3 4	2 1	0 3	0 15	0 3	3 6	6 0	5 4	0 7	9 0	2 3	0 0	7 2	2 8	7 0	3 0	0 4	0 12	0 3	0 3	5 0	2 0	3 3	9 0	3 0	4 1	0 7	6 0	5 0	2 0	4 0	10 0
CP027629.1	12850460	G	GT	HMA12	0.424188	4.19935e-08	0.410616	1.54671e-07	0.424188	7.82435e-08	4 6	4 2	7 0	0 2	0 1	0 7	0 5	2 4	1 3	0 7	0 19	0 6	3 5	3 0	6 6	0 4	0 7	1 3	0 0	7 2	1 10	5 0	4 0	0 4	0 11	0 4	0 7	9 0	2 0	2 4	6 1	1 0	3 2	0 8	6 0	5 0	2 0	9 0	6 0
CP027629.1	12850878	C	G	HMA12	0.46078	1.11396e-09	0.44662	7.76132e-09	0.46078	3.92967e-09	4 5	2 2	6 0	0 5	5 0	8 0	0 1	1 3	2 2	0 4	0 11	0 4	1 7	6 0	3 8	0 6	18 0	0 6	1 0	5 2	3 6	7 0	5 0	0 13	0 7	0 6	0 2	12 0	4 0	2 0	4 0	7 0	4 2	0 3	0 15	8 0	4 0	0 9	0 11
CP027629.1	14908052	T	G	CTL10	0.455682	5.90054e-09	0.438474	3.29762e-08	0.455682	1.66979e-08	2 2	1 3	0 5	0 6	0 1	0 5	0 3	0 7	0 7	0 1	9 0	0 3	0 2	0 7	7 0	0 9	0 4	5 0	0 0	0 12	1 7	7 0	0 8	0 12	0 8	0 4	0 3	0 1	0 6	0 1	0 8	0 3	0 7	0 5	0 4	0 3	3 0	0 6	3 0
CP027629.1	14908057	AT	A	CTL10	0.432463	4.25912e-07	0.416654	1.33087e-06	0.432463	6.75062e-07	3 1	1 3	0 3	0 4	0 1	0 3	0 3	0 4	0 9	0 2	4 0	0 2	0 2	0 5	3 0	0 8	0 4	3 0	1 0	0 11	2 6	3 0	0 7	0 12	0 6	0 8	0 1	0 1	0 4	1 1	0 8	0 5	0 8	0 3	0 3	0 4	0 0	0 8	1 0
CP027629.1	14908074	AT	A	CTL10	0.405749	6.57641e-07	0.390416	1.72091e-06	0.405749	8.71056e-07	5 1	0 2	0 3	0 5	0 2	0 0	0 2	0 4	0 9	0 2	5 0	0 0	1 1	0 8	6 0	0 7	0 5	3 0	2 0	0 8	2 5	10 0	0 9	0 11	0 12	0 8	0 2	0 4	0 5	1 1	0 8	0 4	0 7	0 6	0 7	0 5	0 0	0 7	2 0
CP027629.1	14908169	T	G	CTL10	0.448472	1.54081e-08	0.431651	7.38009e-08	0.448472	3.73851e-08	2 1	1 3	0 5	0 4	0 5	0 2	0 2	0 4	0 4	0 2	7 0	0 3	1 3	0 3	7 0	0 4	0 6	2 0	1 0	0 10	1 9	12 0	0 6	0 8	0 6	0 4	0 5	0 7	0 4	1 3	0 4	0 3	0 8	0 7	0 4	0 4	1 0	0 6	6 0
CP027629.1	14908382	T	G	CTL10	0.458997	1.16477e-09	0.440876	7.95063e-09	0.458997	4.02428e-09	2 1	4 5	0 4	0 8	0 5	0 8	0 4	0 4	0 5	0 2	10 0	0 8	3 3	0 7	4 0	0 5	0 11	1 0	1 0	0 9	3 9	6 0	0 5	0 8	0 6	0 4	0 3	0 6	0 6	2 5	0 5	0 5	0 3	0 8	0 8	0 5	3 0	0 11	6 0
CP027629.1	14908791	A	G	CTL10	0.418699	4.83691e-08	0.40214	1.6992e-07	0.418699	8.59303e-08	5 1	4 4	0 3	0 7	0 4	0 8	0 4	0 3	0 5	0 2	12 0	0 7	3 4	0 7	3 0	0 4	0 11	1 0	1 0	0 10	3 8	6 0	0 5	0 9	0 7	0 3	0 3	0 5	0 6	2 5	0 6	0 7	0 4	0 8	0 7	0 5	3 0	0 11	5 0
CP027629.1	14988732	G	C	F5H1	-0.401687	2.42578e-07	-0.391167	6.74397e-07	-0.401687	3.41106e-07	6 0	4 0	0 6	8 0	1 5	3 0	0 4	1 6	4 1	0 9	0 8	0 4	0 7	8 0	7 0	3 1	7 0	0 5	0 0	4 5	2 8	0 3	4 0	5 0	5 0	5 0	0 2	10 0	0 3	0 3	0 9	0 1	0 6	0 2	8 0	0 9	1 5	0 9	0 9
CP027629.1	14990753	C	T	F5H1	-0.411904	1.26737e-05	-0.402583	2.66199e-05	-0.411904	1.35506e-05	3 1	4 1	0 2	3 0	0 5	3 0	0 1	4 4	6 1	0 6	0 7	0 2	0 2	3 0	1 0	4 1	8 0	0 4	1 1	5 4	1 1	2 1	6 0	0 6	0 3	0 4	1 1	0 7	0 0	0 3	0 2	2 0	0 3	0 0	4 0	0 7	1 0	0 13	0 7
CP027629.1	15612289	T	A	ABCG64	-0.529127	2.41884e-12	-0.50702	7.92492e-11	-0.529127	4.01821e-11	4 0	3 0	6 0	3 0	3 0	5 4	7 0	9 0	3 0	0 4	10 0	3 0	0 4	5 0	0 8	4 1	7 0	3 1	1 0	3 6	12 0	0 6	4 0	0 6	0 8	1 4	0 4	0 5	0 8	1 3	6 0	8 5	5 0	6 0	7 0	7 0	5 0	14 0	11 0
CP027629.1	15612306	G	C	ABCG64	-0.49714	9.72037e-11	-0.478139	1.29217e-09	-0.49714	6.54782e-10	4 0	2 0	7 0	1 0	2 0	5 3	5 0	6 0	3 0	0 5	15 0	2 0	0 2	5 0	0 8	4 1	13 0	3 2	1 0	1 5	12 0	0 7	2 0	0 6	0 5	0 5	0 3	0 5	0 7	0 3	5 0	7 4	7 0	4 0	11 0	7 0	5 0	12 0	11 0
CP027629.1	15612614	G	C	ABCG64	-0.506259	4.65679e-12	-0.491107	1.02323e-10	-0.506259	5.18094e-11	10 1	9 0	4 0	10 0	5 0	4 0	3 0	4 0	5 0	0 4	10 0	4 0	1 3	5 0	0 7	5 0	12 0	2 3	1 0	0 7	7 0	0 1	11 0	0 8	0 6	0 8	0 3	0 4	0 4	4 3	5 0	2 4	10 0	3 0	4 0	6 0	4 0	7 0	7 0
CP027629.1	15612842	GA	G	ABCG64	-0.472435	4.31072e-09	-0.457492	2.85907e-08	-0.472435	1.4494e-08	3 0	4 0	2 0	4 0	2 0	1 4	2 0	3 0	2 0	0 6	16 0	3 0	2 6	8 0	0 5	4 0	8 0	3 3	0 0	1 5	3 0	0 5	3 0	0 8	0 4	0 6	0 3	0 6	0 4	2 3	4 0	2 0	6 0	3 0	6 0	4 0	1 0	9 0	11 0
CP027629.1	15626374	A	G	ABCG62	-0.493616	4.32516e-10	-0.474148	4.59073e-09	-0.493616	2.32759e-09	0 0	5 0	7 0	5 0	1 0	3 3	3 0	9 0	1 0	0 8	11 0	2 0	0 4	4 0	0 5	5 0	11 0	3 3	2 0	2 5	8 0	0 5	4 0	0 6	0 11	1 8	0 4	0 8	0 5	2 3	9 0	5 2	4 0	5 0	8 0	7 0	0 0	3 0	9 0
CP027629.1	15631213	C	T	ABCG62	-0.491737	2.20045e-10	-0.47428	2.49175e-09	-0.491737	1.26263e-09	3 0	6 0	8 0	5 0	1 0	3 3	3 0	11 0	2 0	0 8	14 0	2 0	0 3	6 0	0 5	6 0	18 0	3 4	3 0	4 6	9 0	0 6	5 0	0 7	0 10	1 6	0 7	0 8	0 6	3 4	9 0	4 2	5 0	6 0	12 0	8 0	0 0	3 0	10 0
CP027629.1	15646974	C	G	ABCG60	-0.545949	1.02724e-12	-0.523345	4.89478e-11	-0.545949	2.48402e-11	4 2	1 0	2 0	6 0	2 0	8 3	2 0	2 0	2 0	0 4	21 0	4 0	0 0	5 0	0 2	9 2	12 0	1 3	0 0	2 5	9 0	0 7	11 0	0 8	0 10	1 6	0 1	0 3	0 3	1 5	8 0	2 3	5 0	8 0	5 0	7 0	2 0	14 0	13 0
CP027629.1	15648880	T	C	ABCG60	-0.534873	4.50883e-13	-0.514361	2.05675e-11	-0.534873	1.04227e-11	9 0	4 0	7 0	11 0	1 0	2 0	6 0	5 0	6 0	0 10	12 0	6 0	3 3	4 0	5 0	9 0	14 0	3 0	2 0	5 6	8 0	0 10	9 0	9 0	9 0	12 0	1 0	4 0	0 6	2 3	2 0	1 1	6 0	8 0	8 0	6 0	0 0	9 0	11 0
CP027629.1	16437437	C	T	CESA3-A	-0.402186	6.99964e-07	-0.397334	1.79092e-06	-0.402186	9.08283e-07	0 2	7 0	0 3	13 0	0 3	2 2	4 0	2 0	7 0	0 11	8 0	0 4	2 1	0 4	0 7	0 3	0 13	0 2	0 0	0 6	0 7	0 9	0 3	0 9	0 2	0 5	0 5	0 7	0 5	2 1	8 0	2 0	1 1	8 0	0 10	0 6	0 3	18 0	9 0
CP027630.1	3373494	T	TTC	ABCG59	-0.491302	6.43306e-11	-0.469512	8.44348e-10	-0.491302	4.2741e-10	7 0	7 0	2 0	9 0	1 0	2 3	3 0	6 0	4 0	0 5	12 0	4 0	2 6	5 0	0 6	1 0	12 0	3 2	0 0	3 5	8 0	0 9	6 0	0 7	0 11	0 2	0 3	0 10	0 7	3 3	8 0	0 1	5 0	6 0	6 0	6 0	4 0	11 0	5 0
CP027630.1	11548033	T	C	Beta_TUB6	-0.425833	3.67516e-08	-0.408336	1.38475e-07	-0.425833	7.0018e-08	0 6	5 0	5 0	6 0	2 0	5 0	3 0	6 0	3 0	0 8	5 0	5 0	0 2	3 0	10 1	7 1	4 0	4 0	3 1	2 4	6 0	3 1	0 4	4 0	4 1	3 0	4 0	4 0	5 0	0 4	3 1	2 0	6 0	0 1	8 0	3 2	1 2	6 0	3 3
CP027630.1	11548077	A	G	Beta_TUB6	-0.498479	9.84143e-11	-0.481882	1.32564e-09	-0.498479	6.71806e-10	0 8	3 0	14 0	7 0	3 0	7 0	2 0	11 0	5 0	0 7	4 0	3 0	1 5	1 0	13 0	4 0	6 0	4 0	0 1	2 3	8 0	4 0	0 4	10 0	6 0	1 0	0 0	2 0	6 0	0 1	2 0	1 0	6 0	0 2	11 0	6 0	0 1	5 0	5 3
CP027630.1	11548082	T	C	Beta_TUB6	-0.555949	1.26112e-13	-0.531939	9.83061e-12	-0.555949	4.98633e-12	0 1	3 0	12 0	8 0	0 0	9 0	2 0	8 0	5 0	0 5	2 0	4 0	3 5	8 0	7 0	5 0	4 0	7 0	0 0	4 2	7 0	6 0	0 7	16 0	9 0	8 0	3 0	4 0	3 0	4 7	7 0	2 1	3 0	0 2	3 0	9 0	0 1	2 0	2 4
CP027630.1	11548091	G	T	Beta_TUB6	-0.532901	1.87397e-12	-0.510843	6.72445e-11	-0.532901	3.40897e-11	0 2	2 0	10 0	4 0	2 0	8 0	3 0	4 0	3 0	0 6	7 0	2 0	4 4	8 0	4 0	4 0	4 0	8 0	0 0	4 1	9 0	6 0	0 7	10 0	8 0	10 0	4 0	4 0	6 0	2 7	8 0	1 1	3 0	0 1	3 0	7 0	0 0	9 0	2 3
CP027630.1	11548106	T	G	Beta_TUB6	-0.519698	8.56711e-10	-0.498923	1.08624e-08	-0.519698	5.5243e-09	1 4	10 0	3 0	6 0	2 0	3 0	2 0	3 0	8 0	0 6	3 0	2 0	1 1	5 0	0 0	3 0	7 0	6 0	1 0	2 1	7 0	7 0	0 4	4 0	6 0	6 0	4 0	4 0	4 0	2 1	8 0	3 0	5 0	0 2	10 0	8 0	1 1	5 0	5 2
CP027630.1	11548204	C	G	Beta_TUB6	-0.526827	8.4565e-12	-0.507192	2.24104e-10	-0.526827	1.13674e-10	0 4	7 0	11 0	9 0	0 0	6 0	7 0	7 0	5 0	0 3	5 0	4 0	4 2	10 0	6 0	9 3	9 0	7 0	1 0	4 4	10 0	5 0	0 13	5 0	10 0	6 1	0 7	9 0	1 0	0 2	0 3	7 2	12 0	0 3	6 0	9 0	1 3	10 0	4 2
CP027630.1	11893612	A	AT	CAD4B	-0.414959	4.4244e-08	-0.403897	1.53036e-07	-0.414959	7.74016e-08	7 0	4 1	8 0	3 0	3 0	3 5	5 0	5 0	8 0	3 0	10 0	5 0	0 6	0 8	0 8	0 6	0 9	1 2	0 0	6 5	4 3	0 7	6 0	0 1	2 7	0 10	0 4	0 5	8 0	2 2	9 0	4 1	0 8	6 0	0 6	7 0	0 2	12 0	0 6
CP027630.1	11894827	G	A	CAD4B	0.428573	6.78859e-08	0.420323	2.46025e-07	0.428573	1.25062e-07	2 2	0 1	0 12	0 4	0 2	0 3	0 2	0 6	0 4	0 8	0 11	0 4	2 1	0 2	0 4	0 3	13 0	0 4	0 0	0 4	0 7	4 0	0 4	0 7	0 5	0 3	0 4	0 7	0 5	0 2	0 6	0 3	0 7	0 4	0 12	0 6	0 2	0 11	0 4
CP027630.1	11896046	A	G	CAD4B	-0.405605	4.16793e-07	-0.394939	1.13154e-06	-0.405605	5.73212e-07	3 0	2 0	1 0	4 0	2 0	4 1	2 0	5 0	3 0	2 0	7 0	0 0	0 9	0 12	0 10	0 9	0 6	0 6	0 1	2 4	5 2	0 8	2 0	0 5	2 3	0 5	0 4	0 6	4 0	2 2	4 0	2 4	0 6	3 0	0 10	6 0	0 3	7 0	0 5
CP027630.1	11896077	T	A	CAD4B	-0.410527	1.23668e-07	-0.398551	3.81557e-07	-0.410527	1.93045e-07	2 0	4 1	1 0	5 0	4 0	4 0	0 0	10 0	5 0	3 0	11 0	1 0	0 7	0 11	0 9	0 11	0 8	0 3	0 0	1 5	6 3	0 8	4 0	0 5	2 4	0 4	0 2	0 8	4 0	0 4	4 0	3 4	0 5	6 0	0 10	7 0	0 1	8 1	0 5
CP027630.1	14196960	C	T	CAD1B	-0.40533	2.43383e-07	-0.395296	6.89654e-07	-0.40533	3.49052e-07	1 0	2 6	12 0	5 0	4 0	4 4	2 0	7 0	12 0	6 0	8 0	4 0	0 8	0 2	0 7	0 0	0 13	0 6	0 0	6 2	3 1	0 3	3 0	0 3	1 3	0 9	0 2	0 6	3 0	3 2	6 0	1 2	0 5	2 0	0 9	4 0	0 0	11 0	0 11
CP027630.1	14198488	GAA	G	CAD1B	-0.425852	6.14781e-08	-0.416762	2.21042e-07	-0.425852	1.1192e-07	7 1	2 0	11 0	1 0	3 0	5 0	4 0	5 0	3 0	6 0	9 0	4 0	0 6	0 5	0 9	0 8	0 4	0 5	0 1	6 7	8 3	0 6	4 0	0 3	1 2	0 9	0 1	0 5	4 0	4 2	4 0	2 1	0 3	7 0	0 6	4 0	0 1	9 0	0 6
CP027630.1	14303002	A	C	BGAL32	0.547287	2.0684e-13	0.531672	1.29164e-11	0.547287	6.56753e-12	0 10	0 11	0 4	0 6	0 4	0 9	0 3	0 5	0 7	0 0	0 11	4 1	0 7	0 4	5 3	0 2	0 7	0 9	0 0	2 5	1 9	0 5	7 1	1 9	0 7	0 9	0 4	0 6	0 2	4 2	0 9	0 3	0 8	0 4	0 7	0 8	0 4	0 13	0 4
CP027630.1	14305161	G	C	BGAL32	0.535057	2.57641e-10	0.521413	4.59383e-09	0.535057	2.34603e-09	0 7	0 3	0 3	0 1	0 3	0 7	0 2	0 5	0 5	0 0	0 13	4 1	0 4	0 0	4 0	0 0	0 4	0 7	0 0	3 2	2 6	0 4	5 0	0 5	0 5	0 4	0 1	0 7	0 2	3 0	0 4	0 1	0 7	0 4	0 6	0 8	0 4	0 11	0 5
CP027630.1	14305189	G	A	BGAL32	0.552708	7.15863e-11	0.537342	1.92583e-09	0.552708	9.85139e-10	0 8	0 2	0 2	0 1	0 2	0 2	0 3	0 4	0 5	0 0	0 15	3 1	0 4	0 0	0 0	0 0	0 3	0 9	0 0	2 2	1 6	0 3	0 0	0 3	0 5	0 5	0 0	0 8	0 4	3 0	0 4	0 1	0 7	0 4	0 6	0 7	0 2	0 9	0 5
CP027630.1	14305214	G	A	BGAL32	0.491208	9.92105e-11	0.470848	1.23292e-09	0.491208	6.24661e-10	2 8	4 2	0 3	0 3	0 1	0 2	0 2	7 3	0 8	3 0	0 18	3 1	0 4	7 0	2 0	9 0	0 6	0 12	0 0	3 2	1 7	0 3	4 0	0 5	0 5	0 5	0 2	0 8	0 4	4 0	0 3	2 2	0 8	0 3	0 7	0 9	0 3	0 12	0 6
CP027630.1	14684680	CAAAGATAACTACT	C	BGAL23	0.418393	8.90024e-07	0.406267	2.41648e-06	0.418393	1.22617e-06	3 3	0 5	0 4	0 3	3 0	0 10	0 3	0 6	0 4	0 2	0 4	4 1	0 3	0 2	0 2	0 3	10 0	0 6	0 0	5 6	0 5	1 6	0 5	0 9	0 4	0 2	0 1	0 6	4 0	0 2	0 8	0 3	0 9	0 3	8 0	0 5	0 1	0 3	0 5
CP027630.1	14899164	C	A	ABCB33	0.401959	5.40508e-07	0.389123	1.41054e-06	0.401959	7.13772e-07	0 2	0 4	1 0	0 8	0 4	0 0	0 1	0 5	7 2	8 0	0 8	0 3	3 1	4 0	0 1	0 1	0 6	2 2	0 0	1 4	0 2	7 0	4 0	0 7	0 6	5 3	3 0	0 6	0 0	4 0	0 10	5 0	5 0	3 0	6 0	0 0	0 0	5 0	9 0
CP027630.1	14899199	T	TC	ABCB33	0.415535	8.82222e-07	0.40566	2.36343e-06	0.415535	1.19847e-06	1 0	0 5	0 0	0 6	0 2	3 0	0 1	0 4	7 1	5 0	0 10	0 2	2 1	3 0	0 2	0 1	0 8	2 4	0 0	1 3	0 1	10 0	3 0	0 5	0 6	6 4	2 0	0 7	2 0	2 0	0 12	4 0	3 0	3 0	9 0	0 0	0 0	13 0	7 0
CP027630.1	14899391	A	G	ABCB33	0.42644	1.47216e-06	0.415268	3.97558e-06	0.42644	2.01908e-06	0 1	0 1	0 0	0 6	0 2	3 0	0 2	0 4	6 1	4 0	0 7	0 2	0 1	3 0	0 4	0 4	0 9	1 5	0 0	1 3	0 2	10 0	2 0	0 9	0 4	3 3	1 0	0 9	2 0	1 0	0 13	1 0	2 0	2 0	11 0	0 0	1 0	12 0	9 0
CP027630.1	16458166	A	T	ABCB25	-0.410582	1.35474e-07	-0.395387	4.14903e-07	-0.410582	2.0984e-07	3 5	2 3	0 1	8 0	3 0	7 0	4 0	8 1	4 0	5 0	6 1	5 0	0 2	6 0	2 2	6 0	11 0	2 5	0 0	5 2	4 0	0 8	0 7	11 0	8 2	3 0	9 0	4 0	4 0	1 0	0 4	1 3	3 1	0 4	0 6	4 0	0 1	0 10	0 4
CP027630.1	16960000	G	A	ABCG56	0.40478	9.2923e-07	0.396578	2.35254e-06	0.40478	1.19223e-06	0 5	2 3	2 0	1 0	0 3	0 4	0 3	0 2	0 4	0 6	0 5	0 5	0 1	0 5	0 2	6 0	9 0	0 6	0 0	0 4	0 3	0 4	9 0	0 4	0 4	0 2	0 2	0 7	0 3	2 0	0 3	0 5	1 1	0 4	0 12	0 2	0 4	0 9	0 8
CP027630.1	16960237	G	C	ABCG56	0.416351	5.62808e-07	0.407708	1.57403e-06	0.416351	7.98039e-07	0 5	2 3	2 0	1 0	0 3	0 3	0 3	0 3	0 4	0 6	0 5	0 5	0 1	0 5	0 2	6 0	9 0	0 7	0 0	0 4	0 3	0 4	8 0	0 4	0 4	0 3	0 2	0 6	0 3	2 0	0 3	0 5	1 1	0 3	0 10	0 2	0 4	0 9	0 8
CP027630.1	16961318	G	A	ABCG56	-0.440221	1.1919e-06	-0.429224	3.51777e-06	-0.440221	1.78768e-06	6 0	2 0	1 0	7 0	2 0	2 0	0 1	7 0	1 0	8 0	10 0	3 0	0 2	0 4	4 0	5 0	6 0	6 1	0 0	0 4	8 0	8 1	2 0	3 0	4 0	5 0	2 0	10 0	0 2	2 1	3 0	1 0	0 0	3 0	6 0	0 0	4 0	0 8	0 0
CP027630.1	16961450	AA	G	ABCG56	-0.421033	1.34029e-07	-0.406547	4.36305e-07	-0.421033	2.20746e-07	1 0	12 0	5 0	5 0	1 0	1 0	2 0	5 0	5 0	1 0	11 0	3 0	4 0	0 1	4 0	5 0	12 0	3 1	0 0	3 2	7 0	7 1	6 0	7 0	9 0	4 0	2 0	8 0	0 3	3 2	3 0	3 1	8 0	7 0	7 0	2 0	1 0	0 12	12 0
CP027630.1	16961460	T	A	ABCG56	-0.411524	1.68005e-07	-0.396325	5.07924e-07	-0.411524	2.56932e-07	2 0	7 4	2 0	6 0	0 0	4 0	0 4	1 4	0 4	0 2	5 5	5 0	0 6	0 1	0 5	2 0	13 0	2 3	0 0	4 0	5 3	6 1	5 0	7 0	10 0	2 2	2 0	3 0	0 2	3 6	2 2	4 1	0 5	10 0	12 0	2 0	2 0	0 7	0 12
CP027630.1	16961467	G	T	ABCG56	-0.509176	3.33546e-11	-0.492881	5.8512e-10	-0.509176	2.9673e-10	9 0	4 0	7 0	11 0	4 0	8 0	4 1	4 0	5 0	4 0	6 0	2 0	7 3	0 5	6 0	8 0	10 0	2 3	0 0	2 1	6 0	3 1	8 0	7 0	8 0	10 0	5 0	4 0	0 7	4 2	8 0	2 1	6 0	7 0	16 0	4 0	2 0	0 9	9 0
CP027630.1	16961530	ATG	GTT	ABCG56	-0.490694	1.20264e-10	-0.474441	1.45136e-09	-0.490694	7.35261e-10	6 0	8 0	6 0	6 0	2 0	7 0	2 0	3 0	4 0	7 0	16 0	6 0	3 2	0 8	4 0	4 0	11 0	1 4	0 0	3 2	6 0	4 1	7 0	8 0	10 0	5 0	5 0	6 0	0 7	4 3	6 0	2 0	3 0	5 0	12 0	8 0	2 0	0 10	6 0
CP027630.1	16961541	A	G	ABCG56	-0.467595	4.54839e-10	-0.450132	3.72084e-09	-0.467595	1.88341e-09	6 0	3 0	5 0	6 1	3 0	9 0	1 0	5 1	0 6	0 7	8 9	7 0	0 5	0 6	0 7	5 0	12 0	3 2	0 0	0 4	4 3	1 0	4 0	11 0	10 0	4 5	3 0	7 0	0 8	3 2	3 5	2 0	0 5	6 0	8 0	9 0	3 2	0 6	0 5
CP027630.1	16961555	G	A	ABCG56	-0.489149	1.05983e-10	-0.47391	1.2777e-09	-0.489149	6.47127e-10	6 0	6 0	7 0	7 0	4 0	5 0	2 0	4 0	8 0	7 0	8 0	2 0	7 1	0 6	6 0	5 0	14 0	5 1	0 1	4 1	4 0	6 0	9 0	5 0	5 0	5 0	2 0	12 0	0 4	2 5	9 0	6 1	6 0	5 1	9 0	4 0	1 0	0 7	10 0
CP027630.1	16961572	A	C	ABCG56	-0.441682	9.80188e-09	-0.426398	4.67337e-08	-0.441682	2.36513e-08	6 0	5 2	7 0	7 0	3 0	6 0	0 2	2 2	0 8	0 7	3 5	2 0	0 8	0 6	0 6	5 0	16 0	4 1	0 1	4 1	1 3	6 0	7 0	4 0	3 0	0 5	2 0	13 0	0 4	1 5	7 2	6 1	0 6	5 1	11 0	4 0	0 1	0 8	0 9
CP027630.1	16961580	C	T	ABCG56	-0.437997	1.4963e-08	-0.422821	6.66447e-08	-0.437997	3.37279e-08	6 0	5 2	5 0	6 0	3 0	6 0	0 2	2 2	0 9	0 7	3 5	2 0	0 8	0 5	0 6	5 0	15 0	4 1	0 1	4 1	1 3	6 0	7 0	4 0	3 0	0 5	2 0	12 0	0 4	1 5	7 2	5 1	0 6	6 1	10 0	3 0	0 1	0 7	0 10
CP027630.1	16961626	C	T	ABCG56	-0.436618	1.67957e-08	-0.420896	7.32587e-08	-0.436618	3.70733e-08	6 0	4 2	3 0	5 0	4 0	5 0	0 2	2 1	0 11	0 7	4 4	4 0	0 8	0 8	0 6	4 0	15 0	4 1	0 1	6 1	1 3	6 0	6 0	4 0	2 0	0 4	2 0	13 0	0 4	0 5	6 3	6 1	0 4	6 1	15 0	1 0	0 1	0 9	0 12
CP027630.1	16961809	C	T	ABCG56	-0.415912	2.16856e-07	-0.401633	6.57268e-07	-0.415912	3.32708e-07	5 0	3 1	2 0	4 0	3 0	3 0	0 2	2 1	0 9	0 6	4 4	4 0	0 6	0 9	0 5	2 0	11 0	3 1	0 1	5 1	1 3	5 0	5 0	4 0	2 0	0 5	2 0	9 0	0 3	0 5	6 1	4 1	0 4	5 1	10 0	1 0	0 0	0 7	0 9
CP027630.1	17367240	TT	AA	CTL26	-0.43804	1.09326e-06	-0.42608	3.2174e-06	-0.43804	1.63425e-06	6 0	7 0	1 0	0 0	2 0	5 0	0 0	4 1	5 0	0 6	2 0	4 0	0 1	0 4	4 0	0 6	0 9	0 2	1 0	2 0	7 0	1 0	2 0	11 0	3 0	0 6	0 7	4 0	0 2	2 0	0 5	1 1	4 0	0 6	6 0	2 0	1 0	0 13	8 0
CP027630.1	17367260	GGTC	TGTT	CTL26	-0.489794	8.16635e-10	-0.47432	7.71436e-09	-0.489794	3.91226e-09	9 0	5 0	3 0	9 0	1 0	5 0	4 0	6 0	6 0	0 5	6 0	3 0	0 3	0 4	7 0	4 1	5 0	3 4	1 0	3 0	8 0	4 0	6 0	6 0	5 0	0 2	0 0	2 0	0 1	2 0	0 6	3 6	4 0	0 6	5 0	1 0	0 1	0 9	9 0
CP027630.1	17770913	T	A	BGAL9	0.550554	3.17523e-12	0.537873	1.35825e-10	0.550554	6.90841e-11	0 6	0 2	0 2	0 3	0 3	0 5	0 4	0 6	0 8	0 8	0 12	0 2	3 1	0 4	0 4	0 4	0 11	0 4	0 1	0 6	0 3	0 3	0 7	0 11	0 1	0 3	0 3	0 9	0 3	0 2	3 2	3 0	0 5	0 3	9 0	0 3	0 1	0 13	11 0
CP027630.1	17774290	A	AATGGGGAGTAAT	BGAL9	-0.403328	1.78403e-07	-0.398922	5.12979e-07	-0.403328	2.60002e-07	0 4	2 3	6 0	0 3	0 4	0 10	0 3	4 4	0 5	10 0	0 10	0 4	0 4	0 4	0 4	5 1	0 12	4 0	0 2	0 11	1 9	0 5	0 1	10 0	7 0	1 1	5 0	0 13	0 0	0 5	2 1	0 1	0 6	7 0	0 9	0 5	0 3	0 9	0 11
CP027630.1	17774516	CT	C	BGAL9	-0.40132	2.99086e-07	-0.390366	8.16005e-07	-0.40132	4.12635e-07	2 1	2 2	6 0	0 4	3 0	6 0	0 3	6 0	2 4	5 0	10 0	4 0	0 4	0 10	0 4	6 0	0 13	3 0	0 2	5 0	15 5	0 2	0 9	7 0	2 0	1 1	2 2	6 0	0 3	0 3	1 5	0 7	2 9	4 0	0 7	4 0	0 1	0 13	0 9
CP027630.1	17774631	G	A	BGAL9	-0.417081	1.2138e-07	-0.408045	3.89524e-07	-0.417081	1.97144e-07	3 0	4 0	5 0	0 2	1 0	4 0	0 1	8 0	0 4	5 0	9 0	3 0	0 5	0 11	3 3	12 1	0 9	6 0	0 0	6 0	6 2	0 5	0 6	4 0	6 0	1 4	1 0	8 0	0 2	0 3	1 7	0 1	0 5	4 0	0 5	6 0	0 1	0 11	0 6
CP027631.1	1432477	T	C	BGAL2	0.476257	1.97861e-08	0.459061	1.13683e-07	0.476257	5.77306e-08	0 11	2 1	0 1	5 0	0 2	0 9	0 4	0 0	0 1	3 0	4 0	0 2	2 2	8 0	0 6	0 3	0 8	6 0	0 0	0 1	0 8	1 4	0 3	0 10	0 4	0 4	0 6	0 7	7 0	1 0	0 3	0 5	5 0	0 8	0 6	0 8	1 0	0 12	3 0
CP027631.1	1432485	A	G	BGAL2	0.427836	4.73626e-08	0.414962	1.76619e-07	0.427836	8.93253e-08	0 7	0 10	0 9	0 5	0 2	0 8	0 5	0 9	0 9	2 0	0 2	0 3	0 2	4 0	0 11	0 8	0 5	0 9	0 1	0 7	0 10	0 6	0 12	0 8	0 6	0 6	0 4	0 6	2 0	1 6	0 7	0 3	10 0	0 1	0 3	0 8	0 3	0 6	0 2
CP027631.1	1432508	T	C	BGAL2	0.496812	4.28482e-10	0.479341	4.70365e-09	0.496812	2.38503e-09	0 5	1 2	0 0	4 0	0 3	0 8	1 5	2 5	0 7	8 0	8 0	0 6	3 0	2 0	0 4	0 3	0 5	7 1	0 0	0 11	5 2	0 8	0 7	0 10	0 6	0 2	0 2	0 7	6 0	3 0	0 6	0 0	1 0	0 5	0 4	0 2	1 1	0 10	0 2
CP027631.1	1432596	G	A	BGAL2	0.558491	4.23606e-13	0.5391	2.82932e-11	0.558491	1.43687e-11	0 7	1 1	0 4	2 0	0 4	0 5	0 3	3 0	0 8	7 0	8 0	0 6	7 0	6 0	0 3	0 8	0 7	3 0	0 0	0 9	4 2	0 3	0 7	0 5	0 10	0 6	0 3	0 6	9 0	1 4	0 8	0 1	9 0	0 4	0 8	0 5	1 2	0 3	0 2
CP027631.1	1432809	TTTTTTTT	ATTTTTA	BGAL2	0.477442	1.10651e-09	0.46191	8.96849e-09	0.477442	4.54435e-09	0 4	0 5	0 8	8 0	0 3	0 4	0 2	2 3	0 5	6 0	10 0	0 4	8 0	3 0	0 7	0 3	0 11	3 0	0 1	0 4	5 4	0 7	0 2	0 16	0 6	0 6	0 1	0 10	5 0	0 1	0 5	0 4	7 0	0 3	0 14	0 3	2 2	0 10	0 3
CP027631.1	1433926	CA	TC	BGAL2	0.48638	3.20144e-10	0.470789	3.27733e-09	0.48638	1.66068e-09	0 6	0 9	0 6	5 0	0 3	0 4	0 4	2 3	0 5	7 0	9 0	0 3	7 0	6 0	0 7	0 5	0 9	3 0	0 1	0 8	6 6	0 5	0 3	0 16	0 5	0 9	0 3	0 8	3 0	0 1	0 7	0 4	9 0	0 3	0 11	0 4	2 1	0 9	0 5
CP027631.1	1434319	G	C	BGAL2	0.482585	2.66741e-10	0.468254	2.68624e-09	0.482585	1.36044e-09	0 6	0 8	0 6	2 0	0 4	0 4	0 5	1 2	0 6	12 0	10 0	0 2	8 0	7 0	0 6	0 5	0 6	2 0	0 0	0 8	6 5	0 4	0 4	0 15	0 9	0 6	0 3	0 10	4 0	1 2	0 7	0 5	4 1	0 2	0 12	0 2	1 1	0 9	0 5
CP027631.1	1434377	T	G	BGAL2	0.501112	6.52639e-11	0.486014	9.54396e-10	0.501112	4.83748e-10	0 10	0 7	0 5	2 0	0 3	0 4	0 6	0 2	0 6	11 0	8 0	0 2	5 0	11 0	0 9	0 3	0 6	1 0	0 0	0 9	5 2	0 5	0 2	0 15	0 11	0 6	0 4	0 8	6 0	2 2	0 9	0 3	5 0	0 5	0 7	0 5	1 1	0 7	0 6
CP027631.1	1434479	C	T	BGAL2	0.572336	1.08615e-14	0.555339	1.71085e-12	0.572336	8.68472e-13	0 11	0 4	0 4	1 0	0 2	0 7	1 4	1 0	0 5	7 0	12 0	0 7	3 0	10 0	0 7	0 6	0 8	1 0	0 0	0 4	4 3	0 6	0 2	0 11	0 9	0 3	0 4	0 4	7 0	1 0	0 10	0 3	4 0	0 8	0 10	0 6	2 2	0 7	0 11
CP027631.1	1434849	C	G	BGAL2	0.519068	2.03622e-12	0.502387	5.94154e-11	0.519068	3.0096e-11	0 10	0 4	0 3	1 0	0 4	0 9	1 3	1 3	0 6	6 0	10 0	0 5	3 0	8 0	0 4	0 6	0 8	1 0	0 0	0 3	3 4	0 7	0 4	0 5	0 6	0 5	0 2	0 3	8 0	0 0	0 5	0 4	8 0	0 5	0 10	0 8	1 3	0 5	0 6
CP027631.1	1435424	T	C	BGAL2	0.473068	5.81287e-10	0.462133	4.87095e-09	0.473068	2.47138e-09	5 3	0 4	0 1	0 3	3 0	0 2	0 5	0 7	0 9	0 7	0 8	1 2	0 2	0 8	0 4	0 4	9 0	0 5	0 0	1 0	0 6	2 3	0 9	0 9	0 6	0 5	0 7	0 9	7 0	0 3	0 10	0 10	0 7	0 5	9 0	0 6	0 2	0 8	0 1
CP027631.1	1465536	AGGGAAGACC	GGGGGATATT	ABCG75	0.427238	2.95426e-08	0.409181	1.14612e-07	0.427238	5.79502e-08	0 5	0 2	0 2	0 2	0 4	0 3	0 2	0 9	0 5	0 2	0 13	0 4	0 8	6 0	0 3	0 4	0 17	4 2	0 3	5 7	0 10	0 7	5 0	0 7	0 9	1 2	0 4	0 4	0 2	0 4	0 3	3 1	0 5	0 5	0 6	0 5	0 1	9 0	0 10
CP027631.1	2477819	GATAT	CATA	PLR1	0.537134	4.14236e-09	0.518713	4.99986e-08	0.537134	2.5591e-08	1 3	3 2	0 3	0 7	0 2	3 0	0 2	9 0	0 4	0 7	0 9	0 3	0 3	6 0	4 0	7 1	5 0	0 3	0 0	0 3	0 4	2 7	2 0	0 5	0 3	2 0	0 6	0 9	1 0	0 0	6 0	1 1	2 0	0 7	0 13	6 0	2 0	0 15	0 4
CP027631.1	2477835	C	T	PLR1	0.513372	1.83058e-08	0.486794	1.43667e-07	0.513372	7.34255e-08	1 3	4 1	0 4	0 8	0 2	3 0	0 1	9 0	1 8	0 3	0 15	0 4	0 3	4 0	4 0	6 3	7 0	0 2	0 0	1 2	0 3	0 6	2 0	0 2	0 5	2 0	0 6	0 3	1 0	0 0	6 0	2 0	3 0	0 8	0 15	4 0	1 0	0 12	1 5
CP027631.1	2477874	T	C	PLR1	0.556026	2.86373e-10	0.54194	6.43354e-09	0.556026	3.28843e-09	0 3	5 0	0 4	0 7	0 1	3 0	0 1	9 0	2 9	0 6	0 15	0 3	0 1	5 0	3 0	6 0	9 0	0 2	0 0	1 2	0 4	1 7	0 0	0 2	0 3	1 0	0 5	0 4	2 0	0 0	4 0	1 0	3 0	0 6	0 8	4 0	0 0	0 12	0 7
CP027631.1	2477879	G	C	PLR1	0.64109	1.61025e-16	0.6125	2.68049e-13	0.64109	1.36792e-13	0 3	0 7	0 4	0 7	0 2	0 9	0 4	0 10	0 14	0 6	0 10	0 3	0 0	3 0	0 1	0 9	0 11	0 0	0 0	1 1	0 4	4 8	1 2	0 3	0 4	0 1	0 3	0 10	2 0	0 0	0 3	0 2	4 0	0 8	0 7	0 6	0 0	0 15	0 13
CP027631.1	2478219	T	A	PLR1	0.532781	2.24977e-10	0.513412	3.98635e-09	0.532781	2.02938e-09	0 4	6 0	1 6	0 3	0 2	6 0	0 5	6 0	3 7	0 6	0 11	1 1	0 3	2 0	1 0	5 1	7 0	1 1	0 0	3 1	0 5	3 4	5 0	0 4	0 5	1 0	0 4	0 7	1 0	0 0	6 0	0 0	3 0	0 6	0 9	4 0	1 0	0 7	0 3
CP027631.1	2478677	CGACA	GGACG	PLR1	0.47917	4.84341e-10	0.476166	4.3946e-09	0.47917	2.22806e-09	0 4	0 7	0 4	0 6	0 1	0 5	0 3	0 6	0 4	0 7	0 10	0 1	1 6	0 4	0 6	0 3	0 13	0 5	0 1	0 3	0 7	0 8	6 3	0 7	0 3	0 2	0 6	0 6	0 2	3 4	1 4	0 5	2 1	0 6	0 5	0 2	0 3	0 9	0 8
CP027631.1	2478879	T	C	PLR1	0.40925	7.29474e-09	0.40925	2.83498e-08	0.40925	1.43065e-08	2 6	1 6	0 5	1 7	1 7	3 4	0 5	4 7	1 7	0 10	1 10	0 5	3 6	2 6	1 5	2 8	1 14	0 5	0 0	1 4	0 8	1 12	8 8	0 15	2 9	1 5	0 5	0 8	0 6	3 8	1 4	1 7	5 4	1 8	0 10	1 3	0 4	2 15	1 11
CP027631.1	2479302	GATT	AATA	PLR1	-0.422491	5.32876e-08	-0.408485	1.90046e-07	-0.422491	9.60944e-08	2 2	5 0	11 0	11 0	3 0	5 0	1 0	0 3	5 1	2 0	0 8	7 0	3 0	0 5	2 0	4 0	15 0	3 0	0 0	4 0	1 7	11 0	10 0	0 8	0 7	8 0	5 0	0 9	0 1	3 1	0 10	6 0	3 0	1 0	5 0	0 9	3 0	11 0	9 0
CP027631.1	2479325	AATCGCC	GATTGTA	PLR1	-0.424044	3.12652e-08	-0.408304	1.18164e-07	-0.424044	5.97299e-08	3 2	4 0	9 0	10 0	2 0	6 0	1 0	0 5	5 1	3 0	0 8	7 0	5 0	0 6	2 0	4 0	17 0	1 0	0 0	4 0	0 6	12 0	7 0	0 6	0 6	8 0	5 0	0 8	0 2	3 1	0 10	5 0	2 0	5 0	10 0	0 6	4 0	12 0	6 0
CP027631.1	2479340	A	G	PLR1	-0.413543	1.30838e-07	-0.399036	4.08729e-07	-0.413543	2.06634e-07	2 1	3 0	5 0	8 0	3 0	5 0	0 0	0 5	5 1	2 0	0 9	5 0	5 0	0 7	3 0	5 0	17 1	1 0	0 0	5 0	0 5	12 0	6 0	0 6	0 6	9 0	3 0	0 10	0 2	2 1	0 12	3 0	4 0	6 0	10 0	0 7	4 0	11 0	6 0
CP027631.1	2479355	T	C	PLR1	-0.420143	1.06056e-07	-0.405887	3.50659e-07	-0.420143	1.77362e-07	2 1	1 0	5 0	8 0	3 0	5 0	0 0	0 3	5 1	2 0	0 7	5 0	5 0	0 7	2 0	5 0	18 0	1 0	0 0	5 0	0 4	10 0	6 0	0 6	0 5	9 0	3 0	0 10	0 2	2 1	0 12	3 0	4 0	6 0	10 0	0 6	4 0	9 0	6 0
CP027631.1	2480067	G	A	PLR1	-0.409159	3.54654e-07	-0.39807	9.93941e-07	-0.409159	5.02839e-07	4 0	1 0	5 0	8 0	3 0	5 0	0 0	0 2	4 1	1 0	0 11	5 0	6 0	0 6	3 0	6 0	21 0	2 0	0 2	5 0	0 4	11 0	4 0	0 5	0 4	7 1	2 0	0 6	0 2	2 1	0 11	4 0	5 0	5 0	12 0	0 6	4 0	9 0	6 0
CP027631.1	2480165	T	C	PLR1	-0.43722	1.98701e-08	-0.417862	8.56365e-08	-0.43722	4.33134e-08	3 0	5 0	3 0	11 0	4 0	5 0	2 0	0 7	6 1	2 0	0 10	4 0	0 0	0 4	8 0	6 0	9 0	0 0	0 0	11 0	8 0	10 0	6 0	0 6	1 3	4 0	0 0	0 6	0 5	4 2	0 9	1 0	9 0	3 0	3 0	10 0	4 0	10 0	4 0
CP027631.1	2480338	A	C	PLR1	-0.426107	3.24141e-08	-0.410165	1.23762e-07	-0.426107	6.25664e-08	13 2	5 0	12 0	4 0	3 0	8 0	1 0	0 10	2 3	6 0	0 14	1 0	3 0	0 2	13 0	5 0	6 0	6 0	0 0	12 0	7 0	11 0	3 0	0 7	1 8	9 0	2 0	0 6	0 4	1 3	0 10	7 0	6 0	3 0	11 0	9 0	2 0	6 0	6 0
CP027631.1	2480369	G	A	PLR1	-0.413147	6.85477e-08	-0.395805	2.25817e-07	-0.413147	1.14086e-07	7 2	6 0	8 0	3 0	2 0	7 0	1 0	0 13	4 4	6 0	0 14	1 0	2 0	0 3	14 0	6 0	7 0	10 0	0 0	10 0	8 0	11 0	5 0	0 4	2 7	6 0	3 0	0 5	0 5	0 3	0 13	7 0	7 0	6 0	9 0	11 0	4 0	3 0	6 0
CP027631.1	2481209	C	T	PLR1	-0.400122	3.91522e-07	-0.386701	1.03897e-06	-0.400122	5.25169e-07	9 2	6 0	6 0	8 0	6 0	9 0	3 0	0 9	4 3	3 0	0 9	2 1	5 0	0 6	8 0	6 0	8 0	6 0	0 0	4 0	12 0	9 0	6 0	0 4	0 5	7 1	4 0	0 5	0 6	3 1	0 4	4 0	7 0	0 0	4 0	12 0	3 0	4 0	5 0
CP027631.1	2481574	A	C	PLR1	-0.417506	1.43221e-07	-0.400774	4.5413e-07	-0.417506	2.29673e-07	3 3	4 0	4 0	3 0	4 0	11 0	2 0	0 8	2 3	6 0	0 11	3 0	3 0	0 3	4 0	6 0	19 0	6 0	0 0	3 0	3 0	4 0	3 0	0 7	1 6	5 1	3 0	0 8	0 4	2 1	0 7	6 0	7 0	3 0	16 0	7 0	3 0	9 0	9 0
CP027631.1	2481704	TCGTA	CCGTC	PLR1	0.489303	4.23509e-10	0.471702	4.31525e-09	0.489303	2.18682e-09	3 5	2 4	0 11	5 0	0 3	9 0	0 1	0 11	6 1	0 2	0 6	0 2	2 2	4 0	5 0	0 9	0 3	4 0	0 1	4 4	7 2	0 8	0 6	0 5	0 8	8 0	3 0	0 6	0 6	2 0	8 0	0 7	0 5	4 0	0 4	0 6	0 3	5 0	4 0
CP027631.1	2481716	G	A	PLR1	0.514542	4.65291e-12	0.494821	1.13945e-10	0.514542	5.77102e-11	3 5	2 4	0 10	5 0	0 4	9 0	0 1	0 11	6 1	0 3	0 6	0 2	2 2	4 0	5 0	0 10	0 3	4 0	0 2	4 6	7 2	0 9	0 8	0 5	0 10	8 0	2 0	0 6	0 6	2 0	8 0	0 8	0 5	5 0	0 4	0 7	0 3	6 0	5 0
CP027631.1	2481754	C	T	PLR1	0.522381	6.00939e-12	0.502534	1.57592e-10	0.522381	7.98754e-11	3 3	2 5	0 12	3 0	0 5	9 0	0 3	0 11	6 0	0 3	0 5	0 2	2 2	4 0	5 0	0 9	0 2	4 0	0 3	5 6	6 1	0 8	0 9	0 4	0 10	8 0	2 0	0 7	0 5	2 0	7 0	0 6	0 5	6 0	0 5	0 8	0 3	5 0	5 0
CP027631.1	2481794	T	C	PLR1	0.506756	3.6728e-11	0.48819	6.18079e-10	0.506756	3.13169e-10	2 3	2 5	0 11	3 0	0 5	9 0	0 3	0 12	6 0	0 3	0 5	0 2	2 2	4 0	4 0	0 8	0 2	4 0	0 3	5 6	6 1	0 8	0 9	0 4	0 10	8 0	2 0	0 7	0 6	2 0	7 0	0 6	0 5	6 0	0 4	0 9	0 3	3 0	4 0
CP027631.1	2481899	T	C	PLR1	0.510346	3.44879e-11	0.492228	6.10789e-10	0.510346	3.09601e-10	3 3	2 5	0 9	3 0	0 4	13 0	0 2	0 9	5 1	0 4	0 3	0 2	2 2	3 0	5 0	0 9	0 5	5 0	0 3	2 8	3 0	0 13	0 8	0 3	0 10	7 0	2 0	0 9	0 5	2 0	7 0	0 3	0 9	8 0	0 4	0 8	0 2	4 0	5 0
CP027631.1	2481932	G	C	PLR1	0.502297	2.56216e-10	0.485469	3.18067e-09	0.502297	1.61347e-09	2 4	1 5	0 10	4 0	0 4	11 0	0 3	0 7	2 1	0 4	0 3	0 1	2 3	4 0	5 0	0 8	0 5	4 0	0 3	2 5	2 0	0 12	0 7	0 3	0 10	5 0	2 0	0 8	0 4	2 1	7 0	0 4	0 9	7 0	0 5	0 5	0 2	4 0	3 0
CP027631.1	2482141	T	G	PLR1	0.581996	1.62379e-14	0.560123	2.86998e-12	0.581996	1.45813e-12	6 2	1 0	0 6	6 0	0 3	8 0	0 3	0 3	3 2	0 2	0 7	1 3	0 3	4 0	7 0	0 8	0 12	5 0	0 0	4 6	5 4	0 9	0 3	0 6	0 10	8 0	3 0	0 7	0 5	1 3	8 0	0 3	0 9	8 0	0 9	0 7	0 1	7 0	3 0
CP027631.1	2482262	G	A	PLR1	0.523455	6.29392e-12	0.505026	1.66341e-10	0.523455	8.43406e-11	6 1	1 1	0 8	6 0	0 3	6 0	0 2	0 3	3 2	0 3	0 8	1 2	0 4	5 0	10 0	0 8	0 10	6 0	0 0	5 3	4 4	0 4	0 4	0 5	0 12	7 0	5 0	0 6	0 8	1 4	7 0	0 3	0 4	6 0	0 9	0 9	0 1	6 0	5 0
CP027631.1	2482292	T	A	PLR1	0.53403	1.17168e-12	0.514662	4.58074e-11	0.53403	2.32274e-11	5 0	1 1	0 6	7 0	0 3	6 0	0 2	0 3	4 2	0 4	0 7	1 2	0 4	6 0	10 0	0 9	0 9	8 0	0 0	5 4	5 4	0 3	0 5	0 6	0 13	7 0	5 0	0 6	0 9	1 3	8 0	0 3	0 5	6 0	0 9	0 10	0 1	6 0	7 0
CP027631.1	2482351	G	T	PLR1	0.548103	3.4479e-12	0.531644	1.40475e-10	0.548103	7.14029e-11	4 1	3 1	0 5	6 0	0 4	6 0	0 1	0 4	5 2	0 6	0 9	0 1	1 3	6 0	7 0	0 6	0 5	3 0	0 0	4 3	2 1	0 2	0 4	0 5	0 8	5 0	6 0	0 6	0 7	1 2	6 0	0 3	0 8	3 0	0 8	0 9	0 2	7 0	4 0
CP027631.1	2482378	T	C	PLR1	0.542391	7.55222e-13	0.52509	3.57448e-11	0.542391	1.81348e-11	5 0	2 1	0 10	3 0	0 8	5 0	0 2	0 4	3 0	0 3	0 11	0 1	0 3	6 0	5 0	0 7	0 15	7 0	2 1	7 2	6 1	0 5	0 4	0 8	0 4	1 0	2 0	0 12	0 5	1 1	5 0	0 4	0 11	12 0	0 11	0 7	0 4	7 0	3 0
CP027631.1	2482423	T	C	PLR1	0.509211	1.32482e-11	0.492482	2.63025e-10	0.509211	1.33245e-10	2 1	4 2	0 9	9 0	0 3	6 0	0 1	0 5	4 1	0 10	0 7	0 4	1 6	7 0	6 0	0 7	0 3	7 0	1 3	4 4	5 1	0 3	0 8	0 6	0 8	3 0	2 0	0 9	0 3	3 1	10 0	0 3	0 10	4 0	0 8	0 6	0 4	6 0	7 0
CP027631.1	2482448	C	A	PLR1	0.509386	7.03262e-11	0.492659	1.11948e-09	0.509386	5.67754e-10	5 0	2 2	0 8	5 0	0 3	8 0	0 1	0 5	6 0	0 3	0 7	1 3	0 1	6 0	5 0	0 6	0 9	4 0	0 0	5 5	3 9	0 7	0 4	0 5	0 4	4 0	2 0	0 8	0 4	1 1	6 0	0 2	0 6	7 0	0 8	0 0	0 2	6 0	3 0
CP027631.1	2482502	A	G	PLR1	0.488515	2.12252e-09	0.472568	1.76254e-08	0.488515	8.94387e-09	4 0	2 3	0 10	5 0	0 3	8 0	0 2	0 3	6 0	0 3	0 6	1 4	0 1	4 0	6 0	0 6	0 10	4 0	0 0	5 3	3 8	0 6	0 3	0 6	0 3	4 0	2 0	0 7	0 6	1 1	7 0	0 1	0 6	6 0	0 10	0 0	0 2	3 0	2 0
CP027631.1	2482622	C	A	PLR1	0.532719	1.9128e-12	0.516771	6.82524e-11	0.532719	3.46133e-11	7 1	2 4	0 10	9 0	0 2	7 0	0 1	0 11	5 2	0 1	0 4	0 1	1 4	3 0	10 0	0 12	0 2	5 0	0 0	3 6	7 7	0 1	0 10	0 6	0 4	10 0	4 0	0 5	0 6	3 2	11 0	0 1	0 3	4 0	0 3	0 4	0 4	4 0	2 0
CP027631.1	2482876	T	C	PLR1	0.528034	1.03748e-11	0.511682	2.71261e-10	0.528034	1.37652e-10	6 1	2 4	0 12	8 0	0 3	6 0	0 1	0 14	3 2	0 2	0 5	0 1	1 3	3 0	10 0	0 9	0 4	4 0	0 0	2 5	8 7	0 1	0 10	0 6	0 6	9 0	4 0	0 5	0 6	3 2	9 0	0 0	0 3	4 0	0 4	0 6	0 3	6 0	4 0
CP027631.1	2482893	T	A	PLR1	0.524746	8.95462e-12	0.511861	2.2898e-10	0.524746	1.16142e-10	7 1	2 3	0 11	9 0	0 3	7 0	0 1	0 12	4 2	0 3	0 6	0 0	2 3	4 0	11 0	0 8	0 6	6 0	0 0	2 6	7 5	0 1	0 8	0 6	0 6	11 0	3 0	0 4	0 8	2 0	8 0	0 2	0 3	7 0	0 6	0 6	0 1	7 0	5 0
CP027631.1	2483311	A	C	PLR1	0.509664	3.17165e-11	0.49727	5.63428e-10	0.509664	2.85643e-10	7 0	0 2	0 10	6 0	0 8	5 0	0 1	0 13	4 1	0 6	0 8	0 1	2 3	8 0	11 0	0 7	0 9	8 0	0 0	2 3	4 3	0 2	0 5	0 6	0 9	9 0	3 0	0 7	0 5	0 1	7 0	0 2	0 2	12 0	0 12	0 6	0 2	5 0	6 0
CP027631.1	2483330	G	C	PLR1	0.51029	1.18004e-11	0.496229	2.41174e-10	0.51029	1.22195e-10	6 0	1 2	0 9	8 0	0 7	5 0	0 2	0 12	4 1	0 6	0 9	0 1	2 4	10 0	11 0	0 7	0 8	8 0	0 0	2 4	4 3	0 3	0 5	0 6	0 9	10 0	3 0	0 7	0 5	0 1	8 0	0 3	0 2	16 0	0 13	0 5	0 1	8 0	6 0
CP027631.1	2483418	TCGCTTCAATAAA	CCGCTTCAATAAG	PLR1	0.545147	1.39576e-11	0.531855	4.38993e-10	0.545147	2.23185e-10	6 1	1 2	0 10	15 0	0 5	3 0	0 1	0 9	6 1	0 4	0 7	0 1	1 2	6 0	13 0	0 5	0 9	5 0	0 0	4 7	2 4	0 3	0 6	0 9	0 4	6 0	1 0	0 4	0 4	2 1	9 0	0 5	0 2	10 0	0 7	0 2	0 2	6 0	8 0
CP027631.1	2483461	T	C	PLR1	0.442195	3.04561e-07	0.425747	1.03846e-06	0.442195	5.2704e-07	7 1	1 1	0 0	3 0	0 3	7 0	0 3	0 4	1 3	9 0	0 4	1 1	1 3	3 0	7 0	0 6	0 14	3 0	1 0	1 1	6 4	6 0	0 3	0 4	0 6	5 0	2 0	0 4	0 5	3 2	7 0	3 0	0 5	4 0	6 0	0 2	0 3	8 0	6 0
CP027631.1	2483519	CTTAATAATTCG	TTTAATAATTCA	PLR1	0.422395	1.13591e-06	0.407409	3.07859e-06	0.422395	1.5615e-06	7 1	1 1	0 0	3 0	0 3	5 0	0 3	0 3	1 3	8 0	0 3	1 1	1 4	2 0	6 0	0 5	0 13	4 0	0 0	1 1	6 4	6 0	0 4	0 5	0 6	4 0	2 0	0 3	0 7	3 3	6 0	2 0	0 5	4 0	8 0	0 2	0 3	9 0	6 0
CP027631.1	2483748	TG	T	PLR1	0.406279	3.12281e-06	0.394155	7.20639e-06	0.406279	3.65324e-06	5 0	0 1	0 0	3 0	0 3	5 0	0 2	0 2	2 3	7 0	0 3	1 1	0 5	3 0	7 0	0 5	0 14	5 0	0 0	1 1	6 4	5 0	0 4	0 5	0 9	3 0	2 0	0 5	0 5	2 2	9 0	2 0	0 5	7 0	9 0	0 2	0 2	5 0	7 0
CP027631.1	2484292	G	A	PLR1	0.480069	1.67229e-07	0.463199	7.70821e-07	0.480069	3.92541e-07	1 0	2 3	0 0	3 0	0 1	4 0	0 2	0 1	4 3	5 0	0 3	0 2	1 1	2 0	3 0	0 5	0 4	4 0	0 0	1 1	8 2	6 0	0 4	0 5	0 5	1 0	2 0	0 1	0 2	1 1	8 0	2 1	0 6	2 0	8 0	0 1	0 1	6 0	5 0
CP027631.1	2484398	G	A	PLR1	0.498718	4.5768e-08	0.480107	2.82725e-07	0.498718	1.4405e-07	1 0	1 4	0 0	3 0	0 2	3 0	0 2	0 5	2 3	5 0	0 4	0 1	0 1	2 0	2 0	0 6	0 5	1 0	0 0	1 1	9 1	6 1	0 4	0 3	0 6	3 0	2 0	0 3	0 3	1 0	4 0	2 1	0 6	2 0	8 0	0 3	0 2	5 0	3 0
CP027631.1	2484424	C	T	PLR1	0.519364	7.18858e-09	0.499198	6.76176e-08	0.519364	3.44608e-08	1 0	2 4	0 0	3 0	0 2	3 0	0 2	0 5	2 3	5 0	0 4	0 1	2 1	2 0	2 0	0 7	0 5	1 0	0 0	1 1	9 1	6 1	0 4	0 3	0 5	3 0	2 0	0 3	0 3	1 0	4 0	2 1	0 6	2 0	8 0	0 3	0 2	5 0	3 0
CP027631.1	2484608	C	T	PLR1	0.414908	1.50267e-06	0.401759	3.83335e-06	0.414908	1.94294e-06	0 1	3 2	0 2	5 0	0 3	1 0	0 2	0 5	6 0	3 0	0 5	0 1	2 1	5 0	8 0	0 4	0 6	3 0	0 1	1 1	6 1	5 0	0 2	0 8	0 6	1 0	1 0	0 7	0 3	1 1	6 0	2 4	0 5	1 0	5 0	1 5	0 2	13 0	8 0
CP027631.1	2484817	T	C	PLR1	0.491108	3.10195e-10	0.47446	3.34468e-09	0.491108	1.6949e-09	1 4	1 1	0 3	4 0	0 3	2 0	0 2	0 6	5 0	3 0	0 6	1 1	1 2	4 0	10 0	0 5	0 8	3 0	1 0	2 5	5 3	8 0	0 8	0 9	0 6	4 0	1 0	0 4	0 2	0 3	7 0	2 3	0 5	2 0	1 0	0 7	0 2	3 0	7 0
CP027631.1	2484831	G	A	PLR1	0.463976	3.6725e-09	0.446077	2.31006e-08	0.463976	1.16973e-08	2 4	0 0	0 6	3 0	0 3	3 0	0 2	0 7	5 0	2 0	0 5	1 2	2 4	4 0	9 0	0 6	0 8	3 0	1 0	2 5	6 5	8 2	0 7	0 7	0 6	4 0	1 0	0 4	0 2	1 4	7 0	3 3	0 8	5 0	6 0	0 8	0 4	3 0	8 0
CP027631.1	2484898	T	C	PLR1	0.442139	8.42876e-09	0.43005	4.09288e-08	0.442139	2.07035e-08	2 1	1 6	0 7	1 0	0 3	3 0	0 5	0 12	3 0	5 0	0 5	0 4	1 3	8 0	3 0	0 5	0 6	5 0	0 0	1 2	5 4	7 2	0 3	0 7	0 5	4 0	3 0	0 2	0 2	2 3	4 0	6 0	0 5	4 0	8 0	0 10	0 5	4 0	6 0
CP027631.1	2484906	T	C	PLR1	0.455217	2.09932e-09	0.439881	1.30312e-08	0.455217	6.59249e-09	4 5	0 6	0 9	3 0	0 6	4 0	0 2	0 9	3 1	4 0	0 4	0 4	0 3	6 0	7 0	0 5	0 6	6 0	0 0	5 3	6 3	6 1	0 4	0 10	0 7	7 0	1 0	0 4	0 2	3 2	5 0	5 1	0 4	1 0	12 0	0 13	0 1	4 0	6 0
CP027631.1	2484936	T	C	PLR1	0.440993	1.62272e-08	0.425625	7.32544e-08	0.440993	3.70645e-08	6 2	4 5	0 9	5 0	0 4	6 0	0 7	0 5	4 0	0 0	0 8	0 2	1 3	5 0	3 0	0 5	0 0	12 0	1 0	7 3	5 1	3 0	0 3	0 9	0 6	9 0	3 0	0 2	0 0	3 1	2 0	7 4	0 5	2 0	3 0	0 9	0 3	9 0	7 0
CP027631.1	2485717	C	T	PLR1	0.463594	2.61531e-09	0.448813	1.70181e-08	0.463594	8.62278e-09	0 9	0 0	0 8	0 5	0 2	0 5	0 7	0 10	1 2	0 4	0 7	0 3	1 1	0 1	0 6	0 1	0 12	0 6	0 1	7 2	0 8	0 2	0 10	7 0	6 2	2 2	0 2	8 0	1 0	0 4	0 9	4 2	0 10	0 8	0 8	0 9	0 2	0 7	0 8
CP027631.1	6292263	C	T	Beta_TUB3	0.472314	8.08524e-10	0.453231	6.47926e-09	0.472314	3.2804e-09	2 5	0 7	0 2	0 2	0 4	2 3	0 6	1 3	0 5	0 6	1 13	0 2	3 1	3 0	0 8	0 2	0 13	2 6	0 1	5 2	0 13	0 6	8 0	0 11	0 4	6 2	0 4	0 11	6 0	2 5	0 7	6 0	0 6	4 0	0 3	0 2	0 2	0 9	0 10
CP027631.1	6292861	T	G	Beta_TUB3	0.463155	7.33643e-09	0.445468	4.25041e-08	0.463155	2.1537e-08	2 5	0 6	0 2	0 2	0 4	3 2	0 6	0 3	0 6	0 4	1 11	0 2	2 1	2 0	0 7	0 2	0 11	2 7	0 1	4 2	0 11	0 5	8 0	0 9	0 3	4 2	0 4	0 9	3 0	1 2	0 7	6 0	0 7	4 0	0 3	0 2	0 2	0 8	0 9
CP027631.1	6293667	C	G	Beta_TUB3	0.489358	2.09039e-10	0.470055	2.32386e-09	0.489358	1.17719e-09	2 5	0 6	0 2	0 2	0 2	2 0	0 5	1 2	0 5	0 7	1 11	0 2	3 2	3 0	0 7	0 4	0 12	2 6	0 0	4 2	0 12	0 4	8 0	0 13	0 3	3 2	0 4	0 8	2 0	0 4	0 7	5 0	0 6	5 0	0 4	0 3	0 3	0 7	0 7
CP027631.1	6293697	T	A	Beta_TUB3	0.421745	4.17675e-08	0.406292	1.51533e-07	0.421745	7.66086e-08	2 8	1 2	0 5	0 5	0 5	8 0	0 3	2 9	2 11	0 6	0 9	0 1	5 2	5 0	0 11	0 6	0 10	0 1	0 0	5 1	0 7	0 5	9 0	0 10	0 4	6 1	0 2	0 5	9 0	2 3	0 6	4 0	0 10	7 0	5 0	0 6	2 0	6 0	5 0
CP027631.1	6293758	A	G	Beta_TUB3	0.451564	1.62759e-09	0.433719	1.00605e-08	0.451564	5.08738e-09	3 8	1 3	0 5	0 5	0 5	7 0	0 5	2 9	2 11	0 6	0 10	0 1	6 2	4 0	0 9	0 7	0 10	0 1	0 0	4 2	0 6	0 6	9 0	0 8	0 4	6 1	0 2	0 5	8 0	2 3	0 8	4 0	0 11	8 0	5 0	0 7	2 0	5 0	6 0
CP027631.1	6293766	A	AT	Beta_TUB3	0.462512	5.11247e-10	0.444273	3.93711e-09	0.462512	1.99091e-09	3 7	1 8	0 5	0 5	0 1	8 0	0 3	3 6	2 10	0 3	0 5	0 4	6 5	7 0	0 4	0 4	0 3	2 4	0 0	3 5	0 9	0 4	2 0	0 10	0 9	3 0	0 5	0 6	2 0	3 3	0 10	2 0	0 6	7 0	5 0	0 6	1 1	2 0	8 0
CP027631.1	6293969	C	T	Beta_TUB3	0.435148	6.24321e-08	0.422466	2.37754e-07	0.435148	1.20392e-07	3 5	0 3	0 1	0 3	0 2	2 3	0 4	1 2	4 3	0 7	0 6	2 1	1 1	6 0	0 5	0 7	0 6	0 3	0 0	3 4	0 11	0 6	4 0	0 7	0 6	3 0	0 4	0 8	4 0	1 1	0 3	1 0	0 6	6 0	10 0	7 0	4 1	10 0	8 0
CP027631.1	6294030	G	A	Beta_TUB3	0.430817	2.03458e-07	0.414525	6.74973e-07	0.430817	3.41976e-07	1 5	1 4	0 2	0 2	0 4	2 2	0 2	0 2	0 5	0 6	0 7	0 2	1 2	3 0	0 4	0 8	0 6	1 3	0 0	1 3	0 10	0 4	4 0	0 7	0 5	0 1	0 5	0 10	5 0	1 1	0 4	4 0	0 3	7 0	11 0	8 0	3 0	13 0	4 0
CP027631.1	14334924	G	A	HMA3	-0.441225	1.6618e-07	-0.43041	5.97921e-07	-0.441225	3.03945e-07	8 4	0 4	0 0	0 6	0 2	2 6	4 0	0 4	3 4	0 0	0 3	0 3	0 5	0 0	0 6	0 1	1 0	0 1	0 0	0 6	0 11	0 7	0 6	0 0	0 0	0 0	0 0	0 4	0 1	0 1	0 9	3 4	4 2	0 0	5 0	0 10	0 3	4 0	5 0
CP027631.1	14335165	A	G	HMA3	-0.425093	4.17169e-07	-0.414532	1.25462e-06	-0.425093	6.37077e-07	0 4	2 4	13 0	0 6	0 2	0 6	0 0	5 4	0 4	4 0	0 3	0 3	3 5	7 0	0 6	7 1	0 0	9 1	0 0	1 6	0 11	1 7	0 6	5 0	3 0	5 0	2 0	0 4	0 1	0 1	2 9	0 4	0 2	0 0	0 0	0 10	0 3	0 0	0 0
CP027631.1	17357552	C	A	ABCG25	-0.40097	1.13217e-07	-0.397531	3.33395e-07	-0.40097	1.68445e-07	4 5	1 4	4 4	4 8	3 0	5 6	0 5	7 11	5 12	0 5	0 13	0 7	0 10	0 6	5 5	2 8	5 7	3 5	0 1	1 7	6 7	5 5	0 8	5 11	4 6	0 7	1 4	4 11	0 4	0 6	1 2	0 3	0 2	0 6	0 14	3 8	0 2	0 15	2 6
CP027631.1	17357706	C	T	ABCG25	-0.401964	7.96289e-08	-0.398569	2.42606e-07	-0.401964	1.22558e-07	6 5	1 4	5 4	5 7	3 0	5 5	0 4	9 9	7 11	0 4	0 15	0 6	1 3	0 5	5 4	3 6	7 4	4 5	0 1	1 7	5 6	6 3	0 9	7 8	5 4	0 6	2 4	7 11	0 3	0 5	2 2	0 4	0 3	0 3	0 9	3 7	0 2	0 10	2 6
CP027631.1	17357733	T	A	ABCG25	-0.420023	2.91163e-08	-0.420023	1.07886e-07	-0.420023	5.45449e-08	7 5	1 4	7 4	5 8	3 0	4 4	0 4	9 10	7 9	0 4	0 13	0 5	1 4	0 3	6 4	4 5	12 7	4 4	0 2	2 6	6 7	6 7	0 8	7 8	5 4	0 4	3 4	8 10	0 3	0 2	2 2	0 3	0 2	0 2	0 10	3 6	0 2	0 7	2 6
CP027631.1	17357860	C	A	ABCG25	-0.438134	6.86572e-09	-0.436797	3.30124e-08	-0.438134	1.66976e-08	7 5	1 4	7 5	6 7	3 0	5 5	0 4	9 9	7 8	0 4	0 13	0 6	1 4	0 3	6 4	4 7	12 8	4 4	1 2	2 4	6 7	6 7	0 7	7 7	5 4	0 4	3 4	8 11	0 3	0 3	2 4	0 3	0 3	0 0	0 9	4 6	0 2	0 8	2 4
CP027631.1	17357875	GC	AT	ABCG25	-0.44834	2.76027e-09	-0.445665	1.57352e-08	-0.44834	7.96053e-09	7 5	1 4	7 5	6 7	3 1	5 5	0 4	10 9	6 7	0 3	0 14	0 5	1 5	0 3	6 4	4 7	11 8	4 4	1 2	2 3	6 8	5 7	0 6	7 6	5 6	0 4	3 4	8 11	0 3	0 3	2 4	0 3	0 2	0 0	0 8	4 6	0 1	0 7	2 4
CP027631.1	17357888	A	C	ABCG25	-0.508252	7.87146e-11	-0.495917	1.21835e-09	-0.508252	6.18423e-10	2 2	4 0	0 1	0 5	0 6	5 0	0 5	2 3	7 2	0 4	0 8	0 7	0 3	0 7	4 0	4 0	9 0	1 0	0 0	0 6	0 6	0 9	9 0	9 0	5 0	7 0	1 0	8 0	0 0	0 0	0 9	0 3	0 3	9 0	0 16	4 0	0 0	0 15	0 10
CP027631.1	17361778	A	G	ABCG25	0.483814	3.64633e-09	0.462547	2.71948e-08	0.483814	1.37983e-08	3 1	0 6	5 0	0 7	0 2	0 4	0 6	3 6	0 2	1 0	0 3	0 2	3 2	5 0	0 5	0 5	2 0	0 8	0 0	4 0	0 9	0 6	0 9	0 17	0 5	0 6	0 4	0 5	0 1	0 2	0 10	0 3	2 4	0 7	0 9	4 1	0 2	0 5	0 6
CP027631.1	17659989	C	CAAGG	ABCH12	0.459944	1.06609e-09	0.459944	7.40802e-09	0.459944	3.75216e-09	0 12	0 7	0 7	0 1	0 2	0 4	0 0	0 6	0 5	0 1	0 7	0 1	4 9	0 4	0 6	0 5	0 9	0 7	0 0	0 6	0 8	0 5	0 7	0 8	0 5	0 6	0 3	0 7	0 6	0 6	0 8	0 5	0 6	0 5	0 7	0 0	0 3	0 4	0 7
CP027632.1	1453729	TA	CG	CAD4A	-0.407259	1.09288e-07	-0.396217	3.34414e-07	-0.407259	1.6914e-07	6 0	7 3	11 0	7 0	4 0	7 0	3 0	8 0	5 0	3 0	6 0	4 0	0 9	0 8	0 4	0 12	0 6	0 8	0 2	2 3	5 3	0 3	7 0	0 8	0 4	0 1	0 3	0 4	4 0	6 0	4 0	2 5	0 10	2 0	0 8	9 0	0 2	10 0	0 6
CP027632.1	3511118	G	A	PAL3	0.688857	2.0314e-23	0.663422	7.71062e-18	0.688857	3.92282e-18	0 5	0 4	0 9	0 7	0 2	0 10	0 2	0 5	0 11	0 6	0 10	0 6	0 7	5 0	0 6	0 4	0 9	4 4	0 1	4 3	1 5	1 3	8 0	0 4	0 6	0 4	0 4	0 7	1 0	0 4	0 3	0 5	5 0	0 7	0 9	0 7	0 0	0 5	0 10
CP027632.1	3512583	T	C	PAL3	0.632398	1.82375e-18	0.607735	6.35328e-15	0.632398	3.22892e-15	0 8	0 2	0 6	0 4	0 0	0 3	0 3	0 4	0 5	0 6	0 15	0 3	1 6	3 0	0 2	0 9	0 7	3 4	0 0	0 4	2 9	2 1	6 0	0 10	0 4	0 6	0 2	0 3	4 0	1 3	0 6	0 1	8 0	0 6	0 10	0 2	0 1	0 7	0 6
CP027632.1	3512741	G	A	PAL3	0.532355	1.19733e-12	0.512353	4.55307e-11	0.532355	2.30878e-11	6 1	3 0	0 6	0 5	0 1	3 0	0 3	5 0	0 5	0 8	0 15	2 0	0 5	2 0	1 0	7 0	8 0	3 5	0 0	0 4	2 8	1 1	5 0	0 11	0 5	5 1	0 2	0 5	3 0	6 0	6 0	0 1	6 0	0 8	0 10	4 0	1 0	0 7	0 8
CP027632.1	4182979	A	C	CAD1A	0.470047	1.6657e-09	0.463017	1.20503e-08	0.470047	6.1444e-09	0 4	0 7	0 1	0 3	0 3	0 6	0 3	0 7	0 7	0 5	0 18	0 4	0 4	0 0	0 4	0 10	0 14	0 10	0 0	0 4	0 3	0 1	0 3	0 8	0 5	0 6	0 4	0 6	0 5	3 0	0 3	0 2	0 8	0 6	0 12	0 7	0 2	0 12	0 7
CP027632.1	4271031	C	T	BGAL31	0.422773	9.58717e-08	0.406359	3.24915e-07	0.422773	1.6444e-07	2 7	6 2	2 0	6 0	0 5	0 6	0 4	3 4	0 6	5 0	0 11	5 1	0 3	5 0	5 0	11 0	0 8	0 3	0 0	3 2	1 8	0 4	8 0	0 9	0 7	0 7	0 2	0 4	0 2	3 1	0 5	2 1	0 6	0 5	6 0	0 8	0 2	0 12	0 3
CP027632.1	4841830	G	GA	ABCB32	0.418129	6.82035e-08	0.401622	2.31646e-07	0.418129	1.17136e-07	0 3	1 2	3 0	0 5	0 4	3 0	0 4	0 6	9 5	4 0	1 4	0 4	6 2	9 0	0 6	0 6	0 4	0 3	0 0	5 3	1 5	4 0	9 0	0 4	0 11	6 3	2 0	1 4	6 0	2 1	3 0	8 0	10 0	4 0	4 0	0 8	3 0	6 0	5 0
CP027632.1	4843688	GTG	ATA	ABCB32	0.429325	7.90114e-08	0.414647	2.83677e-07	0.429325	1.43681e-07	0 3	2 1	4 0	0 6	0 3	2 0	0 2	0 4	8 5	6 0	0 2	0 4	7 2	8 0	0 6	0 5	0 7	1 4	0 0	7 3	1 5	3 0	9 0	0 4	0 12	6 4	4 0	0 8	4 0	1 0	6 0	6 0	8 0	5 0	1 0	0 7	2 0	8 0	4 0
CP027632.1	5686012	C	A	Beta_TUB7	-0.513927	1.27389e-11	-0.498755	2.69746e-10	-0.513927	1.36731e-10	1 3	6 0	3 0	8 0	1 0	6 0	4 0	7 0	6 0	0 4	11 0	2 0	0 6	2 0	5 0	6 2	4 0	5 0	1 0	2 5	0 5	12 0	0 5	10 0	6 0	11 0	1 0	6 0	1 0	2 4	0 2	4 1	7 0	0 6	8 0	8 0	3 0	6 0	6 5
CP027632.1	5686023	T	TTAAG	Beta_TUB7	-0.498343	2.77346e-10	-0.482925	3.2688e-09	-0.498343	1.65789e-09	1 3	5 0	4 0	9 0	1 0	6 0	1 0	7 0	4 0	0 2	10 0	2 0	0 4	3 0	2 0	6 1	12 0	3 0	0 0	1 4	1 4	9 1	0 6	4 0	5 0	12 0	2 0	10 0	3 0	1 0	0 3	2 1	5 0	0 9	2 0	7 0	2 0	11 0	5 5
CP027632.1	12276111	G	A	CTL18	-0.526217	7.56264e-13	-0.509627	2.81041e-11	-0.526217	1.42406e-11	7 1	5 3	4 0	4 0	2 0	2 0	1 1	6 0	10 0	0 12	0 11	0 3	2 5	0 3	7 0	8 0	5 0	6 1	1 0	1 3	7 0	8 1	0 6	6 0	5 0	2 8	3 0	5 0	0 8	3 4	1 8	0 3	0 7	0 4	0 10	6 0	0 0	0 13	9 0
CP027632.1	12276125	G	A	CTL18	-0.461012	4.74943e-09	-0.444481	2.83514e-08	-0.461012	1.43617e-08	2 3	3 2	5 0	7 0	3 0	5 0	4 0	2 7	5 0	0 7	0 12	0 2	0 1	0 5	2 0	0 9	0 10	6 4	1 1	2 3	10 1	7 0	0 9	0 12	0 3	0 10	0 3	3 0	0 1	2 1	0 7	0 5	4 5	0 7	0 9	7 0	0 4	0 13	12 0
CP027632.1	12276130	G	A	CTL18	-0.555554	2.80498e-13	-0.538623	1.90941e-11	-0.555554	9.69374e-12	5 1	4 1	4 0	5 0	4 0	10 0	5 0	5 0	8 0	0 7	0 8	0 1	0 2	0 4	8 0	12 1	10 0	9 2	0 1	5 2	10 0	8 1	0 8	10 0	6 0	0 6	3 0	3 0	0 2	2 2	1 1	0 2	3 13	0 5	0 7	10 0	0 2	0 8	7 0
CP027632.1	12276135	T	C	CTL18	-0.425794	1.92496e-07	-0.410346	6.23503e-07	-0.425794	3.15829e-07	2 3	4 2	3 0	6 0	3 0	7 0	3 0	0 3	10 0	0 3	0 8	1 2	1 2	0 4	9 0	0 11	0 10	4 3	0 0	5 4	8 2	8 1	0 7	0 10	0 7	0 3	0 3	6 0	0 5	2 3	1 1	0 3	2 13	0 6	0 6	14 0	0 2	0 10	5 0
CP027632.1	12276151	AATACAATT	GATATAACA	CTL18	-0.436933	3.51179e-08	-0.422413	1.42985e-07	-0.436933	7.24115e-08	2 4	4 2	6 0	8 0	3 0	6 0	2 0	0 7	8 0	0 4	0 7	1 2	1 2	0 3	3 0	0 5	0 11	3 2	0 1	6 4	6 1	4 0	0 4	0 10	0 4	0 5	0 4	9 0	0 5	1 2	1 4	0 3	3 10	0 5	0 6	10 0	0 2	0 10	3 0
CP027632.1	12276164	T	C	CTL18	-0.482397	2.37201e-10	-0.465896	2.41776e-09	-0.482397	1.22437e-09	7 0	2 2	3 0	5 0	4 0	4 0	2 0	7 0	5 0	0 4	0 5	1 6	2 4	0 8	4 0	6 0	12 0	3 0	0 0	0 1	6 0	5 0	0 8	9 0	6 0	1 3	1 0	9 0	0 2	2 4	2 4	0 5	0 3	0 7	0 5	7 0	0 2	0 9	4 0
CP027632.1	12276172	TA	AT	CTL18	-0.490911	2.74446e-10	-0.475098	2.99822e-09	-0.490911	1.52003e-09	4 0	6 0	2 0	5 0	6 0	4 0	1 0	7 0	5 0	0 4	0 10	0 1	0 4	0 8	9 0	2 1	6 0	3 2	0 0	2 4	8 0	8 0	0 5	6 0	6 0	2 5	6 0	4 0	0 6	2 4	3 8	0 8	0 3	0 5	0 8	5 0	0 3	0 13	6 0
CP027632.1	12276192	G	A	CTL18	-0.534724	4.5892e-13	-0.519325	2.08319e-11	-0.534724	1.056e-11	5 0	1 1	6 0	6 0	6 0	4 0	3 0	3 0	3 0	0 5	0 13	0 1	0 0	0 8	6 0	3 1	12 0	6 0	0 0	4 2	10 0	6 0	0 11	10 0	4 0	0 9	4 0	3 0	0 8	1 4	1 5	0 1	0 7	0 4	0 16	11 0	0 3	0 17	7 0
CP027632.1	12276211	A	G	CTL18	-0.529244	1.22162e-12	-0.513903	4.42702e-11	-0.529244	2.24436e-11	7 1	6 2	6 0	6 0	5 0	3 0	8 0	3 0	5 0	0 7	0 7	0 2	1 7	0 4	6 0	7 1	9 0	11 2	0 0	1 7	14 0	7 0	0 10	6 0	3 0	1 6	0 0	6 0	0 5	2 3	2 4	0 3	3 6	0 6	0 11	9 0	0 2	0 7	7 0
CP027632.1	12276221	TAAG	GAAC	CTL18	-0.414684	6.06035e-08	-0.399206	2.03652e-07	-0.414684	1.02935e-07	3 7	5 3	7 0	7 0	4 0	5 0	1 0	1 5	5 0	0 2	0 10	0 5	1 7	0 7	7 0	0 5	0 8	5 3	1 0	3 2	8 3	4 1	0 6	0 11	0 7	0 3	0 0	8 0	0 3	1 4	3 13	0 5	1 7	0 9	0 10	7 0	0 1	0 11	8 0
CP027632.1	12278408	G	A	CTL18	0.416038	3.67157e-08	0.409848	1.29943e-07	0.416038	6.60305e-08	0 7	0 4	0 7	0 6	0 6	0 6	0 2	0 5	0 1	0 7	0 12	0 4	0 4	0 10	0 8	0 7	0 8	0 4	0 0	0 10	0 16	0 3	0 6	0 8	0 6	0 5	0 5	0 8	0 3	0 4	0 6	0 9	0 6	0 10	0 6	0 7	0 0	0 8	0 8
CP027632.1	15868787	GTAC	ATAT	CCR4	-0.408014	2.64102e-07	-0.400641	7.54042e-07	-0.408014	3.8223e-07	0 7	9 1	3 5	3 0	0 2	4 2	0 0	1 4	4 2	0 12	9 0	0 2	4 1	0 5	0 7	0 4	0 13	0 5	1 0	0 8	0 3	0 5	0 2	0 5	0 8	0 6	0 3	0 8	0 5	2 0	6 0	3 0	0 1	5 0	0 7	0 2	0 3	9 0	9 0
CP027632.1	15868819	A	G	CCR4	-0.430213	1.71949e-07	-0.42599	5.77413e-07	-0.430213	2.93276e-07	0 5	6 1	3 5	3 0	0 5	4 1	1 0	2 4	5 1	0 9	8 0	0 2	1 1	0 2	0 5	0 3	0 12	0 3	0 0	0 5	0 2	0 5	0 6	0 7	0 8	0 9	0 4	0 11	0 3	4 1	4 0	1 0	0 0	7 0	0 11	0 2	0 1	7 0	5 0
CP027632.1	15870169	T	C	CCR4	-0.401775	5.47605e-07	-0.394234	1.42626e-06	-0.401775	7.22742e-07	0 4	3 1	1 5	9 0	0 4	9 1	2 0	2 2	3 1	0 5	5 0	0 1	1 1	0 3	0 6	0 6	0 10	0 0	0 0	0 8	0 2	0 7	0 7	0 8	0 7	0 2	0 3	0 4	0 2	3 1	6 0	2 2	0 4	4 0	0 8	0 4	0 1	9 0	3 0
CP027632.1	16189402	C	A	F5H7	-0.52266	3.04064e-12	-0.50733	8.8123e-11	-0.52266	4.4667e-11	8 1	5 0	1 5	4 0	4 0	6 0	0 2	3 0	2 0	0 2	0 13	4 0	0 3	5 0	9 0	7 0	6 0	2 3	0 0	9 0	3 0	4 0	6 0	6 0	7 0	7 0	2 0	5 0	1 0	1 4	0 5	5 0	0 4	1 0	11 0	5 0	1 0	13 0	14 0
CP027632.1	21361466	C	A	ABCG68	-0.540888	4.43654e-13	-0.521448	2.2254e-11	-0.540888	1.12851e-11	3 0	6 0	6 0	8 0	2 0	1 5	3 0	2 0	2 0	0 7	16 0	5 0	1 3	3 0	0 5	6 0	13 0	4 2	0 0	0 5	3 0	0 6	7 0	0 7	0 5	0 5	0 3	0 7	0 8	1 3	3 0	2 1	5 0	4 0	13 0	5 0	1 0	7 0	10 0
CP027632.1	21361485	G	C	ABCG68	-0.545818	1.72185e-13	-0.528879	1.08029e-11	-0.545818	5.47771e-12	8 2	8 0	6 0	8 0	0 0	4 1	5 0	12 0	3 0	0 3	14 0	5 0	1 2	5 0	0 6	6 0	8 0	3 1	1 0	3 3	7 0	0 12	6 0	0 1	0 6	0 2	0 0	0 7	0 3	2 1	9 0	1 1	8 0	7 0	10 0	9 0	3 0	11 0	9 0
CP027633.1	575895	A	G	CAD7	-0.425134	1.54337e-08	-0.414604	6.26471e-08	-0.425134	3.16925e-08	3 0	1 2	4 0	9 0	8 0	5 1	2 0	2 0	12 0	4 0	6 0	1 0	0 4	0 6	0 7	0 7	0 8	0 7	0 0	3 4	6 0	0 6	6 0	0 11	3 2	0 6	0 3	0 7	5 0	4 0	8 0	2 2	0 6	5 0	0 7	4 0	0 3	10 0	0 11
CP027633.1	576278	C	A	CAD7	-0.402638	9.79352e-07	-0.392083	2.44392e-06	-0.402638	1.23831e-06	2 2	4 0	5 0	3 0	2 0	1 2	2 0	6 0	3 0	3 0	9 0	3 1	0 3	0 3	1 1	0 4	0 11	4 5	0 1	4 4	3 3	0 7	5 0	0 8	1 3	0 6	0 6	0 7	7 0	0 6	6 0	1 0	0 6	3 0	0 2	3 0	0 1	13 0	0 5
CP027633.1	660174	C	T	ABCH8	0.404015	1.4078e-07	0.389234	4.14253e-07	0.404015	2.09295e-07	0 2	2 1	3 0	0 4	0 5	0 5	2 1	1 2	0 7	0 11	0 11	3 6	2 0	0 5	1 3	0 3	7 0	3 0	0 1	0 2	4 4	0 7	0 7	0 8	0 8	2 4	0 4	0 8	0 5	1 6	1 3	0 7	9 0	0 3	10 0	5 1	0 4	6 0	12 0
CP027633.1	1827138	G	A	BGAL1	0.446522	3.2067e-08	0.427835	1.40639e-07	0.446522	7.12322e-08	0 3	2 8	4 0	0 5	0 3	0 5	1 2	0 4	0 5	0 5	0 11	0 2	5 0	0 3	2 2	0 9	7 0	3 0	0 1	7 3	5 3	0 9	0 3	0 8	0 5	0 3	0 4	0 6	0 6	0 3	2 3	0 3	6 2	0 4	8 0	4 0	0 1	7 0	4 0
CP027633.1	1832562	T	C	BGAL1	0.405441	2.90694e-07	0.389978	8.12248e-07	0.405441	4.1068e-07	1 3	1 0	6 0	0 6	2 0	0 2	1 2	1 5	0 7	0 11	0 9	0 4	5 0	0 5	7 5	0 4	9 0	3 0	0 0	3 3	1 6	0 7	0 3	0 9	0 6	0 5	0 3	0 5	0 8	1 3	1 4	0 5	5 2	0 8	4 0	7 0	0 3	9 0	5 0
CP027633.1	3858014	T	C	PAL1	0.702981	1.46297e-24	0.68372	2.09517e-18	0.702981	1.06659e-18	0 5	0 6	0 2	0 6	0 4	0 5	0 3	0 6	0 8	0 11	0 11	2 1	0 3	2 0	0 5	0 9	0 7	0 0	1 0	1 1	3 7	3 1	8 0	0 8	0 3	0 3	0 4	0 10	4 0	0 3	0 3	0 5	10 0	0 3	0 9	0 8	0 3	0 5	0 4
CP027633.1	3862964	G	A	PAL1	0.568196	1.02381e-14	0.547539	1.50549e-12	0.568196	7.63953e-13	0 5	3 1	0 8	0 7	0 3	9 0	0 2	7 0	4 4	0 4	0 6	4 6	0 6	5 0	8 0	8 0	8 0	5 4	0 0	1 2	2 8	5 1	5 0	0 4	0 8	3 1	0 3	0 6	1 0	3 0	5 0	2 1	8 0	0 5	0 7	5 0	0 0	0 7	0 9
CP027633.1	4356708	C	T	ABCB29	-0.525165	3.80404e-10	-0.508295	5.73312e-09	-0.525165	2.91649e-09	4 1	1 2	4 0	8 0	0 0	3 1	2 0	3 0	4 2	5 0	0 3	2 0	5 4	0 5	0 3	0 4	18 0	5 0	0 1	3 0	4 4	7 0	6 0	8 0	3 0	4 1	6 0	13 0	2 2	2 1	0 2	3 0	2 3	2 0	7 0	0 4	0 2	14 0	8 0
CP027633.1	4356849	TTA	T	ABCB29	-0.485743	2.04488e-09	-0.469573	1.66312e-08	-0.485743	8.43766e-09	4 1	2 2	2 0	8 0	0 0	2 2	2 0	3 0	4 2	5 0	0 3	3 0	4 3	0 5	0 4	0 5	19 0	5 0	0 1	4 0	3 4	7 0	7 0	8 0	3 0	4 1	6 0	11 0	1 2	1 1	0 2	4 0	2 3	3 0	8 0	0 4	0 2	12 0	9 0
CP027633.1	4356906	T	A	ABCB29	-0.510868	1.79122e-10	-0.494697	2.55823e-09	-0.510868	1.29862e-09	4 1	2 2	2 0	7 0	0 0	2 2	1 0	3 0	4 2	5 0	0 3	3 0	4 1	0 5	0 4	0 5	17 0	4 0	0 1	4 0	3 2	7 0	7 0	7 0	3 0	4 1	5 0	11 0	2 3	0 1	0 2	4 0	2 2	2 0	6 0	0 4	0 2	11 0	8 0
CP027633.1	4356940	T	A	ABCB29	-0.502191	2.58784e-10	-0.490817	3.20482e-09	-0.502191	1.62692e-09	2 0	1 0	1 0	3 0	1 0	0 4	3 0	6 0	5 1	7 1	1 1	4 0	2 3	0 5	0 6	0 7	9 0	2 0	0 0	6 0	3 2	2 0	6 0	8 0	4 0	4 0	3 0	3 0	2 2	1 0	1 2	3 0	2 3	4 0	10 0	0 7	0 1	9 0	5 0
CP027633.1	4356951	G	A	ABCB29	-0.44955	9.07578e-08	-0.432375	3.65545e-07	-0.44955	1.85495e-07	2 0	0 0	1 0	2 0	1 0	0 5	2 0	4 0	3 2	7 0	0 1	1 2	0 3	0 4	1 5	1 5	8 0	2 0	0 0	2 3	2 2	0 0	4 0	0 5	0 4	0 2	0 2	4 0	2 2	1 0	1 3	3 0	3 2	4 0	0 9	0 6	0 1	0 9	5 0
CP027633.1	4357187	GGT	G	ABCB29	-0.468203	1.32414e-08	-0.454566	7.4799e-08	-0.468203	3.79756e-08	4 0	1 1	2 0	4 0	2 0	0 6	2 0	7 0	2 1	4 0	1 3	1 1	0 3	0 6	0 8	0 5	7 0	3 1	0 0	2 5	4 1	2 0	4 0	0 7	0 4	0 4	0 3	5 0	0 2	1 0	1 3	7 0	4 3	8 0	0 8	0 6	0 3	0 13	4 0
CP027633.1	4357237	A	G	ABCB29	-0.494606	1.66132e-09	-0.480623	1.50477e-08	-0.494606	7.64301e-09	3 0	1 2	2 0	3 0	2 0	1 6	0 0	6 0	2 1	5 0	1 4	2 1	1 1	0 6	0 8	0 4	8 0	3 0	0 0	9 0	6 1	2 0	5 0	7 0	5 0	2 2	3 0	7 0	0 2	1 0	2 3	7 0	4 3	7 0	6 0	0 6	0 3	10 0	4 0
CP027633.1	4357276	C	A	ABCB29	-0.503255	3.1553e-10	-0.488489	3.85143e-09	-0.503255	1.95509e-09	2 0	1 2	3 0	4 0	1 0	1 7	0 0	5 0	2 2	5 0	3 4	1 1	1 4	0 5	0 6	0 4	8 0	3 0	0 0	8 0	5 0	2 0	6 0	7 0	4 0	1 2	3 0	6 0	1 1	1 0	2 2	6 0	4 5	7 0	7 0	0 7	0 2	12 0	4 0
CP027633.1	4357416	T	A	ABCB29	-0.543427	3.98762e-12	-0.523812	1.48501e-10	-0.543427	7.54295e-11	2 0	1 2	4 0	5 0	1 0	1 8	0 0	3 0	3 2	6 0	3 5	1 1	1 3	0 4	0 6	0 2	9 0	6 0	0 0	8 0	4 0	3 0	8 0	5 0	3 0	3 3	4 0	4 0	1 1	0 0	1 3	8 0	3 4	6 0	7 0	0 6	0 2	14 0	4 0
CP027633.1	4357626	G	T	ABCB29	-0.495182	7.68052e-10	-0.479586	7.70615e-09	-0.495182	3.91235e-09	0 0	1 3	4 0	5 0	0 0	1 7	0 0	4 0	5 2	7 0	3 4	1 1	1 3	0 4	0 7	0 6	8 0	5 0	0 0	8 0	4 1	3 0	7 0	6 0	2 0	3 3	2 0	5 0	1 1	0 0	1 4	7 0	4 5	7 0	8 0	0 5	0 3	11 0	6 0
CP027633.1	4357728	C	G	ABCB29	-0.505913	1.34206e-10	-0.491386	1.8854e-09	-0.505913	9.56755e-10	6 0	0 5	8 0	3 0	0 0	0 10	6 0	7 1	4 1	2 0	11 0	1 1	1 3	0 4	0 2	0 3	11 0	5 0	0 0	2 0	7 2	6 0	7 0	3 0	5 0	5 0	1 0	7 0	1 1	1 1	3 5	3 0	2 3	9 0	9 0	0 4	0 0	12 0	7 0
CP027633.1	4357764	GTGG	TGTGT	ABCB29	-0.504565	5.34171e-11	-0.488849	8.34079e-10	-0.504565	4.22942e-10	9 2	0 5	7 0	3 0	0 0	1 9	4 0	10 1	4 2	7 0	18 0	5 1	1 1	0 6	0 1	0 4	12 0	5 0	0 0	3 0	4 2	5 0	8 0	5 0	6 0	3 0	6 0	9 0	1 2	2 3	2 4	1 0	1 8	5 0	8 0	0 8	0 0	15 0	10 0
CP027633.1	4358157	GT	AA	ABCB29	-0.404334	3.79396e-07	-0.390502	1.03125e-06	-0.404334	5.21637e-07	4 0	0 5	2 0	8 0	5 0	0 6	2 0	6 0	1 0	4 0	6 0	2 1	0 1	0 5	0 2	0 7	0 9	2 0	0 0	6 0	5 3	6 0	7 0	8 0	3 0	5 1	2 0	4 0	3 2	1 3	4 5	4 0	0 10	0 0	9 0	0 9	0 1	8 0	6 0
CP027633.1	4358208	T	A	ABCB29	-0.47259	1.16241e-09	-0.456477	8.96095e-09	-0.47259	4.54009e-09	3 0	0 3	2 0	13 0	7 0	0 6	2 0	7 0	2 0	4 0	8 0	2 2	0 2	0 5	0 2	0 10	0 7	4 0	1 0	5 0	6 4	8 0	8 0	12 0	4 0	6 1	1 0	5 0	3 1	3 2	4 5	4 0	0 9	4 0	7 0	0 8	0 1	8 0	7 0
CP027633.1	4359408	C	T	ABCB29	-0.413838	6.06383e-07	-0.401284	1.66353e-06	-0.413838	8.42959e-07	0 0	0 3	2 0	10 0	7 0	0 5	3 0	3 1	5 0	6 0	4 0	0 1	0 1	0 6	0 2	0 6	0 8	2 0	0 0	5 0	2 2	7 0	4 0	0 0	0 0	0 0	1 0	0 0	1 1	0 1	0 6	8 0	1 10	5 0	6 0	0 6	0 1	11 0	6 0
CP027633.1	4359645	G	A	ABCB29	-0.45576	1.06657e-08	-0.441207	5.60386e-08	-0.45576	2.83973e-08	1 0	0 5	2 0	10 0	6 0	1 3	3 0	8 1	4 0	4 0	12 0	0 3	0 1	0 4	0 2	0 6	0 11	3 0	2 0	7 0	6 3	11 0	7 0	10 0	2 0	5 0	1 0	7 0	1 0	2 1	0 7	8 0	1 13	4 0	7 0	0 6	0 3	10 0	8 0
CP027633.1	4360321	T	C	ABCB29	-0.459172	3.13068e-07	-0.442537	1.17728e-06	-0.459172	5.98637e-07	2 1	0 0	6 0	3 0	3 0	0 3	4 0	7 1	3 0	6 0	4 0	1 0	2 1	0 4	0 3	0 3	0 6	3 0	0 0	6 0	6 1	7 0	2 0	9 0	5 0	8 0	1 0	8 0	0 3	1 4	3 1	4 0	0 2	2 0	7 0	0 3	0 1	5 0	8 0
CP027633.1	4361795	TATG	AATGT	ABCB29	-0.400733	8.7955e-08	-0.387348	2.63968e-07	-0.400733	1.33416e-07	0 7	1 2	9 0	4 2	1 1	2 6	3 4	8 10	0 5	5 3	13 9	0 2	0 8	0 4	0 11	0 6	0 16	3 5	0 0	8 1	1 12	7 4	9 2	13 2	2 2	6 1	0 4	0 16	2 2	0 5	0 7	5 0	0 4	7 2	5 0	0 2	0 3	7 4	5 4
CP027633.1	4361834	TCC	GAT	ABCB29	-0.474397	1.12241e-09	-0.45652	8.83172e-09	-0.474397	4.47711e-09	0 4	1 3	10 0	5 2	3 0	2 6	1 0	5 2	0 1	10 1	14 1	0 2	0 2	0 4	0 11	0 5	0 14	5 0	0 0	6 1	3 2	2 3	7 1	16 1	2 1	6 2	0 1	0 2	1 2	0 0	0 3	6 0	0 2	7 1	9 0	0 6	0 4	8 3	5 1
CP027633.1	4361876	C	T	ABCB29	-0.476032	7.42535e-10	-0.460377	6.22101e-09	-0.476032	3.1523e-09	4 2	0 3	6 0	5 0	5 0	1 4	2 0	9 1	5 1	9 0	20 0	2 1	4 1	0 3	0 9	0 5	0 13	5 0	0 0	2 0	11 2	1 0	10 0	14 0	5 0	2 3	4 0	11 0	0 0	3 2	4 4	8 0	0 2	4 0	11 0	0 7	0 3	15 0	7 0
CP027633.1	4361899	T	A	ABCB29	-0.410885	2.3492e-07	-0.398181	6.87909e-07	-0.410885	3.48304e-07	0 4	0 3	6 0	5 0	5 0	1 5	0 0	2 3	0 7	5 0	10 8	1 2	0 5	0 3	0 6	0 5	0 12	4 0	0 0	2 0	4 9	1 0	9 0	13 0	5 0	3 3	0 6	0 9	1 0	0 5	0 12	4 0	1 1	3 0	12 0	0 9	0 3	10 0	9 0
CP027633.1	4361908	A	G	ABCB29	-0.439372	1.85619e-08	-0.426325	8.17526e-08	-0.439372	4.1408e-08	0 3	0 3	6 0	5 0	6 0	1 5	0 0	3 3	0 7	3 0	11 9	1 2	0 4	0 4	0 5	0 3	0 13	4 0	0 0	2 0	4 9	1 0	10 0	14 0	5 0	3 3	0 6	0 8	1 0	0 4	0 12	4 0	1 1	3 0	13 0	0 8	0 3	13 0	9 0
CP027633.1	4362000	CT	C	ABCB29	-0.490281	8.99468e-10	-0.473432	8.43627e-09	-0.490281	4.28034e-09	2 1	2 0	6 0	5 0	5 0	1 5	0 0	5 0	8 0	1 0	18 0	2 1	4 0	0 8	0 3	0 3	0 12	3 0	0 0	2 0	10 1	0 0	9 0	13 0	5 0	4 3	4 0	8 0	1 0	4 2	6 7	5 0	1 1	3 0	11 0	0 9	0 3	16 0	9 0
CP027633.1	5812859	A	G	CCR11	-0.405991	1.03215e-06	-0.395328	2.60563e-06	-0.405991	1.32104e-06	0 4	4 1	1 2	10 0	0 3	3 1	6 0	2 3	6 0	0 8	6 0	0 1	3 2	0 6	1 4	0 5	0 6	1 3	0 1	0 6	0 6	0 7	0 8	0 2	0 6	0 4	0 1	0 6	0 4	3 0	5 0	5 1	4 3	3 0	0 4	0 2	0 1	11 0	9 0
CP027633.1	6208577	GGTCAAAATTTTCCG	AGTCAAAATTTTCCT	Alfa_TUB2	0.401381	5.14078e-07	0.38943	1.34314e-06	0.401381	6.80075e-07	4 2	2 5	0 6	0 10	0 7	0 2	2 0	4 5	5 1	0 1	0 3	2 1	4 3	6 0	0 3	1 6	0 12	4 2	0 0	6 3	0 5	0 3	3 0	3 0	4 0	3 2	0 4	3 0	4 0	3 0	7 0	0 4	10 0	9 0	0 9	5 0	2 0	0 7	0 11
CP027633.1	6412211	TCTAACCCCAATCTGC	T	ABCG8	0.656511	7.62485e-21	0.63532	1.93471e-16	0.656511	9.83497e-17	1 5	1 2	0 1	0 13	0 3	0 10	0 4	0 6	0 6	0 7	0 14	0 1	0 11	0 7	2 1	0 14	0 8	0 3	0 0	0 10	0 6	0 4	0 7	0 5	0 6	0 10	1 7	0 7	6 0	2 1	4 6	1 1	0 5	0 3	0 14	0 3	2 0	0 12	0 12
CP027633.1	6413017	C	A	ABCG8	0.663653	2.74847e-21	0.642038	1.14183e-16	0.663653	5.80567e-17	0 3	5 0	0 6	0 4	0 3	0 8	0 5	0 7	0 5	0 7	0 10	0 3	0 12	0 0	3 3	0 13	0 9	0 1	0 1	0 16	0 7	0 6	0 5	0 9	0 4	2 4	0 1	0 10	5 0	2 1	2 5	1 1	0 6	0 4	0 8	0 4	1 0	0 9	0 12
CP027633.1	6413362	T	C	ABCG8	0.654502	1.09648e-20	0.630333	2.38628e-16	0.654502	1.21289e-16	0 5	2 0	0 6	0 4	0 2	0 5	0 1	0 7	0 6	0 8	0 10	0 1	0 6	0 3	2 2	0 4	0 7	0 0	0 0	0 10	0 7	0 9	0 10	0 7	0 7	0 6	0 2	0 10	4 0	2 0	3 2	2 1	0 6	0 3	0 13	0 9	0 1	0 14	0 10
CP027633.1	6413368	T	G	ABCG8	0.573533	1.39351e-14	0.547628	2.15124e-12	0.573533	1.09181e-12	3 3	4 1	0 8	0 13	0 4	0 4	0 1	0 6	0 3	0 5	0 7	2 5	0 1	0 6	5 4	0 6	0 9	1 2	0 0	0 8	0 6	0 4	0 8	0 8	0 8	4 6	0 1	0 7	4 0	2 0	5 2	5 2	0 7	0 1	0 7	0 2	0 0	0 5	0 13
CP027633.1	6413514	C	T	ABCG8	0.631714	3.34923e-19	0.610417	1.64416e-15	0.631714	8.35099e-16	3 3	2 1	0 6	0 1	0 3	0 10	0 1	0 12	0 1	0 4	0 11	0 7	0 6	0 3	2 1	0 5	0 13	1 7	0 0	0 8	0 12	0 11	0 7	0 12	0 5	1 8	0 4	0 10	7 0	5 2	6 2	2 0	0 15	0 2	0 6	0 7	1 2	0 9	0 8
CP027633.1	6413793	A	C	ABCG8	0.656332	1.39266e-20	0.628511	3.05181e-16	0.656332	1.55117e-16	2 5	2 0	0 9	0 12	0 2	0 8	0 5	0 8	0 4	0 5	0 10	0 3	0 6	0 2	1 4	0 6	0 8	2 2	0 0	0 10	0 7	0 3	0 3	0 5	0 3	1 1	0 5	0 7	0 0	5 1	3 2	3 2	0 5	0 6	0 14	0 7	3 0	0 14	0 11
CP027633.1	6414202	C	A	ABCG8	0.646247	1.41554e-19	0.622904	1.31025e-15	0.646247	6.65986e-16	2 2	3 1	0 7	0 6	0 4	0 6	0 2	0 6	0 4	0 6	0 8	0 1	0 2	0 4	1 3	0 4	0 10	2 1	0 0	0 7	0 3	0 7	0 2	0 4	0 4	1 5	0 2	0 11	3 0	5 0	1 3	2 1	0 6	0 5	0 11	0 8	0 0	0 21	0 10
CP027633.1	6414359	G	A	ABCG8	0.629479	1.35119e-18	0.603643	4.61636e-15	0.629479	2.34566e-15	4 4	0 0	0 7	0 7	0 1	0 6	0 2	0 6	0 5	0 9	0 15	0 2	0 5	0 6	3 8	0 4	1 11	0 4	0 0	0 2	0 5	0 7	0 5	0 9	0 3	0 7	0 3	0 7	2 0	4 2	3 4	4 2	0 2	0 5	0 11	0 6	1 0	0 11	0 7
CP027633.1	6414615	C	T	ABCG8	0.607297	5.40872e-17	0.587628	4.83291e-14	0.607297	2.45558e-14	0 5	0 0	0 7	0 8	0 1	0 4	0 2	0 6	0 4	0 7	0 13	0 5	0 4	0 4	0 9	0 3	0 10	0 5	0 1	0 6	0 4	0 6	0 4	0 9	0 2	0 6	1 4	0 11	3 0	2 2	6 6	2 6	0 3	0 6	0 17	0 10	1 0	0 13	0 8
CP027633.1	6414685	T	A	ABCG8	0.636736	5.4178e-15	0.611549	3.7587e-12	0.636736	1.92158e-12	1 2	6 4	0 3	0 8	0 3	0 5	0 0	0 6	0 2	0 2	0 6	0 3	0 2	0 10	3 5	0 4	0 9	0 2	0 2	0 5	0 5	0 3	0 6	0 6	0 9	2 3	0 1	0 8	3 0	1 1	2 5	3 1	0 5	0 5	0 3	0 5	0 1	0 12	0 7
CP027633.1	6415506	G	A	ABCG8	0.675308	8.90849e-21	0.647288	4.2302e-16	0.675308	2.15426e-16	2 3	7 3	0 2	0 6	0 5	0 7	0 1	0 5	0 4	0 3	0 5	0 5	0 3	0 6	2 5	0 5	0 8	0 2	0 2	0 2	0 6	0 2	0 6	0 9	0 8	2 2	1 5	0 5	5 0	0 1	2 3	4 1	0 4	0 8	0 2	0 6	0 1	0 12	0 4
CP027633.1	6415529	A	T	ABCG8	0.595391	5.97091e-16	0.569209	2.54937e-13	0.595391	1.29446e-13	0 1	7 5	0 2	0 5	0 3	0 10	0 1	0 9	0 6	0 7	0 4	0 4	0 4	0 5	4 5	0 5	0 9	0 4	0 1	0 5	0 5	0 4	0 5	0 10	0 5	3 2	1 4	0 5	7 0	1 2	2 3	5 2	0 6	0 10	0 10	0 7	0 0	0 7	0 5
CP027633.1	6415579	C	A	ABCG8	0.671518	6.35977e-17	0.643312	2.9965e-13	0.671518	1.53289e-13	3 2	5 3	0 4	0 2	0 2	0 9	0 4	0 8	0 2	0 7	0 7	0 3	0 3	0 2	3 3	0 5	0 4	0 2	0 0	0 5	0 6	0 3	0 4	0 7	0 5	0 3	0 1	0 6	2 0	2 2	2 3	0 1	0 6	0 2	0 6	0 3	0 2	0 7	0 4
CP027633.1	6415605	GT	AG	ABCG8	0.633494	1.71371e-15	0.610914	1.41397e-12	0.633494	7.21099e-13	4 2	3 1	0 2	0 4	0 1	0 2	0 2	0 6	0 1	0 3	0 5	0 4	0 4	0 2	1 3	0 2	0 5	1 3	0 1	0 5	0 3	0 5	0 6	0 6	0 5	0 3	0 2	0 3	3 0	4 1	2 0	2 1	0 5	0 3	0 1	0 3	2 1	0 8	0 1
CP027633.1	6415827	G	A	ABCG8	0.659734	1.38915e-17	0.63548	6.72473e-14	0.659734	3.43008e-14	4 1	3 1	0 1	0 5	0 1	0 3	0 2	0 7	0 1	0 2	0 4	0 4	0 3	0 3	1 4	0 2	0 5	1 3	0 1	0 5	0 5	0 5	0 7	0 6	0 5	0 5	0 1	0 3	3 0	4 1	2 2	2 1	0 6	0 2	0 2	0 3	2 1	0 7	0 1
CP027633.1	6415901	T	C	ABCG8	0.649891	1.21875e-18	0.627437	7.75219e-15	0.649891	3.94622e-15	4 2	3 1	0 4	0 4	0 2	0 4	0 2	0 7	0 5	0 6	0 2	0 1	0 6	0 4	1 6	0 4	0 11	0 2	0 1	0 8	0 6	0 4	0 10	0 6	0 3	0 2	2 2	0 4	4 0	1 0	6 0	0 1	0 7	0 5	0 8	0 6	1 1	0 5	0 4
CP027633.1	6415947	TT	CC	ABCG8	0.637899	1.26754e-18	0.611903	5.60034e-15	0.637899	2.84678e-15	4 2	4 1	0 7	0 4	0 2	0 3	0 2	0 11	0 5	0 7	0 2	0 0	0 6	0 4	1 5	0 7	0 9	0 5	0 1	0 7	0 4	0 5	0 11	0 6	0 4	0 4	2 2	0 5	4 0	2 0	2 2	1 1	0 10	0 4	0 6	0 5	2 0	0 5	0 6
CP027633.1	6415999	G	A	ABCG8	0.653042	1.79042e-19	0.625406	1.94813e-15	0.653042	9.90842e-16	4 2	4 1	0 8	0 4	0 2	0 2	0 2	0 12	0 4	0 4	0 4	0 1	0 8	0 4	1 3	0 9	0 11	0 6	0 1	0 7	0 4	0 4	0 12	0 6	0 5	0 4	2 2	0 5	1 0	2 0	2 3	2 1	0 11	0 3	0 7	0 7	3 0	0 4	0 6
CP027633.1	6416131	T	G	ABCG8	0.59853	1.18276e-15	0.574531	4.75709e-13	0.59853	2.41686e-13	3 0	5 0	0 13	0 4	0 1	0 3	0 3	0 13	0 5	0 6	0 6	0 3	0 9	0 4	0 2	0 4	0 8	1 3	0 0	0 3	0 8	0 7	0 6	0 4	0 8	0 7	0 4	0 4	1 0	1 2	6 4	5 1	0 7	0 4	0 4	0 2	1 0	0 9	0 5
CP027633.1	9503761	CTTTAACC	TTTTAACT	ABCC4	0.440452	2.11945e-08	0.429259	9.28475e-08	0.440452	4.70822e-08	0 6	0 6	0 3	0 4	0 4	0 8	0 1	0 7	2 5	0 8	0 12	0 3	7 1	0 7	0 7	0 7	0 15	0 3	0 0	0 7	0 7	0 6	0 7	0 8	0 6	0 5	0 3	0 7	0 6	1 3	0 9	0 7	0 8	4 0	0 7	0 9	0 2	0 14	0 10
CP027633.1	9503810	CTATCAGAATCGAGT	GTCTAAGAATCGAGC	ABCC4	0.562399	1.21574e-14	0.542569	1.55775e-12	0.562399	7.8999e-13	0 5	0 11	0 6	0 11	4 0	0 5	0 0	0 5	6 2	0 8	0 17	0 3	5 0	0 3	4 0	0 5	0 3	4 0	0 1	4 3	2 8	3 0	0 5	0 12	0 2	0 4	0 3	0 7	0 5	2 3	0 5	2 1	0 5	7 0	0 14	0 3	1 1	0 6	8 0
CP027633.1	9503810	CTATCAGAATCGAGTAA	GTTTCAGAATCGAGCAC	ABCC4	0.674695	9.96023e-23	0.659568	1.41014e-17	0.674695	7.17641e-18	0 9	0 9	0 3	0 5	0 4	0 7	0 1	0 5	0 8	0 8	0 10	0 1	5 2	0 6	0 5	0 5	0 8	0 8	0 1	0 6	0 5	7 0	0 3	0 9	0 6	0 4	0 6	0 10	0 4	0 5	0 6	0 7	0 8	5 0	0 12	0 5	2 0	0 7	0 10
CP027633.1	9503840	TACATTC	ATATTT	ABCC4	0.436835	4.9112e-08	0.43034	1.93484e-07	0.436835	9.81128e-08	1 2	7 3	0 3	0 4	0 6	2 0	0 1	0 8	8 0	0 4	13 0	0 0	5 0	6 0	0 4	0 3	0 16	1 2	1 0	7 0	2 5	3 0	0 6	0 10	0 4	1 2	3 0	7 0	3 0	4 0	3 0	0 6	5 0	7 0	9 0	10 0	2 0	0 11	0 13
CP027633.1	9503905	TATTGCTCATATAACATGATTT	GATTTCCCATACAACACAATTC	ABCC4	-0.418845	2.60178e-07	-0.406541	7.88815e-07	-0.418845	3.99765e-07	0 2	1 1	0 0	7 0	3 0	0 5	4 0	0 3	6 0	4 0	0 11	0 1	0 4	0 2	0 1	0 7	11 0	0 5	0 2	2 3	1 5	3 1	0 8	0 6	0 5	0 7	0 2	0 4	0 2	0 5	5 0	6 2	0 4	0 3	4 0	3 0	0 5	0 17	8 0
CP027633.1	15233956	AT	GTAGGCA	4CL5	0.405579	3.25912e-06	0.393467	7.47229e-06	0.405579	3.79317e-06	3 1	2 1	3 0	0 3	0 6	0 9	1 0	1 3	3 2	0 3	3 0	1 0	7 6	3 0	0 4	0 7	0 9	0 1	0 0	7 0	3 3	0 7	3 0	4 0	3 0	4 0	5 0	4 0	3 0	0 0	8 0	1 5	6 0	3 0	0 5	2 0	0 1	0 9	0 7
CP027633.1	15233966	G	C	4CL5	0.40233	2.74671e-06	0.390508	6.2977e-06	0.40233	3.19514e-06	3 1	2 0	4 0	0 2	0 6	0 9	1 0	1 4	4 2	0 3	3 0	1 0	7 5	3 0	0 4	0 6	0 11	1 1	1 0	7 0	3 3	0 7	3 0	4 0	3 0	4 0	5 0	4 0	3 0	0 0	8 0	1 5	5 0	3 0	0 6	2 0	0 1	0 9	0 7
CP027633.1	15234033	TA	CC	4CL5	0.400897	5.19566e-06	0.38924	1.12514e-05	0.400897	5.71198e-06	3 1	2 0	4 0	0 2	0 6	0 9	0 0	1 4	4 2	0 3	2 0	1 0	7 5	3 0	0 5	0 7	0 10	1 0	1 0	8 0	3 4	0 7	3 0	4 0	3 0	4 0	4 0	4 0	3 0	0 0	8 0	1 6	5 0	2 0	0 6	2 0	0 1	0 9	0 5
CP027633.1	17822753	C	G	CTL35	-0.515977	1.02301e-11	-0.498118	2.29121e-10	-0.515977	1.16137e-10	3 3	2 0	6 0	7 0	4 0	3 0	4 1	6 0	2 0	0 8	0 7	2 0	0 4	0 10	6 0	5 1	11 0	4 0	0 0	8 3	4 0	0 0	11 0	4 0	11 0	2 0	4 0	6 0	0 5	2 3	0 3	5 0	0 7	0 7	5 0	0 5	1 2	8 0	3 0
CP027633.1	17822959	C	G	CTL35	-0.527106	2.56769e-12	-0.508808	8.10726e-11	-0.527106	4.10926e-11	5 5	4 3	2 0	3 0	1 0	6 0	3 0	5 0	2 0	0 4	0 10	1 0	0 5	0 4	7 0	0 3	9 0	2 1	0 0	4 5	8 0	2 4	14 0	8 0	8 0	1 2	4 0	8 0	0 7	1 0	0 7	4 0	2 3	0 3	10 0	1 8	3 0	11 0	5 0
CP027633.1	18101072	G	C	ABCG35	-0.422693	5.80403e-08	-0.411493	2.05673e-07	-0.422693	1.041e-07	2 0	5 0	2 0	6 0	0 2	6 0	2 0	6 0	3 1	5 0	0 17	0 0	5 2	0 6	1 0	0 5	14 0	0 9	0 1	6 0	5 1	0 5	5 0	9 0	5 0	3 1	2 0	11 0	3 0	0 5	0 7	0 8	0 1	15 0	0 4	9 0	0 4	0 19	0 10
CP027633.1	18101079	C	G	ABCG35	-0.409478	2.86604e-07	-0.402429	8.19083e-07	-0.409478	4.1468e-07	2 0	4 1	10 0	10 0	0 4	9 0	6 0	5 0	6 2	3 0	0 17	3 0	4 1	0 5	3 0	1 2	14 0	2 4	0 0	12 1	2 1	0 8	9 0	2 0	5 0	1 0	3 0	4 0	8 0	0 7	0 7	0 8	0 5	6 0	0 8	2 0	0 4	0 15	0 12
CP027633.1	18101152	GTG	CTA	ABCG35	-0.415427	1.13213e-07	-0.401772	3.62022e-07	-0.415427	1.83065e-07	3 0	4 0	13 0	11 0	4 0	10 0	2 0	4 0	5 0	3 0	0 18	5 0	6 1	0 7	3 0	1 3	12 0	1 5	0 0	11 1	4 1	1 5	8 0	1 0	6 0	3 0	5 0	5 0	4 0	0 5	0 7	0 4	0 3	2 0	0 8	2 0	1 1	0 8	0 9
CP027633.1	18101373	T	TTA	ABCG35	-0.414849	5.4252e-08	-0.403423	1.84247e-07	-0.414849	9.31672e-08	12 0	0 0	5 0	7 0	0 3	8 0	4 0	4 0	8 0	6 0	0 11	2 0	6 3	0 6	9 0	0 3	12 0	3 7	1 0	4 0	10 2	0 4	8 0	8 0	4 0	2 3	1 0	9 0	4 0	0 2	0 4	0 3	0 5	2 0	0 6	3 2	0 3	0 9	0 12
CP027633.1	18101651	T	G	ABCG35	-0.402491	3.29265e-07	-0.393047	8.96815e-07	-0.402491	4.5373e-07	7 0	0 0	5 0	8 0	0 4	6 0	2 0	8 0	7 2	8 0	0 9	5 0	3 1	0 5	14 0	1 4	9 0	3 10	1 0	5 0	10 4	0 6	11 0	6 0	4 0	3 3	5 0	10 0	10 0	0 1	0 5	0 5	0 2	4 0	0 9	4 2	0 4	0 5	0 10
CP027633.1	18102094	CT	C	ABCG35	-0.433368	4.9195e-09	-0.425693	2.35646e-08	-0.433368	1.19141e-08	5 0	6 0	9 0	8 0	0 3	4 0	4 0	6 0	4 3	9 0	0 11	4 0	6 1	1 4	6 0	0 5	13 0	0 2	1 0	8 0	7 2	0 5	6 0	11 0	7 0	10 0	4 0	7 0	6 0	0 3	0 7	0 7	0 4	10 0	0 7	6 1	0 1	0 15	0 12
CP027633.1	18102111	CCGACAGATACGT	C	ABCG35	-0.400655	1.99747e-07	-0.394101	5.60992e-07	-0.400655	2.83621e-07	6 0	4 0	6 0	6 0	0 3	4 0	2 0	7 0	4 1	10 0	0 12	2 0	5 1	0 6	6 0	0 6	6 0	0 5	1 0	6 0	4 1	0 5	4 0	10 0	4 0	7 0	5 0	10 0	5 0	0 1	0 5	0 6	0 5	4 0	0 10	7 1	0 2	0 9	0 11
CP027633.1	18102482	C	T	ABCG35	-0.430596	3.07369e-08	-0.422321	1.21484e-07	-0.430596	6.14943e-08	5 0	5 0	10 0	3 0	0 2	5 0	5 0	4 0	5 0	5 0	0 14	5 0	2 0	0 8	11 0	0 2	15 1	4 5	0 0	8 0	5 1	0 8	5 0	6 0	11 0	8 0	4 0	11 0	7 0	0 3	0 9	0 1	0 4	8 0	0 10	7 1	0 3	0 7	0 10
CP027633.1	18102512	G	A	ABCG35	-0.41401	1.39119e-07	-0.405044	4.33469e-07	-0.41401	2.19272e-07	7 0	3 0	7 0	1 0	1 0	2 0	2 0	1 0	4 0	5 0	0 12	6 0	4 2	0 2	8 0	1 7	11 0	2 1	0 0	7 0	2 3	1 6	12 0	4 0	4 0	2 0	3 0	11 0	4 0	0 7	0 4	0 3	0 3	8 0	0 9	7 0	1 0	0 10	0 6
CP027633.1	18102608	GCAC	ACAT	ABCG35	-0.458148	2.93871e-09	-0.444696	1.80397e-08	-0.458148	9.13172e-09	8 0	3 0	5 0	1 0	2 0	1 0	4 0	1 0	3 0	6 0	0 10	5 0	3 2	0 1	7 0	1 5	12 0	2 1	0 0	9 0	1 3	1 4	13 0	6 0	4 0	3 1	4 0	12 0	5 0	0 7	0 3	0 3	0 3	8 0	0 11	6 0	1 0	0 10	0 8
CP027633.1	18102996	T	C	ABCG35	-0.412439	1.72634e-07	-0.398768	5.23382e-07	-0.412439	2.64719e-07	6 0	3 0	6 0	8 0	4 0	3 0	4 0	5 0	7 2	6 0	0 10	4 0	3 1	0 0	2 0	1 4	12 0	3 3	0 0	5 0	3 6	1 3	3 0	11 0	8 0	5 0	3 0	9 0	9 0	0 3	0 1	0 2	0 3	5 0	0 7	3 0	0 2	0 7	0 5
CP027633.1	18103150	A	G	ABCG35	-0.428624	1.14222e-08	-0.420938	4.88363e-08	-0.428624	2.47001e-08	7 0	7 0	6 0	8 0	0 0	5 0	1 0	4 0	1 4	7 0	0 11	6 0	6 2	0 3	5 0	0 1	16 0	0 6	0 0	3 0	4 0	0 9	5 0	3 0	7 0	5 0	4 0	6 0	4 0	0 2	0 4	0 8	0 5	8 0	0 8	4 1	0 1	0 11	0 8
CP027633.1	18103190	T	C	ABCG35	-0.409171	4.41248e-08	-0.401119	1.47307e-07	-0.409171	7.44499e-08	7 0	6 0	8 0	8 0	0 0	5 0	2 0	4 0	3 4	6 0	0 12	6 0	6 1	0 4	5 0	0 3	16 0	0 8	1 1	2 0	5 0	0 9	4 0	3 0	6 0	5 0	4 0	5 0	5 0	0 2	0 5	0 6	0 5	7 1	0 6	4 1	0 1	0 13	0 6
CP027633.1	18103195	G	A	ABCG35	-0.416257	2.33287e-07	-0.407818	7.03941e-07	-0.416257	3.56386e-07	5 0	4 0	5 0	4 0	0 1	7 0	4 0	8 0	6 2	7 0	0 9	3 0	3 1	0 4	4 0	0 5	10 0	1 4	1 0	6 0	5 1	0 1	3 0	5 0	6 0	1 1	3 0	9 0	4 0	0 2	0 5	0 3	0 3	8 0	0 2	6 0	2 4	0 8	0 5
CP027633.1	18103422	C	G	ABCG35	-0.412911	1.02771e-07	-0.4034	3.26566e-07	-0.412911	1.65182e-07	2 0	1 0	4 0	6 0	0 3	4 0	5 0	6 0	5 3	4 0	0 8	0 0	3 0	0 5	5 0	0 3	9 0	1 2	0 0	5 0	6 1	0 8	8 0	7 0	8 0	2 1	3 0	7 0	2 0	0 5	0 7	0 1	0 3	5 0	0 8	6 0	0 5	0 14	0 6
CP027633.1	19736517	T	TGAGC	ABCC16	0.401407	8.86687e-07	0.387291	2.21755e-06	0.401407	1.12182e-06	2 3	0 1	0 6	0 5	0 4	1 8	2 1	0 5	4 0	0 6	0 14	0 5	4 1	6 0	1 0	0 8	0 13	3 0	0 1	0 8	0 2	7 1	0 8	0 10	0 6	0 5	0 0	0 9	0 3	3 0	0 8	0 0	4 0	0 4	10 0	6 0	1 3	0 13	0 14
[truncated: 154 more columns]
